# Supplementary material for: In vivo tumor immune microenvironment phenotypes correlate with inflammation and vasculature to predict immunotherapy response
Source: Nat Commun. 2022 Sep 9;13:5312. doi: 10.1038/s41467-022-32738-7 (PMC9463451; doi:10.1038/s41467-022-32738-7)
Supplement: Supplementary file 8 — Source Data [file 41467_2022_32738_MOESM8_ESM.zip]

Archive with 94 entries (83 files):
- source data/
- __MACOSX/._source data
- source data/Figure 7_S7/
- __MACOSX/source data/._Figure 7_S7
- source data/Source Data Information.docx
- __MACOSX/source data/._Source Data Information.docx
- source data/Figure 2/
- __MACOSX/source data/._Figure 2
- source data/Figure 4_S4/
- __MACOSX/source data/._Figure 4_S4
- source data/Figure 3_S3/
- __MACOSX/source data/._Figure 3_S3
- source data/Figure 5_S5/
- __MACOSX/source data/._Figure 5_S5
- source data/Figure 6_S6/
- __MACOSX/source data/._Figure 6_S6
- source data/Figure 7_S7/Figure 7.xlsx
- __MACOSX/source data/Figure 7_S7/._Figure 7.xlsx
- source data/Figure 2/Figure 2.xlsx
- __MACOSX/source data/Figure 2/._Figure 2.xlsx
- source data/Figure 4_S4/Figure 4.xlsx
- __MACOSX/source data/Figure 4_S4/._Figure 4.xlsx
- source data/Figure 3_S3/SourceDataDescription.docx
- __MACOSX/source data/Figure 3_S3/._SourceDataDescription.docx
- source data/Figure 3_S3/cpmnormlog2_filtergeneid_inputcemi.txt
- __MACOSX/source data/Figure 3_S3/._cpmnormlog2_filtergeneid_inputcemi.txt
- source data/Figure 3_S3/CIBERSORTx_Job12_Results.xlsx
- __MACOSX/source data/Figure 3_S3/._CIBERSORTx_Job12_Results.xlsx
- source data/Figure 3_S3/edgeRDEGfullbulk_pairwiseresults.txt
- __MACOSX/source data/Figure 3_S3/._edgeRDEGfullbulk_pairwiseresults.txt
- source data/Figure 3_S3/TissueNexusInteraction/
- __MACOSX/source data/Figure 3_S3/._TissueNexusInteraction
- source data/Figure 3_S3/LM22.txt
- __MACOSX/source data/Figure 3_S3/._LM22.txt
- source data/Figure 3_S3/modulegenes.tsv
- __MACOSX/source data/Figure 3_S3/._modulegenes.tsv
- source data/Figure 3_S3/enrichr_module2_module5/
- __MACOSX/source data/Figure 3_S3/._enrichr_module2_module5
- source data/Figure 5_S5/Figure 5.xlsx
- __MACOSX/source data/Figure 5_S5/._Figure 5.xlsx
- source data/Figure 6_S6/Figure 6 and S6.xlsx
- __MACOSX/source data/Figure 6_S6/._Figure 6 and S6.xlsx
- source data/Figure 3_S3/TissueNexusInteraction/intermod5hubtidy.txt
- __MACOSX/source data/Figure 3_S3/TissueNexusInteraction/._intermod5hubtidy.txt
- source data/Figure 3_S3/TissueNexusInteraction/skin.txt
- __MACOSX/source data/Figure 3_S3/TissueNexusInteraction/._skin.txt
- source data/Figure 3_S3/TissueNexusInteraction/blood.txt
- __MACOSX/source data/Figure 3_S3/TissueNexusInteraction/._blood.txt
- source data/Figure 3_S3/TissueNexusInteraction/t_lymphocyte.txt
- __MACOSX/source data/Figure 3_S3/TissueNexusInteraction/._t_lymphocyte.txt
- source data/Figure 3_S3/TissueNexusInteraction/intermod2hubtidy.txt
- __MACOSX/source data/Figure 3_S3/TissueNexusInteraction/._intermod2hubtidy.txt
- source data/Figure 3_S3/TissueNexusInteraction/macrophage.txt
- __MACOSX/source data/Figure 3_S3/TissueNexusInteraction/._macrophage.txt
- source data/Figure 3_S3/enrichr_module2_module5/module5_enrichr/
- __MACOSX/source data/Figure 3_S3/enrichr_module2_module5/._module5_enrichr
- source data/Figure 3_S3/enrichr_module2_module5/module2_enrichr/
- __MACOSX/source data/Figure 3_S3/enrichr_module2_module5/._module2_enrichr
- source data/Figure 3_S3/enrichr_module2_module5/module5_enrichr/OMIM_Disease_table.txt
- __MACOSX/source data/Figure 3_S3/enrichr_module2_module5/module5_enrichr/._OMIM_Disease_table.txt
- source data/Figure 3_S3/enrichr_module2_module5/module5_enrichr/MSigDB_Hallmark_2020_table.txt
- __MACOSX/source data/Figure 3_S3/enrichr_module2_module5/module5_enrichr/._MSigDB_Hallmark_2020_table.txt
- source data/Figure 3_S3/enrichr_module2_module5/module5_enrichr/GO_Biological_Process_2021_table.txt
- __MACOSX/source data/Figure 3_S3/enrichr_module2_module5/module5_enrichr/._GO_Biological_Process_2021_table.txt
- source data/Figure 3_S3/enrichr_module2_module5/module5_enrichr/Human_Gene_Atlas_table.txt
- __MACOSX/source data/Figure 3_S3/enrichr_module2_module5/module5_enrichr/._Human_Gene_Atlas_table.txt
- source data/Figure 3_S3/enrichr_module2_module5/module5_enrichr/GO_Cellular_Component_2021_table.txt
- __MACOSX/source data/Figure 3_S3/enrichr_module2_module5/module5_enrichr/._GO_Cellular_Component_2021_table.txt
- source data/Figure 3_S3/enrichr_module2_module5/module5_enrichr/GTEx_Aging_Signatures_2021_table.txt
- __MACOSX/source data/Figure 3_S3/enrichr_module2_module5/module5_enrichr/._GTEx_Aging_Signatures_2021_table.txt
- source data/Figure 3_S3/enrichr_module2_module5/module5_enrichr/GTEx_Tissue_Expression_Up_table.txt
- __MACOSX/source data/Figure 3_S3/enrichr_module2_module5/module5_enrichr/._GTEx_Tissue_Expression_Up_table.txt
- source data/Figure 3_S3/enrichr_module2_module5/module5_enrichr/Human_Phenotype_Ontology_table.txt
- __MACOSX/source data/Figure 3_S3/enrichr_module2_module5/module5_enrichr/._Human_Phenotype_Ontology_table.txt
- source data/Figure 3_S3/enrichr_module2_module5/module5_enrichr/GO_Molecular_Function_2021_table.txt
- __MACOSX/source data/Figure 3_S3/enrichr_module2_module5/module5_enrichr/._GO_Molecular_Function_2021_table.txt
- source data/Figure 3_S3/enrichr_module2_module5/module2_enrichr/OMIM_Disease_table.txt
- __MACOSX/source data/Figure 3_S3/enrichr_module2_module5/module2_enrichr/._OMIM_Disease_table.txt
- source data/Figure 3_S3/enrichr_module2_module5/module2_enrichr/GO_Biological_Process_2021_table.txt
- __MACOSX/source data/Figure 3_S3/enrichr_module2_module5/module2_enrichr/._GO_Biological_Process_2021_table.txt
- source data/Figure 3_S3/enrichr_module2_module5/module2_enrichr/Human_Gene_Atlas_table.txt
- __MACOSX/source data/Figure 3_S3/enrichr_module2_module5/module2_enrichr/._Human_Gene_Atlas_table.txt
- source data/Figure 3_S3/enrichr_module2_module5/module2_enrichr/MSigDB_Hallmark_2020_table(1).txt
- __MACOSX/source data/Figure 3_S3/enrichr_module2_module5/module2_enrichr/._MSigDB_Hallmark_2020_table(1).txt
- source data/Figure 3_S3/enrichr_module2_module5/module2_enrichr/GO_Cellular_Component_2021_table.txt
- __MACOSX/source data/Figure 3_S3/enrichr_module2_module5/module2_enrichr/._GO_Cellular_Component_2021_table.txt
- source data/Figure 3_S3/enrichr_module2_module5/module2_enrichr/GTEx_Aging_Signatures_2021_table.txt
- __MACOSX/source data/Figure 3_S3/enrichr_module2_module5/module2_enrichr/._GTEx_Aging_Signatures_2021_table.txt
- source data/Figure 3_S3/enrichr_module2_module5/module2_enrichr/GTEx_Tissue_Expression_Up_table.txt
- __MACOSX/source data/Figure 3_S3/enrichr_module2_module5/module2_enrichr/._GTEx_Tissue_Expression_Up_table.txt
- source data/Figure 3_S3/enrichr_module2_module5/module2_enrichr/Human_Phenotype_Ontology_table.txt
- __MACOSX/source data/Figure 3_S3/enrichr_module2_module5/module2_enrichr/._Human_Phenotype_Ontology_table.txt
- source data/Figure 3_S3/enrichr_module2_module5/module2_enrichr/GO_Molecular_Function_2021_table.txt
- __MACOSX/source data/Figure 3_S3/enrichr_module2_module5/module2_enrichr/._GO_Molecular_Function_2021_table.txt
