# Supplementary material for: In vivo tumor immune microenvironment phenotypes correlate with inflammation and vasculature to predict immunotherapy response
Source: Nat Commun. 2022 Sep 9;13:5312. doi: 10.1038/s41467-022-32738-7 (PMC9463451; doi:10.1038/s41467-022-32738-7)
Supplement: Supplementary file 8 — Source Data [file 41467_2022_32738_MOESM8_ESM.zip › source data/Figure 7_S7/Figure 7.xlsx]

## Sheet: Figure 7a,c
patient number	no of vessels-S	DILATED VESSEL predom	trafficking	Intratumor inflam	Peritumor inflam	perivascular inf	regression	TILs(tumor inf lymphocytes)	TIDCs(Tumor inf DC)	TIMs (Tumor inf macrophage)	Peritumor inflam	PTLs(tumor inf lymphocytes)	PTDCs(Tumor inf DC)	PTMs (Tumor inf macrophage)	Stromal lymphocytes	Stromal DCs	Stromal macrophages	mucin
NR1	3	0	1	2	2	1	0	2	2	1	2	2	0	2	2	0	2	0
NR2	3	2	2	2	3	2	1	2	2	2	3	2	2	3	1	2	2	2
NR3	3	1	2	1	3	2	0	1	1	1	3	3	1	3	3	1	3	2
NR4	2	1	0	3	3	1	0	1	3	3	3	0	3	2	1	2	2	1
R1	2	2	1	1	1	1	0	1	0	0	1	1	1	0	1	0	1	1
R2	1	1	1	2	2	0	0	2	0	1	2	2	0	2	1	1	1	2
NR6	3	2	2	2	3	2	1	2	2	2	3	2	2	3	1	0	1	2
R3	2	0	1	3	1	1	1	3	1	1	1	1	0	1	2	0	1	0
R4	1	1	1	3	1	1	1	2	3	2	1	0	1	1	2	0	2	1
R5	1	1	1	2	1	1	1	2	1	0	1	1	0	0	2	0	1	1
R6	1	1	1	3	2	0	1	1	3	2	2	1	0	2	1	0	2	1
R7	3	1	1	3	3	3	1	3	3	3	3	3	3	3	3	3	3	3
NR7	2	0	1	0	0	1	0	0	0	0	0	0	0	0	2	1	1	0

## Sheet: Figure 7b
patient number	no of vessels	dilated vessel	trafficking	Intratumor inflammation	Peritumor inflammation	perivascular inflammation
P1	3	3	3	1	1	1
P2	1	0	0	2	2	1
P4	2	3	2	2	2	1
P5	3	3	2	2	1	1
P6	2	3	2	2	2	2
P8	1	1	0	1	1	2
P7	2	3	3	1	1	2
P9	3	2	2	2	1	1
P11	3	2	2	1	1	1
P14	3	2	2	0	2	2
P15	2	2	1	1	2	2
P16	1	0	1	3	2	3
P17	3	3	3	1	2	2
P18	2	1	1	2	1	1
P19	1	1	1	2	1	1
P20	2	2	2	1	2	2
P21	3	2	3	2	2	2
P22	2	1	2	1	1	1
P23	2	2	2	2	2	2
P26	2	1	0	2	1	1
P27	3	2	3	2	2	2
P28	2	3	2	2	3	3
P29	2	2	2	1	1	1
P30	2	2	2	2	1	2
P32	2	1	1	2	1	1
P33	3	3	3	2	2	2
P34	3	3	3	2	3	3
NR1	3	0	1	2	2	1
NR2	3	2	2	2	3	2
NR3	3	1	2	1	3	2
NR4	2	1	0	3	3	1
R1	2	2	1	1	1	1
R2	1	1	1	2	2	0
NR6	3	2	2	2	3	2
R3	2	0	1	3	1	1
R4	1	1	1	3	1	1
R5	1	1	1	2	1	1
R6	1	1	1	3	2	0
R7	3	1	1	3	3	3
NR7	2	0	1	0	0	1
