# Supplementary material for: In vivo tumor immune microenvironment phenotypes correlate with inflammation and vasculature to predict immunotherapy response
Source: Nat Commun. 2022 Sep 9;13:5312. doi: 10.1038/s41467-022-32738-7 (PMC9463451; doi:10.1038/s41467-022-32738-7)
Supplement: Supplementary file 8 — Source Data [file 41467_2022_32738_MOESM8_ESM.zip › source data/Figure 2/Figure 2.xlsx]

## Sheet: Figure 2
patient number	no of vessels	dilated vessel	trafficking	Intratumor inflammation	Peritumor inflammation	perivascular inflammation
P1	3	3	3	1	1	1
P2	1	0	0	2	2	1
P4	2	3	2	2	2	1
P5	3	3	2	2	1	1
P6	2	3	2	2	2	2
P8	1	1	0	1	1	2
P7	2	3	3	1	1	2
P9	3	2	2	2	1	1
P11	3	2	2	1	1	1
P14	3	2	2	0	2	2
P15	2	2	1	1	2	2
P16	1	0	1	3	2	3
P17	3	3	3	1	2	2
P18	2	1	1	2	1	1
P19	1	1	1	2	1	1
P20	2	2	2	1	2	2
P21	3	2	3	2	2	2
P22	2	1	2	1	1	1
P23	2	2	2	2	2	2
P26	2	1	0	2	1	1
P27	3	2	3	2	2	2
P28	2	3	2	2	3	3
P29	2	2	2	1	1	1
P30	2	2	2	2	1	2
P32	2	1	1	2	1	1
P33	3	3	3	2	2	2
P34	3	3	3	2	3	3
