# Supplementary material for: In vivo tumor immune microenvironment phenotypes correlate with inflammation and vasculature to predict immunotherapy response
Source: Nat Commun. 2022 Sep 9;13:5312. doi: 10.1038/s41467-022-32738-7 (PMC9463451; doi:10.1038/s41467-022-32738-7)
Supplement: Supplementary file 8 — Source Data [file 41467_2022_32738_MOESM8_ESM.zip › source data/Figure 4_S4/Figure 4.xlsx]

## Sheet: Figure 4a
Group: G1- InflamLOW VascHIGH, G2- InflamHIGH VascLOW, G3- InflamHIGH VascHIGH	G2		G3		G1	G3		G1		G2		G1		G1		G1		G2		G1		G2		G2		G1		G3		G3		G2		G3		G3	G1	G3		G2		G3		G3
Name	P2 Intratumoral	P2 Peritumoral	P4 Intratumoral	P4 Peritumoral	P5 Peritumoral	P6 Intratumoral	P6 Peritumoral	P7 Intratumoral	P7 Peritumoral	P8 Intratumoral	P8 Peritumoral	P9 Intratumoral	P9 Peritumoral	P11 Intratumoral	P11 Peritumoral	P15 Intratumoral	P15 Peritumoral	P16 Intratumoral	P16 Peritumoral	P17 Intratumoral	P17 Peritumoral	P18 Intratumoral	P18 Peritumoral	P19 Intratumoral	P19 Peritumoral	P20 Intratumoral	P20 Peritumoral	P21 Intratumoral	P21 Peritumoral	P23 Intratumoral	P23 Peritumoral	P26 Intratumoral	P26 Peritumoral	P27 Intratumoral	P27 Peritumoral	P28 Peritumoral	P29 Peritumoral	P30 Intratumoral	P30 Peritumoral	P32 Intratumoral	P32 Peritumoral	P33 Intratumoral	P33 Peritumoral	P34 Intratumoral	P34 Peritumoral
Total Cells	729	1024	2734	2035	704	2711	4669	2028	1309	2280	2403	3452	2509	916	3411	37	545	1195	924	5249	1134	595	618	1633	3169	2203	1287	3486	2433	3363	3221	1586	3271	820	1325	561	123	1021	899	1383	1576	1141	1283	2184	1133
DAPI Positive Cells	729	1024	2734	2035	704	2710	4668	2028	1309	2280	2403	3452	2509	916	3411	37	545	1195	924	5249	1134	265	425	1633	3169	2203	1287	3486	2433	3363	3221	1586	3271	820	1325	561	123	1021	899	1382	1472	1141	1283	2184	1133
PDL1 (Opal 520) Positive Cells	110	91	10	243	20	6	596	19	49	74	344	0	3	8	25	0	0	0	35	18	49	0	7	19	153	40	103	36	21	10	128	2	209	1	79	56	5	10	22	4	23	2	71	0	0
CD8 (Opal 540) Positive Cells	5	225	45	408	54	1	548	2	9	20	416	3	410	15	1567	3	92	1	92	11	57	0	64	15	974	0	14	9	169	12	530	3	834	3	156	46	3	42	48	2	414	1	158	1	90
FOXP3 (Opal 570) Positive Cells	2	67	28	103	34	4	593	2	27	21	187	11	178	11	341	1	30	1	32	9	90	0	55	7	132	19	85	7	138	25	227	13	177	4	16	60	13	13	23	0	67	8	225	2	78
CD68 (Opal 620) Positive Cells	8	1	0	28	36	19	144	14	56	58	250	1	44	1	72	2	8	0	56	33	80	22	237	21	136	15	50	66	160	6	93	22	365	0	3	62	7	5	1	79	290	6	129	0	1
PD1 (Opal 690) Positive Cells	25	30	4	117	41	12	1017	2	10	70	808	9	110	10	580	11	55	2	157	30	99	9	141	15	521	45	33	86	242	66	433	7	510	0	158	70	13	25	33	20	376	3	122	0	5
Negative Cells	0	0	0	0	0	1	1	0	0	0	0	0	0	0	0	0	0	0	0	0	0	328	122	0	0	0	0	0	0	0	0	0	0	0	0	0	0	0	0	1	88	0	0	0	0
DAPI Positive Nuclei	729	1024	2734	2035	704	2710	4668	2028	1309	2280	2403	3452	2509	916	3411	37	545	1195	924	5249	1134	265	425	1633	3169	2203	1287	3486	2433	3363	3221	1586	3271	820	1325	561	123	1021	899	1382	1472	1141	1283	2184	1133
FOXP3 (Opal 570) Positive Nuclei	2	67	28	103	34	4	593	2	27	21	187	11	178	11	341	1	30	1	32	9	90	0	55	7	132	19	85	7	138	25	227	13	177	4	16	60	13	13	23	0	67	8	225	2	78
Negative Nuclei	0	0	0	0	0	1	1	0	0	0	0	0	0	0	0	0	0	0	0	0	0	330	181	0	0	0	0	0	0	0	0	0	0	0	0	0	0	0	0	1	104	0	0	0	0
PDL1 (Opal 520) Positive Cytoplasms	110	91	10	243	20	6	596	19	49	74	344	0	3	8	25	0	0	0	35	18	49	0	7	19	153	40	103	36	21	10	128	2	209	1	79	56	5	10	22	4	23	2	71	0	0
CD8 (Opal 540) Positive Cytoplasms	5	225	45	408	54	1	548	2	9	20	416	3	410	15	1567	3	92	1	92	11	57	0	64	15	974	0	14	9	169	12	530	3	834	3	156	46	3	42	48	2	414	1	158	1	90
CD68 (Opal 620) Positive Cytoplasms	8	1	0	28	36	19	144	14	56	58	250	1	44	1	72	2	8	0	56	33	80	22	237	21	136	15	50	66	160	6	93	22	365	0	3	62	7	5	1	79	290	6	129	0	1
PD1 (Opal 690) Positive Cytoplasms	25	30	4	117	41	12	1017	2	10	70	808	9	110	10	580	11	55	2	157	30	99	9	141	15	521	45	33	86	242	66	433	7	510	0	158	70	13	25	33	20	376	3	122	0	5
Negative Cytoplasms	612	730	2683	1486	605	2678	2968	2000	1228	2140	1324	3440	2004	887	1563	26	436	1192	692	5168	946	572	353	1585	1771	2122	1121	3374	1985	3284	2359	1557	2051	816	1098	419	104	962	814	1301	854	1132	946	2183	1040
CD8+PD1+ Cells	0	14	2	74	19	0	211	0	1	5	255	0	28	2	323	3	38	0	45	1	17	0	44	0	176	0	1	2	60	5	146	0	290	0	95	21	2	16	9	1	194	1	49	0	3
CD8+PDL1+ Cells	2	37	6	125	9	0	76	2	1	10	84	0	2	1	15	0	0	0	6	2	8	0	1	0	52	0	2	0	1	1	30	0	125	0	58	18	0	7	2	1	15	0	12	0	0
CD68+PD1+ Cells	8	0	0	20	18	4	44	1	8	23	182	1	28	1	38	2	8	0	37	3	40	8	123	7	75	2	12	47	57	0	58	3	157	0	3	30	3	0	1	18	123	1	43	0	0
CD68+PDL1+ Cells	8	1	0	23	10	1	60	5	33	34	134	0	2	1	13	0	0	0	10	5	28	0	7	15	78	2	11	35	9	0	44	1	168	0	3	14	4	0	1	4	11	1	21	0	0
CD8+FOXP3+ Cells	0	11	0	22	4	0	32	0	1	2	31	0	21	1	124	1	10	0	4	1	10	0	9	0	20	0	2	0	9	0	30	0	37	0	6	12	0	4	0	0	10	0	27	0	6
FOXP3+PD1+ Cells	0	8	0	16	6	2	234	1	1	4	100	2	13	1	89	1	10	1	11	2	37	0	42	0	42	2	3	6	39	3	45	3	40	0	7	21	6	4	1	0	33	0	55	0	1
% DAPI Positive Cells	100	100	100	100	100	99.9631	99.9786	100	100	100	100	100	100	100	100	100	100	100	100	100	100	44.5378	68.7702	100	100	100	100	100	100	100	100	100	100	100	100	100	100	100	100	99.9277	93.401	100	100	100	100
% PDL1 (Opal 520) Positive Cells	15.0892	8.88672	0.365764	11.941	2.84091	0.221321	12.765	0.936884	3.74331	3.24561	14.3154	0	0.11957	0.873362	0.732923	0	0	0	3.78788	0.342922	4.32099	0	1.13269	1.1635	4.82802	1.81571	8.00311	1.0327	0.863132	0.297354	3.97392	0.126103	6.38948	0.121951	5.96226	9.98217	4.06504	0.979432	2.44716	0.289226	1.45939	0.175285	5.5339	0	0
% CD8 (Opal 540) Positive Cells	0.685871	21.9727	1.64594	20.0491	7.67045	0.036887	11.737	0.098619	0.687548	0.877193	17.3117	0.086906	16.3412	1.63756	45.9396	8.10811	16.8807	0.083682	9.95671	0.209564	5.02646	0	10.356	0.918555	30.7352	0	1.0878	0.258176	6.94616	0.356824	16.4545	0.189155	25.4968	0.365854	11.7736	8.19964	2.43902	4.11361	5.33927	0.144613	26.269	0.087642	12.3149	0.045788	7.94351
% FOXP3 (Opal 570) Positive Cells	0.274348	6.54297	1.02414	5.06142	4.82955	0.147547	12.7008	0.098619	2.06264	0.921053	7.78194	0.318656	7.09446	1.20087	9.99707	2.7027	5.50459	0.083682	3.4632	0.171461	7.93651	0	8.89968	0.428659	4.16535	0.86246	6.60451	0.200803	5.67201	0.743384	7.0475	0.819672	5.41119	0.487805	1.20755	10.6952	10.5691	1.27326	2.5584	0	4.25127	0.701139	17.537	0.091575	6.88438
% CD68 (Opal 620) Positive Cells	1.09739	0.097656	0	1.37592	5.11364	0.700848	3.08417	0.690335	4.27808	2.54386	10.4037	0.028969	1.75369	0.10917	2.11082	5.40541	1.46789	0	6.06061	0.628691	7.05467	3.69748	38.3495	1.28598	4.29157	0.68089	3.885	1.89329	6.57624	0.178412	2.8873	1.38714	11.1587	0	0.226415	11.0517	5.69106	0.489716	0.111235	5.71222	18.401	0.525855	10.0546	0	0.088261
% PD1 (Opal 690) Positive Cells	3.42936	2.92969	0.146306	5.74939	5.82386	0.442641	21.782	0.098619	0.763942	3.07017	33.6246	0.260718	4.38422	1.0917	17.0038	29.7297	10.0917	0.167364	16.9913	0.571537	8.73016	1.5126	22.8155	0.918555	16.4405	2.04267	2.5641	2.46701	9.94657	1.96253	13.443	0.441362	15.5916	0	11.9245	12.4777	10.5691	2.44858	3.67075	1.44613	23.8579	0.262927	9.50896	0	0.441306
% DAPI Positive Nuclei	100	100	100	100	100	99.9631	99.9786	100	100	100	100	100	100	100	100	100	100	100	100	100	100	44.5378	68.7702	100	100	100	100	100	100	100	100	100	100	100	100	100	100	100	100	99.9277	93.401	100	100	100	100
% FOXP3 (Opal 570) Positive Nuclei	0.274348	6.54297	1.02414	5.06142	4.82955	0.147547	12.7008	0.098619	2.06264	0.921053	7.78194	0.318656	7.09446	1.20087	9.99707	2.7027	5.50459	0.083682	3.4632	0.171461	7.93651	0	8.89968	0.428659	4.16535	0.86246	6.60451	0.200803	5.67201	0.743384	7.0475	0.819672	5.41119	0.487805	1.20755	10.6952	10.5691	1.27326	2.5584	0	4.25127	0.701139	17.537	0.091575	6.88438
% PDL1 (Opal 520) Positive Cytoplasms	15.0892	8.88672	0.365764	11.941	2.84091	0.221321	12.765	0.936884	3.74331	3.24561	14.3154	0	0.11957	0.873362	0.732923	0	0	0	3.78788	0.342922	4.32099	0	1.13269	1.1635	4.82802	1.81571	8.00311	1.0327	0.863132	0.297354	3.97392	0.126103	6.38948	0.121951	5.96226	9.98217	4.06504	0.979432	2.44716	0.289226	1.45939	0.175285	5.5339	0	0
% CD8 (Opal 540) Positive Cytoplasms	0.685871	21.9727	1.64594	20.0491	7.67045	0.036887	11.737	0.098619	0.687548	0.877193	17.3117	0.086906	16.3412	1.63756	45.9396	8.10811	16.8807	0.083682	9.95671	0.209564	5.02646	0	10.356	0.918555	30.7352	0	1.0878	0.258176	6.94616	0.356824	16.4545	0.189155	25.4968	0.365854	11.7736	8.19964	2.43902	4.11361	5.33927	0.144613	26.269	0.087642	12.3149	0.045788	7.94351
% CD68 (Opal 620) Positive Cytoplasms	1.09739	0.097656	0	1.37592	5.11364	0.700848	3.08417	0.690335	4.27808	2.54386	10.4037	0.028969	1.75369	0.10917	2.11082	5.40541	1.46789	0	6.06061	0.628691	7.05467	3.69748	38.3495	1.28598	4.29157	0.68089	3.885	1.89329	6.57624	0.178412	2.8873	1.38714	11.1587	0	0.226415	11.0517	5.69106	0.489716	0.111235	5.71222	18.401	0.525855	10.0546	0	0.088261
% PD1 (Opal 690) Positive Cytoplasms	3.42936	2.92969	0.146306	5.74939	5.82386	0.442641	21.782	0.098619	0.763942	3.07017	33.6246	0.260718	4.38422	1.0917	17.0038	29.7297	10.0917	0.167364	16.9913	0.571537	8.73016	1.5126	22.8155	0.918555	16.4405	2.04267	2.5641	2.46701	9.94657	1.96253	13.443	0.441362	15.5916	0	11.9245	12.4777	10.5691	2.44858	3.67075	1.44613	23.8579	0.262927	9.50896	0	0.441306
% CD8+PD1+ Positive Cells	0	1.36719	0.073153	3.63636	2.69886	0	4.51917	0	0.076394	0.219298	10.6117	0	1.11598	0.218341	9.46936	8.10811	6.97248	0	4.87013	0.019051	1.49912	0	7.11974	0	5.5538	0	0.0777	0.057372	2.46609	0.148677	4.53275	0	8.86579	0	7.16981	3.74331	1.62602	1.56709	1.00111	0.072307	12.3096	0.087642	3.81917	0	0.264784
% CD8+PDL1+ Positive Cells	0.274348	3.61328	0.219459	6.14251	1.27841	0	1.62776	0.098619	0.076394	0.438596	3.49563	0	0.079713	0.10917	0.439754	0	0	0	0.649351	0.038102	0.705467	0	0.161812	0	1.6409	0	0.1554	0	0.041102	0.029735	0.931388	0	3.82146	0	4.37736	3.20856	0	0.685602	0.222469	0.072307	0.951777	0	0.935308	0	0
% CD68+PD1+ Positive Cells	1.09739	0	0	0.982801	2.55682	0.147547	0.942386	0.04931	0.611154	1.00877	7.57387	0.028969	1.11598	0.10917	1.11404	5.40541	1.46789	0	4.00433	0.057154	3.52734	1.34454	19.9029	0.428659	2.36668	0.090785	0.932401	1.34825	2.34279	0	1.80068	0.189155	4.79976	0	0.226415	5.34759	2.43902	0	0.111235	1.30152	7.80457	0.087642	3.35152	0	0
% CD68+PDL1+ Positive Cells	1.09739	0.097656	0	1.13022	1.42046	0.036887	1.28507	0.246548	2.52101	1.49123	5.57636	0	0.079713	0.10917	0.38112	0	0	0	1.08225	0.095256	2.46914	0	1.13269	0.918555	2.46134	0.090785	0.854701	1.00402	0.369914	0	1.36604	0.063052	5.13604	0	0.226415	2.49554	3.25203	0	0.111235	0.289226	0.69797	0.087642	1.63679	0	0
% CD8+FOXP3+ Positive Cells	0	1.07422	0	1.08108	0.568182	0	0.685372	0	0.076394	0.087719	1.29005	0	0.836987	0.10917	3.6353	2.7027	1.83486	0	0.4329	0.019051	0.881834	0	1.45631	0	0.631114	0	0.1554	0	0.369914	0	0.931388	0	1.13115	0	0.45283	2.13904	0	0.391773	0	0	0.634518	0	2.10444	0	0.529568
% FOXP3+PD1+ Positive Cells	0	0.78125	0	0.786241	0.852273	0.073774	5.01178	0.04931	0.076394	0.175439	4.16146	0.057937	0.518135	0.10917	2.60921	2.7027	1.83486	0.083682	1.19048	0.038102	3.26279	0	6.79612	0	1.32534	0.090785	0.2331	0.172117	1.60296	0.089206	1.39708	0.189155	1.22287	0	0.528302	3.74331	4.87805	0.391773	0.111235	0	2.09391	0	4.28683	0	0.088261
DAPI Avg Positive Nuclei Intensity	1.5967	1.08791	11.8354	12.0519	11.5618	3.99506	6.29259	6.21451	6.58833	4.40557	6.79736	3.16555	5.62374	3.69036	5.62381	1.62189	2.31434	5.50927	8.84768	7.18058	5.08373	1.10845	2.01605	3.17606	4.83064	4.89061	5.2727	4.99837	4.8598	6.28325	6.61923	2.80014	4.82968	6.60735	3.61725	8.25675	1.47605	0.472549	0.891641	3.085	3.2114	3.64933	4.37456	1.40135	2.19835
FOXP3 (Opal 570) Avg Positive Nuclei Intensity	3.54918	2.24815	2.13282	2.03404	1.72116	0.975456	1.36175	0.994464	1.43126	5.89668	5.25252	2.22239	2.29663	2.09636	2.34871	0.970559	1.53815	3.76827	1.94824	1.29787	1.50834	0	2.3703	4.03608	3.36504	5.41019	5.10286	3.90529	3.61035	5.07594	5.66613	1.97793	1.74812	3.48057	2.81289	2.34751	3.21804	2.28909	2.33323	0	3.16101	3.00334	2.83307	1.82626	1.80578
PDL1 (Opal 520) Avg Positive Cytoplasm Intensity	0.857836	0.8974	0.747872	0.830489	0.983304	0.265302	0.288996	0.93492	1.02304	0.802722	0.889707	0	1.28658	0.980731	1.15779	0	0	0	0.749642	1.02082	1.09733	0	1.28507	1.09325	1.11595	0.769715	0.838524	1.91339	1.72494	1.82324	1.98175	0.86049	1.0218	1.29261	1.47362	5.24223	0.806615	0.892909	0.813504	1.16095	1.2301	1.18576	1.24289	0	0
CD8 (Opal 540) Avg Positive Cytoplasm Intensity	2.88926	2.72321	3.37074	2.97279	2.38703	0.268859	0.40909	0.905623	1.14483	0.714764	1.06723	1.6748	2.52464	2.53327	2.90891	1.90865	2.65815	1.53615	2.0636	0.365613	0.694503	0	1.41427	2.86431	3.51113	0	0.748211	2.32818	2.48748	2.75493	3.96683	0.896244	1.52818	3.27545	6.40317	3.79214	1.20296	2.40119	2.0247	0.62683	0.917971	2.36506	3.07821	2.12668	2.08619
CD68 (Opal 620) Avg Positive Cytoplasm Intensity	0.38983	0.49408	0	0.457709	0.428623	0.254856	0.247193	0.216884	0.215739	0.695813	0.738109	0.118171	0.148474	0.371333	0.375145	0.616703	0.422173	0	0.186802	0.345919	0.279043	0.325301	0.407222	0.283776	0.313601	0.671654	1.09449	0.307269	0.281379	0.590844	0.412462	0.185085	0.200215	0	0.529124	0.546028	0.419833	0.467004	0.382592	0.337914	0.370568	0.348513	0.365529	0	0.474475
PD1 (Opal 690) Avg Positive Cytoplasm Intensity	3.05684	3.19753	2.53895	2.35843	2.40895	1.7747	2.08025	2.2151	2.24898	3.61398	4.45214	2.14698	2.59451	3.25598	3.31763	3.1926	3.30463	1.24475	1.50123	1.64197	1.68181	1.82881	2.54229	2.29383	2.32625	3.24558	3.42696	2.80783	2.94505	2.45259	3.03632	1.8964	2.30124	0	4.01417	5.50037	2.21789	3.5717	3.48543	2.16851	2.45259	4.02936	3.25908	0	2.6153
DAPI Avg Cell Intensity	1.23054	0.775536	10.2072	10.061	9.24676	3.44335	5.13094	5.48293	5.37769	3.81414	5.33238	2.67673	4.37987	3.14714	4.69529	1.43624	1.92827	4.6734	6.80721	6.32475	3.98132	0.687931	1.16465	2.7184	3.89676	4.14274	4.19223	4.44702	3.95147	5.50888	5.20026	2.46259	3.90353	5.85845	2.87815	7.4058	1.07525	0.368617	0.64906	2.68289	2.26831	3.14844	3.52336	1.13001	1.65786
PDL1 (Opal 520) Avg Cell Intensity	0.527196	0.519917	0.316212	0.436768	0.367342	0.086101	0.151331	0.304664	0.380777	0.383338	0.558901	0.199023	0.292526	0.416321	0.446143	1.11911	1.1235	0.051744	0.223219	0.550994	0.583571	0.276494	0.550784	0.440131	0.548404	0.441177	0.495639	0.657894	0.75496	0.8421	1.00538	0.282274	0.424257	0.495792	0.659331	2.82754	0.382245	0.310472	0.390193	0.461745	0.494343	0.326798	0.529819	0.283891	0.529228
CD8 (Opal 540) Avg Cell Intensity	0.320999	0.987525	0.229787	0.920168	0.467368	0.02588	0.102821	0.150475	0.171798	0.063421	0.295487	0.175445	0.728917	0.445834	1.77348	0.509745	0.938797	0.035008	0.475787	0.083868	0.139866	0.012499	0.249118	0.287085	1.71199	0.04785	0.068478	0.244597	0.48257	0.283132	1.13094	0.193096	0.672962	0.597959	1.33931	1.49475	0.249399	0.283011	0.357733	0.167737	0.37707	0.320798	0.861808	0.106399	0.411885
FOXP3 (Opal 570) Avg Cell Intensity	0.211272	0.319686	0.169152	0.22772	0.196157	0.076139	0.232254	0.118305	0.186531	0.493718	0.885374	0.086507	0.239113	0.237708	0.406155	0.253264	0.292588	0.073403	0.172798	0.27464	0.345715	0.315192	0.675864	0.175413	0.363382	0.551123	0.799561	0.391396	0.543391	0.707233	1.02557	0.10228	0.20017	0.208783	0.282723	0.980662	0.459669	0.153697	0.189966	0.294329	0.419797	0.173987	0.663931	0.071255	0.192673
CD68 (Opal 620) Avg Cell Intensity	0.202595	0.185729	0.099937	0.132445	0.234263	0.086589	0.096244	0.066611	0.085493	0.280425	0.349911	0.039486	0.056815	0.143336	0.164462	0.229233	0.196026	0.036813	0.092393	0.136486	0.155588	0.180942	0.295107	0.106718	0.128958	0.261726	0.291177	0.126586	0.152186	0.134688	0.182458	0.107243	0.124038	0.167104	0.164407	0.363278	0.236377	0.12995	0.143214	0.212639	0.228982	0.123195	0.199532	0.065516	0.100677
PD1 (Opal 690) Avg Cell Intensity	1.5348	1.49626	0.555122	0.836167	0.925301	0.643703	1.07307	0.580117	0.704385	1.76516	2.94072	0.835732	1.06923	1.10985	1.86805	2.04458	1.39047	0.236834	0.719334	0.771394	0.838425	0.830658	1.40773	0.536984	1.19324	1.77746	1.57147	1.30721	1.36123	1.33686	1.61655	0.870273	1.29738	0.96272	1.35221	3.2238	1.11273	1.0089	1.08802	0.906684	1.35269	0.837041	1.48757	0.463181	0.765701
Autofluorescence Avg Cell Intensity	0.89792	1.01069	1.46719	1.65964	3.69096	1.94354	1.96796	1.73124	2.0484	1.22492	1.412	1.79021	1.94318	1.40977	1.15327	1.56834	1.80313	2.06735	3.1505	0.926873	1.40852	1.03319	1.86107	0.542728	0.637914	0.851843	1.09157	0.601598	0.946649	0.383197	0.6797	1.83706	1.9229	1.70859	0.939017	4.7656	2.2641	1.03535	1.25382	0.609091	1.19606	1.16736	1.49322	1.14115	1.6091
Avg Cell Area (μm²)	46.6744	39.2575	55.8902	51.9729	45.7698	63.287	47.6912	56.9006	48.0118	52.7786	45.2112	52.7058	45.4517	54.1517	48.7896	60.0974	47.7473	54.1138	43.9752	61.1513	46.3851	45.5651	42.3446	53.0311	46.9968	53.7144	47.6718	57.1719	46.3087	55.5754	44.7935	60.2009	47.176	53.1236	43.604	51.4825	43.1938	52.1744	40.0971	50.685	40.5699	53.1357	44.8867	50.2418	41.5658
Avg Cytoplasm Area (μm²)	17.9255	17.0803	17.2143	17.8179	17.4929	19.0105	17.7156	18.03	18.0327	17.9815	17.823	17.9479	17.8686	18.5618	17.7144	20.2102	18.2264	18.6513	17.7399	17.7415	18.0583	16.5348	16.9255	18.2274	17.6007	18.0089	18.2079	17.1926	17.5766	17.017	17.3462	19.0418	18.0208	17.4384	17.256	17.8291	18.0059	19.0061	17.0345	16.5762	17.0981	17.4854	17.3695	17.7187	17.1131
Avg Nucleus Area (μm²)	28.7489	22.1772	38.676	34.155	28.2769	44.2765	29.9756	38.8706	29.9791	34.7971	27.3882	34.7579	27.5832	35.5899	31.0751	39.8872	29.5209	35.4625	26.2353	43.4098	28.3268	29.0303	25.419	34.8037	29.3961	35.7055	29.464	39.9793	28.7322	38.5584	27.4473	41.1591	29.1552	35.6852	26.3479	33.6534	25.1878	33.1684	23.0627	34.1088	23.4718	35.6503	27.5171	32.523	24.4527
Avg Nucleus Perimeter (μm)	23.8704	20.3201	27.4912	25.5948	23.2751	29.5767	23.8969	27.8894	24.169	26.4697	22.7478	26.6102	22.8	27.1576	24.6951	29.1748	23.9448	26.3595	21.8255	28.9751	23.3542	24.6231	22.2428	26.5073	23.6423	26.7056	23.6554	28.2634	23.4763	27.9815	23.1748	28.6121	23.5812	27.0817	22.8226	26.1349	21.3833	26.0863	21.066	26.6527	21.1011	27.1584	22.9304	25.1548	21.5009
Avg Nucleus Roundness	0.695557	0.722283	0.71842	0.725085	0.712172	0.715566	0.723255	0.704842	0.707957	0.702779	0.722336	0.696575	0.727269	0.69122	0.714963	0.669819	0.706716	0.72005	0.745615	0.73603	0.715795	0.684115	0.701098	0.700849	0.726428	0.703579	0.723519	0.715103	0.717402	0.699383	0.703129	0.716635	0.727476	0.689259	0.70122	0.693375	0.736063	0.678549	0.70393	0.694503	0.716063	0.699652	0.717072	0.727345	0.716918
Area Analyzed (μm²)	129452	298723	358469	298646	238957	418180	597460	238990	238961	358465	537728	597418	537708	179222	418199	41663.2	119473	179232	358441	537723	238980	59724	179227	290884	477976	298725	232362	358450	477952	358423	537534	337791	716950	119493	287168	119471	119485	238971	238972	119497	238971	175681	349457	238951	358445
% PDL1 (Opal 520) Positive Cells out of DAPI+	15.0892	8.88672	0.365764	11.941	2.84091	0.221402	12.7678	0.936884	3.74332	3.24561	14.3154	0	0.11957	0.873362	0.732923	0	0	0	3.78788	0.342922	4.32099	0	1.64706	1.1635	4.82802	1.81571	8.00311	1.0327	0.863132	0.297354	3.97392	0.126103	6.38948	0.121951	5.96226	9.98217	4.06504	0.979432	2.44716	0.289436	1.5625	0.175285	5.5339	0	0
% CD8 (Opal 540) Positive Cells out of DAPI+	0.685871	21.9727	1.64594	20.0491	7.67045	0.0369004	11.7395	0.0986193	0.687548	0.877193	17.3117	0.0869061	16.3412	1.63755	45.9396	8.10811	16.8807	0.083682	9.95671	0.209564	5.02646	0	15.0588	0.918555	30.7352	0	1.0878	0.258176	6.94616	0.356824	16.4545	0.189155	25.4968	0.365854	11.7736	8.19964	2.43902	4.11361	5.33927	0.144718	28.125	0.0876424	12.3149	0.0457875	7.94351
% FOXP3 (Opal 570) Positive Cells out of DAPI+	0.274348	6.54297	1.02414	5.06143	4.82955	0.147601	12.7035	0.0986193	2.06264	0.921053	7.78194	0.318656	7.09446	1.20087	9.99707	2.7027	5.50459	0.083682	3.4632	0.171461	7.93651	0	12.9412	0.428659	4.16535	0.86246	6.60451	0.200803	5.67201	0.743384	7.0475	0.819672	5.41119	0.487805	1.20755	10.6952	10.5691	1.27326	2.5584	0	4.55163	0.701139	17.537	0.0915751	6.88438
% CD68 (Opal 620) Positive Cells out of DAPI+	1.09739	0.0976562	0	1.37592	5.11364	0.701107	3.08483	0.690335	4.27807	2.54386	10.4037	0.0289687	1.75369	0.10917	2.11082	5.40541	1.46789	0	6.06061	0.628691	7.05467	8.30189	55.7647	1.28598	4.29157	0.68089	3.885	1.89329	6.57624	0.178412	2.8873	1.38714	11.1587	0	0.226415	11.0517	5.69106	0.489716	0.111235	5.71635	19.7011	0.525855	10.0546	0	0.0882613
% PD1 (Opal 690) Positive Cells out of DAPI+	3.42936	2.92969	0.146306	5.74939	5.82386	0.442804	21.7866	0.0986193	0.763942	3.07018	33.6246	0.260718	4.38422	1.0917	17.0038	29.7297	10.0917	0.167364	16.9913	0.571537	8.73016	3.39623	33.1765	0.918555	16.4405	2.04267	2.5641	2.46701	9.94657	1.96253	13.443	0.441362	15.5916	0	11.9245	12.4777	10.5691	2.44858	3.67075	1.44718	25.5435	0.262927	9.50896	0	0.441306
% CD8+PD1+ Positive Cells out of DAPI+	0	1.36719	0.0731529	3.63636	2.69886	0	4.52014	0	0.0763942	0.219298	10.6117	0	1.11598	0.218341	9.46936	8.10811	6.97248	0	4.87013	0.0190512	1.49912	0	10.3529	0	5.5538	0	0.0777001	0.0573723	2.46609	0.148677	4.53275	0	8.86579	0	7.16981	3.74332	1.62602	1.56709	1.00111	0.0723589	13.1793	0.0876424	3.81917	0	0.264784
% CD8+PDL1+ Positive Cellsout of DAPI+	0.274348	3.61328	0.219459	6.14251	1.27841	0	1.62811	0.0986193	0.0763942	0.438596	3.49563	0	0.079713	0.10917	0.439754	0	0	0	0.649351	0.0381025	0.705467	0	0.235294	0	1.6409	0	0.1554	0	0.0411015	0.0297354	0.931388	0	3.82146	0	4.37736	3.20856	0	0.685602	0.222469	0.0723589	1.01902	0	0.935308	0	0
% CD68+PD1+ Positive Cellsout of DAPI+	1.09739	0	0	0.982801	2.55682	0.147601	0.942588	0.0493097	0.611154	1.00877	7.57387	0.0289687	1.11598	0.10917	1.11404	5.40541	1.46789	0	4.00433	0.0571537	3.52734	3.01887	28.9412	0.428659	2.36668	0.0907853	0.932401	1.34825	2.34279	0	1.80068	0.189155	4.79976	0	0.226415	5.34759	2.43902	0	0.111235	1.30246	8.35598	0.0876424	3.35152	0	0
% CD68+PDL1+ Positive Cellsout of DAPI+	1.09739	0.0976562	0	1.13022	1.42045	0.0369004	1.28535	0.246548	2.52101	1.49123	5.57636	0	0.079713	0.10917	0.38112	0	0	0	1.08225	0.0952562	2.46914	0	1.64706	0.918555	2.46134	0.0907853	0.854701	1.00402	0.369914	0	1.36604	0.0630517	5.13604	0	0.226415	2.49554	3.25203	0	0.111235	0.289436	0.747283	0.0876424	1.63679	0	0
% CD8+FOXP3+ Positive Cellsout of DAPI+	0	1.07422	0	1.08108	0.568182	0	0.685518	0	0.0763942	0.0877193	1.29005	0	0.836987	0.10917	3.6353	2.7027	1.83486	0	0.4329	0.0190512	0.881834	0	2.11765	0	0.631114	0	0.1554	0	0.369914	0	0.931388	0	1.13115	0	0.45283	2.13904	0	0.391773	0	0	0.679348	0	2.10444	0	0.529568
% FOXP3+PD1+ Positive Cellsout of DAPI+	0	0.78125	0	0.786241	0.852273	0.0738007	5.01285	0.0493097	0.0763942	0.175439	4.16146	0.0579374	0.518135	0.10917	2.60921	2.7027	1.83486	0.083682	1.19048	0.0381025	3.26279	0	9.88235	0	1.32534	0.0907853	0.2331	0.172117	1.60296	0.0892061	1.39708	0.189155	1.22287	0	0.528302	3.74332	4.87805	0.391773	0.111235	0	2.24185	0	4.28683	0	0.0882613
% CD8+PD1+ Positive Cells out of CD8+ Cells	0	6.22222	4.44444	18.1373	35.1852	0	38.5036	0	11.1111	25	61.2981	0	6.82927	13.3333	20.6126	100	41.3043	0	48.913	9.09091	29.8246	#DIV/0!	68.75	0	18.0698	#DIV/0!	7.14286	22.2222	35.503	41.6667	27.5472	0	34.7722	0	60.8974	45.6522	66.6667	38.0952	18.75	50	46.8599	100	31.0127	0	3.33333

## Sheet: Figure 4b
Patient number	Group: G1- InflamLOW VascHIGH, G2- InflamHIGH VascLOW, G3- InflamHIGH VascHIGH	Total CD3 CD20 cells	TLS area
P1	G1	23.73	0.060603
P5	G1	14.15	0.00423713
P7	G1	6.006	0
P9	G1	9.174	0.0127115
P11	G1	15.37	-
P14	G1	6.129	0
P15	G1	6.86	0.010638
P17	G1	5.581	0
P20	G1	8.466	0
P22	G1	20.06	0.0623918
P29	G1	15.01	0.0123429
P2	G2	44.9279	0
P8	G2	24.53	0
P16	G2	22.98	0
P18	G2	34.5	0.0742045
P19	G2	25.5	0.155234
P26	G2	14.04	0
P32	G2	11.61	0.0272017
P4	G3	6.451	0.00522238
P6	G3	15.93	0.0182758
P21	G3	5.307	0.0332967
P23	G3	18.89	0.049254
P27	G3	18.08	0
P28	G3	27.55	0.0143152
P30	G3	13.09	0
P33	G3	6.024	0
P34	G3	14.48	0
