# Supplementary material for: In vivo tumor immune microenvironment phenotypes correlate with inflammation and vasculature to predict immunotherapy response
Source: Nat Commun. 2022 Sep 9;13:5312. doi: 10.1038/s41467-022-32738-7 (PMC9463451; doi:10.1038/s41467-022-32738-7)
Supplement: Supplementary file 8 — Source Data [file 41467_2022_32738_MOESM8_ESM.zip › source data/Figure 3_S3/cpmnormlog2_filtergeneid_inputcemi.txt]

id	P14	P17	P20	P21	P22	P23	P26	P27	P29	P33	P34	P5	P6	P7	entrez	symbol
ENSG00000000003	4.5199	4.6128	4.4362	3.9727	4.1399	3.8722	3.5641	4.148	3.6995	4.2069	3.8072	3.4292	4.3186	4.062	7105	TSPAN6
ENSG00000000419	2.5764	4.4269	3.588	3.824	4.2577	3.8795	4.0078	3.7565	3.7936	4.1659	4.0223	3.7995	3.1845	3.4088	8813	DPM1
ENSG00000000457	4.8514	4.6832	4.2761	4.8022	4.6378	4.9741	4.5783	4.7813	4.935	4.9126	4.7027	4.7085	4.3576	4.9184	57147	SCYL3
ENSG00000000460	3.7902	4.085	3.1212	3.4626	2.8976	4.1941	3.1535	3.412	3.5527	3.9125	3.5646	3.0311	3.8135	3.5591	55732	C1orf112
ENSG00000000938	-1.0535	-2.3759	1.0674	1.6388	2.5805	1.7673	2.4023	1.5414	1.0417	-0.8428	0.6612	2.0603	1.6768	-0.341	2268	FGR
ENSG00000000971	7.2272	5.2238	5.2713	5.766	6.5657	5.8286	7.7847	8.405	7.681	7.7207	7.7277	7.6633	7.0013	6.3004	3075	CFH
ENSG00000001036	2.3573	1.5837	3.3301	3.3762	3.5433	3.2709	3.9831	3.3079	3.1747	2.8487	3.3396	3.8515	3.9494	2.6716	2519	FUCA2
ENSG00000001084	4.9923	6.4943	6.1317	4.962	5.6762	5.1601	6.294	5.0469	4.7554	5.4838	5.0839	5.3728	5.1059	4.9518	2729	GCLC
ENSG00000001167	5.1711	5.2645	5.1803	5.3832	4.5298	5.4375	4.7921	5.3187	5.0103	5.2794	5.3038	4.7319	5.1831	5.2252	4800	NFYA
ENSG00000001460	2.4995	2.6582	2.684	2.2176	2.1352	2.1015	2.4023	2.4236	2.3085	2.6147	2.459	2.1181	1.6768	2.6811	90529	STPG1
ENSG00000001461	4.6728	4.3314	4.4157	4.598	4.6446	4.7486	4.3918	4.4618	4.6323	4.3903	4.7835	4.8664	4.4327	4.8699	57185	NIPAL3
ENSG00000001497	4.7098	4.5916	4.6168	4.3282	4.2906	4.44	4.305	4.3351	4.5596	4.4711	4.6366	4.4006	4.41	4.3976	81887	LAS1L
ENSG00000001561	1.021	1.3727	1.3409	2.038	2.5152	2.4032	3.0564	3.5945	2.5715	3.0576	2.8985	3.6557	3.4904	1.1138	22875	ENPP4
ENSG00000001617	4.3458	4.0365	5.0086	4.8874	5.1669	4.8721	4.5407	3.5778	3.7697	3.3356	4.026	4.9263	3.8686	3.5591	6405	SEMA3F
ENSG00000001626	-2.9647	-0.225	3.1066	4.0133	1.7373	0.4549	0.0865	1.4947	0.9873	0.0458	1.5016	0.6138	3.3245	-0.0032	1080	CFTR
ENSG00000001629	6.3406	6.6908	6.2795	6.1381	6.0537	5.9791	6.1794	6.2909	6.549	6.6281	6.4221	6.2345	6.3732	6.3819	54467	ANKIB1
ENSG00000001630	4.0355	5.5995	5.4865	5.8161	6.1554	5.803	5.6765	5.1062	5.3599	5.5728	5.6511	5.4465	5.0738	5.635	1595	CYP51A1
ENSG00000001631	6.078	6.5	5.7043	5.6731	5.3745	5.4313	5.6765	6.1295	5.9223	6.7389	6.1447	5.6813	6.2293	6.0702	889	KRIT1
ENSG00000002016	3.5822	3.0265	2.9107	3.3762	2.7477	3.2929	2.4748	3.5265	3.1868	3.4368	3.5286	2.5957	2.4517	3.4201	5893	RAD52
ENSG00000002330	0.3027	-1.7629	2.0384	1.2298	1.4101	1.5294	1.3177	0.4673	0.5726	-0.8428	0.1129	1.4223	0.4274	-0.0647	572	BAD
ENSG00000002549	3.5335	4.3241	4.7911	4.9957	5.4109	5.2013	5.291	4.6411	4.6586	4.5896	4.7748	4.9141	5.3547	4.0548	51056	LAP3
ENSG00000002586	5.29	4.8455	6.1451	5.6964	5.7894	5.3512	6.0585	6.0122	5.5826	5.1112	5.4892	6.2189	5.8351	5.5883	4267	CD99
ENSG00000002587	1.8912	1.1587	0.9083	2.6221	0.5081	2.2878	0.9362	0.7712	1.6958	1.0178	3.9657	1.1171	2.7604	3.8366	9957	HS3ST1
ENSG00000002745	-4.656	1.5837	0.3876	1.9086	3.8055	1.6868	2.8537	2.2933	4.8423	2.5201	3.958	3.0386	1.1564	2.8738	51384	WNT16
ENSG00000002746	-0.2593	2.4314	0.5255	0.046	-0.7405	-0.7508	0.7442	1.0864	0.7789	1.6736	1.0576	1.1171	1.2099	-0.2668	23072	HECW1
ENSG00000002822	3.1219	2.9524	3.5126	3.6099	3.3776	3.5739	3.5558	2.9585	3.2401	2.1789	3.254	3.5337	3.211	2.7089	8379	MAD1L1
ENSG00000002834	6.5354	6.4745	6.255	6.1315	6.0428	6.2455	6.097	6.1513	6.0874	6.0336	6.1498	5.9711	6.2039	5.7994	3927	LASP1
ENSG00000002919	2.4063	1.2543	2.3667	2.5291	3.1479	2.8281	2.7625	1.9224	2.3841	1.0178	1.604	2.4571	2.2237	2.2343	29916	SNX11
ENSG00000002933	0.7061	-0.225	2.1704	1.7665	2.8276	2.5471	2.784	2.2933	1.8713	-0.7353	1.9062	2.3161	2.3362	0.0558	55365	TMEM176A
ENSG00000003056	5.0703	5.2119	5.395	5.4888	5.6177	5.67	5.8122	5.7359	5.5348	5.4796	5.633	5.5912	5.4271	5.4467	4074	M6PR
ENSG00000003096	0.9892	-0.1414	1.0058	0.7145	1.8709	1.0259	1.5868	1.4947	1.5153	1.8906	0.873	2.0305	1.9369	1.5635	90293	KLHL13
ENSG00000003137	5.3397	2.485	4.6847	4.1418	4.1519	4.3008	5.1291	4.8315	4.5642	3.109	4.251	5.0389	4.2785	4.2283	56603	CYP26B1
ENSG00000003147	5.1041	4.6307	4.7888	4.4537	3.2629	3.5739	4.1024	4.4648	5.4976	4.5072	5.1464	4.0794	4.2177	5.478	3382	ICA1
ENSG00000003249	2.4536	1.3147	1.0369	1.5469	1.5325	1.5659	1.1726	1.0221	1.1936	2.7034	0.2707	1.2262	1.4731	0.5001	79007	DBNDD1
ENSG00000003393	5.802	6.0214	5.9466	5.8605	5.2695	5.916	5.3147	5.757	5.6031	5.5833	5.6475	5.2873	5.6247	5.6507	57679	ALS2
ENSG00000003400	3.7994	3.0797	3.5615	4.1523	4.2444	4.3435	4.047	4.1021	3.8857	3.7461	3.5544	4.3106	4.0334	3.8068	843	CASP10
ENSG00000003402	7.9962	7.968	7.7764	8.0634	8.4435	7.9291	8.2439	8.3111	8.0557	8.4401	8.2723	8.4773	8.2667	7.823	8837	CFLAR
ENSG00000003436	4.5199	3.8087	3.7748	4.4911	4.1156	3.9877	4.9968	5.644	5.3012	5.9271	5.4892	5.6633	5.1561	4.8534	7035	TFPI
ENSG00000003509	4.3173	4.2831	3.8246	3.9187	3.8415	3.9011	3.6489	4.0139	4.4073	4.0875	3.7095	3.8557	3.9844	4.1322	55471	NDUFAF7
ENSG00000003756	7.877	7.596	7.5783	7.5464	7.3938	7.5024	7.4648	7.6584	7.8453	7.65	7.4744	7.5858	7.6651	7.9676	10181	RBM5
ENSG00000003987	4.8291	5.6325	5.1144	5.3416	1.8475	4.2484	3.3734	4.3318	4.8171	4.7229	4.2191	3.1741	5.1304	4.7207	9108	MTMR7
ENSG00000003989	6.9441	7.7692	8.5816	8.204	6.1021	7.5696	6.0028	7.1243	7.7893	8.1883	8.3334	6.8755	8.4075	7.5491	6542	SLC7A2
ENSG00000004059	3.9307	3.5694	4.4962	4.4473	4.8818	4.5025	4.5967	3.781	4.1155	3.24	3.8537	4.2537	3.9767	3.7228	381	ARF5
ENSG00000004139	5.3892	4.4905	4.7186	4.4704	4.0142	4.4547	4.164	4.581	4.7796	4.2501	4.3808	4.5259	4.7222	4.5795	23098	SARM1
ENSG00000004142	4.0277	4.2135	4.9113	4.4516	5.2259	4.6025	4.8881	4.1518	4.5098	3.6748	4.1119	4.4936	4.3002	4.3245	26073	POLDIP2
ENSG00000004399	4.5032	3.9051	5.8514	4.9575	5.7307	5.5476	5.6562	5.3001	5.0171	4.6076	5.0768	6.1505	5.7609	4.1959	23129	PLXND1
ENSG00000004455	6.5727	6.9061	6.3624	6.6524	6.5127	6.725	6.4125	6.4936	6.7446	6.6312	6.5906	6.4395	6.4961	6.901	204	AK2
ENSG00000004468	-0.8104	-1.3341	-0.1289	1.6388	3.0125	3.5237	3.676	0.5149	0.7133	1.8567	1.4364	1.5745	1.9209	-0.129	952	CD38
ENSG00000004478	4.4458	3.8243	4.0317	4.4808	4.8095	4.9587	4.4447	4.2035	4.5194	3.5843	4.3836	4.4151	3.4576	4.5541	2288	FKBP4
ENSG00000004487	6.3946	6.5729	6.3462	6.1693	5.7482	6.4588	5.8646	6.0369	6.0077	6.1014	6.0499	5.4744	5.9178	5.9274	23028	KDM1A
ENSG00000004534	7.1713	7.1132	6.4255	6.7582	6.4162	6.7842	6.607	7.1224	7.0305	7.2185	7.218	6.9464	6.6376	7.0662	10180	RBM6
ENSG00000004660	2.2542	2.318	2.0536	3.5241	3.6384	3.1072	3.3004	3.2806	2.6436	2.3836	2.4807	3.1326	2.5062	2.169	84254	CAMKK1
ENSG00000004700	4.5584	5.3318	5.1071	5.0594	4.6648	5.0059	5.161	5.1255	5.1123	5.8166	5.3923	4.97	5.1898	4.9826	5965	RECQL
ENSG00000004766	5.057	5.5055	4.7819	4.8447	4.923	5.0257	4.9735	5.2253	5.179	5.7195	5.3038	5.0649	5.0647	5.1046	55610	VPS50
ENSG00000004777	4.6476	1.7893	3.8022	3.3079	2.2556	3.1914	2.2862	2.3857	2.1688	0.7481	2.2972	2.512	2.8132	2.1005	115703	ARHGAP33
ENSG00000004779	2.2807	2.1458	2.9923	2.7512	3.1857	3.2598	2.8739	2.7459	2.7698	2.272	2.6908	2.5012	2.5379	2.7181	4706	NDUFAB1
ENSG00000004799	1.7655	1.3727	0.8743	0.7697	2.6086	2.2092	3.6291	4.8617	4.3411	4.9654	5.1514	3.5909	4.4933	3.5944	5166	PDK4
ENSG00000004864	4.5665	3.5569	3.8728	4.1418	4.3143	4.1346	4.4492	4.2811	4.4952	4.1093	4.0803	4.329	4.0519	4.0475	10165	SLC25A13
ENSG00000004866	3.4069	3.327	4.5591	3.7674	3.7276	3.9433	3.9924	3.8288	3.5666	3.5528	3.9267	3.8214	4.0628	3.6239	7982	ST7
ENSG00000004897	6.139	6.946	6.448	6.2786	6.1907	6.37	6.3839	6.5806	6.3212	7.0497	6.5118	6.2402	6.6111	6.4076	996	CDC27
ENSG00000004961	2.6391	2.8438	2.8242	3.2891	3.8444	3.2709	3.4428	3.074	3.0071	2.8829	2.9922	3.2979	2.8132	3.3392	3052	HCCS
ENSG00000004975	3.984	2.5618	4.2026	3.7435	4.0273	3.8428	3.5806	2.967	3.5851	2.2195	3.0872	3.5123	3.3123	3.686	1856	DVL2
ENSG00000005001	2.3195	1.0563	2.7227	3.5321	3.2585	2.6862	1.7564	0.6055	0.8719	-0.8428	1.1142	0.0865	0.0705	0.8054	64063	PRSS22
ENSG00000005007	5.0435	4.5885	5.5185	5.2859	5.511	5.4691	5.2948	4.7344	4.739	3.8141	4.6171	5.0277	4.554	4.7567	5976	UPF1
ENSG00000005020	4.5144	4.3314	2.3295	3.8273	3.1811	4.486	4.3345	4.815	5.0406	5.5872	5.3605	4.8062	4.2436	4.4425	8935	SKAP2
ENSG00000005022	4.6167	6.2131	5.697	6.1909	6.9285	6.2113	6.474	5.7508	5.4124	5.2371	5.7868	5.827	5.9016	5.6204	292	SLC25A5
ENSG00000005059	1.607	2.904	2.5065	3.1913	3.977	3.2088	3.8047	2.9585	2.9795	2.8049	3.2913	3.3887	3.8221	3.1217	55013	MCUB
ENSG00000005075	2.442	1.559	3.2125	2.584	3.1997	2.9226	3.0385	2.436	1.9728	1.8041	2.5945	2.9379	2.6094	2.3567	5439	POLR2J
ENSG00000005100	5.055	4.8066	5.0812	4.8812	4.7461	5.2871	4.668	4.8221	4.5827	4.6279	4.8116	4.4208	4.8158	4.7	56919	DHX33
ENSG00000005102	3.5335	4.6659	2.3667	2.7374	3.0591	2.4332	3.676	3.2875	2.5529	2.0644	3.1763	2.7314	2.312	2.3449	4222	MEOX1
ENSG00000005108	1.8564	1.1253	2.7417	2.1567	2.4622	1.9715	3.5724	3.4674	2.4858	2.8137	2.9997	3.1043	3.6245	2.0139	221981	THSD7A
ENSG00000005156	6.3908	6.2619	5.9629	5.9926	5.5478	6.16	5.765	6.0888	6.0314	5.8558	5.9029	5.9253	6.0373	6.0729	3980	LIG3
ENSG00000005175	4.8884	5.7076	4.7282	4.9884	4.8395	4.7565	5.0601	4.8957	5.0704	5.9605	5.2977	4.8388	5.2723	5.1116	79657	RPAP3
ENSG00000005187	2.1574	1.559	1.3656	2.0823	3.3529	1.3103	1.9212	2.1198	2.3305	2.1926	1.8237	2.7679	2.889	2.2845	6296	ACSM3
ENSG00000005189	1.1123	0.4495	0.1805	0.8229	1.0491	0.4933	0.3788	0.6055	0.7465	0.2163	1.0576	0.8017	0.3341	1.028	81691	REXO5
ENSG00000005194	3.5716	2.6347	3.7562	3.5361	4.0909	3.8165	3.8012	3.0898	3.1868	2.1926	2.977	3.4004	3.3305	3.3511	57019	CIAPIN1
ENSG00000005206	3.6448	2.3758	4.2761	3.4834	3.8206	3.6817	3.3686	2.9237	3.2401	2.137	3.0295	3.7363	3.5744	3.4479	56928	SPPL2B
ENSG00000005238	3.2615	1.4284	2.9923	3.1913	3.6143	2.8054	3.1754	2.3857	2.5435	1.418	2.1559	3.3349	2.9918	2.7089	80256	FAM214B
ENSG00000005243	1.6685	0.6965	2.5395	1.4145	2.3831	1.7195	2.5439	1.6729	1.7293	1.1073	1.681	2.1872	2.2366	0.9368	51226	COPZ2
ENSG00000005249	3.8131	4.0001	3.6294	3.8499	3.4762	3.4179	3.3781	4.0904	3.5713	3.8404	3.7681	3.9382	4.713	3.0797	5577	PRKAR2B
ENSG00000005302	5.5089	5.1155	5.1053	5.0101	5.2618	5.1882	5.4911	5.3303	5.2956	5.166	5.0535	5.5797	5.8843	5.0494	10943	MSL3
ENSG00000005339	7.562	7.5652	7.6916	7.4953	7.4395	7.5263	7.528	7.5439	7.5244	7.594	7.7351	7.5063	7.4236	7.6293	1387	CREBBP
ENSG00000005379	4.3951	2.0424	3.0695	2.0603	2.7666	2.089	2.7258	2.6427	1.9301	2.2328	2.5644	3.0755	4.1163	3.241	9256	TSPOAP1
ENSG00000005436	5.4401	5.659	4.8469	4.5495	4.1132	4.9621	4.244	4.8822	5.0017	5.561	4.9029	4.6559	4.4014	4.9224	6936	GCFC2
ENSG00000005448	0.7822	0.4495	1.893	1.78	0.6227	1.5477	0.3788	0.4673	0.5726	0.2163	0.9054	1.0295	1.0722	-0.1963	84058	WDR54
ENSG00000005469	4.8927	5.1614	5.0568	5.2953	5.5175	4.78	4.7991	4.6358	5.0704	5.1415	4.8202	4.9018	4.8728	5.6362	54677	CROT
ENSG00000005471	2.2675	0.1513	2.6938	1.9451	1.7116	1.8875	2.9712	2.897	2.7372	1.7121	1.969	2.7034	2.3601	1.6036	5244	ABCB4
ENSG00000005483	8.3015	8.7902	7.83	7.9817	7.5721	7.9877	7.7031	8.406	8.3921	9.1483	8.5524	8.0936	7.8317	8.3821	55904	KMT2E
ENSG00000005486	3.5716	3.5506	4.2955	4.0416	4.2012	3.7105	3.7473	3.5207	4.4202	3.2726	3.8495	3.4462	3.5641	3.8575	57414	RHBDD2
ENSG00000005700	6.48	6.813	6.0878	6.2516	5.9206	6.3	6.1219	6.3354	6.3004	6.7672	6.2503	5.9464	6.3994	6.3223	25998	IBTK
ENSG00000005801	6.3671	6.7528	6.2425	6.0655	5.4029	6.1675	5.6276	5.9335	5.9395	6.4853	6.4615	5.4703	6.0308	6.2727	7748	ZNF195
ENSG00000005810	7.8905	8.0934	8.2958	8.4434	9.1088	8.4064	9.0719	8.5228	8.567	8.1992	8.6901	8.9053	8.3111	8.5168	23077	MYCBP2
ENSG00000005812	5.6246	6.4461	5.9343	6.0982	6.1513	5.8305	6.2076	6.3346	6.3679	6.7655	6.58	6.3964	6.157	6.392	26224	FBXL3
ENSG00000005844	0.9892	-0.3136	1.8586	2.8886	3.9108	3.8831	4.023	3.5666	2.446	2.4648	3.4035	3.8893	4.4467	0.9982	3683	ITGAL
ENSG00000005882	3.7193	2.7153	3.7039	3.1913	3.536	2.9574	3.3398	3.2102	3.6825	2.6841	3.369	3.6262	3.0443	3.4966	5164	PDK2
ENSG00000005884	6.0407	5.3715	6.1496	6.2762	6.303	5.9697	5.8788	5.0306	5.4644	4.6871	5.5078	5.6511	5.0774	5.7567	3675	ITGA3
ENSG00000005889	6.7556	6.8682	6.7952	5.8692	5.7419	6.2911	6.012	6.4376	6.712	7.2978	6.9759	5.9283	6.0621	6.4041	7543	ZFX
ENSG00000005893	6.7455	7.1766	7.0664	7.2567	7.3547	7.0759	7.253	7.1829	7.1599	7.5288	7.2804	7.0017	6.8604	7.3373	3920	LAMP2
ENSG00000006007	4.9701	5.6101	5.2664	5.4555	6.2599	5.4485	6.0724	5.4544	5.4756	5.4908	5.4676	5.6897	5.2691	5.4301	51573	GDE1
ENSG00000006015	2.1138	1.5082	2.4499	1.7111	2.3585	2.3519	2.2761	1.774	1.9445	1.1639	2.0583	2.2139	1.5988	2.1005	55049	REX1BD
ENSG00000006025	2.442	1.2231	2.3789	1.5936	1.7996	2.1015	1.6191	1.371	1.8409	1.1359	1.6621	1.6932	2.1841	1.7358	114881	OSBPL7
ENSG00000006042	5.9035	5.1552	4.9948	4.906	3.3487	4.8482	3.5004	4.6911	4.322	3.9851	4.4838	3.8557	4.7962	5.0071	26022	TMEM98
ENSG00000006062	2.8748	2.4177	4.6773	3.8563	4.2263	3.7936	4.3124	3.3609	3.1868	1.634	3.2603	4.0351	3.6729	2.93	9020	MAP3K14
ENSG00000006118	3.9096	2.7153	4.6574	3.7776	3.3487	4.1617	1.9722	2.2092	0.4573	1.634	1.2212	1.2778	3.7059	0.3193	54972	TMEM132A
ENSG00000006125	6.707	6.626	6.8607	6.718	6.2035	6.0913	6.2598	6.4361	6.4982	6.3853	6.5636	6.3706	6.7547	6.3955	163	AP2B1
ENSG00000006194	4.5144	4.3782	4.6065	4.4324	4.5408	4.4836	4.2875	4.5006	4.5146	3.9929	4.3633	4.2277	4.3753	4.5567	10127	ZNF263
ENSG00000006210	1.5428	0.4495	3.0695	3.0919	3.4493	3.341	3.1424	2.6952	3.1439	0.8893	2.4807	3.0755	2.3719	2.5122	6376	CX3CL1
ENSG00000006282	4.4748	2.1122	4.1215	3.014	3.7308	3.0244	3.4917	3.1662	3.1251	2.3717	2.3334	3.5909	3.6392	3.9263	64847	SPATA20
ENSG00000006283	1.7655	-1.3341	1.8586	1.1278	1.5325	1.8136	2.0335	1.7142	2.3629	0.4621	0.5831	1.7121	1.406	0.6608	8913	CACNA1G
ENSG00000006327	0.496	1.0204	3.4562	2.6809	2.9967	3.0504	2.8331	1.148	0.1457	-0.1475	1.2212	1.4675	2.1016	1.2962	51330	TNFRSF12A
ENSG00000006432	3.729	3.9863	4.9113	5.1559	5.9655	4.9587	6.1367	4.4311	4.5408	4.0579	4.2853	5.3076	4.0408	4.6814	4293	MAP3K9
ENSG00000006451	4.386	5.0257	5.1053	5.2487	5.1383	5.0404	5.1802	4.9933	5.2744	5.3452	5.3458	4.9039	5.1356	4.946	5898	RALA
ENSG00000006453	4.6951	5.0007	4.2663	4.6957	4.5372	4.4883	4.3	4.1518	4.106	4.2857	4.7302	3.9738	4.0185	4.4286	55971	BAIAP2L1
ENSG00000006459	6.3223	6.6297	6.2566	7.092	6.9869	6.5561	7.1467	6.8099	6.5151	6.5801	6.8408	7.1141	6.7275	6.1704	80853	KDM7A
ENSG00000006468	4.489	3.7928	3.7609	2.8948	1.7499	3.1559	2.5606	3.7011	3.4558	4.5126	3.2222	2.9539	5.1731	3.5072	2115	ETV1
ENSG00000006530	4.8313	5.0212	4.9648	4.3934	4.3542	4.6878	4.4334	4.8548	4.7896	5.1238	4.6911	4.329	5.0017	4.6019	55750	AGK
ENSG00000006534	0.45	-0.5092	1.8055	0.8229	1.8357	1.1751	1.3566	0.8841	1.374	-1.2241	0.9986	2.2139	1.6383	-0.129	221	ALDH3B1
ENSG00000006555	2.5329	2.9428	3.4959	3.7877	5.0255	4.0502	5.0423	3.3079	3.5099	1.988	3.1896	4.3919	2.3241	2.4254	55001	TTC22
ENSG00000006576	5.8066	5.7355	5.6066	5.782	5.7482	5.822	5.8165	5.7471	5.3599	6.213	5.859	5.7897	6.444	5.3365	57157	PHTF2
ENSG00000006607	5.8701	5.8949	6.0766	5.802	6.6669	5.9595	6.1969	5.8514	5.8024	5.5491	5.8979	6.4015	6.0262	5.9921	9855	FARP2
ENSG00000006625	4.0777	5.5626	5.6079	5.5493	6.2726	5.7584	6.0782	5.1274	5.3692	5.0931	5.2272	5.3489	4.6754	5.3732	79017	GGCT
ENSG00000006634	3.039	4.6455	3.6192	3.8721	4.0221	4.0946	4.0647	3.8567	3.3944	4.1237	3.8825	3.3166	4.198	3.4088	10926	DBF4
ENSG00000006652	4.5255	5.2645	5.318	5.2118	5.6527	5.6887	5.6562	5.3103	5.3342	5.1202	5.1085	5.408	5.1442	5.4875	3475	IFRD1
ENSG00000006695	3.3642	3.4599	3.2461	3.6212	3.9108	3.4377	3.539	3.5495	3.3787	3.5206	3.6292	3.539	3.5225	3.6191	1352	COX10
ENSG00000006704	6.8044	5.9986	6.1786	6.1049	4.7603	6.0084	4.8097	5.6783	5.9059	5.9138	5.8735	4.7819	5.3651	5.8187	9569	GTF2IRD1
ENSG00000006712	3.5001	3.8552	4.2196	4.0556	3.9498	4.0883	4.1858	3.8382	3.8015	3.9083	4.0149	3.5755	3.4958	3.5125	54623	PAF1
ENSG00000006715	6.0893	6.0439	6.0682	5.7463	5.4819	5.8592	5.6454	5.9882	6.2529	6.2222	6.287	5.841	5.973	5.8209	27072	VPS41
ENSG00000006740	2.5656	1.1587	2.5176	2.1567	1.2228	1.1024	0.9362	1.5182	2.3085	0.8204	2.2972	1.6932	2.0874	1.9838	9912	ARHGAP44
ENSG00000006744	4.4748	4.1692	4.6347	4.5904	5.073	4.6329	4.6853	4.1998	4.5361	3.8958	4.1897	4.6387	4.5669	4.459	60528	ELAC2
ENSG00000006747	1.1982	0.4495	0.1237	0.5348	1.8117	0.6713	0.3405	0.8098	2.0806	1.271	1.3682	1.5112	0.7855	1.8062	85477	SCIN
ENSG00000006756	6.1014	4.3852	5.3738	4.134	4.0984	3.6093	3.9644	4.4155	4.7676	4.9634	4.6629	4.0902	4.4986	4.6743	414	ARSD
ENSG00000006757	2.5976	2.5865	3.0544	2.3594	2.3165	1.7356	1.9082	2.2519	3.0933	3.2726	2.9146	2.1736	1.8885	1.9838	8228	PNPLA4
ENSG00000006831	5.1835	5.1614	5.4349	5.6973	6.2665	5.7235	6.0466	5.0059	5.218	4.6871	5.2527	5.392	5.1006	5.659	79602	ADIPOR2
ENSG00000006837	1.4289	2.1458	0.9416	1.2878	0.1738	0.5672	0.3405	1.148	1.309	2.0793	1.1142	0.488	1.1564	1.6426	51265	CDKL3
ENSG00000007047	4.5878	4.3711	4.6194	4.7046	4.835	4.5871	4.7062	4.1742	4.2858	3.7646	4.3398	4.5044	4.2275	4.4508	57787	MARK4
ENSG00000007062	0.6664	2.5865	-0.0615	0.254	1.4878	-0.2932	-1.0512	0.9548	1.0417	-1.2241	0.4129	-2.5784	1.2359	-1.4231	8842	PROM1
ENSG00000007080	1.4524	1.9692	2.4728	2.0823	2.4776	2.2878	2.0691	1.4708	0.8415	1.5933	1.9062	1.595	1.5163	1.028	115098	CCDC124
ENSG00000007168	7.7012	7.678	7.6551	7.7464	7.909	7.5969	7.7545	7.6121	7.9009	7.7369	7.63	7.826	7.8599	7.9108	5048	PAFAH1B1
ENSG00000007202	7.2484	7.1316	7.595	7.2357	7.6343	7.629	7.5027	7.2062	7.3129	6.5189	7.0504	7.3177	7.2907	7.1375	9703	KIAA0100
ENSG00000007237	5.4223	5.1218	7.0673	5.9736	7.3192	6.4063	7.0267	6.7385	6.4412	5.8494	6.4999	7.335	6.9027	6.1055	8522	GAS7
ENSG00000007341	4.9225	5.0121	3.8157	4.3097	4.1107	4.4351	3.9675	4.7319	4.8707	5.2387	4.8683	4.1912	4.0371	4.8658	54879	ST7L
ENSG00000007372	4.2718	4.3278	-1.9524	2.7305	0.0965	2.4133	1.0355	2.7258	2.5529	5.1591	2.3688	2.3765	2.7056	4.4994	5080	PAX6
ENSG00000007376	0.5837	-0.225	1.9594	0.7697	2.1255	0.9171	1.0593	0.0819	-0.0116	-0.5416	-0.5015	1.1997	0.1272	0.3667	113000	RPUSD1
ENSG00000007384	4.5718	2.8232	3.9727	3.7156	3.8794	3.7625	3.6644	3.0976	3.5942	2.4761	3.0072	3.8893	3.5744	3.5591	64285	RHBDF1
ENSG00000007392	6.8315	6.705	6.5275	6.2364	5.7482	6.3275	6.1283	6.3665	6.3518	7.0544	6.4602	6.1668	6.2926	6.1804	55692	LUC7L
ENSG00000007402	4.8992	4.7255	5.7889	4.5807	1.2587	3.6481	2.5772	3.6541	4.2254	3.0945	4.3546	2.7859	3.8307	3.3032	9254	CACNA2D2
ENSG00000007520	0.8546	1.7678	2.2522	1.6088	2.3334	1.9715	2.3741	1.8126	1.0681	2.272	2.0726	1.7673	1.3829	0.905	115939	TSR3
ENSG00000007541	2.5439	0.2781	3.2984	2.3413	2.7603	2.3829	2.2139	1.2914	1.7621	-1.7437	1.5434	2.4458	2.0141	1.7889	9091	PIGQ
ENSG00000007545	5.4892	4.3993	5.3585	4.9869	5.1115	5.3512	4.7137	4.5838	4.8442	3.9289	4.5494	4.9582	4.7013	5.0089	57585	CRAMP1
ENSG00000007866	4.6501	3.1886	4.4934	4.3757	4.8761	4.4522	4.3272	3.3346	3.5713	1.418	3.1763	4.0902	3.8091	3.8068	7005	TEAD3
ENSG00000007908	-0.6024	1.2231	3.7136	3.996	4.4889	3.665	5.8654	3.9888	1.1693	1.1639	2.8156	2.7947	3.9767	1.7889	6401	SELE
ENSG00000007923	4.2518	4.3782	4.4793	4.5095	4.9819	4.7001	4.6426	4.2673	4.297	4.1343	4.3098	4.3563	4.198	4.2757	55735	DNAJC11
ENSG00000007933	1.8387	1.5082	0.0646	1.3434	2.1544	0.7368	2.5523	2.18	0.0428	1.6736	1.4585	1.0295	2.3601	-0.5896	2328	FMO3
ENSG00000007944	3.6751	4.0631	4.1069	4.7275	4.6547	4.2057	4.6088	4.7544	4.3137	5.1166	4.4998	5.2064	4.5822	4.1594	29116	MYLIP
ENSG00000007968	0.9892	0.4495	2.0536	2.0492	2.9535	2.4817	2.6495	1.2357	1.8409	0.4621	1.0284	2.6554	1.4949	1.5837	1870	E2F2
ENSG00000008018	4.5691	5.1939	5.161	5.3765	5.6737	5.3784	5.5636	4.9786	5.1027	4.9674	5.0928	5.171	5.0335	4.9065	5689	PSMB1
ENSG00000008083	5.4104	5.4892	6.0869	5.4878	6.1566	5.635	6.1794	5.7508	5.2829	5.7195	5.4037	5.8853	5.1697	4.9085	3720	JARID2
ENSG00000008086	5.1551	5.0724	5.0887	5.0086	4.4737	4.7683	4.7991	5.0121	4.9966	4.997	5.2111	4.6991	5.0556	4.9845	6792	CDKL5
ENSG00000008128	3.4129	3.8653	3.6547	3.552	3.8206	3.5237	3.7102	3.4913	2.3629	3.7274	3.8328	3.6799	3.6729	3.2662	728642	CDK11A
ENSG00000008130	3.7994	2.9138	4.2728	4.102	4.7382	4.3539	4.3099	3.3738	3.9512	2.4761	3.5129	4.2212	3.856	3.7721	65220	NADK
ENSG00000008196	8.4156	7.6726	7.1804	7.1095	4.0607	6.4368	5.3525	7.0869	6.7999	8.3145	6.5585	5.281	6.4015	7.1762	7021	TFAP2B
ENSG00000008226	1.3561	0.2781	-0.5232	0.9951	-0.117	0.2902	0.2607	1.0864	0.6091	0.5498	0.22	0.8706	0.7133	1.1683	9940	DLEC1
ENSG00000008256	4.9619	4.9396	6.0378	4.6975	5.1598	4.7761	5.3609	5.5111	5.1699	5.383	5.6748	5.495	5.2129	5.1845	9265	CYTH3
ENSG00000008277	2.5439	2.6582	2.4954	1.1488	2.3165	2.186	3.74	4.403	3.6739	3.9	3.0872	3.3946	3.9096	2.1954	53616	ADAM22
ENSG00000008282	5.7766	6.4257	6.1035	6.0792	6.2654	6.0763	6.0474	5.9215	5.9187	6.3205	6.1328	5.9039	5.5502	6.088	6856	SYPL1
ENSG00000008283	4.3044	3.2362	3.8022	3.4668	4.3036	3.6734	3.8967	3.328	3.5338	3.3356	3.3515	4.0902	3.9805	3.523	1534	CYB561
ENSG00000008294	7.1208	7.7406	7.3872	7.4123	7.5412	7.2812	7.666	7.5564	7.1483	7.6703	7.5563	7.4998	7.4229	7.393	9043	SPAG9
ENSG00000008300	0.496	0.0835	2.0688	1.6239	2.959	1.6362	2.1152	1.0864	1.5718	-0.6352	0.3671	1.1997	1.9527	1.028	1951	CELSR3
ENSG00000008311	7.1788	7.111	6.2852	6.1551	5.5505	5.9169	5.6405	6.6103	6.2687	7.1167	6.5314	5.8822	6.3011	6.723	10157	AASS
ENSG00000008324	1.8025	2.7594	2.4842	2.5049	2.7414	2.5742	2.3161	1.9399	2.205	2.4535	2.2474	2.5957	2.6963	2.0139	51188	SS18L2
ENSG00000008382	1.607	-0.4081	1.4372	1.018	1.5325	1.1751	0.7732	0.4673	0.7465	-1.0855	-0.1959	0.8017	0.1818	0.457	84954	MPND
ENSG00000008394	1.6685	4.9155	4.3083	5.1323	6.3682	5.001	5.549	3.8521	4.6411	3.2334	4.8434	4.6412	4.1509	5.4968	4257	MGST1
ENSG00000008405	3.7096	4.2982	4.1142	4.2623	4.4641	4.1941	4.6007	4.3807	4.3546	4.2468	4.251	4.0574	4.234	4.3364	1407	CRY1
ENSG00000008441	7.5055	7.5952	7.555	7.5197	6.8731	7.4684	7.0398	7.3532	7.7325	7.8111	7.5463	7.4324	6.9298	7.8257	4784	NFIX
ENSG00000008513	3.9637	2.5366	4.7138	4.0133	4.6033	4.78	4.7378	4.2035	3.4658	3.2596	3.9068	4.2376	4.8541	2.5017	6482	ST3GAL1
ENSG00000008517	0.6664	-0.5092	1.6126	1.957	2.986	3.044	3.1479	2.6744	2.0005	1.1359	2.7366	2.9775	2.7958	0.0558	9235	IL32
ENSG00000008710	5.6591	4.2448	6.2241	5.429	5.851	5.4164	5.2255	4.8501	5.212	3.3418	4.7504	5.9414	5.2644	5.3513	5310	PKD1
ENSG00000008735	0.0177	-0.6179	1.3899	-0.5561	2.2645	-0.5039	1.3757	-0.7482	0.7465	0.1617	-0.1959	0.7661	0.1272	1.1138	23542	MAPK8IP2
ENSG00000008838	4.746	3.8853	4.9403	4.3578	4.7302	4.78	4.4537	4.1593	4.1654	3.526	3.9424	4.3229	4.5253	4.087	9862	MED24
ENSG00000008853	2.5219	1.4284	4.4186	2.8313	3.0073	3.3198	3.33	2.9059	2.6697	1.8219	2.3214	3.0972	2.8558	2.5332	23221	RHOBTB2
ENSG00000008869	5.7353	5.8949	5.6437	5.8763	6.1435	5.8154	6.136	6.0267	6.1514	5.9774	5.9934	6.1409	5.8986	6.1358	54497	HEATR5B
ENSG00000008952	6.295	7.0982	6.6336	6.2679	6.1608	6.3354	6.1882	6.6192	6.4891	7.2084	6.7505	6.2507	6.4356	6.7012	7095	SEC62
ENSG00000008988	8.1608	10.0401	7.8264	8.4545	8.1325	8.1879	8.5698	8.9389	8.3207	9.5134	9.0585	8.0155	8.342	8.5635	6224	RPS20
ENSG00000009307	8.7043	9.4546	8.9372	8.9006	9.0042	8.9968	9.0121	9.0207	8.8995	9.4454	9.1939	8.624	8.8031	8.9123	7812	CSDE1
ENSG00000009335	6.0416	6.1972	6.3792	6.354	6.7598	6.4673	6.5293	6.0898	6.1599	5.7751	6.1472	6.2205	6.105	6.2988	9690	UBE3C
ENSG00000009413	7.7453	7.5453	6.9925	7.3761	7.6982	7.2829	8.491	8.4665	7.8805	8.2279	7.9244	8.1574	8.2934	7.0132	5980	REV3L
ENSG00000009694	4.3891	1.0563	1.8055	1.6969	3.7179	2.2092	3.9163	4.5726	4.0273	4.0984	4.3007	4.6825	5.4933	2.7718	10178	TENM1
ENSG00000009780	4.1405	4.4905	4.8024	4.2671	4.4349	4.011	4.2975	4.288	4.2858	4.4051	4.398	4.2729	4.3782	3.9882	199870	FAM76A
ENSG00000009790	1.8912	3.1966	2.7131	3.4584	4.4132	3.8391	4.5344	4.3966	3.1747	4.1129	4.4676	4.4323	5.0863	2.3914	80342	TRAF3IP3
ENSG00000009830	3.5822	3.1309	4.5591	3.6979	3.7179	4.1194	3.8082	3.443	3.7857	2.7224	3.6096	3.5337	3.7059	4.2315	29954	POMT2
ENSG00000009844	5.1957	5.6131	5.4173	5.3337	5.2551	5.3758	5.3916	5.3086	5.3864	5.5196	5.4151	4.9343	5.1595	5.409	51534	VTA1
ENSG00000009954	6.4864	7.0923	6.5411	6.7544	6.1314	6.8149	6.3945	6.7215	6.7009	7.0313	6.9219	6.4102	6.49	6.6107	9031	BAZ1B
ENSG00000010017	5.9753	6.6474	6.4495	6.4949	6.966	6.3661	6.9675	6.4135	6.3692	7.0398	6.5301	6.5584	6.2333	6.3034	10048	RANBP9
ENSG00000010030	0.496	-0.4081	1.155	1.3251	1.9389	0.9451	1.997	1.345	1.6958	1.6138	1.4585	2.6554	1.2614	0.457	51513	ETV7
ENSG00000010072	3.9514	4.4269	4.3491	4.3465	4.6731	4.6732	4.3634	4.2143	4.3969	4.6871	4.2029	4.3919	4.294	4.5516	83932	SPRTN
ENSG00000010165	3.5769	3.2205	3.5827	3.6546	3.7243	4.3669	3.4917	3.4913	3.4254	3.0945	3.4428	3.4062	3.1301	3.878	51603	EEF1AKNMT
ENSG00000010219	2.9592	3.1886	2.7605	3.0082	2.7666	3.2374	2.5772	2.6211	3.1188	2.9729	2.6143	2.6358	3.0949	3.0654	8798	DYRK4
ENSG00000010244	8.5911	9.1075	8.3847	8.452	8.4087	8.4586	8.3879	8.4964	8.5853	8.6317	8.5021	8.4136	8.6434	8.6948	7756	ZNF207
ENSG00000010256	3.729	2.8842	4.4507	4.7099	5.3256	4.7446	4.5659	3.6594	4.0035	2.5201	3.6533	4.1641	3.8434	4.0475	7384	UQCRC1
ENSG00000010270	4.008	3.5125	3.4959	3.5559	2.9314	3.6941	3.2496	3.5552	3.4953	4.0046	3.1697	3.2471	3.533	3.6577	83930	STARD3NL
ENSG00000010278	5.5325	5.7341	6.2673	6.0792	6.2166	5.7154	6.0219	5.7258	5.7915	5.8077	6.0553	5.6326	5.1493	5.4217	928	CD9
ENSG00000010292	4.9141	4.6307	5.2876	5.3496	4.8409	5.6253	4.9499	4.5556	4.9005	4.1343	4.86	4.5962	5.1304	4.7388	9918	NCAPD2
ENSG00000010295	1.5428	0.5534	2.5928	2.0932	2.6293	2.4232	2.6957	2.7157	2.1566	1.5084	1.9379	3.0235	2.6193	1.6232	25900	IFFO1
ENSG00000010310	-1.518	-2.3759	-0.7171	0.4696	1.0895	0.9725	1.9212	0.3146	0.2418	-0.6352	-1.0057	0.9991	0.0115	-0.5896	2696	GIPR
ENSG00000010318	2.7758	2.3032	2.2522	2.5211	2.3749	2.3202	2.5606	2.543	2.9584	2.4306	2.6143	2.4903	2.7782	2.7806	51533	PHF7
ENSG00000010319	1.9747	-0.3136	0.3876	0.6274	2.7666	1.5108	2.4116	2.6427	2.8482	2.7129	2.8905	2.5855	2.889	1.9531	56920	SEMA3G
ENSG00000010322	6.7986	5.451	6.7537	6.2715	5.9009	6.304	5.4513	5.7207	6.0539	4.8557	5.6499	6.111	5.4029	6.3977	11188	NISCH
ENSG00000010327	3.3455	1.3727	4.7865	4.4808	5.4531	5.1646	5.374	4.9002	4.7162	2.246	4.552	6.023	4.2909	3.5489	23166	STAB1
ENSG00000010361	1.7081	-0.0625	1.5493	1.3971	0.6768	1.3316	0.5564	1.1778	1.1693	-0.5416	1.1142	0.8017	0.9828	1.543	80199	FUZ
ENSG00000010404	6.5436	6.2875	6.8553	7.0808	6.8331	6.7415	7.0872	7.1362	7.4373	7.1105	7.2746	7.1124	7.2305	7.1177	3423	IDS
ENSG00000010438	-0.9268	0.9073	1.6533	2.9072	3.958	2.4232	4.0588	1.7544	0.7133	-2.5638	0.2707	1.5745	-0.3265	1.4581	5646	PRSS3
ENSG00000010539	4.1938	3.4124	3.4959	3.4709	3.5828	3.6438	3.1143	3.2174	3.6257	3.6049	3.1697	3.1943	3.5119	3.7137	7752	ZNF200
ENSG00000010610	2.0226	1.0912	3.3734	3.7435	4.7634	4.3089	4.5617	4.1779	3.8327	2.6348	3.7681	4.8956	4.512	2.142	920	CD4
ENSG00000010626	1.5428	2.0063	1.8586	1.1899	0.9646	1.4535	1.2979	1.8126	1.6958	2.1511	1.5016	1.2522	1.8553	1.7537	10233	LRRC23
ENSG00000010671	2.2272	1.1253	2.3169	2.7235	2.8395	2.9505	2.9898	3.074	2.4858	2.0036	2.5336	2.8297	2.9918	1.6036	695	BTK
ENSG00000010704	4.2585	2.8232	3.0695	2.7094	2.2907	2.2321	2.2139	2.3337	3.1686	2.9729	2.5745	2.9137	2.2237	3.3092	3077	HFE
ENSG00000010803	5.3334	4.5854	5.07	4.4621	4.0531	4.6732	4.2697	4.6304	4.6888	4.4542	4.6677	4.329	4.427	5.1254	22955	SCMH1
ENSG00000010810	5.1764	5.2059	5.0339	5.3268	5.3372	5.3421	5.8629	6.2625	5.8716	5.7429	5.7605	5.9294	6.1731	5.3991	2534	FYN
ENSG00000010818	6.5125	6.8408	6.8498	6.9449	7.0726	6.5708	7.5738	7.3767	6.6278	6.9297	7.1671	7.0764	6.6315	6.392	3097	HIVEP2
ENSG00000010932	2.7758	0.6504	3.0467	4.5456	1.8593	2.186	1.9469	3.1884	2.2748	2.8487	2.4699	2.1181	2.7604	-1.0061	2326	FMO1
ENSG00000011007	5.2867	5.5812	5.5725	5.5921	6.0103	5.8068	5.8738	5.4329	5.5478	5.2616	5.3678	5.6227	5.2064	5.6192	6924	ELOA
ENSG00000011009	3.0621	1.6556	3.0844	2.5607	3.3817	2.7978	2.9586	2.1198	1.8862	0.3197	1.6621	2.3161	1.9369	1.999	11313	LYPLA2
ENSG00000011021	4.4102	3.8501	4.8752	4.4494	4.4698	4.4425	4.3611	4.1405	4.3759	3.7133	4.1564	4.3801	4.5872	4.4617	1185	CLCN6
ENSG00000011028	5.6464	4.6218	6.4299	5.3564	5.2989	5.8766	5.7866	4.987	5.6877	4.4342	4.8413	5.908	5.6515	4.9634	9902	MRC2
ENSG00000011105	3.9719	2.7702	5.3052	4.3166	4.3992	4.4931	4.295	3.5495	3.7936	2.3474	3.4756	4.2079	3.9455	4.0182	10867	TSPAN9
ENSG00000011114	6.3159	6.608	6.255	6.1512	6.1655	6.2384	6.1746	6.2246	6.3226	6.5963	6.4256	6.2172	6.1621	6.421	55727	BTBD7
ENSG00000011132	2.1574	0.3946	2.0229	2.1463	2.3667	2.0509	2.0093	1.5182	2.1931	0.5498	1.3447	2.2401	1.5786	2.321	9546	APBA3
ENSG00000011143	3.3009	2.095	2.6741	2.7305	2.282	2.8652	2.2556	2.6102	2.9298	2.2591	2.2849	2.2006	2.8474	2.6811	54903	MKS1
ENSG00000011198	5.0063	5.8862	6.0116	6.5407	7.7357	6.4642	6.8364	5.9531	6.5682	5.7289	5.96	6.5294	5.6527	6.5619	51099	ABHD5
ENSG00000011201	3.3518	4.5545	5.4378	3.9931	3.908	4.5002	4.4424	4.9486	5.0171	4.3962	4.86	3.9816	5.4086	6.311	3730	ANOS1
ENSG00000011243	5.272	5.0702	4.9789	5.0399	5.1622	4.9976	4.7814	4.4465	4.7349	4.638	4.8455	4.7774	4.52	4.4941	26993	AKAP8L
ENSG00000011258	6.5278	6.8182	6.0378	6.0634	5.6611	6.0564	5.7079	6.2255	6.1836	6.5937	6.3945	5.9789	6.0252	6.1255	54799	MBTD1
ENSG00000011260	3.6139	4.5824	3.9236	4.2454	4.1826	4.4351	4.2544	4.018	4.0069	3.9811	4.0624	3.9261	3.7829	3.8408	51096	UTP18
ENSG00000011275	5.4283	5.6502	5.6208	5.3129	5.7008	5.5578	5.7349	5.6129	5.5838	5.5491	5.6547	5.6289	5.8147	5.7035	54476	RNF216
ENSG00000011295	5.4238	5.6978	5.3677	5.3986	5.5314	5.4847	5.3122	5.468	5.4619	5.6368	5.5787	5.3846	5.4257	5.5179	54902	TTC19
ENSG00000011304	6.2071	6.1719	6.6349	6.2852	6.6032	6.6199	6.2675	5.8549	5.8977	5.5988	5.8138	6.0306	6.2236	6.022	5725	PTBP1
ENSG00000011347	0.6257	1.9311	2.1277	1.7111	3.2673	2.7108	2.569	1.774	1.3951	0.5917	0.9054	1.6351	1.7509	0.2703	9066	SYT7
ENSG00000011376	4.6678	4.2448	4.5961	4.3236	4.3789	4.3875	4.088	4.106	4.2076	4.2303	4.3098	4.05	4.541	4.4726	23395	LARS2
ENSG00000011405	7.6414	8.2964	7.6651	7.5979	7.2962	7.5552	7.624	7.7206	7.4681	8.2225	7.7953	7.3895	7.6084	7.6281	5286	PIK3C2A
ENSG00000011422	1.5207	2.3899	3.6746	4.0416	3.0893	3.618	3.4961	2.0079	2.0277	1.5301	1.8573	2.8554	2.7149	1.4798	5329	PLAUR
ENSG00000011426	4.3768	6.0294	4.8381	5.445	4.7882	5.8775	5.1445	5.2466	4.8054	5.6969	5.0426	4.4853	6.0008	4.4644	54443	ANLN
ENSG00000011451	4.3364	3.7714	5.1325	4.5416	4.7238	4.7702	4.5259	4.1137	4.0932	3.2267	4.0624	4.2666	4.294	4.1254	58525	WIZ
ENSG00000011454	6.9839	7.1771	5.983	6.9062	6.5657	6.0232	6.2313	6.658	6.9757	6.417	6.9239	6.4022	6.1932	6.7951	2844	GPR21
ENSG00000011465	7.4566	6.3911	8.5221	7.9281	8.1317	7.6739	8.621	9.1912	9.3081	9.093	8.8681	9.506	9.2439	7.3988	1634	DCN
ENSG00000011478	0.3027	-0.6179	1.2376	0.5972	0.5949	0.6374	0.6843	-0.1956	-0.3894	-1.9689	-0.1959	0.1978	0.3815	-0.0032	54814	QPCTL
ENSG00000011485	4.9204	4.4371	4.8381	4.2671	4.4112	4.7306	4.5	4.1443	4.3812	4.292	4.1015	4.0757	4.4522	4.2057	5536	PPP5C
ENSG00000011523	6.295	6.3302	5.9394	5.8128	5.5304	5.9265	5.6375	6.4711	6.5918	6.778	6.4305	5.9553	5.833	6.8102	23177	CEP68
ENSG00000011566	6.1614	6.3284	6.1469	5.6676	5.9367	5.7062	5.9859	5.983	6.0068	6.5053	6.0019	6.0741	6.0373	5.9075	8491	MAP4K3
ENSG00000011600	0.25	1.6787	2.5395	2.8823	3.1857	3.243	3.2235	3.203	2.6611	2.908	3.3277	3.4462	2.9994	1.2962	7305	TYROBP
ENSG00000011638	3.2813	2.4177	2.7035	3.1399	4.1873	2.751	3.0798	3.2102	3.8595	2.3836	3.4205	3.966	2.8725	3.7764	57146	TMEM159
ENSG00000011677	4.0815	0.946	-0.1996	2.4802	-1.0563	1.2216	-0.3415	0.2598	0.4167	1.8738	0.3197	-0.6531	0.7499	0.6983	2556	GABRA3
ENSG00000012048	5.0854	6.1305	5.0164	5.1178	4.2241	5.5118	4.8898	5.0569	5.4494	5.7136	5.3692	4.6313	5.2832	5.2091	672	BRCA1
ENSG00000012061	5.117	4.4303	5.7006	4.959	5.5631	5.2013	5.4229	5.1101	5.0622	4.1165	4.552	5.2393	5.0665	5.1357	2067	ERCC1
ENSG00000012171	4.4603	3.91	5.478	3.3493	1.4417	3.4621	2.2349	2.4483	1.4363	2.0344	2.841	2.8211	3.6047	1.028	7869	SEMA3B
ENSG00000012174	4.6348	4.6366	4.2264	4.0388	4.0299	4.0143	4.1447	4.3548	4.5194	4.7784	4.2415	4.2441	4.5462	4.4202	51360	MBTPS2
ENSG00000012211	2.3942	2.5618	2.1132	2.584	2.7852	2.727	2.2556	2.0408	2.2519	2.7129	1.9994	2.4571	1.7327	2.3684	4007	PRICKLE3
ENSG00000012223	-2.537	3.9391	-0.4353	2.7784	4.2218	3.341	2.2962	-0.6401	0.1946	-1.9689	1.6996	1.803	0.2851	-2.2772	4057	LTF
ENSG00000012232	4.5172	3.5506	4.905	4.6207	5.3908	4.8992	4.8681	4.4977	4.283	3.24	3.862	4.7434	4.1022	4.4699	2137	EXTL3
ENSG00000012660	4.6853	4.8532	5.0887	5.0882	7.0501	5.3034	5.6026	5.3086	5.9599	5.7453	5.2013	5.5963	5.833	5.531	60481	ELOVL5
ENSG00000012779	3.8085	0.3946	2.9521	3.3447	3.8679	3.3037	3.522	2.7258	1.8409	1.8738	2.6435	3.1809	3.6392	1.2464	240	ALOX5
ENSG00000012817	-3.5756	4.4131	-4.656	6.0765	5.7794	5.9204	5.9249	6.2093	-3.6849	-4.656	-4.656	6.3825	5.4784	6.4041	8284	KDM5D
ENSG00000012822	6.8021	6.1586	6.5546	6.6511	7.1383	6.3067	6.9776	6.7126	7.0464	6.0628	6.7353	7.2584	6.3331	7.0431	57658	CALCOCO1
ENSG00000012963	4.968	5.2079	4.8665	4.9679	4.8216	5.1451	4.8731	4.9594	5.1107	5.3785	5.0112	4.7639	5.1646	5.0476	55148	UBR7
ENSG00000012983	7.1158	7.5605	7.0664	6.9794	6.9592	6.891	7.1867	7.0771	6.9191	7.2507	7.2855	6.9157	6.9937	7.116	11183	MAP4K5
ENSG00000013016	3.8311	3.0621	5.1976	2.9255	3.2271	3.031	3.2599	1.9572	2.2287	2.9163	2.7001	2.7859	3.0369	2.169	30845	EHD3
ENSG00000013275	3.6242	3.8191	4.7162	4.6207	5.1455	4.8974	4.9339	3.9634	4.0932	3.4019	3.9346	4.3593	3.8974	3.8068	5704	PSMC4
ENSG00000013288	4.3205	4.4269	4.9176	4.6724	5.0603	4.5826	4.7867	4.8594	4.6565	4.9634	4.6073	4.9182	4.7541	4.459	23324	MAN2B2
ENSG00000013297	0.4026	0.0124	0.8395	0.046	0.7793	0.4549	2.2761	3.1736	1.901	2.5838	4.1154	3.341	2.4738	0.167	5010	CLDN11
ENSG00000013306	3.8839	2.7702	4.6649	4.2133	5.0527	4.4001	4.6622	3.1437	3.5896	2.1228	3.1697	4.1743	3.5225	3.6953	51629	SLC25A39
ENSG00000013364	3.5929	2.6228	5.1107	4.7465	5.0955	4.7144	4.7724	3.8099	3.867	2.9327	4.1598	4.6013	3.3	3.4424	9961	MVP
ENSG00000013374	4.5878	4.9563	4.6649	5.0399	5.2237	4.8221	4.9562	5.1024	5.5145	5.5781	5.6701	5.2571	5.4313	4.9902	51667	NUB1
ENSG00000013375	5.4119	5.9182	5.6982	5.2953	4.8201	5.5165	5.3035	5.6306	5.389	6.3635	5.3189	5.0903	5.5267	5.7287	5238	PGM3
ENSG00000013392	2.9427	2.9524	2.8242	2.6737	2.0248	2.4133	2.3357	2.7656	2.6697	3.3721	2.7276	2.3647	2.9687	2.8066	112611	RWDD2A
ENSG00000013441	7.0232	7.5194	6.5937	7.1169	6.8868	6.9151	6.8582	7.3172	7.4348	7.6107	6.9911	7.1851	6.7941	7.995	1195	CLK1
ENSG00000013503	4.1441	4.5451	4.4362	4.3868	4.7366	4.778	4.8357	4.4828	4.4482	4.2984	4.5494	4.3831	4.0334	4.0584	55703	POLR3B
ENSG00000013523	4.0815	2.7702	4.223	3.8175	3.8679	4.2287	3.5848	3.4674	3.6696	2.7596	3.369	3.8039	3.8048	3.9342	23357	ANGEL1
ENSG00000013561	4.9903	4.9728	4.8923	5.0868	4.811	5.1571	4.7832	5.0079	4.9914	5.0876	5.1189	4.828	4.9298	5.2188	9604	RNF14
ENSG00000013563	3.5335	1.6556	2.8331	2.4297	2.6155	2.5742	2.8605	2.18	2.466	2.0036	2.4807	2.6748	2.3601	2.0865	1774	DNASE1L1
ENSG00000013573	4.7025	4.0719	4.3584	4.5827	4.4756	4.8956	4.3658	4.2071	4.5827	2.8313	3.9346	4.1979	4.477	4.2347	1663	DDX11
ENSG00000013583	2.6993	2.1291	2.7035	2.6296	2.937	2.4625	2.9201	3.1437	3.3138	3.0872	2.9539	3.4519	2.7871	3.2786	50865	HEBP1
ENSG00000013588	-0.7026	1.8104	2.5503	4.0721	2.4389	3.7023	2.5854	2.4111	1.8099	0.8893	2.807	2.1461	2.8642	1.8897	9052	GPRC5A
ENSG00000013619	5.4194	4.2756	3.0236	2.9909	2.5662	2.6944	3.2701	3.3146	2.3736	3.2067	2.1559	2.6844	3.4409	2.491	10046	MAMLD1
ENSG00000013725	-1.0535	-1.3341	1.155	1.2878	2.6293	2.3308	2.2244	1.5414	0.4967	0.3687	1.6621	1.9533	2.3719	-1.0061	923	CD6
ENSG00000013810	3.3888	3.977	4.3645	4.0967	3.705	4.5142	3.4473	2.967	2.9226	3.0576	3.2157	3.1943	3.8434	2.5538	10460	TACC3
ENSG00000014123	5.7473	6.3529	5.6259	5.8731	5.84	5.7325	5.8646	5.984	5.8365	6.5584	5.9542	5.9101	5.9208	5.8659	23376	UFL1
ENSG00000014138	4.0548	3.4261	3.6345	3.6944	3.4609	3.7348	3.1645	3.0976	3.548	2.8137	3.4483	3.4686	3.7785	4.1115	23649	POLA2
ENSG00000014164	2.7476	1.1913	3.1139	2.6664	3.1479	2.971	2.6017	1.9572	2.0005	0.7481	1.8066	2.6159	2.1572	2.1145	23144	ZC3H3
ENSG00000014216	5.5585	4.7503	5.8913	5.8565	6.1039	5.5881	5.5842	4.7958	5.4047	4.2137	5.0786	5.495	4.8222	5.0513	823	CAPN1
ENSG00000014257	4.5144	4.6277	4.8687	5.3152	6.4741	5.1911	5.5406	4.6438	5.0622	4.4313	4.7571	5.4465	3.7381	5.238	55	ACPP
ENSG00000014641	5.1262	5.2079	4.9092	5.314	5.4637	5.4703	5.0423	5.0448	4.9511	4.8728	4.8847	4.8622	4.5771	5.0603	4190	MDH1
ENSG00000014824	6.1605	6.5659	6.2836	6.2284	6.2638	6.2313	6.2241	6.3246	6.3246	6.7592	6.4038	6.0786	6.3754	6.1795	10463	SLC30A9
ENSG00000014914	4.2145	2.9899	3.3112	3.6136	2.8035	2.7667	2.8193	3.4182	3.0541	3.3418	2.8823	3.4178	3.2175	3.241	10903	MTMR11
ENSG00000014919	5.3877	5.4101	4.7865	4.9767	4.31	4.8648	4.4219	4.9508	5.2815	5.38	5.3561	4.7616	4.9922	5.1645	1355	COX15
ENSG00000015133	4.1656	3.433	3.6991	4.5456	5.3988	4.8776	5.2682	4.345	3.6952	4.0616	4.6438	5.3322	5.151	2.6431	440193	CCDC88C
ENSG00000015153	4.6753	4.9057	5.392	4.6886	4.9886	4.6436	5.3799	5.0142	4.7856	5.1291	5.0019	5.2619	5.5657	5.033	10138	YAF2
ENSG00000015171	6.8248	7.406	6.835	6.8032	6.2538	6.8248	6.5447	6.9374	6.713	7.5846	7.039	6.5629	6.7687	6.7406	10771	ZMYND11
ENSG00000015285	-0.7026	-1.5326	0.8038	1.4145	2.4389	2.2321	2.2862	1.7344	0.4967	0.0458	1.0284	2.1322	2.1572	0.167	7454	WAS
ENSG00000015475	4.5745	4.9705	4.3737	4.1418	3.947	4.5305	3.87	3.8003	3.5573	3.6452	3.5182	3.1326	4.3927	3.3032	637	BID
ENSG00000015479	8.3613	8.8632	8.376	8.2577	7.807	8.3609	7.8466	8.2222	8.4486	8.5289	8.4989	7.8983	8.2534	8.366	9782	MATR3
ENSG00000015532	4.4947	3.3915	3.9484	4.0528	3.6349	3.8353	3.3054	3.2458	3.6565	2.4648	3.2222	3.7131	3.3	3.8943	64132	XYLT2
ENSG00000015568	6.2148	6.2042	6.0569	4.3073	5.8138	5.2483	5.9045	5.5601	5.2942	5.8504	5.1565	5.9992	6.3286	5.9392	84220	RGPD5
ENSG00000015676	5.2386	3.9909	4.9849	4.929	5.1857	5.0059	5.0045	4.6331	4.9687	4.0277	4.6098	5.0352	4.5332	4.9303	23386	NUDCD3
ENSG00000016391	1.4051	0.5024	1.0058	0.5348	1.604	0.2902	0.8839	0.9888	1.5532	0.9225	1.1417	1.8378	1.8213	0.7349	55349	CHDH
ENSG00000016402	3.2414	2.7485	2.8331	3.2605	4.3728	2.7026	4.2336	3.3673	4.3026	4.1797	4.1049	4.6896	2.3241	4.6044	53832	IL20RA
ENSG00000016602	-1.0535	2.0424	2.6135	2.7305	3.4337	2.4817	2.8123	2.4604	3.2517	1.1914	3.862	4.0866	0.0115	1.8062	22802	CLCA4
ENSG00000016864	4.2784	4.2214	4.1215	4.298	3.705	4.2568	3.7941	4.3151	4.4928	4.5208	4.3189	4.0611	4.0445	4.2538	55830	GLT8D1
ENSG00000017260	6.7216	7.0885	7.0335	6.5358	6.817	6.6923	6.6889	6.6862	6.8393	6.8793	6.8684	6.5823	6.657	6.6662	27032	ATP2C1
ENSG00000017427	4.0277	2.4177	3.077	3.2556	5.1274	4.4027	5.6425	5.5387	5.5205	6.406	4.6865	5.0163	5.0774	3.8324	3479	IGF1
ENSG00000017483	3.2944	1.2231	4.8404	4.4388	3.2541	4.7663	3.5724	3.4674	2.9933	3.3901	3.1359	2.7947	4.0737	3.2909	92745	SLC38A5
ENSG00000017797	5.7928	6.4077	6.0493	6.3568	6.7161	6.3911	6.7445	6.4651	6.5671	6.5898	6.7776	6.6401	5.9387	6.2943	10928	RALBP1
ENSG00000018189	7.5532	6.4562	6.7636	7.142	6.5866	6.438	6.5847	7.0731	7.0423	7.0928	7.1413	6.9484	7.0098	7.0395	22902	RUFY3
ENSG00000018236	5.3507	2.8438	5.4009	5.2859	5.6383	4.9116	5.7812	5.9126	6.2061	5.7603	5.9972	6.085	5.139	4.5283	1272	CNTN1
ENSG00000018280	0.496	1.2543	2.9843	2.9436	2.2994	2.8356	2.2453	0.6487	-0.8035	0.7847	-0.3406	0.488	1.1289	-0.683	6556	SLC11A1
ENSG00000018408	5.9833	6.8266	6.97	6.5427	6.2252	6.6079	6.6846	6.9166	6.6361	6.8028	6.7847	6.4772	6.6979	6.7706	25937	WWTR1
ENSG00000018510	5.9163	5.6792	5.9082	5.5394	5.2042	5.6253	5.5096	5.6292	5.8191	6.0534	5.8539	5.5758	5.772	5.8027	8540	AGPS
ENSG00000018610	4.2817	3.8953	3.89	3.6324	3.6919	3.6481	3.7941	3.6219	3.691	3.8141	3.7856	3.4906	3.7652	3.4643	63932	CXorf56
ENSG00000018625	-1.346	-2.3759	-0.8247	-1.6087	1.1289	-1.0489	1.5198	2.8422	0.9873	0.5917	0.3197	1.5326	1.8213	-0.0032	477	ATP1A2
ENSG00000018699	4.1903	4.4062	3.8984	3.894	3.8533	4.2954	3.8565	4.1926	4.297	4.3235	4.2792	4.0351	3.8307	4.4342	55622	TTC27
ENSG00000018869	2.5439	2.3758	1.0369	1.8585	0.3506	1.7516	0.7732	1.774	2.1317	2.246	2.1287	1.6932	1.9837	2.1555	147948	ZNF582
ENSG00000019144	7.803	7.0891	7.9065	7.2762	6.1548	7.0991	6.7279	6.9909	6.7826	7.1372	7.0385	6.8812	7.4744	7.4076	23187	PHLDB1
ENSG00000019186	-4.656	2.6108	6.1117	3.2312	3.3278	3.1499	2.7552	0.7315	-0.9027	-0.3708	-0.2664	-0.5596	3.0949	0.1125	1591	CYP24A1
ENSG00000019485	5.2604	5.4859	4.8092	4.3351	3.6919	4.3925	3.641	3.993	3.6434	4.8362	4.4784	4.0866	4.2909	4.5694	56981	PRDM11
ENSG00000019549	5.4474	6.6518	6.5891	5.6382	5.4267	5.9808	6.1814	6.1819	5.8374	7.0568	6.1164	6.0786	6.2637	6.4433	6591	SNAI2
ENSG00000019582	5.3923	4.8958	7.7104	8.0217	9.275	8.6143	8.9485	8.1358	7.9984	6.3033	7.8906	8.8368	8.5817	5.8388	972	CD74
ENSG00000019991	2.0226	0.6027	3.4154	2.2076	2.192	2.9296	3.5558	2.5544	1.9156	2.8226	2.807	2.0895	3.2305	2.0287	3082	HGF
ENSG00000019995	5.7377	6.6393	6.0989	6.2822	6.8023	6.3334	7.0293	6.373	6.3625	6.2795	6.4158	6.5492	6.2731	6.4231	54764	ZRANB1
ENSG00000020129	2.0841	-0.0625	2.7417	2.038	2.8976	2.8798	2.7332	1.9743	2.2519	0.0458	1.2719	2.3161	2.1157	1.6806	23154	NCDN
ENSG00000020181	4.5852	2.3032	4.8114	4.0994	4.6564	4.5166	5.2885	5.2074	5.1926	3.879	4.7813	5.4423	4.6442	3.6385	25960	ADGRA2
ENSG00000020256	3.3392	2.9899	4.0005	3.3172	3.8881	3.505	3.1754	3.2943	3.3996	3.0043	3.3096	3.641	3.5435	3.2848	55734	ZFP64
ENSG00000020426	4.6167	4.2487	4.2398	4.0885	3.8823	4.223	3.8801	4.2463	4.0899	4.8664	4.0767	3.6847	4.25	4.3571	4331	MNAT1
ENSG00000020577	4.6063	4.4937	4.6624	4.2551	4.9684	4.5534	5.5924	5.6088	5.1202	4.7087	5.552	5.3579	5.8266	4.577	23034	SAMD4A
ENSG00000020633	1.0825	1.3727	4.4038	3.3402	4.3605	3.6608	3.9644	3.393	2.7779	2.6147	3.5747	4.1117	4.4439	2.0287	864	RUNX3
ENSG00000020922	6.4992	6.6944	6.2367	6.3415	5.7195	6.015	6.1766	6.4689	6.4188	6.9605	6.6731	6.0427	6.685	6.6602	4361	MRE11
ENSG00000021355	2.587	3.9439	4.3797	5.7009	5.5231	5.2027	5.1375	4.1926	3.8857	3.8663	4.1698	4.4604	4.5897	3.4144	1992	SERPINB1
ENSG00000021574	5.5919	6.0835	5.3337	5.4139	5.1681	5.587	5.3085	5.6116	5.4163	6.0656	5.7748	5.0371	5.4523	5.1976	6683	SPAST
ENSG00000021645	5.6503	5.6266	4.8047	5.2692	1.6986	4.2456	3.1645	4.0014	5.2472	5.3127	6.1981	3.6751	5.1006	5.7287	9369	NRXN3
ENSG00000021762	3.7623	2.7702	4.3083	3.9815	4.0221	3.8831	3.6722	3.1957	3.3734	1.7496	3.7095	4.2698	3.4686	3.241	114879	OSBPL5
ENSG00000021776	6.6311	7.064	6.5832	6.5683	6.5118	6.6652	6.4506	6.63	6.5929	6.976	6.7961	6.3123	6.6315	6.551	9716	AQR
ENSG00000021826	4.2076	3.0265	4.4449	4.2083	1.8709	1.4339	2.2139	3.1132	2.0142	1.9073	2.5745	2.5227	1.7144	2.8901	1373	CPS1
ENSG00000022267	6.6848	6.6504	4.7377	5.7879	4.6831	6.7977	5.9329	7.0526	6.4316	7.9262	6.5642	6.7389	6.4819	6.8899	2273	FHL1
ENSG00000022277	4.298	4.6067	4.8293	4.6669	4.8171	4.7935	4.6128	4.4404	4.6888	4.3328	4.7302	4.3229	4.5305	4.5361	51507	RTF2
ENSG00000022556	3.8839	0.5024	3.7422	-1.3513	1.6854	1.7983	1.2979	1.8867	3.8443	-0.7353	3.539	0.5312	3.8307	3.6813	55655	NLRP2
ENSG00000022567	2.7665	2.6108	2.4383	1.9689	3.8938	2.6269	2.8739	2.6639	3.2971	2.0939	2.7001	4.1777	2.5893	2.5332	57210	SLC45A4
ENSG00000022840	5.3662	4.9845	5.7647	5.8045	6.1441	5.8684	6.102	5.3583	5.563	4.8981	5.3189	5.6873	5.2723	5.514	9921	RNF10
ENSG00000022976	3.1365	2.7702	3.3612	3.1555	3.4139	3.1559	3.3398	3.1132	3.352	2.6938	3.3036	3.2535	3.378	3.7183	55778	ZNF839
ENSG00000023041	4.8949	5.1449	4.4594	4.6263	4.4717	4.6898	4.5844	4.8268	4.8423	5.0785	4.7142	4.8685	5.0261	4.8903	64429	ZDHHC6
ENSG00000023171	6.9636	3.9816	4.8579	3.3939	2.5002	3.2874	2.9712	3.2246	2.1566	1.4863	1.6236	2.7679	5.6991	1.5837	57476	GRAMD1B
ENSG00000023191	3.7386	2.8022	4.8381	4.3442	5.316	4.8648	4.9467	3.9418	3.7936	2.8659	3.7323	4.6872	3.7012	3.9614	6050	RNH1
ENSG00000023228	6.8032	7.102	6.5295	6.8118	6.9191	6.8092	6.4823	6.7328	6.793	6.8607	6.8492	6.6868	6.5644	6.9378	4719	NDUFS1
ENSG00000023287	6.9126	7.5563	7.0967	7.2729	7.351	6.9786	7.3894	7.34	7.2355	7.7293	7.666	7.1889	7.2426	7.3208	9821	RB1CC1
ENSG00000023318	5.3223	5.2198	4.6896	5.6063	5.4932	4.9638	5.3306	5.489	5.5348	5.3329	5.2962	5.2651	5.3156	5.3891	23071	ERP44
ENSG00000023330	3.3138	4.3241	3.936	4.4043	5.0032	4.5374	4.4559	3.1588	3.6434	3.1794	3.254	3.7995	3.6681	3.4913	211	ALAS1
ENSG00000023445	2.5439	4.3888	4.8687	5.3439	5.8355	5.6339	6.3158	6.0531	5.7985	5.8687	6.1608	6.4044	7.3893	4.36	330	BIRC3
ENSG00000023516	7.5205	7.6859	7.1955	7.4028	6.8417	7.2458	6.8867	7.5935	7.4137	7.7413	7.6163	7.1893	7.4669	7.5874	11215	AKAP11
ENSG00000023572	3.976	4.5035	3.0002	3.9459	4.2354	3.8975	4.3442	4.3151	4.2914	4.8275	4.4206	4.5445	4.3155	4.2942	51022	GLRX2
ENSG00000023608	3.2615	4.1402	3.1139	3.031	2.937	3.4766	2.9201	3.4245	2.8096	3.8404	3.2975	2.8036	2.7424	2.8152	6617	SNAPC1
ENSG00000023697	3.9181	4.0409	4.0471	4.3236	4.1873	4.1039	4.1251	4.1137	4.3275	4.5871	4.5157	3.9581	3.8933	4.4369	51071	DERA
ENSG00000023734	4.8624	5.3428	5.8536	5.6937	5.9944	5.8766	5.9921	5.5992	5.4582	5.5504	5.5366	5.2571	5.7372	5.3862	11171	STRAP
ENSG00000023839	0.9892	1.5837	0.4351	1.2494	1.5471	0.5672	2.9395	0.9548	1.2866	1.1073	1.8237	2.4	1.3112	0.9678	1244	ABCC2
ENSG00000023892	3.2481	2.0777	3.3915	3.2653	4.5499	3.6692	3.8117	2.9498	2.3736	1.634	2.5126	3.5548	3.1507	2.0579	50619	DEF6
ENSG00000023902	4.1477	3.5125	4.2695	4.2083	4.0582	4.6091	4.3173	4.1214	3.3466	3.3107	3.6243	4.4266	4.877	3.2088	51177	PLEKHO1
ENSG00000023909	4.235	4.6158	4.1287	4.3143	4.3605	4.2144	4.9999	3.8705	3.6033	5.281	3.5697	3.4741	3.533	4.0728	2730	GCLM
ENSG00000024048	6.4022	6.4275	6.3275	6.3579	6.4082	6.4226	6.5852	6.5222	6.574	6.6567	6.8445	6.6045	6.3563	6.6614	23304	UBR2
ENSG00000024422	4.0587	3.91	5.1016	4.3213	4.8231	4.4907	4.6188	4.5949	4.6845	3.7873	4.9425	5.2873	4.6296	4.4535	30846	EHD2
ENSG00000024526	2.442	4.1065	2.8853	3.8142	2.909	3.8975	2.8806	3.0091	1.6263	3.5581	3.0368	2.4231	3.9573	3.241	55635	DEPDC1
ENSG00000024862	2.587	2.9332	2.7511	3.031	2.7223	2.6269	2.6416	2.9585	2.8933	2.8829	2.9383	2.5439	2.7241	2.8237	25901	CCDC28A
ENSG00000025039	0.8189	2.4039	2.4266	2.9792	3.5027	2.8054	3.2288	3.3412	2.9007	2.6548	3.5493	4.0902	3.9015	2.8406	58528	RRAGD
ENSG00000025156	4.0394	4.8093	4.2196	4.1047	4.1756	3.9537	4.0793	4.8291	3.8708	4.8209	4.3158	4.1743	4.6296	4.186	3298	HSF2
ENSG00000025293	5.1622	5.6281	5.3384	5.4712	5.0967	5.4509	5.4021	5.4236	5.4202	5.5689	5.7268	5.2295	5.5214	5.3439	51230	PHF20
ENSG00000025434	2.0841	0.5024	1.6928	1.6239	2.3993	1.9715	1.7709	1.371	2.2287	0.7847	1.9379	2.2531	2.073	1.6992	10062	NR1H3
ENSG00000025708	1.4756	1.7678	5.2044	4.7956	5.7307	5.2286	4.8167	3.1513	3.2803	0.6324	2.7093	4.7841	4.4715	2.309	1890	TYMP
ENSG00000025770	3.0848	1.6081	4.1431	2.9734	3.6754	3.4129	3.0564	2.4236	2.7123	1.2185	2.5644	3.1672	2.6193	3.1009	29781	NCAPH2
ENSG00000025772	2.9674	2.7264	3.266	3.0755	3.2541	3.1738	3.1479	3.0008	3.1061	2.5523	2.6908	2.7589	2.9531	2.8406	10953	TOMM34
ENSG00000025796	6.8248	7.5401	7.0028	6.7565	6.2704	6.67	6.7237	6.9423	6.6635	7.5729	6.8903	6.2936	6.8573	6.7122	11231	SEC63
ENSG00000025800	6.1235	6.0338	6.6151	6.457	6.7847	6.4876	6.603	6.328	5.8707	6.0914	6.3751	6.4452	6.2525	6.3019	23633	KPNA6
ENSG00000026025	7.6331	7.9526	8.7559	8.2682	8.649	8.2976	8.9559	9.3105	8.8815	8.8081	9.25	9.5103	9.5511	7.9103	7431	VIM
ENSG00000026036	2.3448	0.2781	3.0544	1.7111	2.2907	1.9985	2.1925	0.0819	2.446	0.5498	1.9062	1.8378	2.2748	1.8062	100533107	RTEL1-TNFRSF6B
ENSG00000026103	3.4367	3.5939	4.2987	3.9429	4.8498	4.197	5.3905	4.8912	4.5804	4.2468	4.6981	5.514	5.3293	3.6766	355	FAS
ENSG00000026297	5.572	4.8958	4.223	4.5356	5.0085	5.0159	4.9063	4.8455	4.6565	4.4226	4.2415	4.7085	4.9298	5.0728	8635	RNASET2
ENSG00000026508	6.9794	8.7165	9.4408	9.3439	9.9585	9.0799	9.8143	9.1986	8.7621	8.5137	9.5923	9.5716	8.7483	8.4647	960	CD44
ENSG00000026652	5.0948	4.8734	4.9506	5.5304	4.5892	5.4151	4.9704	5.6333	5.4073	4.6504	5.3354	4.5628	5.0372	5.6204	56895	AGPAT4
ENSG00000026751	-1.518	0.5024	1.5493	3.6398	3.6178	4.6898	3.6567	2.6952	2.205	2.1511	3.0943	3.1186	3.6729	0.2703	57823	SLAMF7
ENSG00000026950	5.5463	4.7934	4.8795	5.3743	4.8732	5.2042	4.6967	5.2128	4.8986	5.308	5.3007	5.5166	5.3972	4.7207	11119	BTN3A1
ENSG00000027001	3.3329	3.6181	3.3175	3.6061	3.8355	3.5513	4.0047	3.7265	5.0034	3.4078	4.3604	4.4093	3.6965	3.9342	4285	MIPEP
ENSG00000027075	5.1115	5.4066	4.8204	5.446	6.0984	5.4497	6.143	5.5373	5.0423	5.1816	5.3068	5.6885	5.5886	5.1778	5583	PRKCH
ENSG00000027697	4.7858	5.4135	6.0038	6.0156	6.6954	5.9799	6.35	5.6718	5.7846	5.4557	5.9029	5.9029	5.6707	5.4426	3459	IFNGR1
ENSG00000027847	2.3573	0.8266	3.008	2.2664	2.6565	2.5831	2.4116	1.9224	2.0411	0.4162	1.4585	2.2786	2.0585	1.8734	11285	B4GALT7
ENSG00000028116	3.8839	4.5451	4.1359	4.4537	4.6378	4.5488	4.4127	4.3351	4.1684	4.8686	4.4318	4.0902	4.2564	4.4286	7444	VRK2
ENSG00000028137	1.3053	1.2848	2.7323	3.4668	4.2195	3.9082	4.3247	3.2317	2.729	1.5515	3.0586	3.9541	3.5277	0.8394	7133	TNFRSF1B
ENSG00000028203	6.7767	6.8169	6.5013	6.4628	6.172	6.5217	6.4812	6.5345	6.4724	6.952	6.7516	6.2635	6.2549	6.4781	55591	VEZT
ENSG00000028277	0.8546	1.344	2.6441	2.8182	3.1091	3.1134	3.1143	2.4236	1.5718	1.693	2.5126	2.8639	2.9294	0.7349	5452	POU2F2
ENSG00000028310	5.1004	4.6098	5.2416	4.6778	5.2111	5.2243	4.9844	4.6937	4.9296	5.043	4.7482	5.0957	4.8955	4.9939	65980	BRD9
ENSG00000028528	7.0436	6.8726	6.7746	6.483	6.3589	6.4145	6.4461	6.7682	6.7312	7.0679	6.9807	6.6077	6.7553	6.8566	6642	SNX1
ENSG00000028839	4.1076	4.0001	3.5236	3.6398	3.4099	3.6266	3.4563	3.8659	3.7535	4.0429	3.7368	3.5755	3.6918	3.9537	9519	TBPL1
ENSG00000029153	3.7145	4.5977	4.9829	5.9824	6.2687	5.8163	5.9127	4.9786	4.4904	4.1934	4.6841	5.2873	4.7359	4.36	56938	ARNTL2
ENSG00000029363	8.0961	8.5471	8.4571	7.8765	7.8826	8.1191	7.9676	8.1707	8.1483	8.5984	8.3902	8.0238	8.4107	7.9971	9774	BCLAF1
ENSG00000029364	5.9984	6.0192	6.4502	6.3585	6.2917	6.3681	6.2002	5.9498	6.1691	6.1851	6.1103	6.1711	6.0648	6.0549	55334	SLC39A9
ENSG00000029534	-0.7026	-0.5092	0.7296	1.7391	1.8237	0.7994	1.8411	0.1437	-1.2495	-0.1475	-0.0028	0.1978	0.7499	-1.2703	286	ANK1
ENSG00000029639	3.9881	4.1895	2.9191	3.508	2.9913	3.5144	3.0623	3.7316	4.0171	4.1201	3.6341	3.0972	3.4127	4.2283	51106	TFB1M
ENSG00000029725	5.7813	6.3448	5.983	5.9603	5.7146	6.1261	6.102	6.1428	6.0834	6.4257	6.3107	5.9192	6.4201	6.1168	9135	RABEP1
ENSG00000029993	3.9961	4.6218	4.8557	4.4663	4.2644	4.8575	3.8257	3.6646	4.5194	4.1129	4.1463	3.3166	4.5566	3.0939	3149	HMGB3
ENSG00000030066	6.0958	6.2279	6.1415	6.1388	5.6853	6.3081	5.9086	5.9702	5.9032	5.8655	5.9571	5.7075	6.09	5.8535	23279	NUP160
ENSG00000030110	1.1123	0.1513	2.4614	2.0039	3.4179	2.2878	2.5011	1.5865	1.2174	-0.0802	0.7353	2.4903	1.2866	1.1138	578	BAK1
ENSG00000030419	4.3332	4.4337	4.223	5.0413	5.6332	4.7505	5.6956	5.4964	6.1304	5.173	5.7482	6.4051	5.2817	5.7601	22807	IKZF2
ENSG00000030582	3.8085	2.5742	5.5295	5.3496	6.5109	5.5269	5.7972	4.4249	4.6122	2.2591	3.981	5.3549	4.294	3.9381	2896	GRN
ENSG00000031003	6.2679	6.5089	6.2232	5.8779	5.7787	6.103	6.2076	6.4476	6.1382	6.8364	6.4972	5.8885	6.4001	6.3439	51306	FAM13B
ENSG00000031081	4.7074	4.1486	5.1468	5.2953	5.6064	5.2071	5.7367	5.9766	5.1202	4.9773	5.5431	5.9992	5.9846	4.6861	57514	ARHGAP31
ENSG00000031691	2.2407	2.7594	2.0073	2.4211	1.9499	2.4332	2.1038	1.8685	2.1191	2.6841	2.4033	1.8205	2.3835	2.491	55166	CENPQ
ENSG00000031698	5.0043	4.9539	5.3352	5.6475	6.0221	5.587	5.937	5.3809	5.3164	4.8514	5.4526	5.5616	5.0846	5.2091	6301	SARS1
ENSG00000031823	4.3645	4.0893	4.8665	4.4767	4.653	4.5893	4.5905	4.3966	4.3329	3.9811	4.2915	4.5471	4.3811	4.3832	8498	RANBP3
ENSG00000032219	5.609	6.1503	5.0681	5.5483	5.6728	5.4751	5.6717	5.9423	5.9511	6.7786	6.2769	5.9593	5.6873	5.6602	5926	ARID4A
ENSG00000032389	4.2882	2.8942	3.077	3.6398	3.1857	3.4861	3.2496	3.9418	3.3412	4.4851	3.3748	3.1943	3.1507	3.2536	7260	EIPR1
ENSG00000032444	3.0923	1.7015	3.784	3.1761	3.8794	3.7625	3.6212	2.9148	2.405	1.2966	2.5126	3.4852	2.8218	2.8981	10908	PNPLA6
ENSG00000032742	5.7305	6.065	5.3116	4.731	3.705	5.0274	4.3871	5.4095	5.1027	6.114	5.2621	4.1399	4.7962	5.1679	8100	IFT88
ENSG00000033011	2.9755	2.1948	3.2528	2.7716	3.218	2.9778	2.9712	2.6319	2.9007	2.1789	2.5644	2.5439	2.4847	2.7362	56052	ALG1
ENSG00000033030	5.187	5.3839	4.7138	5.2487	5.1238	5.2157	5.0805	5.1744	5.2414	5.5936	5.4319	5.1676	5.1112	5.4203	55596	ZCCHC8
ENSG00000033050	4.2518	3.3845	4.2498	4.1678	4.3789	4.3062	4.1251	3.8887	3.9688	2.9649	3.5747	3.8257	3.9573	4.0975	10061	ABCF2
ENSG00000033100	3.5001	1.8312	4.4962	3.7943	4.4192	3.9537	4.0559	3.0338	3.3083	1.693	2.8241	3.7995	3.7012	3.4805	54480	CHPF2
ENSG00000033122	0.8189	-0.8635	-0.8247	6.943	1.6453	-0.1681	1.1943	1.774	2.181	2.1789	2.5231	2.2271	1.9209	0.6983	57554	LRRC7
ENSG00000033170	4.966	5.0898	4.9648	4.8431	3.7748	4.9604	4.5109	4.8173	4.1187	5.4213	4.6245	4.4826	4.9807	4.3304	2530	FUT8
ENSG00000033178	6.7402	7.2256	6.7688	7.2224	6.7262	6.7633	6.6769	6.9055	6.9835	7.395	7.1121	6.5538	6.5194	7.3163	55236	UBA6
ENSG00000033327	3.8968	2.904	4.2094	4.019	4.9886	3.9977	4.7174	4.3966	4.283	3.2067	4.0223	4.9443	4.3956	3.4913	9846	GAB2
ENSG00000033627	5.3254	5.1879	5.7354	5.7711	6.3084	5.9283	6.3096	5.5728	5.9922	4.9674	5.4193	6.0567	5.2848	5.6602	535	ATP6V0A1
ENSG00000033800	6.7461	6.8944	6.3493	6.3669	6.5954	6.4257	6.7017	6.8631	6.8879	7.2479	7.0729	6.9101	6.7665	6.7667	8554	PIAS1
ENSG00000033867	6.173	6.5495	6.1326	6.1897	5.9094	6.265	6.726	6.7973	5.6759	6.6543	5.9494	6.0353	7.2478	5.4398	9497	SLC4A7
ENSG00000034053	4.4776	2.9236	3.7794	1.933	2.4699	3.5422	2.0335	2.2378	1.7941	0.3197	1.7541	1.6932	3.5065	2.491	321	APBA2
ENSG00000034152	2.3448	2.2423	3.89	3.6944	5.0918	3.7704	4.7525	2.9237	2.9442	1.1639	2.7185	3.9462	2.889	2.9457	5606	MAP2K3
ENSG00000034239	3.0234	2.2423	1.4604	1.6239	0.729	0.2459	0.9867	2.0408	1.9867	2.5523	0.9372	1.7852	1.5581	3.5334	79645	EFCAB1
ENSG00000034510	6.2001	7.1504	7.6122	7.6429	7.199	7.6198	7.3906	6.9698	6.5097	6.7632	6.6848	6.7509	6.9482	5.9372	9168	TMSB10
ENSG00000034533	2.8661	2.9524	2.634	2.5686	2.4927	3.1072	2.3259	3.1285	3.2859	3.1725	2.8742	3.1115	3.3	2.9612	28990	ASTE1
ENSG00000034677	6.027	6.8536	6.694	6.3318	6.6326	6.3334	7.1023	6.9639	6.9341	6.8703	6.8807	6.9218	6.8536	6.5651	25897	RNF19A
ENSG00000034693	3.9637	4.3387	3.6294	4.0161	4.5132	3.9118	4.4935	3.9719	4.322	4.3266	4.0479	4.083	4.011	4.0475	8504	PEX3
ENSG00000034713	4.7578	4.7283	5.0568	5.1297	5.5739	4.9345	5.6649	5.3052	5.2857	5.1451	5.2336	5.4675	5.0335	5.1795	11345	GABARAPL2
ENSG00000035115	6.9909	6.1252	5.4009	6.0042	5.3601	5.8454	5.2618	6.0927	6.1903	6.5963	5.8969	5.6277	5.6185	6.3681	26751	SH3YL1
ENSG00000035141	4.0159	4.3958	4.2464	4.3533	4.6241	4.7722	4.6188	4.0982	4.0867	4.0653	4.0944	4.1468	4.504	3.9576	84908	FAM136A
ENSG00000035403	6.9984	7.0771	7.6333	7.3446	6.8786	7.9624	7.2098	7.1783	6.5449	6.414	6.8648	6.595	7.5842	6.6733	7414	VCL
ENSG00000035499	1.3561	2.1458	1.9756	2.1147	2.282	2.7589	1.6664	1.1778	1.3527	0.1617	0.873	1.3029	2.4738	1.3205	55789	DEPDC1B
ENSG00000035664	2.6493	4.3993	3.0695	3.4457	5.1115	3.3251	4.2046	3.2246	4.0035	2.7959	4.0944	4.0124	3.0735	5.222	23604	DAPK2
ENSG00000035681	5.3953	5.4426	5.3052	5.6271	5.8355	5.535	5.9418	5.7533	5.7482	5.7909	5.8245	5.7594	5.8393	5.5631	8439	NSMAF
ENSG00000035687	5.1974	5.8017	4.9869	5.4608	5.1622	5.7799	5.1788	5.4	5.3518	5.8898	5.5862	4.97	5.0593	5.0494	159	ADSS2
ENSG00000035862	7.3011	6.9508	8.2394	7.1255	7.242	7.2853	7.7405	7.9298	7.7538	7.5244	7.608	8.2935	8.6297	6.8818	7077	TIMP2
ENSG00000035928	6.0751	6.8136	5.8082	6.1374	5.8823	6.1697	5.7812	6.1447	6.2871	6.8489	6.5476	6.0221	6.2276	6.1853	5981	RFC1
ENSG00000036054	5.4119	5.7328	5.5525	5.7871	6.0234	5.7682	5.9967	5.7742	5.6705	5.8782	5.7571	5.6039	5.5476	5.672	55773	TBC1D23
ENSG00000036257	6.9804	7.5472	7.0445	7.3446	7.2191	6.953	7.1481	7.2193	6.9559	8.5062	7.3769	6.8916	6.9658	7.0141	8452	CUL3
ENSG00000036530	3.5716	3.8653	3.4734	1.3615	2.1639	1.6362	2.7033	2.9412	2.871	3.8491	2.1009	2.0455	3.5172	2.2215	10858	CYP46A1
ENSG00000036549	6.6642	7.2152	6.2901	6.4299	6.2144	6.4576	6.3727	6.7651	6.6962	7.197	6.9673	6.4345	6.532	6.9304	26009	ZZZ3
ENSG00000036672	0.4026	1.6787	3.2725	2.9072	4.8688	3.0823	4.4693	2.5199	2.181	0.5498	1.681	3.6361	2.073	2.7272	9099	USP2
ENSG00000037042	2.6795	2.6698	3.6294	3.0082	3.0893	2.9156	3.5177	2.6427	3.0541	2.6348	2.9461	2.7128	2.9214	3.2662	27175	TUBG2
ENSG00000037241	1.4051	2.8127	2.7511	2.4037	2.3165	2.4912	2.6805	1.5414	1.9445	2.8137	2.4146	1.7673	2.4738	1.7176	51121	RPL26L1
ENSG00000037280	1.0825	-0.225	1.3409	1.0407	1.6453	1.2666	1.9469	1.9572	1.8862	1.5726	1.5639	2.6258	1.9209	1.1683	2324	FLT4
ENSG00000037474	5.2078	5.5438	5.9456	5.7736	6.0376	5.8702	5.9362	5.5155	5.6245	5.7064	5.7505	5.5848	5.4933	5.7489	54888	NSUN2
ENSG00000037637	5.4415	5.2336	5.4054	5.5194	5.8273	5.5522	5.6415	5.2814	5.8744	4.7393	5.6499	5.645	5.1798	6.0275	54455	FBXO42
ENSG00000037749	4.0041	4.2015	4.3083	4.3328	4.2354	4.4788	4.415	4.0506	4.322	4.0007	4.1497	4.1188	4.1679	4.5179	4238	MFAP3
ENSG00000037757	4.008	3.7552	3.9153	4.0967	4.5553	4.1467	4.2569	3.9804	4.5987	2.9649	3.8115	4.6088	3.0145	3.6385	84245	MRI1
ENSG00000037897	2.3448	2.0245	2.8681	1.8963	1.9389	2.735	2.4023	2.2658	2.3085	0.8204	1.718	2.0305	1.9048	2.2845	4234	METTL1
ENSG00000037965	3.7528	3.0083	-2.5488	-2.8811	0.0562	2.3414	2.2862	2.8514	1.309	3.1376	2.4699	2.7406	2.9453	1.028	3224	HOXC8
ENSG00000038002	2.951	3.1966	3.3975	3.9217	4.429	3.533	4.2152	3.7316	3.6995	3.5528	3.5023	3.3227	3.4184	3.5282	175	AGA
ENSG00000038210	3.4484	4.3888	4.5698	4.984	5.0628	4.5511	4.8681	4.3903	4.7162	4.6677	4.835	4.7729	4.7473	4.5309	55300	PI4K2B
ENSG00000038219	7.9713	8.6334	7.7924	7.8393	7.7104	7.6581	7.6409	8.016	7.9674	8.7212	8.3501	7.8681	8.082	7.938	259282	BOD1L1
ENSG00000038274	5.2487	5.037	5.3995	5.3598	4.923	5.2469	5.0408	5.1101	5.3039	5.3174	5.5118	5.126	5.3724	5.5883	27430	MAT2B
ENSG00000038295	9.1964	4.4506	3.3734	3.8402	1.6588	1.9019	4.6661	6.2677	4.2283	9.2284	5.048	4.02	2.5893	5.0585	7092	TLL1
ENSG00000038358	4.5638	3.5569	4.9809	4.2956	5.1551	4.6372	4.6288	3.9155	4.1187	2.9965	3.7812	4.6363	4.2753	4.1045	23644	EDC4
ENSG00000038382	7.1704	7.2157	7.7625	7.0692	6.9899	7.3648	7.0562	6.921	6.8068	6.6824	7.0335	7.0764	7.2171	6.8	7204	TRIO
ENSG00000038427	12.4016	12.1084	9.7788	9.8411	7.2631	10.1224	9.1971	9.546	8.3788	10.6959	9.7679	8.5142	10.3659	9.3849	1462	VCAN
ENSG00000038532	5.4029	5.4049	5.6613	5.5473	5.4942	5.5177	5.4569	5.2501	5.5121	5.2842	5.5105	5.4281	5.4839	5.8813	23274	CLEC16A
ENSG00000038945	3.0544	2.2108	3.6037	3.8721	3.2849	4.0176	3.9893	3.9331	2.3085	3.7691	3.6628	3.918	3.7152	1.6806	4481	MSR1
ENSG00000039068	7.059	7.6051	7.3204	7.8081	7.855	7.6136	7.9217	7.3727	7.2399	7.5176	7.5476	7.2201	6.6797	7.1997	999	CDH1
ENSG00000039123	5.9163	6.5185	5.7991	5.9875	5.862	6.2816	6.015	6.118	6.1194	6.3597	6.2816	5.8259	5.8832	6.1029	23517	MTREX
ENSG00000039139	-0.1849	-0.4081	1.7314	0.3658	-0.2621	0.9994	0.6218	-0.2742	0.3319	0.955	-0.0028	0.2504	1.5988	-1.1321	1767	DNAH5
ENSG00000039319	6.1984	6.7972	6.5068	6.5172	6.5197	6.5413	6.6126	6.632	6.6389	6.9394	6.7901	6.4896	6.5227	6.7908	9765	ZFYVE16
ENSG00000039523	4.0927	2.781	4.0885	3.4372	4.0403	3.3198	3.87	3.7565	3.5385	2.8401	3.0295	4.0794	4.0148	3.3802	79567	RIPOR1
ENSG00000039560	5.1497	6.1389	6.2533	5.692	5.3877	6.4405	5.4955	5.3648	5.1281	5.7124	5.5987	5.6825	6.3034	5.1408	26064	RAI14
ENSG00000039650	3.4009	2.4981	3.7794	3.4875	3.5934	3.7547	3.4473	2.9585	3.352	2.3955	3.0221	3.1809	3.1711	3.1958	11284	PNKP
ENSG00000040199	4.0625	3.8552	4.2793	4.1181	4.3522	3.9944	4.2799	4.5949	4.0932	4.1308	4.1631	4.1117	4.496	4.094	23035	PHLPP2
ENSG00000040275	3.6499	4.6455	3.8814	3.9187	3.1857	4.2144	3.5888	3.7113	3.7817	4.4139	3.9961	3.6799	4.4494	3.878	54908	SPDL1
ENSG00000040341	5.7496	6.1178	5.3164	5.6456	5.5138	5.3642	5.5945	5.863	5.6267	6.1176	5.4622	5.534	5.7188	5.4412	27067	STAU2
ENSG00000040487	1.1123	0.9073	1.4831	1.8457	2.5734	1.4535	1.6664	0.8475	0.5352	-0.1475	0.9682	1.5112	0.9518	1.1138	54896	SLC66A1
ENSG00000040531	2.2272	1.4821	2.9023	2.876	3.7748	3.1972	3.5683	2.3203	2.181	1.2185	2.5439	3.1604	1.9837	2.5122	1497	CTNS
ENSG00000040633	3.4426	2.5987	3.6192	3.8076	4.0063	3.9809	3.4608	3.3412	2.9153	2.3227	3.1013	3.341	3.0516	3.0939	79142	PHF23
ENSG00000040933	5.3238	4.8014	5.2499	5.208	5.3256	5.4775	5.5363	5.4079	5.1911	5.0876	5.2029	5.4209	5.7586	5.2507	3631	INPP4A
ENSG00000041353	6.2596	6.6504	5.6361	6.3255	7.0739	6.0991	6.7627	6.6966	6.7523	6.7649	7.0001	6.7291	6.2325	6.911	5874	RAB27B
ENSG00000041357	4.9983	5.923	5.645	5.7515	5.8895	5.8592	5.8705	5.543	5.5013	6.1407	5.5673	5.3091	5.545	5.3049	5685	PSMA4
ENSG00000041802	5.117	5.6749	5.4276	5.5294	5.7979	5.4727	5.5353	5.3069	5.57	5.2633	5.4608	5.4007	5.5424	5.3483	55341	LSG1
ENSG00000041880	2.3573	2.0063	3.0002	2.4636	3.0993	2.4133	2.6728	2.4604	2.617	2.4761	2.6815	2.3284	2.6583	2.5227	10039	PARP3
ENSG00000041982	7.6186	8.3961	8.9373	9.3523	8.2322	9.4105	8.7218	7.0889	7.2046	8.2743	7.914	6.5636	8.8631	7.8347	3371	TNC
ENSG00000041988	0.9892	0.3946	1.3656	1.6826	1.8117	1.7356	1.1507	0.8098	0.8415	0.5498	0.771	1.0295	0.7855	1.2464	90326	THAP3
ENSG00000042062	1.4524	1.2848	4.1431	3.3172	4.009	3.3463	3.3969	1.5641	0.7789	-0.2182	0.9682	2.4458	2.7149	1.5635	140876	RIPOR3
ENSG00000042088	4.2685	3.9676	3.1988	4.0047	4.0221	3.9708	4.029	3.9634	3.6478	3.7737	3.8537	3.6557	3.969	3.6577	55775	TDP1
ENSG00000042286	2.4536	1.559	1.7122	1.6535	2.5152	1.3938	1.7852	1.7344	1.7782	1.1914	1.3913	2.3527	1.9683	2.0722	84883	AIFM2
ENSG00000042317	4.2947	4.4027	3.355	3.4998	2.7093	3.4179	2.9266	4.0586	4.0964	4.5072	4.0333	3.699	3.6777	4.0366	55812	SPATA7
ENSG00000042429	5.857	5.9447	5.5765	5.5795	5.1927	5.7789	5.7303	5.69	5.5061	5.8909	5.5648	5.2794	5.4906	5.7578	9440	MED17
ENSG00000042445	3.4069	2.8942	3.3975	3.6435	4.9146	3.8939	4.4537	3.993	3.9793	2.7959	3.8661	4.7272	3.5119	3.7632	54884	RETSAT
ENSG00000042493	3.2944	2.9524	3.6192	4.298	4.5095	4.3196	4.0169	3.328	3.5988	2.3474	3.5998	3.8386	2.7694	2.6334	822	CAPG
ENSG00000042753	2.2675	2.704	3.5562	3.5598	4.2599	3.5144	4.0647	2.8422	2.8784	1.8906	2.6143	3.0755	2.7694	2.3914	1175	AP2S1
ENSG00000042832	0.0794	-0.7355	0.1237	0.5348	2.0248	1.0259	-0.5416	0.8475	2.9725	0.2163	2.2725	2.2139	2.2106	2.0287	7038	TG
ENSG00000042980	2.2807	2.6927	3.4847	5.2812	4.9397	4.3925	4.5762	4.1098	3.3892	3.718	3.9068	3.7592	4.4743	1.9838	10863	ADAM28
ENSG00000043039	3.9307	4.5916	4.4708	3.8658	4.8615	4.3382	4.4737	3.3412	4.5098	3.5791	4.3368	3.1043	1.999	5.0782	8538	BARX2
ENSG00000043093	5.9954	6.837	6.2885	6.1878	6.1614	6.1076	6.2553	6.2651	6.2673	6.9399	6.4423	6.183	6.488	6.4329	54165	DCUN1D1
ENSG00000043143	5.057	4.3993	4.3978	4.7755	4.6681	4.3487	4.3466	4.4373	4.3247	4.1484	4.6935	4.828	4.8265	4.8198	23338	JADE2
ENSG00000043462	2.6289	2.854	4.3051	4.9971	5.125	5.11	5.3834	5.0709	4.1124	4.3664	4.7944	5.2635	5.6755	2.7541	3937	LCP2
ENSG00000043514	5.303	5.3996	4.7424	4.731	4.4926	4.7858	4.4582	4.6141	5.044	4.9614	4.8908	4.6656	4.7176	5.0871	54802	TRIT1
ENSG00000044090	5.0396	4.0001	4.8773	4.6207	3.908	4.7624	3.787	4.1962	4.1187	3.1725	3.9068	3.7995	3.9573	3.942	9820	CUL7
ENSG00000044115	7.7064	7.9485	7.8441	7.9685	7.7365	7.9256	7.6694	7.5532	7.4281	7.6909	7.7232	7.442	7.3835	7.3053	1495	CTNNA1
ENSG00000044446	5.7836	5.5022	5.3874	5.152	5.0032	5.2637	4.7415	4.9421	5.3329	4.8514	5.1276	4.7365	4.7852	5.5048	5256	PHKA2
ENSG00000044459	5.7567	6.824	5.6909	5.3175	4.5001	5.4871	5.1007	5.9745	5.5241	7.6062	6.0963	5.0144	6.1006	5.7984	54875	CNTLN
ENSG00000044524	2.1574	0.6027	2.2522	1.3434	1.8593	1.4339	2.5011	2.9498	1.9728	2.6646	1.9379	1.8548	2.961	1.7889	2042	EPHA3
ENSG00000044574	5.7185	6.8682	6.6047	6.6274	6.9452	6.7721	6.5672	6.1783	6.6433	6.3283	6.545	5.9934	5.9067	6.1125	3309	HSPA5
ENSG00000046604	7.7336	8.0037	7.5364	7.2552	5.1857	7.3838	5.662	7.3783	7.3761	8.6276	7.5747	6.0021	7.1029	7.5787	1829	DSG2
ENSG00000046647	3.8311	3.0355	3.4562	2.5994	2.2013	2.6008	2.1817	2.7359	3.1188	3.0945	2.9693	2.3037	2.3601	2.5538	54960	GEMIN8
ENSG00000046651	5.4763	5.6849	5.4977	5.0272	5.0992	5.1969	5.2097	5.327	5.7421	6.0581	5.9367	5.022	4.9417	5.326	8481	OFD1
ENSG00000046653	4.3141	5.2665	6.0738	4.9259	4.5857	5.0772	5.1734	5.7803	4.3165	5.5637	4.818	4.9895	4.9016	4.9615	2824	GPM6B
ENSG00000046889	5.6654	4.2907	6.0794	5.0525	4.9926	4.7604	5.7367	5.863	6.0621	5.7088	5.7279	5.7673	5.6707	5.2107	80243	PREX2
ENSG00000047056	4.9098	4.5356	4.7138	4.6357	5.0372	4.7246	4.8271	4.305	4.5735	4.4655	4.5235	4.6608	4.5253	4.7275	22884	WDR37
ENSG00000047188	6.4707	6.7885	6.098	6.2516	6.3073	6.2027	6.445	6.3087	6.5601	6.8862	6.5392	6.2328	6.471	6.6525	64848	YTHDC2
ENSG00000047230	5.7173	5.2779	4.8047	4.9441	3.7561	4.6919	4.088	5.2796	5.1059	5.3298	5.1033	4.4379	4.7608	5.1168	56474	CTPS2
ENSG00000047249	3.8925	4.0806	3.9153	4.05	4.5169	4.1194	4.2824	3.8382	3.8633	3.7828	4.0111	4.0794	3.7607	3.8111	51606	ATP6V1H
ENSG00000047315	6.5299	6.7892	6.4971	6.6833	6.5544	6.7667	6.402	6.6117	6.5205	6.7983	6.5975	6.2928	6.6358	6.5094	5431	POLR2B
ENSG00000047346	6.3445	6.6951	6.1593	6.4695	7.0411	6.4251	6.9827	6.5453	6.4687	6.8177	6.5534	6.5816	6.6985	6.678	56204	FAM214A
ENSG00000047365	6.3709	7.7416	7.7467	7.2815	7.8558	7.0059	7.9379	7.0395	6.8278	6.3628	6.9149	7.6106	7.4669	6.2866	116984	ARAP2
ENSG00000047410	8.2663	9.1298	8.1984	8.2506	8.1022	8.7904	8.4191	8.4884	8.3775	9.0855	8.6778	8.095	8.4051	8.1568	7175	TPR
ENSG00000047457	0.0794	1.2543	2.3169	2.6881	3.6108	2.2658	4.4891	4.6277	4.0573	3.3356	3.8537	4.692	3.3184	1.4581	1356	CP
ENSG00000047578	4.8133	4.4573	4.8709	4.5652	5.0437	4.8575	4.9435	4.6411	4.9582	4.692	4.5749	4.8345	4.504	4.9845	23247	KIAA0556
ENSG00000047579	2.6595	2.5742	2.779	2.6952	2.9752	3.1072	3.213	3.0819	2.8406	3.0274	2.9304	2.9696	2.8725	2.7452	84062	DTNBP1
ENSG00000047617	1.2258	0.0835	0.691	0.6274	1.2587	-0.3601	0.9617	0.7712	0.2418	0.4621	0.0562	1.4451	0.8876	0.3193	57101	ANO2
ENSG00000047621	4.5088	5.1511	4.7066	4.4516	4.1873	4.9724	4.6622	4.3646	4.7995	5.0411	4.6293	4.2824	4.9377	4.7545	57102	C12orf4
ENSG00000047634	3.8839	3.8903	3.9807	4.2108	4.271	3.2088	4.3025	4.5036	3.6168	4.3933	4.2605	4.466	4.6873	3.8366	6322	SCML1
ENSG00000047644	5.492	5.5704	5.5659	5.76	5.2518	5.4977	5.374	5.355	5.5313	5.5304	5.8085	5.6717	5.2926	5.4047	55841	WWC3
ENSG00000047648	1.8207	0.7845	1.4372	1.5149	1.426	1.6362	2.7183	3.2875	2.8406	2.7779	2.8823	3.56	2.9531	1.8897	395	ARHGAP6
ENSG00000047662	1.7655	1.4284	1.6928	2.295	0.2109	2.2987	-0.6923	1.8315	-1.3865	0.8204	-1.0057	0.0274	3.485	0.4126	27146	FAM184B
ENSG00000047849	7.4739	7.8415	8.0268	7.9411	8.118	7.9942	8.2106	7.8353	7.6812	7.3198	7.7429	7.8615	7.8107	7.642	4134	MAP4
ENSG00000047932	6.2819	6.6851	6.1117	5.9066	5.4029	6.0819	5.5448	6.1929	6.179	6.951	6.24	5.877	5.8935	6.3689	57120	GOPC
ENSG00000048028	4.5718	4.3204	4.6143	4.0528	4.1156	4.3823	4.3515	3.9762	4.1438	4.2303	3.8784	4.05	4.4411	4.4753	57646	USP28
ENSG00000048052	3.8085	2.6813	3.5508	3.2263	3.8236	3.8278	4.5885	4.371	4.2545	3.8958	4.1084	4.4743	4.6635	3.1693	9734	HDAC9
ENSG00000048140	4.126	3.4995	4.1784	3.8434	3.9877	3.9674	3.5848	3.6434	3.6434	3.3601	3.3396	3.412	3.2876	3.8491	26262	TSPAN17
ENSG00000048162	2.2407	2.9332	3.3915	2.8248	3.7498	3.6005	3.714	2.5544	2.7207	2.272	2.8493	2.6939	2.5792	2.8152	51491	NOP16
ENSG00000048342	4.9371	4.42	4.8381	4.3645	3.7748	4.1557	3.5091	4.3384	4.5194	4.4456	4.1631	4.0902	4.6539	4.1493	57545	CC2D2A
ENSG00000048392	4.437	4.454	4.721	4.2791	4.4851	4.2899	4.6641	4.929	4.6695	4.9793	4.8138	4.7179	4.8372	4.824	50484	RRM2B
ENSG00000048405	5.3908	6.2648	5.6348	6.0689	6.43	6.0034	6.4823	6.2165	5.9939	6.3291	6.2079	6.3138	5.9037	6.1853	168850	ZNF800
ENSG00000048471	5.2687	4.8557	5.6662	5.5493	6.1119	5.6542	5.8502	5.4498	5.6983	5.1309	5.5862	5.9283	5.3695	5.2155	92017	SNX29
ENSG00000048540	2.2135	9.0522	1.5055	7.5842	1.1093	6.4188	5.1178	8.8588	8.8821	8.2753	8.3884	6.6903	7.2629	9.1803	55885	LMO3
ENSG00000048544	4.3676	5.3536	4.6013	4.7822	4.8919	4.7935	5.0423	4.8708	4.9422	5.5018	5.0297	4.8323	4.8435	5.0089	55173	MRPS10
ENSG00000048649	7.409	7.8895	7.0767	7.0592	6.6163	7.134	6.7472	7.2974	7.1847	7.9192	7.5556	6.89	7.1169	7.1919	51773	RSF1
ENSG00000048707	7.9368	8.1325	8.1858	8.3333	8.7736	8.1713	8.5092	8.0547	8.7911	7.999	8.5511	8.7245	8.0543	8.6519	55187	VPS13D
ENSG00000048740	6.2737	7.2451	6.2198	6.5398	6.0971	6.5396	7.0324	7.781	6.3525	7.9022	7.3179	7.1526	7.2876	7.0216	10659	CELF2
ENSG00000048828	7.2946	7.095	6.8645	7.0452	6.9906	6.8779	6.8492	7.2353	7.1099	7.5575	7.0955	6.9755	7.0294	7.1008	23196	FAM120A
ENSG00000048991	5.7063	5.8961	5.6513	5.5062	5.4998	5.8775	5.368	5.7106	5.7665	6.1354	5.6982	5.389	5.8468	5.6278	23518	R3HDM1
ENSG00000049089	4.722	1.1913	5.2924	2.9376	1.6453	3.3567	2.5439	2.9498	1.6958	3.933	2.2849	2.2659	2.8046	3.1009	1298	COL9A2
ENSG00000049130	6.6848	7.3003	6.6762	6.4251	5.5667	6.1585	5.8095	6.9016	6.6328	7.6397	7.4876	5.9464	6.0944	7.1762	4254	KITLG
ENSG00000049167	5.0966	5.5296	4.9008	4.6075	4.7125	5.2357	4.6347	5.1445	4.9582	5.5304	5.0224	4.5071	4.8562	5.1426	1161	ERCC8
ENSG00000049192	7.4071	6.31	3.6795	3.1399	2.1352	4.223	3.8531	6.1314	6.2319	5.7406	5.1548	2.7769	4.794	2.5017	11174	ADAMTS6
ENSG00000049239	6.4606	5.451	6.4795	6.1846	6.6171	6.0034	6.5362	6.2755	6.6121	5.3251	5.9953	6.7651	5.7809	6.4679	9563	H6PD
ENSG00000049245	5.194	5.6575	5.8283	5.9424	6.4418	5.9204	6.2254	5.8721	5.8014	5.6775	5.8009	6.1216	5.852	5.8378	9341	VAMP3
ENSG00000049246	6.2844	6.6779	6.1795	5.834	6.0563	4.7505	5.5709	5.5923	6.1483	6.4741	5.2013	6.1057	6.2349	5.5958	8863	PER3
ENSG00000049249	-0.2593	-1.1596	0.8743	1.3434	1.3778	1.7673	1.603	0.6055	0.3749	0.9225	0.9986	1.8205	2.2495	-1.5939	3604	TNFRSF9
ENSG00000049283	2.382	2.2266	2.9683	3.4957	5.4628	3.4524	4.668	2.2519	2.6259	1.5515	1.9221	3.6311	1.7327	2.9535	55040	EPN3
ENSG00000049323	8.0545	7.2572	6.7514	6.0812	6.4388	7.0971	7.0119	6.9977	6.2913	7.0572	6.2503	6.1479	6.9093	4.4807	4052	LTBP1
ENSG00000049449	5.4934	4.9106	6.2019	5.4019	5.1004	5.3861	5.3159	5.6626	5.4418	5.5411	5.1378	5.1607	6.2605	4.6861	5954	RCN1
ENSG00000049540	4.126	1.0204	5.6982	2.9255	3.2541	3.4426	3.2183	3.5722	4.2076	2.8313	3.2728	5.1435	4.4299	4.094	2006	ELN
ENSG00000049541	2.8573	2.7375	3.279	3.2985	3.4686	3.6223	3.213	2.9148	3.0673	2.137	2.6045	3.09	2.8558	2.8819	5982	RFC2
ENSG00000049618	8.7344	8.4017	8.5018	7.9535	8.0074	8.2228	8.1639	8.2418	8.4085	8.243	8.3099	8.3395	8.3098	8.4326	57492	ARID1B
ENSG00000049656	3.7575	3.9487	4.9217	4.5788	5.0488	5.0208	4.7832	4.2179	4.3384	4.1129	4.2976	4.5602	4.4797	4.087	81037	CLPTM1L
ENSG00000049759	7.2084	7.231	6.8127	7.0343	5.218	6.6057	6.0643	7.0471	6.6651	6.9829	7.776	5.9857	6.437	7.2684	23327	NEDD4L
ENSG00000049768	-1.346	-0.5092	1.6732	0.8488	2.1827	1.5659	2.5269	1.5641	1.2866	1.0781	1.2966	2.4793	2.4955	0.2196	50943	FOXP3
ENSG00000049769	1.0825	0.9073	0.5687	0.9951	1.2937	0.7368	0.7732	0.6487	1.0147	1.1359	0.3671	1.1171	1.1834	1.6806	89801	PPP1R3F
ENSG00000049860	4.3738	4.9155	5.2762	5.2942	5.3393	5.23	5.5225	5.2536	5.0622	5.6517	5.1599	5.3609	4.9574	4.8026	3074	HEXB
ENSG00000049883	4.7074	4.8014	3.9767	4.5316	4.2776	4.6543	4.3345	4.5036	4.8093	4.5767	4.8244	4.4064	4.427	4.7545	79810	PTCD2
ENSG00000050030	2.5656	3.7165	1.6126	2.3321	1.8117	1.9851	1.635	2.6533	3.4254	4.3172	3.862	2.512	3.7381	3.8903	340533	NEXMIF
ENSG00000050130	4.7123	4.7612	4.5724	4.4704	4.5625	4.5049	4.5885	4.6031	4.5735	4.8099	4.4784	4.6164	4.5669	4.6884	51528	JKAMP
ENSG00000050165	5.7778	5.6835	6.6021	5.6327	5.3938	4.8556	5.199	5.7421	5.6189	7.3112	5.6221	5.2857	6.1998	5.2236	27122	DKK3
ENSG00000050327	5.187	4.2448	5.0587	4.6282	4.8688	4.486	4.5534	4.4218	5.0255	4.1057	4.6147	5.1897	5.0863	5.7678	7984	ARHGEF5
ENSG00000050344	2.4536	4.6484	4.709	4.7448	5.8656	4.7022	5.4068	4.4798	4.3411	4.3141	4.6366	5.2998	3.8892	4.2849	9603	NFE2L3
ENSG00000050393	4.9822	5.6517	5.0568	5.4236	6.2792	5.2497	6.2089	5.5228	5.4842	5.4726	5.4838	6.0704	5.1129	5.6106	63933	MCUR1
ENSG00000050405	5.6077	5.5006	7.2804	6.3714	6.867	6.5919	7.2098	6.5287	6.2906	6.4228	6.4087	6.8292	6.5873	5.7951	51474	LIMA1
ENSG00000050426	5.5215	4.8119	4.4068	5.0759	5.0654	4.8611	4.8149	4.9996	5.3288	4.7182	4.9561	4.9602	4.9097	5.5414	25875	LETMD1
ENSG00000050438	1.2793	1.6556	1.9099	2.7851	2.1255	1.9019	2.4023	1.2914	1.1196	0.8553	1.3913	2.0001	1.7866	0.0558	9498	SLC4A8
ENSG00000050555	2.8035	0.2781	2.9357	2.7443	2.7603	2.7746	3.4563	3.4734	2.6611	1.1073	2.5126	3.3042	2.7694	2.333	10319	LAMC3
ENSG00000050628	2.1997	5.0767	5.1924	5.3279	6.5724	5.4823	6.5614	5.7003	5.5372	4.6677	5.1033	6.2635	5.4634	5.5958	5733	PTGER3
ENSG00000050748	5.076	5.5626	4.9321	4.8203	5.0843	4.8258	5.1869	5.1121	4.9386	5.4213	5.0786	4.8894	5.5293	5.2074	5601	MAPK9
ENSG00000050767	-0.6024	-1.3341	1.1264	1.5782	1.4101	1.0518	1.5868	0.6907	0.9873	-1.7437	0.7353	0.8366	1.3594	-0.5019	91522	COL23A1
ENSG00000050820	2.8661	1.344	3.784	2.6591	3.0591	2.8505	2.9522	2.0729	1.4564	1.0178	1.7362	2.7589	2.6963	1.7358	9564	BCAR1
ENSG00000051009	4.4545	3.1966	4.2923	3.6324	4.0063	4.2057	3.7977	3.7164	4.3519	2.7959	3.7725	4.2761	3.7198	4.3571	84067	FAM160A2
ENSG00000051108	4.9496	4.4235	5.655	5.5611	6.0633	6.0819	5.6765	5.1464	5.253	5.3919	5.408	5.9364	5.736	4.9921	9709	HERPUD1
ENSG00000051128	3.1365	2.273	3.6547	3.4114	3.6452	3.5649	3.5724	2.6744	1.8713	1.5515	2.1827	2.8036	2.8558	2.0434	9454	HOMER3
ENSG00000051180	1.3808	1.9878	1.1831	1.9086	1.3109	1.9715	1.5025	0.7315	1.5153	0.5066	1.414	0.5731	1.3829	1.2962	5888	RAD51
ENSG00000051341	3.9597	5.0414	3.7748	4.4174	3.753	4.7973	3.8667	3.8887	4.1806	4.4313	3.8495	3.6061	5.0556	4.0366	10721	POLQ
ENSG00000051382	5.6324	6.4445	5.8093	6.0682	5.9227	5.7495	6.0797	6.4384	6.2794	7.0684	6.5737	6.3595	5.8552	6.5414	5291	PIK3CB
ENSG00000051523	1.8912	0.3946	2.9023	2.4124	3.3898	3.101	3.197	2.2933	2.0676	0.2163	1.414	2.6939	2.6486	1.3678	1535	CYBA
ENSG00000051596	2.1857	2.8232	3.0314	2.7165	3.3653	3.243	3.4154	2.2933	2.8096	1.9402	2.7366	3.3166	3.211	2.5538	84321	THOC3
ENSG00000051620	5.5866	6.1472	4.9608	5.7583	6.2246	5.5914	6.2495	6.0071	6.2472	6.1696	6.1224	6.1745	5.3547	6.4767	23593	HEBP2
ENSG00000051825	4.811	5.5873	4.873	4.7755	4.6581	5.1284	4.8815	4.9637	4.7716	5.758	4.9638	4.7729	5.4565	5.1081	10198	MPHOSPH9
ENSG00000052126	5.9974	7.0062	6.3061	5.7132	5.8348	5.9774	6.0891	6.4221	6.2843	6.8016	6.633	6.3482	6.3065	6.242	54477	PLEKHA5
ENSG00000052344	2.2807	1.4821	2.5286	3.4998	5.1419	3.2929	4.1831	1.9224	2.8252	-0.0802	2.3688	3.6311	0.7133	3.1693	5652	PRSS8
ENSG00000052723	5.9173	6.7651	6.0878	5.925	5.9297	6.0158	6.0585	5.9126	6.1561	6.6957	6.2456	6.0659	6.2973	6.0844	80143	SIKE1
ENSG00000052749	3.4831	2.9138	3.9402	3.8909	4.4369	4.2981	4.2748	3.4057	3.4508	2.2591	3.0586	3.4741	3.0516	3.4752	23223	RRP12
ENSG00000052795	5.2352	5.1302	5.2061	5.0909	5.3958	5.2926	5.6794	5.6157	5.3877	5.5949	5.4249	5.9983	5.7631	5.2123	57600	FNIP2
ENSG00000052802	3.9597	4.7283	5.0831	5.7937	7.1577	5.6648	5.7284	4.4404	5.6737	3.9042	4.8265	5.6388	4.5226	5.8944	6307	MSMO1
ENSG00000052841	7.8329	7.8914	7.1136	7.0598	6.4992	7.1563	6.794	7.2986	7.206	7.7047	7.3747	6.8906	7.0313	7.4815	55761	TTC17
ENSG00000052850	2.5764	-0.8635	2.4614	0.2148	1.4417	-0.2932	-1.5299	1.9224	0.9016	1.5726	1.414	0.6138	0.0705	0.5001	60529	ALX4
ENSG00000053108	3.1146	3.2046	2.6938	1.8585	2.6016	1.7673	2.393	1.3184	1.331	2.1228	1.7362	1.7673	1.6383	0.9678	23105	FSTL4
ENSG00000053254	6.3119	6.9238	7.0673	7.2561	7.673	6.9646	7.6369	7.4644	7.3808	7.046	7.8786	8.0574	7.3622	7.0756	1112	FOXN3
ENSG00000053371	2.4183	1.8104	3.3734	2.8051	3.2761	3.0633	2.9586	2.3069	2.7455	0.8204	2.2972	3.1186	3.022	2.1823	8574	AKR7A2
ENSG00000053372	3.4189	2.7917	3.8814	3.7156	3.9851	3.9809	3.9581	3.2388	3.3303	2.0495	3.073	3.1672	3.3426	3.4031	51154	MRTO4
ENSG00000053501	2.4063	2.0602	2.8063	2.3229	2.3585	2.7026	2.5269	2.0887	2.4154	1.9402	2.2474	2.2531	1.8384	2.1555	55850	USE1
ENSG00000053524	4.5718	4.2831	3.6243	3.781	3.3938	2.8505	3.0914	4.0706	3.5338	4.5845	3.8158	2.9379	4.4986	3.9653	23101	MCF2L2
ENSG00000053747	5.7413	5.5858	6.3447	7.1219	7.0265	6.3949	6.5309	6.2165	5.7067	6.7932	6.5693	6.3861	5.3383	5.9855	3909	LAMA3
ENSG00000053770	5.5972	5.7737	5.1557	5.9868	6.2426	5.7633	5.8755	5.8812	6.0769	6.1434	6.1345	5.9983	6.0046	6.5002	55745	AP5M1
ENSG00000053900	5.4503	5.6517	5.2532	5.4364	5.083	5.2816	5.1963	5.6319	5.4227	6.0029	5.7016	5.1625	5.5108	5.5478	29945	ANAPC4
ENSG00000054116	4.2451	4.1773	4.5239	4.5749	4.706	4.5893	4.6407	4.371	4.5987	4.3603	4.4065	4.452	4.2468	4.597	27095	TRAPPC3
ENSG00000054118	6.6273	7.0858	6.8678	6.8699	6.9103	6.9035	6.7577	6.8527	6.8958	7.0403	7.0608	6.5707	6.5188	6.6027	9967	THRAP3
ENSG00000054148	1.8387	1.8312	2.0536	2.3594	2.7028	2.0764	2.2556	1.8501	2.0277	0.2689	2.1287	2.1181	1.5786	2.2596	29085	PHPT1
ENSG00000054179	1.7841	0.9837	0.0646	0.1329	0.7793	-0.2932	-0.774	1.9572	0.8105	-2.2359	-1.5936	0.3976	-0.7686	1.4136	954	ENTPD2
ENSG00000054219	1.8564	5.0636	4.3948	5.7685	5.5977	4.9757	5.4411	5.4949	5.0556	6.3299	5.9288	5.5537	6.3172	5.4901	4065	LY75
ENSG00000054267	6.5973	7.0944	6.318	6.5036	6.2621	6.6783	6.3851	6.8003	6.6498	7.4326	6.9596	6.4807	6.5188	6.5958	51742	ARID4B
ENSG00000054277	1.021	2.3758	2.5176	2.9615	3.0178	3.5144	3.0856	2.8422	1.9728	2.1228	2.5336	2.6554	2.4628	2.0287	23596	OPN3
ENSG00000054282	4.9351	4.9891	4.3304	4.5456	4.2309	4.924	4.6387	5.0985	4.8875	5.6641	5.048	4.4408	4.5147	4.9441	10806	SDCCAG8
ENSG00000054392	4.6753	3.2517	4.0736	3.3447	3.5828	3.5467	3.6251	3.6055	3.2459	3.9811	3.3217	3.1741	3.8476	3.2218	55733	HHAT
ENSG00000054523	7.7621	7.642	7.3412	7.5636	7.8017	7.5173	7.9355	7.6076	7.4297	7.3575	7.4574	7.5284	7.3421	7.3898	23095	KIF1B
ENSG00000054598	2.6895	5.7561	4.8315	4.7973	5.7917	5.5036	4.9355	5.3632	5.4355	4.3933	5.4622	4.6264	4.4355	4.6602	2296	FOXC1
ENSG00000054611	3.9265	3.9149	4.9506	4.0858	4.5857	4.0694	4.305	3.7955	3.8211	3.6748	4.0186	4.1364	4.2145	3.8366	25771	TBC1D22A
ENSG00000054654	9.8691	10.4772	9.4809	10.0101	9.8114	9.8004	9.8749	10.3002	10.2185	10.8984	10.98	10.2453	9.7335	10.3524	23224	SYNE2
ENSG00000054690	4.0701	5.1552	4.0848	4.6431	5.8436	3.8939	4.5844	5.114	4.5218	4.6578	4.0696	5.2031	5.0774	4.0144	57475	PLEKHH1
ENSG00000054793	6.462	5.4118	5.8238	4.9305	5.5622	5.0772	5.0333	5.6874	5.1745	5.4472	3.6096	5.126	5.4784	5.3804	10079	ATP9A
ENSG00000054965	6.4194	5.8936	6.333	6.2271	5.2203	5.7505	5.291	5.7334	5.9757	6.1842	6.0661	5.4352	6.1287	5.8399	23201	FAM168A
ENSG00000054967	1.2528	0.8266	2.9683	2.6591	3.3735	3.0375	3.1645	1.8501	1.4763	0.1049	1.1142	2.3527	2.4955	1.5222	84957	RELT
ENSG00000054983	4.3707	3.8804	4.442	4.4043	4.381	4.3849	4.3942	4.4618	4.3165	4.9085	4.4178	4.4436	4.2722	4.4089	2581	GALC
ENSG00000055044	5.3923	6.477	5.6234	5.5699	5.181	5.9552	5.3221	5.5937	5.57	6.1513	5.9552	5.3138	5.3518	5.4062	51602	NOP58
ENSG00000055070	4.7625	4.6007	5.816	5.1546	5.5916	5.3963	5.4879	4.9312	4.8034	4.4399	4.9445	5.1487	5.1321	4.8596	26099	SZRD1
ENSG00000055130	5.5256	6.2319	5.6909	5.9166	6.0253	6.1382	5.9632	5.9977	5.677	6.0721	6.0963	5.9253	6.1243	5.5871	8454	CUL1
ENSG00000055147	4.0355	4.2944	4.2564	4.2647	3.8766	4.3196	4.2492	4.2463	4.4682	4.5896	4.5077	4.1743	4.1022	4.2379	10827	FAM114A2
ENSG00000055163	5.5256	5.4577	5.4393	5.664	5.1857	5.4387	4.921	5.1236	4.1957	4.3358	5.0643	4.6437	6.0909	4.1827	26999	CYFIP2
ENSG00000055208	6.9692	7.4424	7.1712	6.9042	7.043	7.0289	7.2069	7.3462	7.0089	7.5768	7.1405	7.1159	7.3997	7.0062	23118	TAB2
ENSG00000055211	4.1187	5.1155	4.8665	4.8105	4.8961	4.7124	5.1555	4.8594	5.1027	5.365	5.1964	4.8388	4.8222	4.8513	116254	GINM1
ENSG00000055332	7.2774	7.8153	7.761	7.6643	6.9334	7.2476	7.0112	7.5949	7.3243	8.2089	7.7779	7.3795	7.8287	7.37	5610	EIF2AK2
ENSG00000055483	5.0454	4.6543	5.6001	5.2451	5.5995	5.381	5.4309	4.9529	5.0473	4.0801	4.8847	5.2904	5.3621	5.2881	57602	USP36
ENSG00000055609	9.2518	9.43	9.1451	8.9753	8.7779	8.9472	8.9113	9.0613	9.2223	9.4305	9.283	9.1128	9.0349	9.1963	58508	KMT2C
ENSG00000055732	5.0181	4.9276	4.4391	4.3779	3.7498	3.7586	4.7005	5.6533	5.3081	5.2842	5.3823	5.6051	5.4186	5.2973	55283	MCOLN3
ENSG00000055813	0.6664	3.2126	0.8743	2.3504	0.9427	0.9171	1.9341	1.6086	1.309	2.1651	2.1009	1.7491	1.9209	1.3909	114800	CCDC85A
ENSG00000055917	7.8639	8.1068	7.8602	7.67	7.4456	7.6671	7.4676	7.8156	7.9345	8.1675	8.001	7.6649	7.6211	8.1644	23369	PUM2
ENSG00000055950	3.4887	3.2594	3.8642	3.3356	3.9443	3.5783	3.7326	3.2806	3.4203	2.9408	3.2913	3.5807	3.2751	3.5072	84545	MRPL43
ENSG00000055955	1.5207	0.7412	1.2376	1.7391	1.7373	1.414	2.1152	1.7544	2.2519	0.3687	0.3671	1.4451	1.4731	1.1413	3700	ITIH4
ENSG00000056050	3.0076	4.1935	3.226	3.5201	2.9698	3.6093	3.5432	3.5889	3.6434	4.5181	3.9068	3.2341	3.1912	3.3686	54969	HPF1
ENSG00000056097	6.7556	7.1756	7.0378	6.8359	6.8476	6.9761	6.8213	6.9836	6.6882	7.0577	6.9229	6.4991	6.8636	6.6296	51663	ZFR
ENSG00000056277	4.6527	5.1048	4.3367	3.9549	4.0299	4.1497	3.9	4.3384	4.2631	5.1591	4.1326	3.9017	4.455	4.288	55609	ZNF280C
ENSG00000056558	1.8564	1.9311	3.4959	3.3983	4.0959	3.4814	4.231	3.5149	3.4356	2.0191	3.5023	4.1912	4.3724	2.9918	7185	TRAF1
ENSG00000056586	6.8377	7.1597	6.2957	6.9943	6.9015	6.5047	6.5759	6.8111	6.6099	6.3927	6.8964	6.5925	6.6696	6.8478	54542	RC3H2
ENSG00000056972	5.8559	5.6546	5.5672	5.6685	5.6073	5.3288	5.7182	5.4544	5.0423	5.5371	5.1783	5.0557	4.9357	4.9165	10758	TRAF3IP2
ENSG00000056998	2.8306	2.1458	2.6238	-0.1971	0.1738	0.8298	0.4161	1.345	0.4573	1.5084	1.7362	0.6919	1.2866	1.0858	8908	GYG2
ENSG00000057019	5.5906	5.1218	5.4039	4.2429	4.9272	4.7973	4.4804	4.9807	4.6673	5.5781	4.9696	5.0483	5.3856	5.5008	131566	DCBLD2
ENSG00000057149	-1.0535	7.6201	6.1942	8.9439	8.8191	8.4502	8.5483	5.1024	4.2745	4.4399	5.5469	4.9895	3.6965	5.8884	6317	SERPINB3
ENSG00000057252	3.2347	4.3019	4.3858	4.46	7.059	4.7722	5.3331	4.6703	5.7584	4.4051	4.5077	5.3978	5.0828	5.5682	6646	SOAT1
ENSG00000057294	5.1605	5.1365	3.9565	4.5923	3.0386	3.9605	3.2548	4.815	4.7349	5.2874	5.3938	4.101	4.6148	4.4425	5318	PKP2
ENSG00000057593	2.2542	1.8518	1.0674	-2.8811	-2.4209	-2.155	-0.615	1.8126	1.4959	2.1926	0.22	0.488	1.2359	1.7176	2155	F7
ENSG00000057608	6.4721	7.2895	6.6909	6.9695	7.0343	7.0624	7.1834	6.9867	6.8107	7.0015	7.0141	6.8091	6.8745	6.7777	2665	GDI2
ENSG00000057657	7.5957	6.2638	7.5766	6.8508	6.8513	7.0125	6.9536	6.078	5.8884	6.9429	6.3466	6.1956	6.194	6.1099	639	PRDM1
ENSG00000057663	5.0835	5.2873	5.0007	4.9942	4.5132	4.8703	4.6891	4.7789	4.821	5.1884	4.8703	4.5392	4.9317	4.9826	9474	ATG5
ENSG00000057704	4.4545	3.3416	3.7562	4.5593	5.4714	4.1437	5.2771	4.6571	4.125	4.1449	3.3456	4.7249	3.8644	4.2601	57458	TMCC3
ENSG00000057757	3.8621	4.7612	4.5429	4.7379	5.0151	4.7545	5.1555	4.5976	4.7696	4.5017	4.7526	4.8018	4.3811	4.5945	57095	PITHD1
ENSG00000057935	5.1262	4.4303	5.2198	5.28	5.6569	4.8648	5.3822	5.2676	5.7846	6.0497	5.4179	5.5406	5.3928	5.4848	57504	MTA3
ENSG00000058056	4.2947	4.3387	4.499	3.9519	4.0557	4.5714	3.9831	4.5065	4.1654	3.76	4.2667	4.2505	4.6754	4.2347	8975	USP13
ENSG00000058063	7.0119	7.6149	7.2097	7.5141	7.6691	7.4075	7.8331	7.5135	7.4752	7.5261	7.5916	7.6395	7.2183	7.3941	23200	ATP11B
ENSG00000058085	6.5347	6.7515	7.1394	7.1896	6.0607	7.8708	5.9765	6.628	6.2326	6.8083	6.9004	5.1727	6.3042	6.5771	3918	LAMC2
ENSG00000058091	4.9537	3.9487	4.5266	4.1418	3.5139	4.4547	3.9293	4.5182	4.6994	3.9166	4.3808	4.02	5.3841	3.8698	5218	CDK14
ENSG00000058262	6.0339	6.143	6.9935	6.5036	6.7121	6.9582	6.5939	5.9048	6.1382	5.4285	5.9239	5.9354	6.2056	5.9912	29927	SEC61A1
ENSG00000058272	7.0968	7.8348	6.9785	7.2175	6.6781	7.1499	7.093	7.8054	7.2304	8.2011	7.6577	7.183	7.4734	7.3031	4659	PPP1R12A
ENSG00000058453	4.3173	2.5366	5.0435	3.6136	3.9415	4.063	4.026	3.0819	4.5689	2.6348	3.8825	4.1879	3.7198	3.9691	9696	CROCC
ENSG00000058600	5.4059	5.1133	5.2956	5.2511	5.2406	5.1808	5.2347	5.0265	5.1234	4.9106	5.0056	5.3076	5.1147	5.2973	55718	POLR3E
ENSG00000058668	7.7453	7.6603	7.9354	7.7618	7.9124	8.358	8.0845	8.0247	8.1948	7.7991	8.1547	8.3338	7.4112	7.6489	493	ATP2B4
ENSG00000058673	6.9105	7.2295	7.2467	7.1446	7.2375	7.368	7.1857	7.2512	7.2934	7.3752	7.6025	7.13	7.0387	7.6079	9877	ZC3H11A
ENSG00000058729	4.4603	5.1027	4.4821	4.5884	4.4756	4.7446	4.5865	4.5327	4.6278	5.1345	4.6724	4.3533	4.4578	4.5618	55781	RIOK2
ENSG00000058799	2.951	3.0883	3.5827	3.6174	3.8355	3.4426	3.9131	3.4491	3.4757	3.0725	3.4701	3.371	3.3305	3.4859	54432	YIPF1
ENSG00000058804	4.9434	5.5296	4.9485	4.9957	4.8615	5.3823	4.8323	5.0038	5.049	5.2826	5.1783	4.7038	5.0881	5.151	55706	NDC1
ENSG00000058866	0.45	0.1513	1.155	2.1253	0.9862	0.3749	1.4851	2.0887	1.7458	1.7496	1.5226	2.6844	1.5581	0.1125	1608	DGKG
ENSG00000059122	3.3265	1.4284	3.9926	2.5371	3.6452	2.6441	3.0144	2.543	3.1928	1.634	2.3571	3.7817	3.0145	3.0437	84256	FLYWCH1
ENSG00000059145	3.9096	2.9899	3.9887	3.7331	3.6553	3.3515	3.539	3.181	3.6609	2.9649	3.2728	3.8083	3.3722	3.9806	64718	UNKL
ENSG00000059377	-0.8104	-0.4081	1.0058	1.7391	1.7996	2.5007	2.0691	1.4218	0.8105	0.2689	1.5639	1.7852	1.0722	0.2703	6916	TBXAS1
ENSG00000059378	3.1864	2.4718	4.4507	4.5436	4.7758	4.1824	4.4935	4.0786	4.0001	3.396	3.9385	4.8366	4.4933	3.1355	64761	PARP12
ENSG00000059573	4.8042	4.8583	5.2248	5.131	4.7556	5.3525	4.747	4.6911	4.5964	4.311	4.5874	4.3919	4.6873	4.8472	5832	ALDH18A1
ENSG00000059588	7.4232	6.9472	6.7763	6.3017	6.0872	6.8453	6.4795	6.2388	6.9187	6.5318	5.6713	6.4087	6.4927	6.4154	6894	TARBP1
ENSG00000059691	2.9006	2.7594	3.3673	3.1134	3.4139	3.2929	3.4062	3.1736	3.7857	2.9965	3.1221	3.4741	3.1507	3.0868	5188	GATB
ENSG00000059728	3.7096	5.057	5.3337	6.119	6.3547	6.0338	6.6206	4.9069	4.6909	4.7897	4.7211	5.3549	4.9278	5.0293	4084	MXD1
ENSG00000059758	5.3785	6.562	6.4225	5.7787	5.7902	6.1192	6.3733	6.2379	5.4443	6.0581	6.248	5.7953	6.189	5.6826	5128	CDK17
ENSG00000059769	2.6795	3.4599	2.3789	2.7094	3.315	2.4625	2.9522	3.0581	2.6611	2.6248	2.5126	2.6358	2.8389	3.2346	548645	DNAJC25
ENSG00000059804	3.6499	5.149	6.5329	5.8565	4.6864	5.3328	5.3656	4.5414	3.7453	4.5819	4.3098	5.1863	5.8489	3.4588	6515	SLC2A3
ENSG00000059915	0.496	0.2161	1.3656	1.5626	-0.3677	0.6713	-1.1568	-0.1211	1.1196	0.1049	0.5424	-0.3107	0.6757	0.4126	5662	PSD
ENSG00000060069	2.6391	2.6347	3.9153	3.4157	4.1107	3.3671	3.8463	3.0008	2.6954	2.2328	3.0368	3.4686	3.1301	2.7089	9150	CTDP1
ENSG00000060138	6.9768	7.5278	7.6589	7.2786	7.5217	7.524	7.6416	7.3783	7.4011	7.4773	7.3635	7.8047	7.1252	7.3227	8531	YBX3
ENSG00000060140	0.9235	0.6504	0.9416	0.7966	1.6317	0.9451	1.603	0.7712	1.1447	0.9868	0.3671	1.0593	1.2614	0.0558	55359	STYK1
ENSG00000060237	10.6576	10.8333	10.5382	9.8711	9.5148	10.3418	9.8362	10.1518	9.6183	10.5175	9.7701	9.7089	10.0048	9.6268	65125	WNK1
ENSG00000060339	6.8482	7.5045	6.9151	7.0533	6.8677	7.1241	7.0829	7.1372	6.8967	7.4867	7.3373	6.797	7.0918	6.918	55749	CCAR1
ENSG00000060491	2.8216	2.5618	3.8984	3.552	3.8938	3.5376	3.4154	2.7258	2.6784	2.5092	3.1962	3.5177	3.1301	3.1491	11054	OGFR
ENSG00000060558	0.4026	1.632	2.9843	3.7606	4.8644	3.5422	4.2748	2.4964	2.5435	0.8893	2.459	3.2854	1.4949	2.6334	2769	GNA15
ENSG00000060642	2.7943	2.445	2.5503	3.0701	3.114	2.735	3.0681	2.9924	3.1314	2.5523	3.0295	3.1115	2.4955	3.3802	55650	PIGV
ENSG00000060656	5.1389	3.3845	5.4202	4.6651	3.5213	4.9876	3.1535	3.4973	3.2689	2.6548	3.7943	3.5177	4.221	2.564	10076	PTPRU
ENSG00000060688	4.235	4.1692	4.499	4.3712	4.4983	4.7466	4.3563	3.9888	4.5242	3.8273	4.1665	4.1117	4.41	4.1627	9410	SNRNP40
ENSG00000060709	3.8533	3.9909	2.1132	1.5782	3.3487	2.6695	3.2077	3.0419	2.9513	3.1376	2.2474	2.8123	1.3829	1.7889	23504	RIMBP2
ENSG00000060718	7.5337	8.9977	8.4178	4.5436	2.909	6.7579	2.7108	5.2055	2.3196	8.0561	5.8928	1.9847	7.3769	3.7808	1301	COL11A1
ENSG00000060749	8.1427	8.9704	8.2376	7.9279	7.5398	8.2331	7.7206	8.2693	8.1172	8.8264	8.4411	7.8276	8.0048	8.3272	79832	QSER1
ENSG00000060762	3.3455	4.032	3.5722	3.6728	4.2241	3.6223	3.8187	3.7515	3.9115	4.1308	3.9028	3.7817	3.9096	3.7228	51660	MPC1
ENSG00000060971	3.5113	3.0621	3.9402	4.0047	4.7743	3.9118	4.038	3.3673	3.7205	2.4983	2.781	3.8515	3.7244	3.6239	30	ACAA1
ENSG00000060982	2.5656	2.8842	3.4447	3.6249	3.6754	3.243	3.42	3.4182	3.2915	3.4483	3.7592	4.7249	4.7037	2.0139	586	BCAT1
ENSG00000061273	5.5666	4.4166	5.4024	5.3314	5.3988	5.23	5.4068	4.8102	4.9617	4.4542	4.8703	5.4338	5.0465	5.0853	51564	HDAC7
ENSG00000061337	1.4983	1.2848	3.9887	2.7023	3.4337	2.7108	3.2701	2.5199	1.7621	1.7496	2.26	2.9539	3.2044	2.491	11178	LZTS1
ENSG00000061455	0.6664	1.3147	0.4351	-0.4262	-0.0278	0.6713	0.8017	1.9912	3.0541	2.0495	2.2849	2.4345	1.3112	0.2196	93166	PRDM6
ENSG00000061676	7.5996	8.1159	7.9156	8.0871	8.258	7.9889	7.9609	7.9061	8.0021	7.874	8.0492	7.9309	7.9146	8.1662	10787	NCKAP1
ENSG00000061794	3.9473	4.6803	4.0162	4.3757	4.431	4.7246	4.3124	4.148	4.2076	4.545	4.5157	3.9894	4.0148	4.2506	60488	MRPS35
ENSG00000061918	2.6289	2.485	3.3301	3.0082	2.096	3.1914	3.197	3.0661	2.7859	3.7828	2.5336	2.889	3.6343	1.7889	2983	GUCY1B1
ENSG00000061936	6.1739	6.1273	6.1442	5.989	6.3052	5.9396	6.2846	6.139	6.1866	6.0384	6.091	6.2328	6.0765	6.2491	6433	SFSWAP
ENSG00000061938	4.7098	2.9991	4.888	4.9501	5.2248	4.6351	4.7323	3.8475	4.5361	2.8226	3.9148	4.8622	4.2785	4.3746	10188	TNK2
ENSG00000061987	7.5804	7.6777	7.3275	7.3314	7.2392	7.2619	7.4262	7.598	7.6247	7.729	7.4809	7.4417	7.4051	7.8097	23041	MON2
ENSG00000062038	6.8576	6.8299	7.2105	7.1836	6.383	7.0948	6.3798	6.2555	5.57	6.2147	6.2297	5.3609	5.8739	5.9372	1001	CDH3
ENSG00000062194	7.1717	7.4314	6.7449	6.751	6.3625	6.8946	6.5074	7.0551	6.9323	7.3384	7.1099	6.6345	6.7113	7.149	65056	GPBP1
ENSG00000062282	2.3067	3.6181	4.2398	4.2478	7.3872	5.4546	5.5812	4.2534	5.2224	2.8659	3.6485	5.8302	3.5896	4.8346	84649	DGAT2
ENSG00000062370	4.1798	5.0876	3.6844	3.9549	2.8336	3.6049	3.1029	3.8382	4.1867	4.767	4.1154	3.1535	3.8048	4.478	7771	ZNF112
ENSG00000062485	5.9289	6.1688	6.466	6.5702	7.3387	6.5903	6.8038	6.4182	6.2282	5.6116	6.2816	6.624	6.3141	6.3557	1431	CS
ENSG00000062582	1.8912	2.1623	3.1139	3.0082	3.6418	3.3251	3.2701	3.0008	2.871	2.4306	2.8905	3.0235	2.9214	2.6334	64951	MRPS24
ENSG00000062598	5.36	4.8958	4.9444	4.9767	4.8156	5.3771	4.7579	4.9464	4.6521	4.7417	4.7966	4.9523	5.208	4.4887	63916	ELMO2
ENSG00000062650	6.663	7.3317	6.8537	6.8715	6.9979	6.9168	7.0436	7.0102	6.9408	7.356	7.216	6.9711	6.8557	6.7772	23063	WAPL
ENSG00000062716	5.9753	7.3855	8.3082	7.7153	7.4747	7.7888	7.932	6.7081	6.3897	6.472	6.5591	7.5117	7.9078	6.6453	81671	VMP1
ENSG00000062725	6.0732	6.4844	5.7577	5.9551	5.7887	5.9274	5.8287	6.1209	6.1304	6.3726	6.076	5.8728	6.247	6.3201	10513	APPBP2
ENSG00000062822	2.3573	1.4284	2.9521	2.4297	2.3667	2.9226	1.9847	1.0864	1.9587	0.7106	1.7541	2.3161	2.1974	1.9838	5424	POLD1
ENSG00000063046	8.318	8.8361	7.9276	8.3519	8.2842	8.0387	8.3806	8.5688	8.3355	8.5157	8.9392	8.3143	7.9728	8.5023	1975	EIF4B
ENSG00000063127	3.4426	0.6965	1.5055	1.4145	0.7543	-0.5816	0.4161	1.4218	1.1196	0.5917	0.9054	1.2262	2.7871	1.5635	28968	SLC6A16
ENSG00000063169	2.9755	1.9117	3.0159	2.6221	3.0743	2.4032	2.5011	2.1651	2.405	1.5084	2.0583	2.6651	2.3601	2.7181	29998	BICRA
ENSG00000063176	1.9584	0.2781	2.5717	1.6239	1.8939	2.2434	1.4851	1.2914	1.6614	-0.4537	0.9054	1.6547	1.5988	1.6617	56848	SPHK2
ENSG00000063177	6.594	6.2781	6.5186	6.8556	6.9602	6.5344	6.6409	6.1531	5.9775	4.9534	6.4717	6.534	5.7631	6.618	6141	RPL18
ENSG00000063180	1.3309	0.3946	1.2902	2.0267	1.3778	1.5838	1.0355	1.0546	1.4158	0.2163	1.5016	1.1997	0.3341	1.5012	770	CA11
ENSG00000063241	1.6884	-0.4081	1.9594	1.0849	2.2105	1.6532	1.1726	0.9548	1.1447	-0.0802	0.5005	0.9038	0.7133	1.6617	79763	ISOC2
ENSG00000063244	4.9413	4.1277	5.2811	4.6922	4.9953	5.0898	4.7193	4.3807	4.4047	3.5946	4.2383	4.295	4.2785	4.4753	11338	U2AF2
ENSG00000063245	5.1004	4.8734	5.2433	5.4128	5.6712	5.2085	5.4422	4.9024	5.1234	4.6774	4.9981	5.1154	5.1831	5.2284	29924	EPN1
ENSG00000063322	4.3269	4.364	4.6969	4.2551	4.4486	4.2981	4.5865	4.4187	4.2659	4.5556	4.2319	4.4266	4.6683	4.1794	55588	MED29
ENSG00000063438	2.0068	0.3946	1.2902	1.5626	1.604	0.6713	1.8683	1.8867	1.2408	2.1789	0.9986	1.9212	1.8041	0.8726	NA	NA
ENSG00000063587	4.3768	4.1895	4.8024	3.6435	4.1254	4.1437	4.3124	4.1593	4.1745	4.3903	3.8537	4.386	5.0054	4.3124	10838	ZNF275
ENSG00000063601	6.0024	6.2552	5.9929	6.0432	6.0915	5.9543	5.9273	5.7545	6.0638	5.9044	5.7302	5.8367	5.9826	6.0081	8776	MTMR1
ENSG00000063660	7.0153	4.364	6.6021	6.2745	6.0344	5.8135	5.0718	5.2984	5.7513	3.0274	5.4151	5.5018	4.6635	6.044	2817	GPC1
ENSG00000063761	1.9252	0.5534	2.0073	1.5149	2.4776	1.7032	1.9341	1.3184	2.4358	0.672	1.2719	1.8884	1.4731	2.169	57143	ADCK1
ENSG00000063854	1.9252	1.0204	2.6542	2.1463	2.8336	2.4133	2.3454	1.9399	1.9156	0.9225	2.0143	2.8211	2.1016	2.0139	3029	HAGH
ENSG00000063978	5.3522	5.3518	5.5962	5.3865	5.7771	5.3394	5.4079	5.2501	5.2687	5.2354	5.2352	5.4563	5.5372	5.0403	6047	RNF4
ENSG00000064012	5.8191	6.0889	4.7888	5.5153	5.6569	5.598	5.8938	6.0551	5.218	6.2858	5.6724	5.5406	5.8667	4.9499	841	CASP8
ENSG00000064042	5.2687	5.1939	5.5672	4.1704	4.719	4.1557	5.4824	5.1707	5.6311	6.0572	5.2463	5.7308	5.5332	4.7896	22998	LIMCH1
ENSG00000064102	3.5822	4.6543	4.0736	3.9873	3.7561	4.3925	4.2099	4.3117	3.9476	4.8813	4.4318	3.5858	4.0445	4.1322	55726	INTS13
ENSG00000064115	4.9741	4.7934	4.8404	5.0622	5.1996	5.1254	5.0892	5.2448	5.0979	5.1468	5.7154	5.473	4.7107	5.3409	51768	TM7SF3
ENSG00000064195	1.1415	1.1587	1.8586	2.545	3.8591	1.7032	3.2288	2.3857	2.0676	0.9225	1.4802	3.1741	0.3341	1.6426	1747	DLX3
ENSG00000064199	2.8748	3.5569	2.7697	2.7374	2.1157	2.9574	2.7258	3.3609	3.3083	3.5791	3.2913	2.2271	2.8474	2.5435	53340	SPA17
ENSG00000064205	-0.5087	-0.7355	-0.8247	-1.4743	1.604	0.7044	3.6722	3.3543	3.4356	2.1789	2.1149	4.6437	3.881	-0.5896	8839	CCN5
ENSG00000064225	2.2937	3.1805	5.3399	4.2454	4.1942	3.5283	4.153	4.0139	3.4458	3.8534	4.398	4.6656	4.3985	3.8281	10402	ST3GAL6
ENSG00000064270	5.7591	4.5669	5.6259	5.0704	5.0501	5.0371	4.6563	4.7568	3.6867	4.5714	4.5235	4.3742	4.3635	2.6811	9914	ATP2C2
ENSG00000064300	-1.0535	0.1513	3.4389	-1.035	1.2045	0.153	1.8274	0.6055	1.6614	0.2163	-0.2664	1.5112	1.2866	0.457	4804	NGFR
ENSG00000064309	5.6566	3.5569	5.9343	4.1392	5.8055	5.1955	5.7954	6.169	7.2882	5.8155	6.7229	6.9264	5.2972	6.6674	50937	CDON
ENSG00000064313	5.5598	6.2348	5.8817	5.6991	5.6366	5.9655	6.107	6.0681	5.63	6.0553	5.8191	5.6351	5.972	5.6483	6873	TAF2
ENSG00000064393	7.4497	7.3115	7.5839	7.029	7.0612	7.0419	7.2924	6.8562	6.5223	7.4401	6.8403	6.4599	7.077	6.9784	28996	HIPK2
ENSG00000064419	5.4963	5.451	5.432	5.5737	5.6195	5.6134	5.5332	5.322	5.5792	5.4543	5.4649	5.3773	5.3443	5.4631	23534	TNPO3
ENSG00000064490	2.442	0.8266	2.5395	2.0823	2.8572	2.4912	2.3062	1.8126	1.6614	0.1049	1.2468	2.0603	1.5988	1.6806	8625	RFXANK
ENSG00000064545	1.021	-0.5092	1.6126	0.9951	1.2937	1.7516	1.1943	0.0819	0.0952	-0.6352	0.1129	0.3502	-0.0501	0.9368	54929	TMEM161A
ENSG00000064547	3.0467	1.7015	2.4499	2.3043	2.5445	2.0637	2.1265	2.0729	1.8862	0.6324	1.718	2.3037	2.5379	2.0722	9170	LPAR2
ENSG00000064601	4.2751	3.6	5.1271	4.8843	6.007	5.1054	5.4613	4.6331	4.9687	3.2918	4.4401	5.2064	4.4157	4.3542	5476	CTSA
ENSG00000064607	6.644	6.3565	6.56	6.3686	6.3159	6.4423	6.5106	6.2866	6.455	5.8992	6.1758	6.3361	6.6779	6.6405	10147	SUGP2
ENSG00000064651	4.531	5.9731	5.5185	5.1636	5.6341	5.4534	5.9944	5.3921	5.5595	5.0392	5.5774	5.0125	7.6968	5.1778	6558	SLC12A2
ENSG00000064652	3.8796	4.5164	3.8598	3.6764	3.7371	3.7586	4.047	3.7858	4.1776	4.1201	3.9148	4.3919	4.2013	4.3094	28966	SNX24
ENSG00000064655	-2.537	-1.0039	0.2351	-0.8571	0.6768	0.9451	1.635	0.9199	0.7133	-0.2925	0.4574	1.5112	1.043	-1.5939	2139	EYA2
ENSG00000064666	4.8065	4.454	6.3746	5.3485	5.7994	6.0001	5.6076	4.5556	4.4879	3.1656	4.3037	4.9363	5.3783	4.5387	1265	CNN2
ENSG00000064687	1.5428	0.2161	3.2984	2.5529	3.7592	3.1134	3.4154	1.8867	2.5807	0.4621	1.7893	3.0083	2.1157	2.2845	10347	ABCA7
ENSG00000064692	2.3573	0.7412	2.9683	2.7374	3.2135	3.7023	3.1368	2.6319	3.0071	0.955	1.9221	2.6748	4.7176	1.9686	9627	SNCAIP
ENSG00000064703	4.3982	5.0636	4.3767	4.3533	4.3891	4.7225	4.4559	4.7066	4.4253	4.9852	4.6606	4.3013	4.5358	4.3394	11218	DDX20
ENSG00000064726	5.3491	5.9707	5.79	5.6205	5.9763	5.5725	6.1547	5.8044	5.6444	5.922	5.7868	5.5126	5.9407	5.5682	53339	BTBD1
ENSG00000064763	3.5001	3.3774	2.4954	3.1555	5.7584	3.0046	3.3638	3.5149	4.9368	3.61	3.3456	4.7796	3.6441	4.741	55711	FAR2
ENSG00000064787	2.2937	-1.7629	-0.5232	-0.8571	-0.117	0.2459	0.3011	0.3673	0.4167	1.245	0.873	0.0274	0.4274	-0.129	8537	BCAS1
ENSG00000064886	-2.2074	1.6556	1.0058	3.4244	4.7173	3.2203	2.4748	-0.6401	2.205	-1.9689	1.3209	1.7491	0.6372	1.3205	1117	CHI3L2
ENSG00000064932	3.8968	3.4532	5.5936	5.1178	5.4733	5.0976	5.291	3.7164	3.8094	2.5092	3.8285	4.5259	4.1881	3.6385	22904	SBNO2
ENSG00000064933	5.2884	5.6517	4.4157	4.9244	3.9716	4.7604	4.1447	5.0142	4.906	5.6787	5.0928	4.3919	4.5488	5.1745	5378	PMS1
ENSG00000064961	3.7809	3.5125	4.8249	3.8594	4.5892	4.0757	4.1081	3.3346	3.2859	2.6548	3.1083	3.7906	3.856	3.2786	10362	HMG20B
ENSG00000064989	3.8709	4.1235	4.5537	4.4808	4.832	4.0502	4.7706	4.8315	4.1745	5.1238	4.7096	4.4908	4.8179	4.9538	10203	CALCRL
ENSG00000064995	3.6191	3.91	3.9966	3.8434	4.0809	3.8686	3.7763	3.6751	3.8519	3.7828	3.9028	3.6942	4.0701	3.5642	6882	TAF11
ENSG00000064999	6.2488	6.0089	5.7647	5.6576	5.4608	6.0748	5.5605	5.5798	5.7886	5.6052	5.9953	5.5681	5.2739	5.7994	23294	ANKS1A
ENSG00000065000	5.6779	6.1482	6.3172	6.1433	6.2803	6.2228	6.2016	5.7346	5.8142	5.9764	5.9298	5.8581	5.8812	5.8038	8943	AP3D1
ENSG00000065029	3.976	2.445	3.5775	3.6061	3.7179	3.6352	3.5806	3.0419	3.3996	1.7862	2.9383	3.5123	3.2305	3.5019	7629	ZNF76
ENSG00000065054	1.2528	-0.0625	2.4728	1.2687	1.6453	1.7032	1.8683	2.0244	0.6794	0.6324	1.3447	1.9049	1.7144	0.542	9351	SLC9A3R2
ENSG00000065060	5.5544	5.1407	5.4638	5.3909	5.4424	5.3486	5.1734	4.9807	4.8838	5.2321	5.1361	5.4252	5.4757	5.2804	54887	UHRF1BP1
ENSG00000065135	5.9722	6.7872	6.3965	6.8432	7.0654	6.8058	7.1807	6.7278	6.5253	6.677	6.6789	6.7504	6.4328	6.5433	2773	GNAI3
ENSG00000065150	6.8186	7.4276	6.9634	6.8926	6.6072	7.2504	6.5959	6.8452	6.7614	7.0265	7.0481	6.5032	6.8357	7.1203	3843	IPO5
ENSG00000065154	4.6271	5.3116	5.6272	5.0272	5.4876	5.4643	5.344	5.0408	5.7705	5.4977	5.4052	5.2539	5.0335	6.0024	4942	OAT
ENSG00000065183	5.2061	5.4152	4.9809	5.2192	5.1515	5.3835	4.9673	5.2342	5.1911	4.9634	5.2432	4.7365	4.9036	5.146	10885	WDR3
ENSG00000065243	6.8454	7.3986	6.6112	6.6129	6.6011	6.5538	6.676	6.754	6.8249	7.3827	6.984	6.7526	6.7321	6.7995	5586	PKN2
ENSG00000065268	1.0521	-0.5092	2.2388	1.3615	1.1093	1.4339	0.8017	-0.4456	0.2875	-3.5939	0.0562	0.6138	-0.1143	0.2196	57418	WDR18
ENSG00000065308	5.5229	4.3204	6.2002	5.9831	4.9033	5.778	5.1528	5.4126	6.0979	4.5609	5.8755	5.6051	5.7996	6.0977	9697	TRAM2
ENSG00000065320	3.2681	2.5742	5.3258	4.0275	3.5505	4.0883	3.42	3.8751	3.6478	3.3601	3.235	4.0086	3.2876	3.1079	9423	NTN1
ENSG00000065328	1.9419	3.4054	2.9274	3.1346	2.4311	3.7023	2.5354	1.9572	2.2519	1.418	2.1149	1.3992	2.9294	2.0722	55388	MCM10
ENSG00000065357	5.4029	4.8633	5.2746	5.7523	6.2835	5.5036	6.2598	5.8778	5.9905	5.4429	5.9248	6.5032	5.7787	6.022	1606	DGKA
ENSG00000065361	6.1335	5.8661	5.8558	6.4191	6.9896	6.3201	6.8834	6.377	6.5583	5.723	6.3084	6.7936	5.1748	6.5971	2065	ERBB3
ENSG00000065413	4.1833	4.4674	5.4054	4.9365	5.8115	5.5533	6.2254	6.1736	5.326	5.7207	6.24	6.2699	6.7826	4.7875	91526	ANKRD44
ENSG00000065427	5.1497	5.4611	5.5404	5.5581	5.7033	5.7896	5.5096	5.1707	5.1265	4.8143	5.359	5.2826	5.1697	5.1561	3735	KARS1
ENSG00000065457	3.9138	3.7875	4.4362	4.1652	4.1302	4.2428	3.9644	3.7565	4.1806	4.0085	4.1395	4.0238	4.5279	4.3094	23536	ADAT1
ENSG00000065485	4.6271	2.2423	2.8242	2.5211	2.7913	2.9778	3.3004	3.1054	4.3995	4.9832	2.437	3.1741	2.9994	3.5489	10954	PDIA5
ENSG00000065491	3.7145	3.0265	3.5126	3.6979	3.9662	3.618	3.6091	3.4182	3.6565	2.9965	3.2092	3.7271	3.3	3.5794	55633	TBC1D22B
ENSG00000065518	3.6086	4.2718	4.1608	4.3003	4.4832	4.2624	4.5301	4.0864	3.7121	4.0466	4.1119	4.05	3.9767	3.7764	4710	NDUFB4
ENSG00000065526	7.9539	8.2178	7.8858	8.0913	7.864	7.8713	7.8875	7.8971	8.1477	8.2775	8.2991	7.814	7.5899	8.2219	23013	SPEN
ENSG00000065534	6.7633	7.4263	7.7417	6.4607	6.0859	8.0217	6.1678	7.5691	6.3342	7.0121	6.6895	6.4494	8.3617	5.9817	4638	MYLK
ENSG00000065548	5.076	5.8265	5.5962	5.4681	5.5631	5.7809	5.5771	5.483	5.5642	5.92	5.7143	5.5045	5.4257	5.5114	55854	ZC3H15
ENSG00000065559	5.4547	5.8095	5.655	5.6612	5.9722	5.65	5.8663	5.7607	5.602	5.9941	5.7381	5.6114	5.6086	5.7875	6416	MAP2K4
ENSG00000065600	2.9092	2.6465	1.9915	2.7918	2.5518	3.1257	2.7911	2.3857	1.901	2.3351	2.0291	1.9374	2.6774	2.2085	55248	PACC1
ENSG00000065613	7.3636	8.2978	7.4813	7.8149	8.1131	7.6358	8.1698	7.9578	7.8241	8.3609	8.0709	7.6259	7.4785	7.6153	9748	SLK
ENSG00000065615	4.8425	5.2198	4.8001	5.0718	5.0755	4.8902	5.2255	5.1928	4.7015	5.7785	5.0389	4.879	5.3754	4.9902	51167	CYB5R4
ENSG00000065618	5.7473	6.6714	8.488	8.6548	8.7679	7.0488	8.8271	8.1509	8.7901	8.6062	8.9303	8.7726	6.8961	9.3219	1308	COL17A1
ENSG00000065621	5.9205	5.0257	4.4962	5.0258	4.4012	4.8938	4.3515	4.9377	5.5746	4.3694	5.3083	4.6239	4.4522	5.6217	119391	GSTO2
ENSG00000065665	3.0697	3.327	3.5454	2.7851	2.937	2.8942	2.9395	3.1957	2.9864	3.5421	3.1962	2.889	3.3305	3.0068	55176	SEC61A2
ENSG00000065675	-1.346	0.2781	1.6331	1.5626	2.986	2.2434	2.7697	2.2933	0.9016	1.731	2.2849	2.0001	2.9374	-0.8902	5588	PRKCQ
ENSG00000065717	4.115	3.506	4.4906	3.0479	1.7116	3.6395	2.3454	2.6952	3.8055	3.76	3.4205	3.0386	3.3485	3.3213	7089	TLE2
ENSG00000065802	4.7123	3.9391	4.6296	4.2599	3.8823	4.3143	3.9707	4.1962	4.4707	4.3047	4.3923	4.5017	4.2404	4.5895	51665	ASB1
ENSG00000065809	4.6374	5.4859	4.9403	4.7379	5.456	5.0142	5.6026	5.4158	5.0572	4.927	5.7988	5.6825	6.2349	4.1493	83641	FAM107B
ENSG00000065833	3.3704	4.6572	4.4736	5.5324	6.7855	5.2413	6.4646	4.8408	5.1234	4.4823	4.2884	5.5886	4.3487	5.0959	4199	ME1
ENSG00000065882	5.3475	5.5517	4.6944	5.7711	4.5076	4.5981	4.6602	5.4467	5.1896	6.2339	5.5686	4.4122	5.072	5.9055	23216	TBC1D1
ENSG00000065883	7.1875	7.4964	7.2731	7.1566	7.2684	7.1431	7.2122	7.3597	7.2762	7.5479	7.4513	7.2292	7.2957	7.5705	8621	CDK13
ENSG00000065911	3.5608	3.5694	4.1644	4.3735	4.5945	4.6135	4.9782	4.0746	3.6522	3.1794	4.0944	4.3137	4.4157	3.5642	10797	MTHFD2
ENSG00000065923	4.298	3.8804	4.873	4.7396	5.0203	4.3461	4.57	4.5471	5.0818	5.1451	4.6462	4.7593	4.7222	4.4061	84679	SLC9A7
ENSG00000065970	5.0142	4.1444	4.9928	4.8431	5.1455	4.9466	4.8409	4.8822	5.1468	4.7347	4.6771	5.1487	4.8114	5.0422	55810	FOXJ2
ENSG00000065978	7.7618	8.5773	8.407	8.1814	8.0189	8.3962	8.1667	7.7667	7.6152	8.4166	8.0451	7.5327	7.8521	7.5408	4904	YBX1
ENSG00000065989	2.2542	-0.225	2.9602	2.2664	2.9425	2.3931	3.159	2.5881	2.6436	0.3197	1.9842	3.0608	2.9918	1.8062	5141	PDE4A
ENSG00000066027	3.8839	4.2831	4.223	4.5593	5.356	4.9842	5.53	4.8912	4.6802	4.6701	4.7879	5.323	4.9613	4.653	5525	PPP2R5A
ENSG00000066044	5.5339	5.3803	5.8558	5.1363	5.0125	5.5859	5.1569	5.2554	5.237	5.2003	5.2062	5.0993	5.6086	5.2679	1994	ELAVL1
ENSG00000066056	1.1702	-0.225	1.8586	1.8712	1.8475	1.873	2.5854	2.1651	1.4363	1.1359	1.7541	2.3647	2.0141	1.5635	7075	TIE1
ENSG00000066084	7.032	7.2653	7.5096	7.272	7.3593	7.2444	7.5864	7.2922	7.2457	7.1557	7.4482	7.2652	7.0299	7.4284	57609	DIP2B
ENSG00000066117	5.459	5.2179	5.9998	5.2953	5.2772	5.2926	5.2898	5.0906	5.0979	4.8771	4.8662	5.0277	5.2754	4.9807	6602	SMARCD1
ENSG00000066135	5.7732	5.7314	5.7507	5.5174	5.4356	5.5702	5.311	5.462	5.4494	5.8363	5.3995	5.4813	5.1748	5.3064	9682	KDM4A
ENSG00000066136	5.0043	4.5387	4.8944	4.7064	4.6429	4.8956	4.5471	4.4218	4.7916	4.6479	4.4757	4.4936	4.2659	4.9788	4802	NFYC
ENSG00000066230	0.7822	0.2161	2.1844	1.1695	2.0248	0.2902	0.5895	1.0546	4.906	3.9532	0.6612	1.0593	0.0115	1.2464	6550	SLC9A3
ENSG00000066248	2.1857	1.4821	1.7122	1.4317	3.4647	1.9579	2.2862	2.0887	2.6954	2.0793	1.3447	2.5439	0.6757	1.6992	25791	NGEF
ENSG00000066279	5.3046	7.2432	5.8349	6.6223	5.9037	6.919	6.0369	5.8468	5.7462	6.6524	6.015	5.4479	6.9248	5.8731	259266	ASPM
ENSG00000066294	3.2548	2.4177	4.1395	4.6375	5.5977	5.0339	5.3716	5.5387	4.5384	4.5896	5.2699	5.8833	6.2349	3.3032	8832	CD84
ENSG00000066322	3.66	3.493	4.3398	4.9723	6.0351	4.8012	5.6227	4.3417	4.7204	2.4648	3.6864	5.0352	3.5225	4.3571	64834	ELOVL1
ENSG00000066336	-0.4207	0.3375	2.1277	2.5917	3.565	2.6356	3.0504	2.2658	1.7941	0.4162	1.8066	3.1326	2.7604	-0.2668	6688	SPI1
ENSG00000066379	1.4983	0.8675	1.6928	1.7528	1.9717	2.3414	2.0808	1.9047	2.0676	1.1359	1.4585	1.8205	1.4949	1.6036	30834	ZNRD1
ENSG00000066382	1.0521	1.4555	-0.9411	-1.757	-0.2121	-1.1637	0.132	1.345	1.1693	-0.7353	-0.0028	0.9363	2.4066	3.5994	744	MPPED2
ENSG00000066422	5.5639	6.3109	5.4349	5.8429	5.8191	5.9782	5.6842	5.9649	5.9457	6.3252	6.0848	5.857	5.6648	6.0764	27107	ZBTB11
ENSG00000066427	6.2234	6.2062	5.98	6.0565	5.6586	5.822	5.8805	6.3036	6.341	6.4607	6.5366	6.3084	6.0593	6.6774	4287	ATXN3
ENSG00000066455	5.4991	6.1305	5.7809	5.7566	5.7545	5.7682	5.9078	5.7496	5.652	6.1902	5.657	5.5745	5.7211	5.3991	9950	GOLGA5
ENSG00000066468	9.0902	8.0097	8.2907	7.5424	5.9552	7.6163	6.823	7.4446	7.5997	8.4613	7.5187	7.1164	7.5593	7.5271	2263	FGFR2
ENSG00000066557	4.6951	4.9539	4.4097	4.4537	4.1447	4.3669	4.1885	4.5414	4.3653	5.0543	4.4811	4.0351	4.7962	4.2818	55631	LRRC40
ENSG00000066583	4.7812	4.5356	3.2461	3.3538	4.2533	3.7821	3.87	3.5666	3.8327	4.5099	3.6195	3.9221	4.0987	3.8408	51015	ISOC1
ENSG00000066629	4.33	4.6455	5.4334	3.8076	4.1896	4.5328	4.5679	4.3743	4.2017	4.1968	3.3921	4.586	4.7764	3.4424	2009	EML1
ENSG00000066651	4.3395	4.8327	3.9767	4.2743	3.8415	4.4102	4.0909	4.3483	4.077	4.6153	4.3457	3.9382	4.3155	4.6649	60487	TRMT11
ENSG00000066654	5.9456	6.3256	5.6982	5.7194	5.6203	5.7731	5.6127	5.9159	6.0085	6.7988	6.1691	5.9424	6.0017	6.1168	55623	THUMPD1
ENSG00000066697	3.84	2.9138	3.6345	3.6435	3.6886	3.4621	3.601	3.4613	2.9442	3.0043	2.781	3.0235	3.9096	3.6142	91283	MSANTD3
ENSG00000066735	5.225	4.5885	3.5985	2.0823	1.0491	4.1101	1.3757	3.8932	3.9152	4.5126	2.5945	2.9218	2.2366	4.0292	26153	KIF26A
ENSG00000066739	6.8095	7.0329	7.1272	7.0685	7.2994	6.8756	7.2204	7.1224	7.0506	7.0804	7.2762	7.2987	7.0797	7.0671	55102	ATG2B
ENSG00000066777	7.3629	7.9618	7.333	7.3632	7.5658	7.4368	7.7068	7.5475	7.6528	8.127	7.7896	7.5066	7.5307	7.4841	10565	ARFGEF1
ENSG00000066827	3.2548	3.4054	3.9484	3.4834	3.8444	4.0044	4.3466	3.7366	3.2167	3.2726	3.7458	3.641	3.9256	3.554	57623	ZFAT
ENSG00000066855	3.6294	4.3278	3.9319	3.8816	4.2081	4.1676	4.2824	3.993	4.3247	4.5316	4.1996	3.7317	3.8349	4.1893	9650	MTFR1
ENSG00000066923	-0.2593	-1.1596	0.1237	-0.7758	0.1738	0.0537	-0.0092	-1.2859	0.1457	0.2163	0.0562	0.6919	1.0132	0.0558	10734	STAG3
ENSG00000066926	4.115	4.1107	3.9402	3.7435	4.0884	3.991	4.2019	3.8335	4.2545	3.9289	3.9108	3.9855	4.221	4.1761	2235	FECH
ENSG00000066933	7.2848	7.6475	6.969	7.0767	6.8223	6.9291	7.2604	7.4795	7.6054	7.8372	7.7505	7.3869	7.2482	7.6873	4649	MYO9A
ENSG00000067048	-4.656	5.1048	-2.9754	6.1486	5.7887	5.9239	6.3034	6.4987	-3.6849	-4.656	-4.656	6.285	6.5515	6.4336	8653	DDX3Y
ENSG00000067057	5.2537	4.7666	4.0922	5.2977	5.3487	4.9976	4.8079	4.3016	3.9932	3.9811	4.1864	4.0902	3.856	3.4257	5214	PFKP
ENSG00000067064	3.6242	4.9008	5.1379	5.4095	6.1089	5.2455	5.4524	4.5299	4.5025	4.5072	4.5339	5.0239	4.794	5.044	3422	IDI1
ENSG00000067066	5.0817	5.6325	6.2274	6.4799	6.3532	6.0827	6.8226	6.6501	6.2457	7.2243	6.6505	6.876	7.0855	5.8283	6672	SP100
ENSG00000067082	5.9914	6.7239	7.6922	7.0705	7.1301	7.1084	7.5151	7.2516	7.1241	7.3872	7.5217	8.0682	7.8641	6.7946	1316	KLF6
ENSG00000067113	2.9592	3.3196	3.433	3.2214	4.1351	3.2874	4.8079	4.4061	4.4952	4.5871	4.6462	4.1777	4.0664	4.209	8611	PLPP1
ENSG00000067141	6.8482	6.4721	6.6041	6.1262	6.303	6.2768	6.1191	6.4476	6.4259	6.0674	6.4751	6.6014	6.0327	5.9996	4756	NEO1
ENSG00000067167	6.4044	7.4964	7.0734	7.1855	7.0871	7.2095	7.3445	7.4427	7.1748	7.8543	7.4116	6.9588	7.1361	7.0099	23471	TRAM1
ENSG00000067177	4.6628	4.0719	4.0471	4.694	3.862	4.3196	3.4154	3.8613	4.1715	4.4739	4.4262	3.8975	3.6096	4.4174	5255	PHKA1
ENSG00000067182	4.4399	3.5817	5.6538	5.3221	5.7894	5.3486	5.7349	4.8799	4.7015	3.6049	4.4178	5.4675	4.6048	4.549	7132	TNFRSF1A
ENSG00000067191	3.9678	3.6061	2.8853	3.3356	3.1857	3.1619	2.8469	3.0819	3.4458	3.4078	3.1013	3.3166	3.3	3.8239	782	CACNB1
ENSG00000067208	5.7755	6.5048	5.8525	5.7996	5.8642	5.7613	6.1868	6.0996	6.2046	6.569	6.2847	6.1487	5.9565	6.0994	7813	EVI5
ENSG00000067221	1.7275	0.3946	1.893	2.1147	2.4927	1.9161	1.997	1.0864	1.9156	0.1049	0.6987	1.6741	1.3829	1.6036	9399	STOML1
ENSG00000067225	5.9057	7.103	7.5979	7.7977	8.394	7.9228	8.1121	6.7546	7.0204	6.5571	6.7983	7.2222	7.179	6.3513	5315	PKM
ENSG00000067248	5.2916	5.966	5.5857	5.7342	5.8024	5.85	5.7857	5.5728	5.6813	6.0459	5.6842	5.4799	5.5054	5.4995	54505	DHX29
ENSG00000067334	5.0948	6.0737	5.5322	5.6466	5.7179	5.9009	5.9004	5.7852	5.556	6.3049	5.9347	5.619	5.6406	5.5061	30836	DNTTIP2
ENSG00000067365	4.4919	3.7875	4.2695	4.1497	4.2195	4.1617	4.0938	3.993	4.15	3.3232	3.7049	4.1606	4.1303	4.3334	79091	METTL22
ENSG00000067369	7.6858	7.3253	7.0767	6.6048	5.854	6.9828	6.0942	7.0561	7.2031	7.2351	6.8694	6.2418	6.8874	7.1464	7158	TP53BP1
ENSG00000067445	5.4692	4.1692	4.6624	4.1445	2.7028	4.3062	3.1199	4.1137	3.825	3.9692	3.4205	3.0386	3.9728	3.9223	7216	TRO
ENSG00000067533	5.257	6.1368	5.182	5.2353	4.9534	5.6057	5.1164	5.3648	5.2773	6.0231	5.766	5.0049	5.5094	5.6423	51018	RRP15
ENSG00000067560	6.768	7.5726	7.6756	7.6792	7.7287	7.6244	7.7253	7.5442	7.4143	7.7107	7.6114	7.5668	7.5842	7.149	387	RHOA
ENSG00000067596	5.5517	5.5719	5.7554	5.6429	5.8532	5.5465	5.7201	5.4605	5.549	5.1608	5.4193	5.5446	5.5502	5.4604	1659	DHX8
ENSG00000067601	2.3448	2.0245	1.6533	1.4987	1.1482	1.1513	1.1283	1.2914	2.2861	2.1926	1.5841	0.8706	1.8041	1.9686	5382	PMS2P4
ENSG00000067606	3.2481	3.5569	3.5071	3.2938	3.2316	3.3774	2.9266	2.8422	3.5942	2.7318	3.2286	3.2143	2.6679	3.3213	5590	PRKCZ
ENSG00000067646	-4.656	3.9534	-4.656	5.0014	4.6189	4.5959	4.986	5.1652	-4.656	-4.656	-4.656	4.9779	4.7962	5.2554	7544	ZFY
ENSG00000067704	5.4208	5.7479	5.4436	5.653	6.0853	6.0684	5.893	5.4755	5.6444	5.5859	5.7188	5.6388	5.6345	5.6278	55699	IARS2
ENSG00000067715	0.8189	-0.4081	1.9594	0.2148	0.1356	-0.3601	-0.1658	1.6729	0.4573	0.8893	0.8398	0.5731	2.9214	-0.5019	6857	SYT1
ENSG00000067798	2.9997	3.1055	3.9767	4.4704	5.0282	4.542	5.5863	4.6059	4.8594	3.9732	4.4206	5.0239	4.41	3.7274	89795	NAV3
ENSG00000067829	2.9092	2.7702	3.7886	3.7331	3.9498	3.6266	3.9033	3.443	3.6213	2.9729	3.3574	3.5807	3.3663	2.8573	3421	IDH3G
ENSG00000067836	1.1982	0.7845	2.2784	1.5149	1.9825	1.4535	1.4851	0.8475	1.0417	0.3197	0.6612	1.2522	0.7133	1.436	79641	ROGDI
ENSG00000067840	3.0234	-0.0625	1.6533	-0.6988	-0.3677	-0.2293	0.3788	0.5609	1.8255	1.2185	0.6987	0.6919	0.7499	1.5012	57595	PDZD4
ENSG00000067900	6.6611	7.45	7.0748	7.0602	6.9465	7.0403	7.1002	7.2477	6.8735	7.8067	7.4006	7.0339	7.3784	6.9	6093	ROCK1
ENSG00000067955	5.4934	5.7006	5.7601	5.7255	5.5441	5.6898	5.5384	5.48	5.2716	5.308	5.6342	5.2442	5.8688	5.5529	865	CBFB
ENSG00000067992	8.4092	7.9241	7.3559	6.9329	6.2538	7.3921	6.7843	7.0736	7.3488	7.9777	7.0715	6.7256	7.9019	8.3705	5165	PDK3
ENSG00000068001	3.0773	1.3147	3.6547	3.0367	3.5064	3.1738	3.1086	2.5315	2.466	0.9225	2.1009	2.9696	2.7149	2.2343	8692	HYAL2
ENSG00000068024	4.6678	4.8249	5.7006	4.8463	4.8469	5.2857	5.0467	4.7218	5.6166	4.2984	5.0426	5.3292	4.6731	5.2538	9759	HDAC4
ENSG00000068028	1.9584	1.2543	2.7697	2.7716	3.3404	3.076	3.0385	2.2092	2.0142	1.271	2.3688	3.2854	2.8304	2.2968	11186	RASSF1
ENSG00000068078	7.4347	7.2295	6.9594	6.8829	6.1855	6.8874	5.7632	5.7827	6.3679	5.9744	6.2977	6.8167	5.3503	6.2196	2261	FGFR3
ENSG00000068079	0.7061	-0.8635	2.0229	2.0153	1.6317	1.7195	1.4851	0.8475	1.0147	0.1617	0.9986	1.1727	1.5163	0.8054	3430	IFI35
ENSG00000068097	4.8863	4.8933	4.3304	4.4174	4.2644	4.4668	4.3801	4.5641	4.3679	4.5126	4.5077	4.4464	4.5617	4.3094	63897	HEATR6
ENSG00000068120	3.1723	2.5618	3.8728	3.5831	4.1803	3.7467	3.87	3.1513	3.3574	2.0939	3.129	3.7772	3.1778	3.4643	80347	COASY
ENSG00000068137	2.9006	3.3845	2.8507	2.8948	3.8708	2.8942	3.4961	2.4964	3.1868	2.8913	3.0147	3.6162	2.1297	3.3333	79990	PLEKHH3
ENSG00000068305	6.3585	6.4787	6.4936	6.3034	7.0262	6.4685	7.3308	7.0756	7.0935	7.0256	6.7688	7.7702	7.27	6.3638	4205	MEF2A
ENSG00000068308	4.5638	4.2679	4.7658	4.4952	5.0151	4.7001	4.834	4.3084	4.5712	4.0007	4.1631	4.6088	4.2079	4.3423	55593	OTUD5
ENSG00000068323	4.3738	3.9629	4.8024	4.5652	4.8004	4.805	4.6466	4.3743	4.3653	3.3661	4.0944	4.5125	4.1198	4.1459	7030	TFE3
ENSG00000068354	2.6081	2.1291	2.7131	2.7305	3.2043	2.7189	2.9459	2.4111	2.6697	1.7121	2.6241	2.9137	1.9837	2.8819	4943	TBC1D25
ENSG00000068366	5.0929	5.9742	6.0502	6.458	5.7971	6.3854	6.4992	6.0937	5.9214	6.3597	6.0972	5.7145	6.3034	6.1895	2182	ACSL4
ENSG00000068383	3.2279	3.493	4.0959	3.5039	3.8995	3.6438	4.111	3.9461	3.8783	3.6201	3.8328	4.1572	3.7785	3.7091	3632	INPP5A
ENSG00000068394	2.0841	2.273	2.6441	2.607	2.6155	2.6526	2.784	2.3468	2.3305	2.3596	2.5126	2.3406	2.0585	2.1005	27238	GPKOW
ENSG00000068400	5.1353	4.9914	5.2924	5.161	5.1152	5.0469	4.9387	4.7813	4.9599	4.6454	4.8476	4.9779	4.8456	4.5719	56850	GRIPAP1
ENSG00000068438	3.6949	3.9955	4.5804	4.4704	4.2012	4.4425	4.3466	4.0825	3.9723	4.1624	3.9068	3.8851	4.3724	4.094	24140	FTSJ1
ENSG00000068489	3.2879	4.1065	4.1179	4.2133	3.7779	4.5096	3.8901	3.3673	2.8406	3.4653	3.1427	3.1186	4.2909	2.9842	55771	PRR11
ENSG00000068615	1.1982	1.7678	1.6331	2.1253	2.8276	3.0633	2.8537	3.5207	1.4959	2.531	2.1827	2.5012	3.3366	1.1138	65055	REEP1
ENSG00000068650	3.8131	4.1402	5.4054	4.8638	6.0422	5.1511	5.8629	5.4964	4.9827	4.7987	5.1666	6.1101	5.3827	5.2316	23250	ATP11A
ENSG00000068654	6.0221	5.9242	6.3188	6.1249	6.3365	6.3713	6.0985	5.8835	6.0153	5.1986	5.7234	5.7192	5.5772	5.9921	25885	POLR1A
ENSG00000068697	5.6829	5.9108	6.0214	5.6982	5.9199	5.7093	5.8637	6.0328	5.88	6.0785	5.8989	5.6897	5.444	5.8648	9741	LAPTM4A
ENSG00000068724	3.2481	3.63	4.6549	4.0639	5.0488	4.2954	4.4265	3.7663	4.1654	3.2661	3.9848	4.6753	3.8933	3.8197	57217	TTC7A
ENSG00000068745	6.2062	5.9447	5.8547	6.0509	5.5845	5.9405	5.5688	5.8526	5.9448	5.7648	5.9562	5.7628	5.2972	6.1417	51447	IP6K2
ENSG00000068781	1.607	-1.1596	-2.22	2.1253	-0.117	1.3316	1.1057	2.1946	2.1317	2.5629	2.1559	-4.656	0.6757	2.9457	286749	STON1-GTF2A1L
ENSG00000068784	4.5878	5.0724	4.5537	4.0885	3.9108	4.7935	4.3777	4.5124	4.8499	4.8362	4.7901	4.1912	4.5745	4.5439	55133	SRBD1
ENSG00000068796	6.3199	6.8549	6.1637	6.5422	6.9687	6.5881	6.6305	6.5972	6.3376	6.8735	6.6148	6.3861	7.1309	6.4988	3796	KIF2A
ENSG00000068831	0.1954	-1.0039	0.1805	0.1329	1.8117	1.4535	2.0093	0.9199	0.4967	-1.3774	0.5424	1.8548	2.1016	-1.0061	10235	RASGRP2
ENSG00000068878	6.691	7.2639	7.5829	7.4036	7.5286	7.6884	7.4726	7.1866	7.0695	6.9394	7.1405	7.0112	7.4638	7.0113	23198	PSME4
ENSG00000068885	5.6349	6.3063	5.4865	5.1917	4.4072	5.372	5.0863	5.7271	5.7675	6.2762	5.8245	5.281	5.3943	5.6168	57560	IFT80
ENSG00000068903	3.9719	2.445	4.4097	3.8626	4.6223	3.9605	4.2595	3.8146	3.8404	2.5942	3.6957	4.0611	3.4012	3.9263	22933	SIRT2
ENSG00000068912	5.0082	5.3733	4.9506	5.2365	5.0805	5.3341	5.1829	4.7519	5.215	5.7898	5.362	5.0068	5.3202	4.8964	27248	ERLEC1
ENSG00000068971	1.3053	0.8266	2.1982	2.4636	3.167	2.1742	2.7258	2.0408	2.1688	1.1914	1.6996	2.3765	1.1564	2.3449	5526	PPP2R5B
ENSG00000069020	6.9763	7.4693	7.4178	7.2175	7.7672	7.3742	7.589	7.0943	6.7836	6.8655	6.6565	6.9973	6.0684	6.8965	375449	MAST4
ENSG00000069122	4.5958	3.5125	3.3175	3.5321	4.0505	3.6859	5.0197	5.18	3.9793	4.7417	4.3836	4.7109	4.4906	2.798	221395	ADGRF5
ENSG00000069188	4.7578	5.068	6.1908	3.4668	3.9249	4.6732	3.8497	3.8521	2.8933	4.0616	2.0726	3.371	4.6048	3.386	54549	SDK2
ENSG00000069248	5.4677	5.7777	5.4291	5.4795	5.4208	5.9942	5.3799	5.4695	5.4021	5.6714	5.6012	5.281	5.6099	5.5061	55746	NUP133
ENSG00000069275	8.2597	9.0913	8.5313	8.3577	8.0048	8.7764	8.1392	8.4931	8.6146	8.8342	8.6325	8.1281	8.5802	8.7265	64710	NUCKS1
ENSG00000069329	6.4105	6.8555	6.8449	6.721	6.6232	6.8276	6.7749	6.7559	6.5342	6.8199	6.7682	6.4991	6.7759	6.3948	55737	VPS35
ENSG00000069345	5.4119	6.0986	5.4143	5.7862	5.9325	5.8509	5.9656	5.7169	5.64	6.1919	5.8138	5.6523	5.6944	5.6685	10294	DNAJA2
ENSG00000069399	0.496	0.4495	3.1284	2.7094	3.536	2.8281	4.0676	2.3729	1.309	0.3197	2.1149	2.5012	2.2997	1.3678	602	BCL3
ENSG00000069424	2.7851	2.5865	3.89	3.1555	4.1132	3.6982	4.1223	4.0014	3.3996	3.0426	4.0037	4.1811	4.1679	3.5386	8514	KCNAB2
ENSG00000069431	4.3521	4.0675	4.6723	4.6357	4.7989	4.8648	5.9265	5.7545	5.9069	5.1591	5.5559	6.0795	5.6272	4.4508	10060	ABCC9
ENSG00000069493	5.8592	5.5965	4.8902	4.7011	5.2338	5.0339	5.6581	5.7067	5.1011	5.6381	5.4919	5.5719	6.3202	4.741	29121	CLEC2D
ENSG00000069509	2.5656	3.4193	3.2528	2.7235	2.7728	2.6356	2.5354	2.897	2.9007	3.933	3.1083	2.4903	2.312	2.4476	139341	FUNDC1
ENSG00000069535	2.143	0.4495	2.1563	2.2076	2.5662	2.4912	3.0564	3.3346	2.8329	2.6348	2.8985	2.7859	2.3601	1.2962	4129	MAOB
ENSG00000069667	6.9733	7.3877	7.8289	7.7948	9.3498	7.6741	8.985	8.5528	8.6457	7.8543	8.1513	9.6224	8.0041	7.991	6095	RORA
ENSG00000069702	4.4603	4.0499	4.3706	4.0528	5.3118	3.9364	5.8252	6.117	5.713	6.0135	5.8455	6.6736	5.7246	4.6743	7049	TGFBR3
ENSG00000069812	1.7655	1.1253	2.9683	3.7606	4.3952	3.7898	4.1223	2.6211	3.3412	1.0483	3.4148	3.7409	1.6957	1.9531	54626	HES2
ENSG00000069849	4.6271	6.0572	6.4342	5.748	6.6937	6.2884	6.4701	5.4905	5.3679	5.4443	5.7999	6.2531	5.5041	5.4968	483	ATP1B3
ENSG00000069869	7.0794	7.3846	6.2657	6.6802	6.0772	6.3994	6.4084	6.6414	6.3233	7.4874	6.8361	6.1863	6.532	6.5971	4734	NEDD4
ENSG00000069943	3.8709	3.6883	3.6647	3.5241	3.6553	3.5558	3.6172	3.5778	3.3027	4.3724	3.4148	3.7906	3.8392	3.8197	9488	PIGB
ENSG00000069956	6.0212	6.6364	6.9156	7.047	7.4188	6.8463	7.6468	6.611	6.4285	6.4408	6.6306	6.7758	6.5612	6.5568	5597	MAPK6
ENSG00000069966	4.1938	3.8191	4.1644	4.0611	3.9904	3.4079	4.1307	4.0546	3.8289	3.9811	3.9267	3.7501	4.0519	4.4617	10681	GNB5
ENSG00000069974	3.4887	4.4839	4.2955	4.5436	4.9979	4.4102	4.7525	4.6781	3.8969	4.8319	4.8455	4.555	4.7742	4.549	5873	RAB27A
ENSG00000069998	2.9674	3.4124	3.1066	3.4201	3.2935	3.3567	2.9898	3.0008	3.2746	2.4073	2.7185	3.1326	2.9687	3.4368	27440	HDHD5
ENSG00000070010	4.8268	4.8197	5.6361	5.0828	5.7267	5.1925	5.6395	4.7593	5.0753	4.4168	4.8724	5.3076	5.5873	5.0275	7353	UFD1
ENSG00000070018	7.0935	7.4684	6.6475	6.6062	6.0765	6.7828	6.3643	6.945	6.6272	7.2248	7.033	6.2936	6.7732	6.8741	4040	LRP6
ENSG00000070047	5.1407	4.7283	5.4217	5.1739	5.3445	5.3835	5.1472	4.4648	4.6167	4.2984	4.9638	5.2522	4.8286	4.7092	57661	PHRF1
ENSG00000070061	6.9004	6.7357	5.8183	6.3116	6.0434	5.8647	5.9241	6.5841	6.5271	6.2197	6.6239	6.2667	6.4751	6.6703	8518	ELP1
ENSG00000070081	4.5088	5.3909	4.8557	4.4537	4.3036	4.6308	4.8931	4.8799	5.0154	6.3407	5.0857	4.568	4.5923	4.8472	4925	NUCB2
ENSG00000070087	5.9089	5.8226	6.2989	5.2055	4.3952	5.5153	4.7938	5.0946	4.7776	5.5728	4.8826	4.083	5.4974	5.3019	5217	PFN2
ENSG00000070159	5.5585	5.3697	5.2231	5.7115	6.6046	5.1406	6.2953	5.7396	6.0473	5.371	5.7999	6.826	5.0538	6.0024	5774	PTPN3
ENSG00000070182	3.8489	1.9878	2.7323	5.0272	0.5665	2.4133	2.4023	2.7851	2.6954	2.6045	3.0586	2.8469	2.3362	2.9612	6710	SPTB
ENSG00000070190	2.2272	3.3632	3.7374	4.2429	5.0552	4.3116	5.1347	4.1214	4.3706	3.9613	4.6486	5.0813	4.8393	3.5386	27071	DAPP1
ENSG00000070193	6.1381	5.2238	-0.7171	-1.3513	0.4156	0.4549	1.3373	1.6304	2.2404	7.1679	3.5234	1.1997	3.7961	3.9537	2255	FGF10
ENSG00000070214	6.6124	6.835	7.0117	7.0294	7.5464	7.031	7.4179	7.2617	7.3602	6.8139	7.3436	7.2672	7.098	7.1332	23446	SLC44A1
ENSG00000070269	5.4934	4.8378	4.3304	4.9305	4.7712	4.778	4.4891	4.9743	4.9705	5.3725	5.0928	4.5392	4.7518	5.0164	54916	TMEM260
ENSG00000070366	5.6528	5.3679	5.5417	5.5786	5.6125	5.4847	5.3306	5.4173	5.4842	5.1327	5.6049	5.581	5.3928	5.6931	23293	SMG6
ENSG00000070367	5.8745	6.3805	5.8525	6.4459	6.5099	6.3281	6.5304	6.3866	6.4619	6.762	6.6068	6.3602	6.4475	6.3761	10640	EXOC5
ENSG00000070371	3.0998	2.095	3.4272	2.7985	3.4337	2.743	3.159	2.8139	3.3248	1.9238	2.7897	3.0682	3.2689	3.2153	8218	CLTCL1
ENSG00000070404	2.7476	1.872	3.4213	2.9675	2.076	3.2929	2.1599	2.0079	2.2169	0.9225	2.1958	2.3765	3.0369	2.7452	10272	FSTL3
ENSG00000070413	4.8019	3.9676	5.175	5.0469	5.6861	5.0804	5.1319	4.4708	5.0556	3.8958	4.67	5.2539	4.4242	5.044	9993	DGCR2
ENSG00000070423	1.9747	1.892	3.0314	2.3594	3.6519	2.9574	3.1916	1.9399	1.4564	0.7847	1.7718	2.9379	2.4406	1.9838	55658	RNF126
ENSG00000070444	4.6037	4.0001	5.1592	4.5691	4.8171	4.6091	4.8149	4.3966	4.2773	4.0007	4.4811	4.6849	4.5384	4.1827	4335	MNT
ENSG00000070476	5.1115	4.6946	5.3195	5.1803	5.4522	5.2157	5.1445	5.0887	5.0323	4.3603	4.8908	5.2619	4.9729	4.9807	79364	ZXDC
ENSG00000070495	2.9344	2.8642	2.9602	2.7512	3.1764	3.2654	2.9586	2.8698	2.8634	2.6248	2.5231	3.2471	2.9687	3.5944	23210	JMJD6
ENSG00000070501	3.7096	3.7387	3.6795	3.764	3.6919	3.9294	3.6331	3.5722	3.5805	3.9289	3.7725	3.4004	3.8434	3.8657	5423	POLB
ENSG00000070540	3.7047	3.6826	4.873	4.1154	4.2399	4.0852	4.487	3.7955	3.5243	3.396	4.026	4.1537	4.7653	3.4643	55062	WIPI1
ENSG00000070601	2.1716	2.3758	2.4148	2.8634	4.2035	2.8725	3.9862	2.4964	2.446	0.672	1.7893	3.6655	1.2099	2.9842	22844	FRMPD1
ENSG00000070610	4.6322	3.845	4.7471	4.9335	5.9276	5.1177	5.5832	4.2777	4.5361	3.4253	4.0074	4.9283	4.234	5.0256	57704	GBA2
ENSG00000070614	6.4793	5.8849	6.9755	6.6483	7.1383	6.7325	6.9928	6.4252	6.5413	5.4285	6.1207	6.7769	6.3042	6.2285	3340	NDST1
ENSG00000070669	2.7665	3.2046	2.3042	2.7851	1.59	2.5379	1.6191	3.4613	3.8404	3.1446	2.8493	2.5333	3.059	3.3092	440	ASNS
ENSG00000070718	4.4399	4.5824	4.2398	3.8142	3.7082	3.7704	3.939	4.2569	4.15	4.4655	4.6414	4.3771	4.7107	4.3717	10947	AP3M2
ENSG00000070731	4.012	3.8087	4.5618	4.3912	4.8156	4.0726	4.2336	4.4311	4.054	3.8273	4.7004	4.8258	3.9055	4.2155	10610	ST6GALNAC2
ENSG00000070756	9.6486	10.8146	9.4677	9.9547	9.9911	9.8925	10.1585	10.293	9.6155	10.1772	10.2919	9.6434	9.5884	9.7964	26986	PABPC1
ENSG00000070759	3.4367	2.4585	2.7323	2.7784	3.1717	2.6183	2.4748	2.0887	2.5435	2.2061	2.5644	2.9055	2.4738	2.5435	10420	TESK2
ENSG00000070761	3.4944	3.7768	3.8202	3.5201	3.2585	3.8391	3.2904	3.3866	3.4458	3.454	3.6195	3.371	3.533	3.1958	29105	CFAP20
ENSG00000070770	6.093	6.8428	6.7901	6.9146	8.1302	6.9582	7.9046	7.1137	6.8451	6.3033	6.724	7.6524	6.8478	7.0747	1459	CSNK2A2
ENSG00000070778	5.7813	5.3572	5.3148	5.4008	5.019	5.2286	5.5096	6.1792	5.9305	5.9695	5.9347	6.2131	5.4467	5.8336	11099	PTPN21
ENSG00000070785	4.6089	4.5576	4.4127	4.2008	3.682	4.1224	3.7363	4.2143	4.0407	4.4428	3.9424	3.7682	3.8851	3.8698	8891	EIF2B3
ENSG00000070814	4.9034	4.7059	5.3935	4.8022	4.9819	5.3925	5.0423	4.7394	4.7015	4.4906	4.7256	4.5445	4.8852	4.7589	6949	TCOF1
ENSG00000070831	7.0856	7.4454	7.495	7.5302	7.7543	7.5789	7.7148	7.523	7.4893	7.3514	7.6025	7.54	7.4927	7.5167	998	CDC42
ENSG00000070882	6.6369	5.598	5.6786	6.24	5.8459	6.3275	5.8416	6.1218	6.1911	6.1014	6.3347	5.9925	6.4544	5.9987	26031	OSBPL3
ENSG00000070950	4.8268	5.1552	4.7611	4.9137	4.4032	4.6627	4.5967	4.9113	4.906	5.1556	4.9981	4.466	5.1006	5.0782	56852	RAD18
ENSG00000070961	5.8993	7.3078	5.8966	6.4267	6.8465	6.7315	7.0811	7.5259	6.6261	7.3124	7.1528	7.0036	6.7485	6.7678	490	ATP2B1
ENSG00000071051	4.7123	5.9121	5.5074	4.7099	5.6003	5.5024	5.6804	5.0729	4.8726	5.0028	5.198	4.7952	5.3812	5.1762	8440	NCK2
ENSG00000071054	7.4599	7.8836	7.6349	7.4894	7.2338	7.3547	7.5008	7.5109	7.206	7.2364	7.5046	7.0017	7.5586	7.0853	9448	MAP4K4
ENSG00000071073	3.3455	2.5492	3.7136	4.4087	5.1115	4.5328	4.9419	4.5866	3.8211	4.2534	4.7901	5.0408	5.2988	3.4257	11320	MGAT4A
ENSG00000071082	7.9081	8.4285	7.1177	7.7567	7.5907	7.3397	7.6143	7.7578	7.4246	7.5499	7.8984	7.3902	7.182	8.1043	6160	RPL31
ENSG00000071127	7.1226	6.7576	7.335	7.411	7.1982	7.5949	6.9931	6.8199	6.4606	6.6001	6.8725	6.6083	7.0355	6.6039	9948	WDR1
ENSG00000071189	6.8449	7.2177	6.9265	6.7376	6.8524	6.8187	6.9544	7.0546	7.1429	7.1979	7.0933	6.9848	6.8515	7.1717	23161	SNX13
ENSG00000071205	6.3143	5.9589	5.7199	6.0901	5.4148	5.1069	5.3513	5.8755	5.7245	6.4001	6.1915	5.783	6.0046	5.7656	79658	ARHGAP10
ENSG00000071242	5.3801	4.2095	5.6336	4.6431	5.0372	4.6329	4.9751	4.7142	3.9225	4.1659	4.1258	4.6944	4.7918	4.3154	6196	RPS6KA2
ENSG00000071243	3.4944	3.8953	3.5291	3.7227	3.5721	3.7105	3.3922	3.9066	3.6522	4.2002	4.2159	3.5909	3.881	4.2122	54556	ING3
ENSG00000071246	2.6695	2.3758	3.9686	3.5598	4.0633	3.7507	3.8047	2.888	2.3841	1.8041	2.7984	3.2917	3.7426	1.8062	22846	VASH1
ENSG00000071282	3.4129	2.1623	4.5724	2.6518	3.2717	3.7467	4.4891	4.2143	4.0867	3.8097	4.1326	4.5445	4.7268	3.6481	29995	LMCD1
ENSG00000071462	4.2384	3.6419	4.4765	4.1074	4.3972	4.2817	4.1858	3.8932	4.2886	3.5475	3.9227	3.9058	4.0844	3.9537	114049	BUD23
ENSG00000071537	6.5847	6.9632	6.7537	7.0098	7.2262	7.2643	7.2201	6.9499	7.0477	7.3272	7.2273	7.0245	7.0285	6.7859	6400	SEL1L
ENSG00000071539	1.9419	1.872	2.561	2.4037	2.2196	2.8505	2.0691	1.345	1.4564	1.4863	1.4802	1.0885	2.5893	1.7889	9319	TRIP13
ENSG00000071553	4.1477	2.8642	4.7727	4.2158	5.032	4.6069	4.7304	3.9804	4.3438	3.1517	4.0479	4.7109	4.0072	4.0292	537	ATP6AP1
ENSG00000071564	4.9558	4.9539	5.3116	4.7344	4.4486	5.1526	4.3753	4.3613	4.2716	4.0875	4.2383	4.1188	4.9456	4.1761	6929	TCF3
ENSG00000071575	4.383	3.845	5.7877	4.953	4.6748	4.8848	5.3035	5.0059	3.8519	4.8032	4.7835	4.97	4.6222	4.6289	28951	TRIB2
ENSG00000071626	5.2818	5.3644	5.8623	5.6603	5.8024	5.8482	5.6157	5.0965	5.2312	4.437	5.1413	5.3519	5.4356	5.4287	26528	DAZAP1
ENSG00000071655	2.7571	1.9117	3.9646	2.9909	3.6485	3.4475	3.1029	2.4845	2.4257	1.245	2.2725	3.1115	2.9053	2.798	53615	MBD3
ENSG00000071794	6.2165	6.6649	5.3337	5.5042	4.2577	5.8426	4.5022	5.6157	5.8631	6.3205	5.8031	4.8997	5.4743	5.4794	6596	HLTF
ENSG00000071859	2.1857	1.4821	3.2125	2.4297	2.8513	2.4032	2.6416	2.4845	2.3629	1.654	2.7093	2.9618	2.3835	1.9058	9130	FAM50A
ENSG00000071889	4.2316	2.318	3.3734	3.2214	3.4493	3.3463	3.1029	2.4964	3.2048	2.419	2.8742	3.4575	2.5893	3.3032	60343	FAM3A
ENSG00000071894	5.5353	5.003	6.0897	5.293	5.3414	5.697	5.2948	4.8912	3.8557	4.1201	4.7879	5.522	4.6754	4.9264	29894	CPSF1
ENSG00000071909	6.6749	6.2474	5.4378	4.4684	2.076	5.6307	3.1699	5.3419	3.4203	5.2568	4.5949	3.5652	5.4243	5.0585	140469	MYO3B
ENSG00000071967	7.6117	7.6769	7.431	7.4477	6.7294	6.728	7.2407	8.0489	8.1883	7.9371	8.1291	8.3063	7.5155	7.9045	79901	CYBRD1
ENSG00000071991	4.383	3.7768	3.588	1.6239	1.9609	2.038	3.5004	5.1502	2.8174	4.5819	4.5077	2.8036	4.6731	2.9689	28513	CDH19
ENSG00000071994	5.3318	6.1029	5.5005	6.0806	5.4326	5.6145	5.5204	6.006	6.0801	6.5005	5.8959	5.6825	6.0648	5.7962	5134	PDCD2
ENSG00000072041	0.3535	2.318	2.9923	1.6239	2.5152	0.9171	2.7552	3.4913	1.5344	3.6797	3.4483	2.6939	4.427	3.2282	55117	SLC6A15
ENSG00000072042	4.9141	5.7629	5.5444	5.7778	6.3495	5.7574	5.6794	5.422	5.5443	5.8483	5.4703	5.5925	5.5068	5.577	51109	RDH11
ENSG00000072062	4.1549	3.5569	4.5751	4.3487	4.8571	4.5488	4.8306	4.4061	4.3626	3.5421	4.1631	4.6486	4.2046	4.1992	5566	PRKACA
ENSG00000072071	5.0589	3.694	4.8448	4.036	4.3249	4.5557	4.1668	4.0627	4.1562	3.0725	3.6485	4.2634	4.3782	3.8821	22859	ADGRL1
ENSG00000072110	7.35	7.6305	8.323	7.1482	7.0375	7.999	6.8002	6.7792	6.1241	6.3733	6.7103	5.9142	7.487	5.9499	87	ACTN1
ENSG00000072121	6.0874	5.35	6.031	5.8356	6.3475	6.0516	6.1184	5.808	5.9404	5.2874	5.6036	6.1092	5.9998	5.8399	23503	ZFYVE26
ENSG00000072133	4.4574	5.6355	3.5615	4.05	3.4454	3.9398	3.6837	4.6755	5.0866	5.4343	5.0149	4.0162	4.1475	5.3003	27330	RPS6KA6
ENSG00000072134	6.0093	5.7161	5.2516	5.6676	5.7195	5.5223	6.0241	5.6533	6.0213	5.4067	6.0206	6.2555	5.3488	6.0321	22905	EPN2
ENSG00000072135	4.1903	3.2671	4.1853	3.6546	4.5589	4.2201	4.487	4.345	4.5619	4.1484	4.4401	4.7388	4.5147	4.2788	26469	PTPN18
ENSG00000072163	1.7655	-0.1414	1.8234	0.4358	1.8593	2.0118	1.8274	2.0408	1.7293	-0.0802	1.681	2.9218	2.1157	0.6223	55679	LIMS2
ENSG00000072195	4.1727	3.2126	4.3429	3.5441	1.59	3.2874	2.1152	2.7656	2.456	2.8226	2.8823	2.6651	2.9842	3.3686	10290	SPEG
ENSG00000072201	2.099	2.2108	3.4213	3.587	4.1896	3.0504	4.2875	3.4307	3.0475	2.5942	2.6815	3.962	3.0949	3.1958	84708	LNX1
ENSG00000072210	8.0571	8.2823	7.5989	8.2078	7.6483	7.709	7.6592	7.791	9.365	7.9807	8.4859	8.3981	6.9998	9.5	224	ALDH3A2
ENSG00000072274	6.1471	7.6534	7.3412	7.1334	6.5358	7.4615	6.4478	5.8032	5.9957	6.8982	7.0485	6.1855	6.9047	6.3469	7037	TFRC
ENSG00000072310	4.1656	3.7981	4.6347	5.5532	5.8228	4.931	4.7974	3.8146	4.2458	3.2334	4.3249	4.6583	4.0952	4.7023	6720	SREBF1
ENSG00000072364	8.1924	8.6583	8.6259	8.3573	8.2	8.3119	8.3116	8.3216	8.2173	8.5355	8.3477	8.1097	8.2418	8.2128	27125	AFF4
ENSG00000072401	3.9432	4.5946	4.0356	4.5515	4.0063	4.2057	4.153	4.1021	4.1837	4.5688	4.4262	3.5495	4.2242	4.0905	7321	UBE2D1
ENSG00000072415	4.811	5.2355	4.9948	5.3575	5.0805	4.9859	4.8964	4.8822	5.4952	5.5018	5.3765	5.2635	4.8308	5.0871	64398	MPP5
ENSG00000072422	4.3458	3.7442	4.1888	2.5763	3.1622	3.505	3.6606	4.0014	3.4806	3.9532	2.9539	3.3887	4.6967	3.2346	9886	RHOBTB1
ENSG00000072501	6.5477	6.4943	7.02	6.4601	6.0454	6.4126	6.2515	6.3112	6.6121	6.8751	7.0224	6.2659	6.3354	6.2333	8243	SMC1A
ENSG00000072506	2.4536	2.5492	3.5015	3.1555	3.9221	3.6438	3.601	2.543	2.9442	1.693	2.5021	3.1535	2.6679	2.4803	3028	HSD17B10
ENSG00000072518	4.3799	4.1235	4.8315	4.8463	5.3245	4.8866	4.8443	4.5036	4.6866	3.7737	4.651	4.908	4.1679	4.4146	2011	MARK2
ENSG00000072571	1.9908	3.6996	2.5503	3.4792	2.076	3.533	2.6416	2.6533	2.3414	3.6893	2.8985	2.2659	2.4517	1.6806	3161	HMMR
ENSG00000072609	4.8042	4.4131	4.9444	5.0977	5.4752	5.0645	5.0964	4.5471	4.8949	4.2631	4.5235	5.0831	4.9845	4.7207	55743	CHFR
ENSG00000072657	-0.1141	0.5024	0.1805	1.3066	2.959	-0.2932	1.5537	2.2519	0.8415	1.768	1.6621	1.5112	0.2344	1.1138	29953	TRHDE
ENSG00000072682	3.7809	4.2869	5.0319	4.8463	4.0809	3.9809	3.7177	4.0097	5.5073	5.1591	5.1068	4.1117	4.3811	5.1116	8974	P4HA2
ENSG00000072694	1.2793	0.9073	2.5395	3.2064	3.7592	3.7105	4.0735	3.5609	3.2746	2.2195	3.677	3.9221	3.0295	1.5012	2213	FCGR2B
ENSG00000072736	5.8225	6.055	5.9899	5.9439	6.0959	6.1526	6.2036	6.2909	6.1382	6.3506	6.5157	6.2156	6.1638	6.0827	4775	NFATC3
ENSG00000072756	4.7672	5.0075	4.2564	4.6375	4.4737	4.78	4.5216	4.6004	4.6586	4.6799	4.5698	4.3623	4.6731	4.8112	51095	TRNT1
ENSG00000072778	6.2663	5.1155	6.4277	6.002	7.0298	6.1932	6.3318	5.5742	6.263	4.457	5.4207	6.2279	5.0935	5.7512	37	ACADVL
ENSG00000072786	3.1219	3.3048	4.5564	4.4642	5.781	4.7916	5.7767	4.7813	4.2631	3.5368	4.3219	5.3978	5.0684	3.7499	6793	STK10
ENSG00000072803	5.8459	6.1841	5.8272	5.9736	5.981	5.8919	5.8382	5.6887	5.6834	6.1765	6.0029	5.5706	5.6695	5.9155	23291	FBXW11
ENSG00000072818	0.1385	-1.5326	0.9741	1.9086	3.1287	2.6695	3.2954	2.436	1.2174	0.7481	2.1827	3.0235	3.3426	-0.5019	9744	ACAP1
ENSG00000072840	6.0883	5.0658	6.1628	5.7871	5.4998	5.5118	5.15	5.5784	5.7766	4.8536	5.5038	5.4991	5.6272	5.8597	2121	EVC
ENSG00000072849	4.9183	5.0212	5.2516	4.9244	4.9355	4.8666	4.9751	4.9679	5.0963	5.4796	5.1915	4.8409	5.387	5.257	51009	DERL2
ENSG00000072858	0.8189	-1.1596	0.1237	1.0849	1.59	1.9441	2.1925	1.4465	0.5352	0.9868	1.4802	1.7852	3.0662	-0.5896	54847	SIDT1
ENSG00000072864	4.8291	5.126	5.0625	5.03	5.21	5.0159	5.1528	5.1024	5.0866	5.5398	5.5987	5.2699	5.1831	5.2942	54820	NDE1
ENSG00000072952	2.1574	1.6787	2.5286	2.584	2.9967	2.727	4.4469	4.4342	3.7656	3.0872	3.4756	4.4881	4.5948	1.9058	10335	MRVI1
ENSG00000072958	3.6139	3.2898	3.8335	3.1658	3.8085	3.6565	3.6606	3.6646	3.3839	3.3294	3.3806	3.2727	3.5172	3.5693	8907	AP1M1
ENSG00000073008	5.3585	4.9937	4.6797	4.7923	4.0934	4.5981	4.3848	4.9246	4.9404	4.7087	4.5339	4.0009	4.649	5.122	5817	PVR
ENSG00000073050	3.1934	3.4398	3.5775	3.3402	3.1383	3.6093	3.1754	3.4491	3.5433	3.6403	3.6389	3.3227	3.3366	3.0868	7515	XRCC1
ENSG00000073060	4.2145	4.9057	5.0242	4.1154	4.4408	4.4668	4.1391	4.4373	4.1927	4.3266	4.8988	5.0722	4.1406	3.9537	949	SCARB1
ENSG00000073067	2.5219	4.2174	2.1421	1.4822	-1.5829	3.3978	-0.4718	0.8098	2.8096	0.955	2.9225	1.7491	1.8885	1.6617	54905	CYP2W1
ENSG00000073111	3.358	3.3122	4.0959	3.9902	3.4415	4.6458	2.7769	1.7142	3.5291	2.2195	3.4148	3.0311	3.6392	3.0291	4171	MCM2
ENSG00000073146	2.7285	0.9837	1.5493	2.5291	0.5949	0.8595	0.5564	2.543	0.6447	4.1659	3.2092	0.6919	1.7866	1.8402	54456	MOV10L1
ENSG00000073150	1.021	-0.4081	0.9416	0.7424	-0.6713	-0.7508	0.857	-0.6401	0.1457	0.9868	0.5424	-0.9767	-1.999	0.7349	56666	PANX2
ENSG00000073169	1.7275	-0.225	2.6642	1.8585	2.5734	2.1383	2.0923	0.8475	0.9873	-1.0855	0.6612	2.1872	1.5163	1.0858	83642	SELENOO
ENSG00000073282	8.4442	9.1081	9.041	8.5542	8.2875	8.5971	8.425	8.5056	8.951	9.3519	9.0508	8.4652	7.8444	9.044	8626	TP63
ENSG00000073331	5.9579	5.6949	5.4723	5.5949	5.5222	5.2071	5.5225	5.6427	5.7826	5.8782	5.3234	5.8453	5.7974	5.7241	80216	ALPK1
ENSG00000073350	2.6185	2.0063	2.561	3.0973	4.1083	3.2929	3.4292	2.0887	2.5898	1.0178	2.459	3.1809	2.4294	2.2721	3993	LLGL2
ENSG00000073417	5.2199	5.2433	5.07	4.7483	5.5231	4.7896	5.4977	5.4205	5.1328	5.5464	5.2046	5.2826	5.266	5.1374	5151	PDE8A
ENSG00000073464	2.0382	2.4039	2.7323	0.8742	1.8709	1.2666	1.9469	1.9743	2.3196	1.7496	2.3453	2.8123	2.418	1.1413	1183	CLCN4
ENSG00000073536	3.3827	2.5987	3.0992	2.9255	3.1431	3.1797	3.074	2.7157	2.6259	2.0793	2.5745	2.8554	2.9294	2.9766	54475	NLE1
ENSG00000073578	4.966	5.0941	4.9749	5.1993	5.5933	5.4497	5.2425	5.0017	5.1265	5.801	5.198	5.0903	5.0935	5.2444	6389	SDHA
ENSG00000073584	7.6683	8.0717	7.41	7.3497	6.7843	7.2584	7.1467	7.4798	7.2836	7.9272	7.64	7.0017	7.2864	7.3391	6605	SMARCE1
ENSG00000073605	5.3892	4.7172	3.614	4.4217	3.5792	3.8613	4.0169	4.5036	4.6234	4.1728	4.1429	4.2824	3.5896	5.1745	55876	GSDMB
ENSG00000073614	7.5542	7.5041	7.3582	7.3488	6.9331	7.4016	7.183	7.3392	7.4515	8.2051	7.6394	7.3104	7.1421	7.2878	5927	KDM5A
ENSG00000073670	3.1072	0.5534	0.1237	0.046	0.4471	0.3749	0.7442	0.3673	1.7126	0.1617	-0.0643	0.9363	0.6757	1.5012	4185	ADAM11
ENSG00000073711	6.4497	6.5432	6.4531	6.4779	6.8178	5.9283	6.8199	6.6574	6.5372	6.5742	6.7183	7.0055	6.2778	6.5977	5523	PPP2R3A
ENSG00000073712	5.057	5.5216	5.1785	4.9986	4.1278	5.9595	5.0045	5.8595	5.0289	5.2665	5.0498	4.8452	6.1932	4.5592	10979	FERMT2
ENSG00000073734	4.7412	4.0409	2.1277	2.4967	0.4156	0.8298	1.0827	1.6086	3.9932	3.9573	1.8237	3.9738	2.9765	6.5239	8647	ABCB11
ENSG00000073737	-1.346	1.2543	0.2878	2.4802	3.0793	2.6695	2.6416	0.8098	1.1936	-0.0158	0.6987	1.8205	-0.0501	1.2208	10170	DHRS9
ENSG00000073756	2.9427	5.6071	5.774	5.3036	3.8708	5.513	4.5865	3.7011	3.3193	5.1238	4.9658	3.9816	5.3928	3.8657	5743	PTGS2
ENSG00000073792	8.1708	8.053	6.902	7.1055	3.936	6.5338	5.3488	7.0009	6.7472	7.7537	7.157	5.8853	6.6186	7.3031	10644	IGF2BP2
ENSG00000073803	4.2552	4.7255	4.5018	4.4473	4.1351	4.254	4.1695	4.4918	4.4099	4.8165	4.2884	4.3623	4.5897	4.582	9175	MAP3K13
ENSG00000073849	3.2813	2.1122	3.1356	4.0275	4.889	4.9959	4.4782	4.7193	3.944	4.4655	4.4648	4.9363	4.294	3.6672	6480	ST6GAL1
ENSG00000073910	6.3445	6.7892	6.1933	6.2625	6.6731	6.2306	6.3792	6.318	5.9178	5.383	6.7438	6.4095	6.2692	6.292	10129	FRY
ENSG00000073921	6.9079	7.531	7.6968	7.6718	7.8215	7.6422	8.119	7.5743	7.75	8.6062	7.8791	7.6321	7.5702	7.8454	8301	PICALM
ENSG00000073969	4.2817	4.8014	4.775	5.1942	5.4248	5.5293	5.6016	5.0224	4.9914	5.3589	5.2046	5.159	4.8645	4.9065	4905	NSF
ENSG00000074047	7.2869	7.1238	7.1443	6.5076	3.8355	6.6301	5.1597	6.6927	7.4497	7.0313	6.561	5.3276	6.0187	7.3532	2736	GLI2
ENSG00000074054	8.3987	7.7833	7.8436	7.0897	6.7492	7.3114	6.6927	7.1635	6.9359	7.1266	7.0853	6.8405	7.1126	7.1612	23332	CLASP1
ENSG00000074071	1.1415	1.2231	2.4383	1.8457	2.6224	2.3308	2.4023	1.0546	1.4363	0.5498	1.5226	2.0603	1.406	1.1138	65993	MRPS34
ENSG00000074181	5.225	4.7828	6.1254	6.2357	7.1182	6.4182	6.6946	5.3018	5.8268	3.5843	5.2869	6.688	5.805	5.1679	4854	NOTCH3
ENSG00000074201	6.0054	6.3565	5.6399	5.7634	5.4168	5.7245	5.6717	5.966	5.893	5.9685	5.9934	5.3609	5.7996	5.74	1207	CLNS1A
ENSG00000074211	1.4524	3.4733	5.118	4.6301	5.7537	4.254	5.6106	4.2534	4.3384	2.0793	3.5544	4.9403	3.1643	3.3974	5522	PPP2R2C
ENSG00000074219	5.1059	3.4733	4.3335	3.894	2.3334	3.7467	2.9586	3.8976	3.4905	3.0501	3.6581	3.2077	3.9336	3.8366	8463	TEAD2
ENSG00000074266	4.7973	4.8093	4.206	4.717	4.123	4.3382	4.4848	4.3903	5	5.92	4.9696	4.329	4.5462	5.2804	8726	EED
ENSG00000074319	4.3645	4.7283	4.5429	4.8285	4.7897	4.7505	4.7062	4.625	4.6054	4.7111	4.8745	4.555	4.3517	4.577	7251	TSG101
ENSG00000074356	6.8072	6.9134	6.8383	6.5162	6.3779	6.4484	6.4545	6.5986	6.8355	7.2131	6.7466	6.5153	6.7038	6.6199	55421	NCBP3
ENSG00000074370	-0.0467	-0.5092	1.8411	2.276	3.6384	3.2486	3.2904	2.4964	2.0544	0.5066	2.6241	3.4406	3.9455	0.6223	489	ATP2A3
ENSG00000074410	3.2813	4.7639	5.3352	5.381	7.2425	5.6584	6.9501	5.967	6.0473	5.1573	5.7988	7.0245	4.8995	4.597	771	CA12
ENSG00000074416	3.4069	3.0621	4.2398	4.5515	5.2662	4.2762	4.6602	3.8887	3.9333	3.4596	4.0223	4.6288	3.9136	3.4031	11343	MGLL
ENSG00000074527	4.0777	5.6086	5.5539	4.0472	3.1189	5.1436	4.6505	4.7667	5.0506	6.3529	6.5553	4.7774	5.0828	5.0164	59277	NTN4
ENSG00000074582	3.5224	1.9502	3.0391	3.1134	2.8513	3.4718	2.6098	2.7258	3.1988	2.3227	2.9066	3.2471	2.3835	3.2971	617	BCS1L
ENSG00000074590	5.1115	6.1451	7.1563	6.6711	4.9397	6.5914	5.1459	5.5923	5.0306	5.0278	6.7831	5.6766	5.9941	6.0155	9891	NUAK1
ENSG00000074603	6.1345	6.4967	6.1734	6.2203	6.3558	6.0803	6.3102	6.3478	6.4329	6.6861	6.5072	6.5334	6.6394	6.3133	54878	DPP8
ENSG00000074621	4.6501	4.6803	3.8511	4.3027	3.536	3.9877	3.7473	4.4218	4.5313	5.0047	4.5391	3.9855	3.9728	4.3364	9187	SLC24A1
ENSG00000074657	7.8058	7.919	7.9708	7.4479	6.8204	7.6791	6.98	7.3879	7.4811	7.7919	7.6991	6.9549	7.8518	7.9755	55205	ZNF532
ENSG00000074660	-0.1141	-0.3136	0.9416	1.4145	2.5002	1.3527	1.6818	0.7712	0.4967	-0.3708	0.1674	1.8884	1.7509	0.8054	8578	SCARF1
ENSG00000074695	6.8118	7.1416	7.1416	6.9042	6.6863	7.048	7.0233	6.6096	6.8078	7.3594	6.8192	6.3957	6.8293	6.8283	3998	LMAN1
ENSG00000074696	6.1326	5.8535	4.0547	5.7921	5.2248	4.8371	5.2425	5.5868	6.2515	6.3143	6.2176	5.4661	5.8104	5.9519	51495	HACD3
ENSG00000074706	4.0471	3.2594	3.4095	3.4626	3.7561	2.9778	3.3446	3.5032	3.2284	3.5206	3.2852	3.2406	4.1509	3.1759	26034	IPCEF1
ENSG00000074755	6.7342	6.1399	6.9999	6.7259	7.1041	6.6334	6.9409	6.5931	6.8093	6.0497	6.5223	6.9911	6.8981	6.7783	23140	ZZEF1
ENSG00000074800	5.5853	6.8869	7.2571	7.5471	8.0795	7.784	7.7809	6.2263	6.3552	5.9545	6.3038	6.3489	6.5535	6.1762	2023	ENO1
ENSG00000074842	1.3053	1.2543	2.2784	2.295	2.6765	2.5831	2.3357	1.6518	1.7293	0.9225	1.8237	1.9691	1.5163	1.543	56005	MYDGF
ENSG00000074855	3.9597	2.3327	3.1284	3.2263	3.8266	3.5376	3.9707	2.8422	3.1251	1.7121	3.0221	3.9342	3.0878	2.8066	57719	ANO8
ENSG00000074935	5.0835	4.9845	3.6991	4.2158	4.0377	4.2899	3.9955	4.7269	4.9115	5.3559	4.651	4.6088	4.2909	4.824	51175	TUBE1
ENSG00000074964	3.5822	2.2423	4.4449	3.764	5.3755	4.0915	4.7991	3.6381	3.5713	1.634	2.9846	4.8258	3.3955	3.5794	55160	ARHGEF10L
ENSG00000074966	0.7822	0.9073	0.481	1.4145	2.076	1.1513	2.1708	1.6086	2.181	1.0483	1.604	1.7673	2.7056	1.2715	7294	TXK
ENSG00000075089	3.3518	3.7109	3.157	3.3538	3.5757	3.6817	3.6251	3.4674	3.352	4.1379	3.7458	3.4178	3.6096	3.523	64431	ACTR6
ENSG00000075131	2.4652	3.1309	2.634	2.2275	1.8709	2.6183	2.1599	2.0408	2.3414	2.5734	2.4914	1.595	2.3241	2.9457	54962	TIPIN
ENSG00000075142	4.126	4.6455	4.3584	4.1523	4.1132	4.3329	4.5087	4.7142	4.585	4.9126	4.4512	4.3473	4.4128	4.288	6717	SRI
ENSG00000075151	7.087	7.2456	7.7218	7.1543	6.7801	7.2966	7.2607	7.2184	7.4945	6.8521	7.0871	6.8786	7.1178	7.0747	8672	EIF4G3
ENSG00000075188	3.3455	3.5253	2.2653	3.3939	2.7603	3.2874	3.0022	2.984	3.2971	3.4136	3.1359	2.7679	2.7333	3.1892	79023	NUP37
ENSG00000075213	3.0544	1.4821	1.0674	2.1359	1.7499	3.2203	4.3272	4.8078	5.3437	4.3015	4.9715	3.7682	4.2564	2.9535	10371	SEMA3A
ENSG00000075218	1.1982	1.344	2.1277	2.3862	1.9389	2.6944	1.6508	1.2638	0.8105	0.4162	0.5831	1.0593	2.4294	1.1138	51512	GTSE1
ENSG00000075223	2.951	4.942	6.3416	5.2656	6.2621	5.8702	6.8055	5.7067	6.1367	5.7418	5.9658	6.2081	5.8863	4.9596	10512	SEMA3C
ENSG00000075234	1.3309	0.8675	2.0688	0.6274	2.9146	1.8436	1.8817	1.5182	2.0411	1.768	1.6996	2.2786	1.5581	2.0865	55020	TTC38
ENSG00000075239	2.587	3.0797	3.0918	3.2508	4.1779	3.3305	4.1307	4.0262	3.9005	3.9732	4.0552	4.0276	3.7829	3.6043	38	ACAT1
ENSG00000075240	4.4748	4.4166	5.3692	4.3282	4.835	4.7022	4.5987	3.8932	4.034	3.8491	4.3516	4.804	4.3002	3.9263	23151	GRAMD4
ENSG00000075275	5.4164	5.3839	7.3042	5.6649	6.5294	6.0428	6.0636	5.0183	5.5549	5.0202	5.8371	6.3978	5.2178	5.8005	9620	CELSR1
ENSG00000075292	8.3398	8.8087	7.7206	7.9561	7.5882	7.8926	7.6764	8.0529	8.243	8.6555	8.1326	7.7504	7.9427	8.2835	27332	ZNF638
ENSG00000075303	4.8863	5.147	4.2196	4.5356	4.0658	4.6308	4.2152	4.6141	4.8782	5.2985	4.8308	4.3801	4.5998	5.1323	55972	SLC25A40
ENSG00000075336	3.4426	3.9246	3.5508	3.4998	3.4724	3.7547	3.6683	3.6699	3.9152	4.0948	3.7725	3.6112	3.5946	3.8983	29090	TIMM21
ENSG00000075340	2.5764	-1.5326	-1.5317	-1.4743	0.65	-0.4302	0.9867	-0.0502	0.6091	0.9868	0.8058	0.7295	0.8203	-1.5939	119	ADD2
ENSG00000075391	7.0079	7.1852	7.4834	6.4218	6.2189	6.9871	6.5672	6.5359	6.3771	6.9323	6.7132	7.0386	7.0322	6.3417	9462	RASAL2
ENSG00000075399	1.3561	0.0124	2.1132	1.8712	2.7223	1.7195	1.9847	1.148	1.1196	-0.2182	0.7353	1.2262	1.4287	1.7176	9605	VPS9D1
ENSG00000075407	7.0079	7.6402	6.2517	6.7083	5.8325	6.6652	6.1861	7.0586	6.8019	7.6861	7.182	6.3736	6.8056	6.8602	7587	ZNF37A
ENSG00000075413	6.3923	6.4068	6.4232	6.4861	6.4751	6.4654	6.5614	6.2599	6.1522	6.1876	6.2847	6.2928	6.1924	6.3447	4140	MARK3
ENSG00000075415	6.0064	6.224	6.7992	6.6274	6.9826	6.7638	6.8475	6.3396	6.3857	5.923	6.3664	6.5557	6.5943	6.6978	5250	SLC25A3
ENSG00000075420	7.24	7.1285	7.176	6.8139	5.985	7.1268	6.8103	7.0661	6.7533	7.3229	7.0257	6.8184	7.0806	6.6768	64778	FNDC3B
ENSG00000075426	6.8729	7.1806	8.6001	7.9737	7.9041	7.8432	7.9429	7.0992	7.5809	6.5046	7.6496	7.5858	7.4693	7.5349	2355	FOSL2
ENSG00000075461	2.8306	3.7552	2.1132	3.7572	0.7031	2.089	1.4314	0.4182	1.8713	2.1926	2.9225	1.2262	3.2434	1.6806	27092	CACNG4
ENSG00000075539	7.1467	7.2787	6.9533	7.0616	6.7197	6.9841	7.0869	7.2816	7.3053	7.4228	7.4063	7.3971	7.2657	7.3106	285527	FRYL
ENSG00000075568	6.9844	7.1379	7.1317	7.0668	7.1322	7.0199	7.2598	6.9596	6.9661	7.1692	7.1762	7.1728	6.892	6.7007	23505	TMEM131
ENSG00000075618	4.1223	3.5631	5.1924	4.6338	5.2451	5.22	4.9144	3.8335	3.3734	3.24	3.1763	4.0463	4.4185	3.4088	6624	FSCN1
ENSG00000075624	8.5769	9.004	10.0206	9.8599	10.0916	10.2825	9.9083	9.3852	9.2152	8.8504	9.2437	9.7394	9.9124	8.9474	60	ACTB
ENSG00000075643	0.25	0.946	1.5918	1.2298	2.9314	1.127	2.439	1.371	1.5153	1.245	1.5226	3.1043	2.312	2.1005	55034	MOCOS
ENSG00000075651	4.882	5.1676	5.4652	5.3876	5.8473	5.7235	6.2443	5.9914	5.7685	5.336	5.7426	6.6221	5.5923	4.7831	5337	PLD1
ENSG00000075673	0.45	4.1402	3.5345	5.6345	7.1044	5.2789	5.3134	2.4111	3.0607	0.5498	2.1149	2.1872	2.3362	4.1459	479	ATP12A
ENSG00000075702	1.4756	1.1913	2.7227	1.6535	2.3502	1.9301	2.1265	1.1778	0.9873	0.2689	0.9054	1.5112	2.3951	1.3205	284403	WDR62
ENSG00000075711	7.2272	7.9636	7.1438	7.2153	6.9714	7.0712	7.1807	7.2286	7.1801	7.815	7.2496	7.1885	7.0248	7.1285	1739	DLG1
ENSG00000075785	6.4135	7.2137	7.2084	7.1921	7.4731	7.126	7.4869	7.3197	7.0293	7.4533	7.4906	7.2288	6.9817	6.8914	7879	RAB7A
ENSG00000075790	3.7716	5.0212	4.3918	4.6207	4.9832	4.542	4.7099	4.7765	4.9493	5.2387	4.8765	4.8706	4.6539	4.872	55973	BCAP29
ENSG00000075826	4.5825	2.6228	3.5015	3.6944	4.0142	3.4475	3.8734	3.9505	4.4431	3.4368	3.9108	4.0974	4.3247	3.9882	25956	SEC31B
ENSG00000075856	5.3444	5.4118	5.5074	5.1866	5.2305	5.4631	5.236	5.0926	5.2209	5.1538	5.2823	5.1727	5.2146	5.2204	9733	SART3
ENSG00000075884	1.1415	1.0563	1.5707	2.7716	3.672	3.4328	4.1722	3.9243	2.8784	3.3721	3.6292	3.795	4.8158	1.0858	55843	ARHGAP15
ENSG00000075914	4.1656	3.8398	4.0005	4.2623	3.947	4.0011	3.8187	3.7858	4.3785	4.1379	4.153	4.2212	3.7335	4.0763	23016	EXOSC7
ENSG00000075945	5.2503	5.3318	5.4247	5.1084	4.7286	5.6296	5.1192	5.137	4.8518	5.2354	5.0094	4.8062	5.3739	5.3079	22920	KIFAP3
ENSG00000075975	4.4947	4.4371	4.6065	4.4891	4.7093	4.6585	4.4671	4.5095	4.4532	4.4739	4.552	4.3771	4.7314	4.4753	23609	MKRN2
ENSG00000076003	4.6877	5.4577	4.74	5.2692	4.612	5.2939	4.3173	4.5211	4.6122	4.6847	4.7142	4.4436	5.1164	4.3245	4175	MCM6
ENSG00000076043	4.6141	4.7115	4.4186	4.6431	4.5206	4.6286	4.7397	4.6277	4.6586	4.3694	4.4838	4.4826	4.234	4.5669	25996	REXO2
ENSG00000076053	4.4487	5.3318	4.9608	5.0427	4.8615	5.0026	5.2176	5.0689	4.8912	5.5277	5.1497	4.8811	5.1076	5.0923	10179	RBM7
ENSG00000076067	6.7058	6.688	6.5082	6.1871	5.6494	5.9169	5.7857	6.4507	6.4361	6.5345	6.6349	6.0949	6.4165	6.7445	5939	RBMS2
ENSG00000076108	6.9195	5.8874	6.7079	6.7756	7.1816	6.6122	6.7064	6.4854	6.7415	6.0374	6.523	6.8063	6.6272	6.8695	11176	BAZ2A
ENSG00000076201	4.4947	3.4261	4.9908	4.4725	4.8095	4.5443	4.4826	4.0221	4.1745	3.3044	3.9734	4.5339	4.2722	4.156	25930	PTPN23
ENSG00000076242	4.5931	4.9179	4.8535	4.6778	4.5963	4.6436	4.5195	4.5585	4.9792	4.6992	4.9009	4.8084	4.8372	4.8388	4292	MLH1
ENSG00000076248	3.3265	3.0355	3.3612	3.0755	3.7308	3.6982	3.4015	3.2174	3.6995	2.6147	3.3515	3.6311	2.9374	3.1286	7374	UNG
ENSG00000076258	3.3202	2.7917	2.5823	2.7512	1.1289	2.3202	1.9469	2.9237	2.7779	3.5686	2.6721	2.2401	1.8885	2.8901	2329	FMO4
ENSG00000076321	4.3614	4.6277	4.5211	4.36	4.3952	4.6522	4.3272	4.3515	4.5074	4.6895	4.552	4.4351	4.554	4.1356	27252	KLHL20
ENSG00000076344	1.7841	-1.0039	1.5055	-0.3655	-0.1638	0.3332	0.5226	0.8475	1.7621	0.9225	0.3197	1.6351	1.0132	1.0572	8786	RGS11
ENSG00000076351	2.4652	1.4284	1.7122	1.5149	1.6453	2.0509	1.1507	1.5182	1.8713	1.1639	1.5841	2.0154	1.406	1.7358	113235	SLC46A1
ENSG00000076356	3.7338	4.5228	5.4114	4.0749	5.0098	4.7063	5.4298	4.4434	4.6994	3.0501	4.3951	5.645	4.9238	3.5994	5362	PLXNA2
ENSG00000076382	3.9961	4.2055	4.0661	4.3533	3.6452	4.5848	3.7214	3.5207	3.6213	3.6601	3.279	3.2077	4.692	3.4805	10615	SPAG5
ENSG00000076513	6.3287	6.7232	6.2836	6.9457	6.832	6.4594	6.8347	6.2344	6.7224	6.5142	6.6318	6.637	6.2064	6.2711	88455	ANKRD13A
ENSG00000076554	5.1353	5.7629	5.2416	6.2364	6.0312	6.4673	6.1942	6.3296	5.4619	6.4671	6.1956	5.9691	5.097	5.0238	7163	TPD52
ENSG00000076555	4.4311	3.7109	4.9029	3.9064	5.1996	4.047	4.7005	4.803	5.2385	4.2237	4.7392	5.2762	5.1164	4.3947	32	ACACB
ENSG00000076604	3.5445	2.0602	3.9887	2.9792	3.2979	3.2146	3.2023	2.4845	2.0676	1.3217	2.26	2.9299	3.237	2.4803	9618	TRAF4
ENSG00000076641	4.9883	4.5824	6.1522	5.6252	6.4354	6.0652	6.6065	6.2772	5.6477	5.7898	6.351	6.5079	6.7383	5.7127	55824	PAG1
ENSG00000076650	3.6751	3.8754	3.3673	3.5441	3.6212	3.6775	3.5724	3.3673	3.6257	4.1201	3.7232	3.4852	3.559	3.7544	55094	GPATCH1
ENSG00000076662	-2.2074	0.0124	0.5687	1.0407	2.3585	1.7983	2.2659	1.2914	0.6794	0.5498	1.0862	1.8548	2.1707	-0.683	3385	ICAM3
ENSG00000076685	6.4328	6.7419	6.2632	6.5177	6.3625	6.3803	6.3324	6.0927	6.2268	6.3033	6.5794	5.8421	6.2644	6.2026	22978	NT5C2
ENSG00000076706	3.3265	3.7442	4.9988	4.2599	4.9244	4.3721	5.3751	4.5299	3.3466	3.6893	3.6485	4.4549	4.3397	3.2023	4162	MCAM
ENSG00000076716	5.9341	5.9589	6.5812	6.2498	3.1622	5.9414	3.4292	4.3151	4.4073	5.5304	5.6665	3.6703	6.7246	5.2633	2239	GPC4
ENSG00000076770	5.8157	6.8247	4.7727	5.8421	6.1033	5.9518	6.0977	6.3954	6.7369	6.6891	6.7353	6.3565	6.1545	6.8394	55796	MBNL3
ENSG00000076826	2.1285	1.632	2.1982	2.3773	3.8206	2.6269	3.0564	1.9743	2.1566	1.0483	1.8738	3.7224	1.9527	2.1823	57662	CAMSAP3
ENSG00000076864	0.4026	0.5534	1.6732	0.5663	1.604	0.0014	1.2366	-0.2742	0.9873	0.4162	-0.3406	0.3502	1.1564	-0.1963	5909	RAP1GAP
ENSG00000076924	3.7096	2.9524	3.8771	3.6287	4.0116	3.7975	3.6291	3.1437	3.3996	2.7129	3.3337	3.881	3.5172	3.4588	56949	XAB2
ENSG00000076928	4.5772	3.3915	5.118	4.7064	5.2361	5.0976	5.1417	4.0825	4.3137	3.4709	4.0838	4.8302	4.8562	4.4726	9138	ARHGEF1
ENSG00000076944	3.3009	2.318	3.5508	3.5676	3.8385	3.4278	3.3054	2.6533	3.3138	2.1651	2.9922	3.2917	2.4847	3.1693	6813	STXBP2
ENSG00000076984	3.3392	1.9502	3.7748	3.4244	3.9332	3.1679	3.5262	2.7157	3.0997	2.0036	2.781	3.641	2.9053	3.4313	5609	MAP2K7
ENSG00000077044	4.6628	3.5189	4.1819	3.8658	4.2081	4.1999	4.2672	3.6804	3.2746	3.279	3.6723	3.9382	4.6023	3.5386	8527	DGKD
ENSG00000077063	2.8396	5.4118	6.9208	5.4171	3.0489	3.9776	3.8867	4.0466	3.4757	3.5421	3.9734	3.8893	4.5745	2.8489	83992	CTTNBP2
ENSG00000077092	2.4767	1.4821	1.155	0.7145	-0.117	0.9725	0.9103	3.0338	1.2174	2.4535	2.3571	0.968	2.073	1.1413	5915	RARB
ENSG00000077097	7.9269	8.749	8.0907	8.0454	7.5874	8.2055	7.7604	8.1832	8.1003	8.709	8.2494	7.7063	7.9682	7.8887	7155	TOP2B
ENSG00000077147	7.1659	7.8189	7.4386	7.5167	7.5752	7.4786	7.6735	7.6677	7.4915	8.0054	7.7649	7.5207	7.5247	7.6617	56889	TM9SF3
ENSG00000077150	2.6695	1.7678	3.7702	3.801	4.0684	3.7427	4.1307	3.1209	3.0607	1.8041	2.9616	3.6162	3.4184	2.6527	4791	NFKB2
ENSG00000077152	1.607	2.4585	1.4831	1.7934	1.5028	2.7746	1.3566	1.2914	1.6958	1.5933	1.1952	1.2522	2.0439	0.8054	29089	UBE2T
ENSG00000077157	6.2704	6.1861	6.1985	5.9684	5.8466	6.4362	6.5494	7.0541	6.602	6.5371	6.9259	7.1322	7.2187	6.2468	4660	PPP1R12B
ENSG00000077232	7.03	7.5979	6.8553	6.842	6.429	6.8752	6.524	6.896	6.9909	7.4815	7.1874	6.6071	7.2597	7.0796	54431	DNAJC10
ENSG00000077235	6.118	5.7871	6.6475	6.3335	6.666	6.4654	6.6889	6.2703	7.3291	5.9414	6.2621	6.5267	5.852	6.7706	2975	GTF3C1
ENSG00000077238	2.6289	3.8501	5.1993	4.9664	5.6894	5.0788	5.6678	4.3871	3.6739	4.0984	3.9961	4.8128	4.5358	4.0656	3566	IL4R
ENSG00000077254	6.4164	6.6452	6.1716	6.2583	5.9689	6.1719	6.2287	6.433	6.4169	6.7597	6.5534	6.3007	6.2926	6.428	23032	USP33
ENSG00000077264	0.7061	1.8518	3.9153	1.6088	1.8357	2.4912	1.2777	2.7948	2.446	2.9649	3.0658	3.0083	3.7607	3.1286	5063	PAK3
ENSG00000077274	-0.9268	-0.0625	1.3656	0.046	1.0695	1.7032	1.5025	0.8098	1.7293	1.6138	0.6612	0.3502	1.5373	-2.0119	827	CAPN6
ENSG00000077312	3.3073	3.3196	3.433	3.6728	3.7686	3.6859	3.5262	3.412	3.2517	2.3836	3.3217	3.2854	3.3123	3.1217	6626	SNRPA
ENSG00000077348	0.7447	-0.7355	0.8743	0.657	1.3279	0.8595	0.3788	-0.1956	0.6447	-1.2241	-0.5015	0.6138	-0.0501	0.167	56915	EXOSC5
ENSG00000077380	6.5887	6.4959	6.0869	6.3764	5.9634	6.2019	6.0629	6.4088	6.3877	6.4372	6.4158	5.9223	6.0364	6.222	1781	DYNC1I2
ENSG00000077420	-0.2593	0.3375	1.2641	2.6664	3.3235	3.1619	3.4873	3.2599	2.6784	2.4306	3.1962	3.7455	4.0844	0.7706	54518	APBB1IP
ENSG00000077454	3.221	1.7461	3.5669	3.1863	3.8146	3.0569	3.4873	2.6533	3.0274	2.4872	2.7545	3.6703	3.4631	2.93	4034	LRCH4
ENSG00000077458	5.459	6.2319	5.3415	5.3325	4.9698	5.0517	5.1977	5.5516	5.4718	6.1407	5.7594	5.2147	5.7809	5.3439	143684	FAM76B
ENSG00000077463	0.0177	-1.7629	1.2376	0.8488	1.0695	0.4154	0.4161	-1.4587	-0.0116	-1.3774	-1.0057	0.6919	-0.1816	0.3667	51548	SIRT6
ENSG00000077498	1.9083	3.8139	3.8771	2.7094	3.2761	2.5101	3.836	4.0825	2.9153	3.3356	4.5874	4.3919	3.0369	3.8154	7299	TYR
ENSG00000077514	4.734	5.1839	4.5935	4.8874	4.5445	5.029	4.708	4.9069	4.8442	5.0105	4.7615	4.4743	4.7874	4.8091	10714	POLD3
ENSG00000077549	6.1462	6.035	6.9208	6.5223	6.7985	6.7539	6.676	6.4384	6.3129	5.997	6.2885	6.5241	6.7615	6.0862	832	CAPZB
ENSG00000077585	5.1078	5.147	5.1034	5.2055	4.7157	5.2342	4.747	4.8078	4.4904	4.5819	5.0444	4.7226	4.7962	4.9807	7107	GPR137B
ENSG00000077616	6.1023	4.9228	0.6106	3.5793	1.6588	2.5471	1.603	4.3284	2.5807	2.6938	2.8905	2.8973	4.427	1.3205	10003	NAALAD2
ENSG00000077684	4.8133	4.5793	4.0547	4.1831	4.863	4.082	4.3563	4.5327	4.7452	5.3964	5.1548	4.8431	4.8286	5.23	79960	JADE1
ENSG00000077713	4.298	4.6974	4.1608	4.4725	4.8586	4.474	4.8831	4.5327	4.4632	4.2888	4.5235	4.8431	4.2627	4.9125	203427	SLC25A43
ENSG00000077721	5.5893	5.446	5.3052	5.2704	5.5378	5.4288	5.5646	5.1781	5.1623	5.173	5.1361	5.2857	5.3957	5.2058	7319	UBE2A
ENSG00000077782	6.106	4.1854	6.6368	4.9411	5.3224	5.7184	5.4625	5.636	5.5443	4.2599	5.0697	5.8676	6.7194	4.9826	2260	FGFR1
ENSG00000077942	5.802	4.7366	6.8553	5.9082	6.1896	5.446	6.4176	6.6953	7.414	6.4067	6.523	7.4246	6.5001	6.0657	2192	FBLN1
ENSG00000077943	0.1954	0.9073	1.5707	1.9806	2.7666	2.8798	3.1199	4.4977	2.9655	2.9729	3.1427	3.8726	3.0807	1.9217	8516	ITGA8
ENSG00000077984	-1.346	-1.5326	-0.7171	0.9951	1.8593	1.5477	2.5439	2.0408	0.7133	-0.2925	1.6996	1.2262	1.9369	-2.2772	8530	CST7
ENSG00000078018	6.7837	6.2875	5.2811	5.9089	5.8598	5.1375	6.5421	6.3874	6.7343	7.0689	6.4045	6.4869	5.2817	6.4618	4133	MAP2
ENSG00000078043	6.7414	7.0623	6.5151	6.5182	6.3068	6.3268	6.2002	6.4839	6.5229	6.9348	6.6172	6.4073	6.9677	6.4245	9063	PIAS2
ENSG00000078053	-0.0467	-0.7355	2.342	0.6274	-0.4235	1.1024	0.0865	0.9548	0.5726	-0.4537	0.4574	0.0865	2.5994	-0.129	273	AMPH
ENSG00000078061	3.2142	2.6347	3.9966	3.4027	3.9824	3.4377	3.7177	2.8514	3.0804	2.0644	3.0221	3.7455	3.3897	3.3153	369	ARAF
ENSG00000078070	5.1225	5.0811	4.8469	4.7973	5.0046	4.7935	4.4379	4.9047	5.0605	4.8686	4.5824	4.4853	4.5067	4.7962	56922	MCCC1
ENSG00000078081	0.6257	3.0883	4.1608	4.6226	4.5607	4.1795	4.5259	4.0056	3.7777	4.3873	3.9267	4.6164	5.3034	2.5332	27074	LAMP3
ENSG00000078098	4.0587	3.8295	5.8238	4.4704	3.2496	5.0142	4.7867	4.0706	4.8327	4.2501	3.7368	4.3382	5.2676	3.8281	2191	FAP
ENSG00000078114	4.089	5.0789	5.0086	5.87	6.967	6.1481	6.5923	6.2299	6.6166	5.3964	6.8031	6.8849	5.5886	5.871	10529	NEBL
ENSG00000078124	6.1677	6.8247	7.0229	6.6227	5.84	6.4491	6.2997	6.1151	6.089	6.3159	6.2878	5.8194	6.6086	6.0942	55331	ACER3
ENSG00000078140	6.5531	6.8201	6.6002	6.6001	6.7618	6.5344	6.5821	6.5827	6.6716	6.851	6.6889	6.5367	6.6419	6.8451	3093	UBE2K
ENSG00000078142	6.8276	7.14	6.2965	6.3289	6.1002	6.2795	6.314	6.6804	6.5963	6.9545	6.9601	6.4181	6.5444	6.6803	5289	PIK3C3
ENSG00000078177	7.3039	7.7152	7.02	6.9665	6.5621	6.7939	6.5277	7.2516	6.9041	7.6694	7.3572	6.6234	7.2035	7.3844	55728	N4BP2
ENSG00000078237	3.4189	4.9324	4.8024	5.4396	4.6798	4.9909	4.6128	4.4249	3.8015	4.9813	5.8063	4.3106	5.9138	4.0763	57103	TIGAR
ENSG00000078246	5.1693	5.6041	4.9587	4.598	4.1009	4.5759	4.4559	5.0162	5.2399	6.1203	5.6415	5.1913	5.0409	5.7886	7289	TULP3
ENSG00000078269	3.8796	3.9582	5.0164	4.7923	5.1728	4.9134	5.2503	4.7142	4.7736	4.4456	4.5799	4.6461	4.7984	4.4342	8871	SYNJ2
ENSG00000078295	3.2879	5.4101	7.0851	4.8559	3.0591	4.5166	4.1558	3.9287	5.8716	6.1478	5.4249	4.9563	5.5592	5.4888	108	ADCY2
ENSG00000078304	6.2982	6.4587	6.5832	6.4897	6.7882	6.5321	6.8607	6.7017	6.5301	6.7859	6.802	6.8416	6.8848	6.5593	5527	PPP2R5C
ENSG00000078319	5.2537	4.9937	4.2728	4.3735	4.1661	4.3798	4.1307	4.5949	4.7308	4.6968	4.552	4.3503	4.6967	4.679	NA	NA
ENSG00000078328	5.6779	5.1112	5.4039	4.312	-0.9706	5.5914	-0.9528	5.8234	1.2174	4.457	4.6747	2.9852	3.7152	6.2617	54715	RBFOX1
ENSG00000078369	7.2547	7.4845	7.4753	7.3984	7.259	7.3677	7.2748	7.1889	7.1288	7.2017	7.3773	7.1826	7.4087	7.0418	2782	GNB1
ENSG00000078399	-2.2074	4.5451	-3.5837	-2.3235	1.5758	3.4278	3.4652	3.9804	5.2573	4.1831	4.7682	4.2473	3.7059	0.905	3205	HOXA9
ENSG00000078401	4.7601	5.0437	4.2597	5.3821	3.2585	5.0323	4.2099	4.5471	4.7876	5.3251	5.2143	4.4464	5.5873	3.9498	1906	EDN1
ENSG00000078403	6.6111	6.8149	6.1602	6.3478	6.0103	6.2726	6.1902	6.5531	6.4316	6.6824	6.6795	6.4585	6.1033	6.4975	8028	MLLT10
ENSG00000078487	2.6993	2.9524	2.7605	2.395	1.5471	2.1139	1.9722	2.8514	2.9795	3.2267	3.1152	2.2271	2.1016	2.9993	55063	ZCWPW1
ENSG00000078549	0.3535	-0.8635	0.9083	0.2923	1.9053	0.9994	1.9341	2.0887	1.3951	0.9225	1.9842	1.2262	1.6187	1.1683	117	ADCYAP1R1
ENSG00000078589	-3.5756	-0.225	1.2902	1.7391	3.1189	2.3095	3.1916	2.7851	1.4564	2.3474	2.4258	2.8554	3.5795	-0.0032	27334	P2RY10
ENSG00000078596	2.9836	3.7053	3.6893	3.3493	3.5286	3.0569	3.5091	4.2035	3.8708	5.5807	4.3007	3.9302	4.1406	4.3453	9452	ITM2A
ENSG00000078618	6.1862	6.6452	6.4003	6.6815	6.8597	6.7335	7.0691	6.6614	6.6887	6.362	6.6606	6.992	6.2942	6.5568	4898	NRDC
ENSG00000078668	4.5393	4.8119	4.7494	4.8812	4.9792	5.0192	5.1856	4.8078	4.9169	4.8493	4.8683	4.8727	4.9535	4.8091	7419	VDAC3
ENSG00000078674	8.2234	8.9935	7.9051	8.0911	7.7259	8.108	7.8883	8.3094	8.1458	9.0645	8.5236	7.9053	8.1558	8.2231	5108	PCM1
ENSG00000078687	7.936	7.5703	6.835	6.972	5.4733	6.2706	5.8356	6.9325	6.8584	7.0327	6.8766	6.0021	7.0438	7.2357	57690	TNRC6C
ENSG00000078699	5.5256	5.4118	5.1838	5.0732	5.1705	5.0597	5.0423	5.2466	5.4189	5.0086	5.5038	5.5207	5.2421	5.5808	9139	CBFA2T2
ENSG00000078747	6.242	6.8498	6.5746	6.6455	6.8829	6.5814	7.0001	6.6014	6.6411	6.5898	6.9977	6.7406	6.787	6.6101	83737	ITCH
ENSG00000078804	3.9348	3.2747	5.2113	4.6633	5.667	4.4954	5.3072	4.2948	3.8289	2.9887	3.3277	4.1979	4.7153	3.6577	58476	TP53INP2
ENSG00000078808	3.5445	3.1805	4.7138	4.2671	4.7125	4.3951	4.3025	3.8751	3.9688	3.8185	4.0149	4.1912	3.6537	3.6191	51150	SDF4
ENSG00000078900	3.8221	4.2135	4.6944	4.2599	3.9136	4.3565	3.3004	4.018	4.4557	4.1484	3.9886	3.5231	2.4517	4.9025	7161	TP73
ENSG00000078902	3.5169	2.7702	4.4127	4.1626	5.1938	4.2144	4.4582	3.443	3.7575	2.4761	3.5234	4.3593	3.2814	3.6999	54472	TOLLIP
ENSG00000078967	3.7994	3.4733	3.5827	3.2844	3.3235	3.5003	3.7214	3.7011	4.0474	3.8917	3.6437	3.6011	3.5277	3.7183	51619	UBE2D4
ENSG00000079102	8.3892	8.2835	6.7253	5.8509	4.4907	7.1446	5.0733	7.6564	6.5507	9.1783	6.5032	6.2818	5.7665	6.8436	862	RUNX1T1
ENSG00000079134	6.0864	6.5048	5.6169	5.5153	5.3456	5.6542	5.5458	5.6678	6.0025	6.905	5.8663	5.6572	5.9037	5.8802	9984	THOC1
ENSG00000079150	3.8839	3.8703	3.8857	3.4372	2.282	3.3876	2.439	4.3646	3.3466	4.5974	3.6485	2.8723	3.7198	3.4805	51661	FKBP7
ENSG00000079156	2.9917	3.2517	3.8022	3.9459	5.2042	3.7064	4.6563	4.5299	4.1806	3.3781	4.3128	4.815	3.9844	3.6577	114880	OSBPL6
ENSG00000079215	1.7841	3.5694	5.1307	5.1231	3.9877	4.3695	4.6815	3.2806	3.1439	3.1931	4.5104	4.3443	4.384	2.8901	6507	SLC1A3
ENSG00000079246	7.7113	8.5757	8.0102	8.0217	7.545	8.1262	7.5386	7.9276	7.8494	8.1834	8.0617	7.3292	7.8156	7.7612	7520	XRCC5
ENSG00000079257	2.2675	2.704	2.0536	1.957	2.0455	2.2321	2.1599	2.7359	2.3196	3.109	2.437	2.4458	1.9209	2.333	56925	LXN
ENSG00000079263	0.5837	1.4284	0.481	1.7252	2.2556	2.4232	2.6805	2.543	1.5153	2.5523	2.5745	2.6258	3.1978	0.9678	11262	SP140
ENSG00000079277	4.8798	3.8953	4.5961	4.9855	5.2225	4.8371	5.2477	5.3889	6.2135	6.5518	5.0371	5.3934	4.6344	6.1168	8569	MKNK1
ENSG00000079308	6.0241	4.9658	7.1136	6.2066	6.6739	6.3492	6.8077	7.1476	6.9965	6.5742	7.1177	7.5267	7.1773	7.2103	7145	TNS1
ENSG00000079313	3.6998	2.511	4.5045	3.3583	4.0734	3.9082	3.637	2.8422	2.9226	1.9722	2.6721	3.5337	3.3245	2.7718	57455	REXO1
ENSG00000079332	6.1435	6.3466	6.5089	6.2054	6.2499	6.3087	6.4136	6.4268	6.3897	6.5545	6.2977	6.1651	6.6192	6.2889	56681	SAR1A
ENSG00000079335	3.3202	3.6419	3.433	3.587	4.4775	3.8013	4.2621	4.4587	4.0996	4.2501	4.1897	4.4464	4.8562	3.8408	8556	CDC14A
ENSG00000079337	2.9344	3.5253	3.4562	2.9615	3.0334	3.4129	3.4961	3.4973	2.4154	3.3601	3.0295	3.9541	4.0701	1.9058	10411	RAPGEF3
ENSG00000079385	1.5428	0.6965	0.1237	2.9376	2.2377	1.7673	0.3788	0.7315	1.2408	0.1049	-0.5892	0.488	2.2748	0.2703	634	CEACAM1
ENSG00000079387	5.0201	5.6864	5.2532	5.256	4.9466	5.2056	5.0849	5.2019	5.0339	5.5263	5.3837	5.0296	5.4172	5.08	29843	SENP1
ENSG00000079432	5.4991	4.6067	6.286	5.7795	5.5258	5.5725	5.258	4.8385	4.6973	3.9968	5.0875	5.2344	5.0149	4.8596	23152	CIC
ENSG00000079459	4.5116	5.4066	5.4738	5.9288	6.4722	5.7604	5.5342	4.9312	5.4367	4.5922	5.4879	5.3184	5.0391	5.8155	2222	FDFT1
ENSG00000079462	1.6685	1.6787	2.4954	2.5371	1.604	3.0696	1.7709	1.5414	1.4564	0.5917	1.5639	1.1171	1.3829	0.9368	5050	PAFAH1B3
ENSG00000079482	6.1694	5.3023	5.5552	5.213	4.9438	5.2385	5.1665	5.677	5.6088	5.5846	5.4798	5.4647	5.4072	5.5323	4983	OPHN1
ENSG00000079616	3.84	3.327	4.1608	4.2454	4.4851	4.4425	4.1585	3.8099	3.7817	3.2134	3.7095	4.1294	3.2044	3.8068	3835	KIF22
ENSG00000079691	5.5652	5.1552	5.4963	5.2823	5.0679	5.1115	5.3072	5.1633	5.424	5.4096	5.3487	5.2715	4.9807	5.2538	55604	CARMIL1
ENSG00000079739	3.8356	4.6717	3.7374	5.9012	4.6309	4.4788	4.2414	3.6959	6.5181	4.8707	5.3219	5.159	3.5538	5.7545	5236	PGM1
ENSG00000079785	5.7882	6.3841	6.2558	6.0256	6.2803	6.145	6.154	5.9692	5.9242	6.2698	6.1181	5.7027	5.7963	5.9035	1653	DDX1
ENSG00000079805	5.4634	5.057	6.2258	6.0092	6.7449	6.1314	6.6136	5.5373	5.6178	4.7463	5.5572	6.3751	5.9248	5.6554	1785	DNM2
ENSG00000079819	6.5422	5.2779	5.9659	5.9882	5.4828	5.1984	6.402	6.5841	7.1714	7.6278	6.6349	6.2913	6.5791	7.341	2037	EPB41L2
ENSG00000079931	4.1833	3.3196	4.4793	4.5613	5.6586	4.3435	5.0014	4.5976	5.012	3.4765	4.5799	4.9018	4.0148	4.1254	26002	MOXD1
ENSG00000079950	6.8038	6.8453	6.3716	6.3608	6.5494	6.1488	6.856	7.0019	6.9952	7.1687	7.1456	7.065	7.0815	7.1182	8417	STX7
ENSG00000079974	4.882	4.4131	4.8381	4.2885	4.0325	4.5488	3.9955	4.4618	4.8307	4.0653	4.2915	4.5232	4.0555	4.6907	11158	RABL2B
ENSG00000079999	2.9917	2.2266	3.1428	3.4457	3.8025	3.5961	3.4829	2.7851	3.1061	2.3836	2.841	3.341	2.4738	3.0797	9817	KEAP1
ENSG00000080166	2.4882	5.0257	5.2416	4.1208	5.3497	4.7165	6.4388	7.3815	6.4475	7.2202	7.9102	7.4441	5.7234	7.2618	1638	DCT
ENSG00000080189	4.6115	3.2284	4.3888	3.9339	4.3121	3.9708	3.7834	3.6804	3.7777	2.4761	3.5898	4.1364	3.9573	4.0512	51006	SLC35C2
ENSG00000080200	6.0666	6.4967	6.5976	6.789	7.3811	6.8215	7.6335	7.2931	7.2598	7.1324	7.2397	7.6936	6.9143	6.869	131544	CRYBG3
ENSG00000080298	6.4836	6.412	5.7127	5.0963	4.1058	5.506	4.9323	6.0947	5.9305	6.8841	6.1129	5.5247	5.8415	6.0477	5991	RFX3
ENSG00000080345	7.942	8.7873	7.7668	7.9657	7.634	7.9392	7.5808	8.086	8.0807	8.666	8.4373	7.8322	8.0136	8.2594	55183	RIF1
ENSG00000080371	6.8326	7.4779	6.7992	6.9757	6.7851	6.8897	6.7348	6.9746	6.9965	7.6444	7.2249	6.7498	6.9328	7.1502	23011	RAB21
ENSG00000080503	7.8639	7.1913	7.8548	7.5521	7.8442	7.5487	7.6716	7.9224	7.7234	8.2131	7.8482	7.7406	7.8434	7.8262	6595	SMARCA2
ENSG00000080546	5.6051	5.4135	4.5073	5.3743	4.6681	5.2157	4.4891	4.9334	5.2283	5.2205	5.3663	4.9837	4.7037	5.7799	27244	SESN1
ENSG00000080561	2.8661	2.4718	3.1284	3.45	4.6831	3.467	4.7525	3.7614	3.6867	3.0576	3.1359	4.1946	3.2562	3.7939	11043	MID2
ENSG00000080573	3.66	2.7485	5.8205	4.4891	4.4349	5.2027	4.5044	3.7663	3.7857	2.3351	3.1763	4.4688	4.8158	3.3273	50509	COL5A3
ENSG00000080603	6.3578	6.0868	6.6131	6.5137	6.5512	6.6334	6.4718	6.3196	6.4272	5.8418	6.3642	6.4834	6.2064	6.3484	10847	SRCAP
ENSG00000080608	5.2981	6.4803	5.3844	5.5987	5.5231	5.7315	5.5791	5.6757	5.5537	6.8623	5.9649	5.1846	5.4852	5.6314	9933	PUM3
ENSG00000080802	5.622	6.181	5.5226	5.5274	5.5036	5.543	5.5363	5.927	5.7876	6.2962	6.0019	5.6401	5.6431	6.072	4850	CNOT4
ENSG00000080815	6.1208	6.2387	5.9156	6.2345	6.2928	5.9731	6.2643	6.1541	6.1561	6.1902	6.137	6.303	6.1882	6.054	5663	PSEN1
ENSG00000080819	2.7665	3.2517	2.9683	3.2844	3.315	3.4766	3.0144	2.897	3.1501	3.3661	3.0441	3.1604	3.1845	3.3511	1371	CPOX
ENSG00000080822	5.1551	5.6806	5.5619	5.7386	5.7871	5.6404	5.7487	5.8433	5.6488	5.5872	5.8989	6.1348	5.8945	5.8566	56650	CLDND1
ENSG00000080823	5.0415	4.9155	4.0162	3.5281	3.6004	4.7565	3.9131	4.5698	4.2516	4.9474	4.6245	3.7546	4.0737	4.5257	5891	MOK
ENSG00000080824	7.8727	8.6499	8.1919	8.4082	8.3905	8.7955	8.1837	8.4242	8.5238	8.5374	8.7582	8.0309	7.8657	8.2415	3320	HSP90AA1
ENSG00000080839	4.2585	5.4544	4.2498	4.6018	4.1351	4.8902	4.4804	4.5299	4.5758	4.8813	5.2062	4.4408	4.9137	4.7365	5933	RBL1
ENSG00000080845	5.8415	5.2665	6.1424	5.7921	6.1296	5.9142	6.0059	5.6796	5.7503	4.574	5.6172	6.0136	5.72	5.7799	22839	DLGAP4
ENSG00000080854	3.7193	2.3758	4.3491	5.3721	4.9926	5.2441	4.7598	4.1779	3.7453	4.5289	3.5697	4.8452	3.407	3.5019	22997	IGSF9B
ENSG00000080947	4.6501	4.364	3.6037	3.3673	2.7541	3.031	2.9071	3.9066	3.6867	3.8491	3.9188	3.8126	3.4576	3.7764	114819	CROCCP3
ENSG00000080986	1.9252	3.8139	2.9357	3.2985	2.3667	3.3876	2.8053	2.4236	2.2287	3.354	2.6531	2.0001	3.6146	2.2215	10403	NDC80
ENSG00000081014	4.3645	4.9845	4.8069	4.9441	5.4904	4.969	5.4513	4.9113	4.9368	4.8981	5.112	5.1573	5.0756	4.9711	23431	AP4E1
ENSG00000081019	5.5866	6.142	5.0643	5.465	5.2717	5.2243	5.1734	5.6143	5.5073	6.123	5.8371	5.5072	5.4661	5.8123	54665	RSBN1
ENSG00000081026	3.9096	4.8884	5.1198	3.7538	4.327	4.931	4.6699	4.4249	4.0239	3.7085	3.7856	4.386	4.9036	4.0219	260425	MAGI3
ENSG00000081041	-2.9647	-0.1414	1.8055	1.1488	0.5949	0.7685	3.159	0.4673	-0.4633	-1.7437	-0.5892	1.5112	1.5581	-2.6026	2920	CXCL2
ENSG00000081052	2.9344	0.5024	-1.7268	0.8229	0.8279	3.0179	3.56	3.2737	1.6614	3.3418	2.7456	2.889	3.5795	-2.0119	1286	COL4A4
ENSG00000081059	1.9083	1.9692	3.4154	2.6518	4.1942	3.3463	4.373	3.2102	2.9298	2.4761	3.3921	3.8214	4.8666	3.2346	6932	TCF7
ENSG00000081087	4.3237	5.6206	4.93	5.0258	4.8904	4.8088	5.1665	5.5573	4.6673	5.7124	5.7966	5.1642	4.9456	5.2236	28962	OSTM1
ENSG00000081148	2.8035	1.5338	1.7314	1.6239	0.3835	1.5294	1.0113	1.6304	1.6084	1.245	0.3197	1.4223	2.312	1.4798	50939	IMPG2
ENSG00000081154	6.5181	7.1842	6.4107	6.4294	6.3111	6.4588	6.256	6.8608	6.7945	7.425	6.9303	6.3345	6.7061	6.8288	57092	PCNP
ENSG00000081177	4.5638	4.1527	4.4304	4.5236	3.8766	4.4668	3.8834	4.4977	4.2602	3.7508	4.3007	3.817	4.1713	4.5464	55218	EXD2
ENSG00000081181	-0.6024	1.2848	0.9741	2.0267	2.5002	1.6532	1.9596	0.4182	0.5352	0.1617	0.1129	-0.3107	1.4949	0.8394	384	ARG2
ENSG00000081189	3.7856	4.3711	4.3767	4.1549	4.8876	4.8408	5.4802	5.4095	4.8838	5.1004	4.9962	5.4605	5.4186	3.9263	4208	MEF2C
ENSG00000081237	3.539	4.2135	5.302	6.2437	6.8724	6.6933	7.2388	6.762	5.7876	6.2511	6.8482	6.8367	7.5346	3.9342	5788	PTPRC
ENSG00000081277	7.7273	7.1801	8.138	8.602	9.4653	8.8095	9.4027	8.164	8.5993	7.0078	8.0666	8.9935	6.9994	8.3781	5317	PKP1
ENSG00000081307	5.5933	5.8017	5.4217	5.4052	5.3043	5.4176	5.344	5.5937	5.847	6.0721	5.5418	5.438	5.4313	5.8576	79876	UBA5
ENSG00000081320	5.1693	5.0876	6.5766	6.1262	6.6313	6.379	7.0043	6.5024	5.9862	6.3483	6.6043	6.7366	7.4907	4.9441	9262	STK17B
ENSG00000081377	5.4489	3.8501	4.2026	3.7015	4.3036	3.7267	4.6719	4.7544	4.8726	3.6942	3.9734	4.4351	4.783	4.459	8555	CDC14B
ENSG00000081386	5.1371	4.7774	3.9646	5.1084	5.0501	4.5189	4.4782	5.1483	5.2787	4.9023	4.8806	4.7525	4.8873	5.3891	22869	ZNF510
ENSG00000081479	7.0879	4.9372	2.3169	2.7235	-2.4209	2.7589	2.2761	3.6907	5.0339	4.7693	3.7636	5.6388	4.3606	7.1208	4036	LRP2
ENSG00000081665	6.8838	7.4742	6.1916	6.5891	5.7122	5.9466	5.9086	6.8241	6.5809	7.5264	6.7923	6.2073	6.7765	6.8965	440515	ZNF506
ENSG00000081692	2.4183	0.8266	2.5503	2.2275	3.167	2.8798	2.393	1.8501	2.0806	1.3946	1.6621	1.9691	2.2748	2.5017	65094	JMJD4
ENSG00000081721	2.4063	3.1225	3.3795	3.1134	3.4099	3.5422	3.3591	3.0419	2.9007	3.1931	2.781	2.8807	2.9134	3.0217	11266	DUSP12
ENSG00000081760	4.3738	3.9723	4.74	4.3487	6.0607	4.5893	4.8167	4.0666	4.8556	3.6601	4.3604	5.5393	4.4327	4.8534	65985	AACS
ENSG00000081791	5.2352	4.7558	5.0007	4.9091	4.9939	4.9169	5.0273	5.1577	4.981	4.7852	4.9638	5.1863	5.2146	5.2633	9812	DELE1
ENSG00000081803	2.0068	1.5338	3.4959	2.4297	3.054	2.8281	3.1808	3.05	2.2634	2.1789	2.6815	2.9618	3.6146	2.0287	93664	CADPS2
ENSG00000081818	4.6603	4.4905	0.5255	-0.0464	1.2763	2.3623	0.9362	3.8194	2.6524	3.7963	3.2157	1.7673	3.022	2.5332	56131	PCDHB4
ENSG00000081842	3.8882	0.8266	-3.5837	-4.656	-1.4611	0.5307	-2.8173	1.7344	0.4167	0.1617	2.2972	-0.6531	0.0705	-1.2703	56142	PCDHA6
ENSG00000081853	4.3552	4.4269	0.8395	0.8488	0.1356	-0.1093	0.488	3.0661	1.0941	1.988	2.5126	1.6932	1.3594	2.763	56113	PCDHGA2
ENSG00000081870	4.1727	4.6889	3.5126	3.9931	3.6143	3.6395	3.7655	4.1667	4.3679	4.9454	4.3663	3.7317	3.9573	4.3094	51668	HSPB11
ENSG00000081913	4.0815	4.2487	4.2331	4.2791	5.0918	4.4301	5.0197	4.7218	4.044	4.02	4.6747	4.9895	4.3665	4.0656	23239	PHLPP1
ENSG00000081923	5.9014	5.7615	5.0737	5.3451	5.4434	5.4703	5.2083	5.0306	5.3478	6.1372	6.2629	5.3153	4.7874	4.9303	5205	ATP8B1
ENSG00000081985	-0.1141	1.1913	1.9266	2.5371	2.8455	2.4232	2.7183	2.3468	1.374	1.245	2.2347	2.3883	2.3835	0.9368	3595	IL12RB2
ENSG00000082014	5.4561	4.9914	5.524	4.8591	3.3979	4.805	3.1199	3.9418	3.8895	4.408	4.1963	3.4961	4.5358	3.5489	6604	SMARCD3
ENSG00000082068	5.1078	5.4544	5.2516	4.8765	4.4889	5.1115	4.9751	5.2289	5.2773	5.4052	5.4905	4.9876	5.1629	5.1745	55100	WDR70
ENSG00000082074	2.4652	3.2284	4.1251	5.1271	5.9094	5.6584	5.9102	5.6731	4.8537	5.1094	5.8776	5.9563	6.4967	2.9142	2533	FYB1
ENSG00000082146	3.5554	2.8642	2.2388	2.9556	2.7028	2.4133	2.7108	3.2102	3.1563	2.9327	2.6531	3.5123	2.8642	3.1626	55437	STRADB
ENSG00000082153	6.6478	7.1842	7.3966	7.5714	7.8355	7.5626	7.8219	7.1262	6.8263	6.9888	6.9079	6.8916	7.3864	6.8446	9689	BZW1
ENSG00000082175	2.9427	1.7678	3.178	2.0603	2.4073	2.4625	3.2954	3.7113	3.1988	3.5738	3.0221	2.8973	3.5012	2.9142	5241	PGR
ENSG00000082196	4.1333	3.636	3.4213	2.8823	2.4622	2.6356	2.8469	4.0262	4.5194	4.7016	4.2287	4.4632	3.729	3.8281	114899	C1QTNF3
ENSG00000082212	6.2053	6.7528	5.9619	6.0149	5.2248	6.2271	5.7714	6.4033	5.8384	6.6344	6.2527	5.6077	6.3488	5.77	4200	ME2
ENSG00000082213	4.3269	4.7227	4.6649	4.5788	4.6831	4.5937	4.4935	4.4342	4.61	5.0674	4.4539	4.5602	4.783	4.5439	55322	C5orf22
ENSG00000082258	6.8399	7.2295	6.5206	6.4773	6.348	6.6269	6.3475	6.7385	6.7167	7.216	6.8298	6.6524	6.7269	6.7865	905	CCNT2
ENSG00000082269	6.0817	6.6965	6.0971	6.6501	6.9085	6.4864	6.8016	6.66	6.6026	6.7505	6.5482	6.7764	6.4572	6.5808	57579	FAM135A
ENSG00000082397	2.951	3.6594	4.2923	4.5633	4.7696	4.5488	5.3097	4.6004	4.3082	4.4962	4.6293	5.2097	4.7337	2.7718	23136	EPB41L3
ENSG00000082438	6.6674	6.9964	6.6903	6.4148	7.0752	6.4251	7.0473	7.0339	6.8838	7.8666	6.8112	7.2882	7.0493	6.5114	22837	COBLL1
ENSG00000082458	5.2009	5.1323	4.6271	5.0258	4.8703	4.8277	4.6188	4.5153	4.4099	4.6329	4.7369	4.4351	4.5643	4.5413	1741	DLG3
ENSG00000082482	2.2807	1.2231	1.5707	0.3295	1.3109	1.1985	2.6495	3.1132	3.1928	1.6138	2.4807	2.8469	2.9453	1.1948	3776	KCNK2
ENSG00000082497	5.0023	4.1651	6.0682	5.8509	6.0626	5.7103	5.1829	5.2814	5.0655	5.565	5.7016	5.1659	5.2786	5.1578	56256	SERTAD4
ENSG00000082512	4.4458	4.5196	4.8535	4.2671	4.4775	4.62	4.8426	5.137	4.3356	4.6628	4.7704	5.2873	5.9228	3.8491	7188	TRAF5
ENSG00000082515	3.5981	3.9343	3.54	3.3939	3.332	3.6352	3.3638	3.5834	3.7121	3.8404	3.6389	3.3531	3.4631	3.8281	29093	MRPL22
ENSG00000082516	4.8178	4.6307	4.442	4.6957	4.385	4.9222	4.231	4.4373	4.4781	4.3784	4.5077	4.2856	4.234	4.7275	25929	GEMIN5
ENSG00000082641	5.4863	5.5391	6.1326	6.2066	6.7727	6.3215	6.3127	6.1161	6.0818	5.6331	6.2738	6.5453	5.6979	5.7744	4779	NFE2L1
ENSG00000082684	3.8445	-0.8635	-0.1996	-0.4897	1.2228	1.0773	0.3405	0.7315	2.1566	0.9868	-0.0028	0.488	-1.1182	1.2962	54437	SEMA5B
ENSG00000082701	6.6124	6.9779	7.1852	7.0012	6.7575	6.8281	6.7753	6.7416	6.8805	7.0651	7.1791	6.8755	6.6927	6.8869	2932	GSK3B
ENSG00000082781	5.3908	3.7606	6.8903	5.4279	6.1465	5.6949	6.0503	5.1965	5.4879	4.3235	4.7347	5.7412	5.9903	5.2633	3693	ITGB5
ENSG00000082805	7.3355	7.3322	6.6086	6.9994	6.7003	6.9439	7.0327	7.1921	6.9594	7.3658	7.3747	6.8389	6.5695	7.165	23085	ERC1
ENSG00000082898	8.2063	8.4595	7.4717	7.6489	7.2082	7.8546	7.1884	7.6485	8.115	7.8639	7.8109	7.3909	7.7145	7.963	7514	XPO1
ENSG00000082996	5.3127	5.9952	5.5897	5.664	5.8123	5.3899	5.6237	5.468	5.5677	6.3306	5.9308	5.4964	5.4467	5.4928	11342	RNF13
ENSG00000083093	4.5691	5.2316	4.5073	4.6814	4.832	4.931	4.7155	4.5921	4.9115	4.9126	5.0498	4.6991	4.7107	4.6602	79728	PALB2
ENSG00000083097	7.1539	6.9889	6.2096	6.6788	6.8524	6.5612	6.794	7.3483	7.0493	7.3461	6.8596	6.9004	6.5001	7.2614	23033	DOP1A
ENSG00000083099	4.6927	5.2218	4.8838	4.8203	4.5058	4.8938	4.4311	4.9047	5.0947	5.5114	4.983	4.6656	4.6023	5.2726	57226	LYRM2
ENSG00000083123	5.9517	5.107	4.2923	4.8236	3.5176	4.2596	3.7546	5.1946	5.1297	5.8418	4.8159	4.0086	4.4043	5.0675	594	BCKDHB
ENSG00000083168	7.3433	7.6603	7.3185	7.5885	7.514	7.4411	7.6228	7.6121	7.6602	7.6654	7.8456	7.736	7.4311	7.7064	7994	KAT6A
ENSG00000083223	6.0827	6.6779	6.0359	6.842	7.2054	6.5141	7.1867	6.7706	6.6433	6.2544	6.4758	6.9394	6.2573	6.4618	79670	TUT7
ENSG00000083290	5.3143	5.293	5.3036	4.8937	4.3891	4.9327	4.7598	4.8799	5.2165	4.9931	5.2013	4.6632	4.996	5.6779	9706	ULK2
ENSG00000083307	8.0005	7.7222	6.8333	6.7739	5.6778	6.739	5.7972	6.7822	6.4405	6.9495	6.4478	6.1366	6.3893	6.4245	79977	GRHL2
ENSG00000083312	7.6975	7.7614	7.6419	7.2184	7.4038	7.4783	7.4989	7.269	7.4111	7.6272	7.3569	7.2719	7.6495	7.5391	3842	TNPO1
ENSG00000083444	3.5113	3.0265	4.5321	4.1601	3.705	4.4301	3.676	3.0419	3.7037	2.3102	2.9066	3.5652	3.5744	3.0437	5351	PLOD1
ENSG00000083457	2.1716	1.9878	2.1844	2.4297	2.6086	2.3623	2.1817	2.2519	2.2169	1.418	2.1958	2.1599	2.2622	2.1823	3682	ITGAE
ENSG00000083520	6.1853	6.8801	6.3883	6.3272	6.2516	6.3108	6.2934	6.3754	6.2786	6.8793	6.6055	6.2255	6.3096	6.2711	22894	DIS3
ENSG00000083535	5.7401	6.5989	5.2762	5.4597	4.5039	5.4	5.1178	5.6143	5.5792	6.6739	6.0679	5.1573	5.3899	5.7127	10464	PIBF1
ENSG00000083544	6.7402	6.9122	6.1433	6.0149	5.2913	5.8021	5.6127	6.4407	5.9368	7.2479	6.5648	5.7285	6.2949	6.8156	81550	TDRD3
ENSG00000083635	3.6034	4.2095	3.5345	3.508	3.2496	3.7105	3.1199	3.7466	3.5099	4.0162	3.7592	3.0386	3.3839	3.7274	26747	NUFIP1
ENSG00000083642	6.4387	7.0552	6.5199	6.61	6.251	6.4606	6.2241	6.8579	6.943	7.074	7.1164	6.5073	6.8399	7.2301	23047	PDS5B
ENSG00000083720	4.7648	4.9252	5.118	5.3519	5.7363	5.4239	5.8612	5.22	5.2326	4.5688	4.835	5.2603	4.7653	4.7115	5019	OXCT1
ENSG00000083750	3.9719	3.9723	3.7327	3.3807	3.4876	3.4524	3.3638	3.6699	3.6609	3.9692	3.6581	3.2791	3.6965	3.523	10325	RRAGB
ENSG00000083799	5.7413	5.7506	6.1263	6.2546	7.0337	6.2228	6.7654	6.5637	6.3423	6.383	6.523	6.6682	6.9565	6.1712	1540	CYLD
ENSG00000083807	2.5976	0.9837	1.9915	1.4656	0.6227	1.2443	0.857	1.1778	1.0147	1.4639	1.5841	0.1978	0.9828	1.7889	10998	SLC27A5
ENSG00000083812	3.729	2.6698	3.2984	3.3628	3.6247	3.1439	3.0914	2.9924	3.3412	2.9163	2.9225	3.7546	2.7958	3.6577	25799	ZNF324
ENSG00000083814	3.4484	2.781	-0.1996	2.7165	0.8038	2.2321	1.0355	2.5199	2.7698	1.8567	2.6338	2.1461	2.4847	3.4257	79891	ZNF671
ENSG00000083817	2.8573	2.445	2.342	2.545	2.6224	2.8054	2.7769	2.7656	2.6869	1.2185	2.5945	2.7314	2.3719	2.9993	55659	ZNF416
ENSG00000083828	5.622	5.1959	5.1235	5.2524	5.0059	5.0355	4.9891	5.0509	5.4099	5.0729	5.2652	4.9856	5.2227	5.8965	54807	ZNF586
ENSG00000083838	2.2542	1.2543	2.3667	2.0039	1.9166	1.2443	1.6664	1.4947	1.4763	1.0483	1.1417	2.1038	1.8885	1.6617	55663	ZNF446
ENSG00000083844	6.6491	6.6794	6.3935	6.7285	6.5598	6.7118	6.3427	6.5924	6.6487	6.8602	6.7885	6.6444	6.318	6.8514	9422	ZNF264
ENSG00000083845	6.1659	5.9035	6.2508	6.4512	6.6283	6.3341	6.4274	5.9368	5.6694	4.8209	6.0103	6.1582	5.5886	6.4034	6193	RPS5
ENSG00000083857	9.6115	9.5052	9.783	9.0084	8.6612	9.2132	8.9078	8.9914	9.5479	9.0598	9.784	8.9042	9.3081	9.451	2195	FAT1
ENSG00000083896	6.4453	6.7925	6.2714	6.4072	5.9566	6.1822	6.0271	6.4854	6.4046	6.9086	6.5712	6.2014	6.2786	6.5114	91746	YTHDC1
ENSG00000083937	4.2384	5.4426	4.8293	5.3909	5.8902	5.2071	5.6326	5.3187	5.2659	5.6933	5.2384	5.2377	5.1356	5.1712	25978	CHMP2B
ENSG00000084070	3.358	3.5694	4.2162	4.6615	5.7347	4.9397	5.3716	4.4218	4.5049	4.0984	4.6981	5.1964	5.3812	4.0834	64744	SMAP2
ENSG00000084072	4.9558	4.8378	4.9029	4.2478	4.1638	4.3976	4.1138	4.2179	4.9096	5.1004	4.9288	5.0685	4.8624	4.8596	10450	PPIE
ENSG00000084073	5.1133	5.9928	5.5831	5.6167	5.6494	5.6804	5.7303	5.7207	5.5025	6.7071	5.7616	5.3654	5.168	5.4604	10269	ZMPSTE24
ENSG00000084090	5.5075	5.8056	6.1558	6.0206	6.4836	6.3726	6.1692	5.9137	6.1003	5.6555	6.091	6.2048	6.2006	5.9712	56910	STARD7
ENSG00000084092	4.0965	4.6396	3.6746	4.2108	4.0582	3.9742	3.7799	4.1779	3.9583	4.6329	4.3865	4.2179	3.6871	4.2725	84273	NOA1
ENSG00000084093	7.3307	7.6686	7.2127	7.3243	6.7278	7.0893	6.6517	7.2103	7.0999	7.7104	7.396	6.8453	7.0215	7.3732	5978	REST
ENSG00000084110	3.5001	5.5296	5.8924	6.2308	7.6436	6.7092	7.7385	6.0601	5.6256	3.6049	5.3279	7.0595	4.9337	6.2625	3034	HAL
ENSG00000084112	5.7461	5.5343	6.9229	5.8136	5.9227	5.9883	6.143	5.8092	5.2716	5.2519	5.6665	5.8517	6.1042	5.6375	54434	SSH1
ENSG00000084207	4.3489	4.4062	5.8492	5.9043	6.852	6.0724	6.3256	4.5442	4.4355	3.5997	4.5622	4.9222	4.4128	4.6578	2950	GSTP1
ENSG00000084234	6.9949	7.2923	7.3815	7.1685	7.3029	7.0873	7.5928	7.4093	7.1241	7.7817	7.3436	7.2406	7.0584	6.7389	334	APLP2
ENSG00000084444	2.7188	2.5742	2.9923	3.5281	3.2271	3.2542	3.5134	3.8521	3.9932	3.4765	3.3217	4.3106	2.6193	3.7045	57613	FAM234B
ENSG00000084453	7.0595	5.6325	3.0695	5.8731	0.6227	4.6243	2.0573	4.8408	2.7698	5.51	4.1395	3.0534	5.5174	4.0475	6579	SLCO1A2
ENSG00000084463	5.6077	6.2819	5.8945	5.9059	5.9546	5.8537	5.8905	5.8151	5.8986	6.1987	6.0848	5.7964	5.9457	5.7058	51729	WBP11
ENSG00000084623	4.051	4.241	5.0377	4.8968	5.4008	5.1315	5.1445	4.4618	4.6212	3.7918	4.4838	4.4266	4.2753	4.3947	8668	EIF3I
ENSG00000084636	5.5959	5.2836	7.5186	5.1816	5.7227	6.0403	5.734	5.0946	5.5769	4.5126	5.2256	5.8259	6.0774	4.2443	1307	COL16A1
ENSG00000084652	5.9289	5.7452	6.5364	6.2619	6.3057	6.3816	6.2611	5.7144	5.9511	5.1747	5.8632	5.9374	5.7014	5.7886	200081	TXLNA
ENSG00000084676	7.0202	7.0869	6.8071	6.9069	7.1143	6.891	7.2404	7.1903	7.5525	7.1518	7.2337	7.123	7.0566	7.4895	8648	NCOA1
ENSG00000084693	3.7575	3.1723	3.7469	3.0479	3.2979	3.101	3.3103	2.984	3.2048	2.6841	2.6626	2.8723	3.4741	3.2088	60509	AGBL5
ENSG00000084710	2.2135	0.6965	2.4954	2.1147	3.195	2.1742	3.6567	1.9912	1.9867	0.8553	1.5841	1.7307	2.9374	1.3678	22979	EFR3B
ENSG00000084731	4.3768	3.4532	4.1784	4.369	3.2406	4.3329	3.3004	3.5945	2.9007	3.1794	3.5697	3.0159	3.559	3.0217	3797	KIF3C
ENSG00000084733	6.0103	7.3207	6.6285	7.2134	7.5836	7.2605	7.7246	7.1875	7.1194	7.2202	7.1129	7.0886	6.3871	6.759	10890	RAB10
ENSG00000084754	5.9507	6.1555	5.9929	6.3127	6.7797	6.2142	6.3733	6.1856	6.1468	5.9096	6.2854	6.1154	5.6779	6.2444	3030	HADHA
ENSG00000084764	2.9176	1.1587	2.6238	2.1875	2.986	2.3095	2.8331	2.135	2.6784	1.9563	1.969	2.9618	2.1016	2.169	22924	MAPRE3
ENSG00000084774	5.6767	4.4905	5.4552	5.2596	5.3528	5.5533	4.8798	4.5698	5.1836	3.8705	4.7369	4.8215	4.7382	5.1628	790	CAD
ENSG00000085063	6.9809	7.8196	7.759	7.243	7.4013	7.2349	7.5851	7.2012	7.1522	7.4272	7.2943	7.4759	7.4764	7.3923	966	CD59
ENSG00000085117	1.607	1.2848	3.4154	3.0367	4.2035	3.1499	3.4337	2.2378	2.405	1.0178	1.9062	3.0972	2.2237	1.7358	3732	CD82
ENSG00000085185	3.984	2.4177	2.7605	2.9255	3.0334	2.9013	2.7108	2.9924	3.1377	2.5838	3.129	3.3769	2.8304	3.3032	63035	BCORL1
ENSG00000085224	8.4792	9.1771	8.4317	8.1754	7.7122	8.1952	8.0993	8.5883	8.4971	9.4772	8.8132	8.1705	8.4453	8.4362	546	ATRX
ENSG00000085231	2.3697	3.6653	3.0619	2.857	2.9535	3.4129	3.0205	3.0174	3.0607	3.9772	3.254	2.6748	2.8304	3.1626	102157402	AK6
ENSG00000085265	-1.346	-0.5092	0.2351	1.4987	1.6722	2.6096	2.9522	2.0887	0.9307	2.0036	2.8493	2.2659	1.4949	-0.5019	2219	FCN1
ENSG00000085274	5.1497	5.8824	5.2565	5.1084	4.9521	5.2243	5.0936	5.5082	5.3178	5.9545	5.5975	5.1778	5.2597	5.3572	55892	MYNN
ENSG00000085276	1.607	1.5338	2.2119	1.9806	2.5734	1.9851	2.7982	2.4483	2.4955	2.0939	2.6241	3.4004	2.9294	1.5635	2122	MECOM
ENSG00000085365	6.7779	6.9726	6.6444	6.5203	6.1884	6.5544	6.1969	6.5323	6.1911	6.736	6.7599	5.9701	6.0252	6.2364	9522	SCAMP1
ENSG00000085377	5.7928	5.5579	5.6336	5.7255	5.2629	5.7435	5.215	5.2676	4.7635	4.4139	5.0131	4.7841	5.4565	4.9883	5550	PREP
ENSG00000085382	5.4149	5.5796	4.9749	5.0427	4.2906	4.9553	4.4265	4.9594	4.712	5.0373	4.9754	4.668	4.8934	5.1185	57531	HACE1
ENSG00000085415	4.7388	5.1091	5.2349	5.0538	5.1539	5.3182	5.1022	4.8006	4.9332	4.6304	4.8496	4.7908	5.013	4.9826	81929	SEH1L
ENSG00000085433	4.3768	5.1027	4.3429	5.0286	5.5801	4.6308	5.1734	5.1781	4.7308	5.3236	5.2368	5.5681	4.4797	4.549	22911	WDR47
ENSG00000085449	5.7305	6.1503	6.0813	6.2241	6.1971	5.9992	5.9545	6.3087	6.1138	6.7325	6.6264	6.2205	6.7009	6.0897	57590	WDFY1
ENSG00000085465	2.2407	2.1122	2.0536	2.104	2.6016	1.4339	2.3454	1.4708	2.5245	1.3217	0.9682	2.2531	2.5587	1.9838	5016	OVGP1
ENSG00000085491	5.7778	5.9719	5.3995	5.6196	5.1115	5.577	5.3159	5.543	5.4367	5.9044	5.7605	5.1573	5.2129	5.2538	29957	SLC25A24
ENSG00000085511	5.58	6.2523	6.6028	6.2333	5.9283	6.4648	6.3608	5.8387	6.4878	6.1799	6.5667	6.1719	6.063	6.793	4216	MAP3K4
ENSG00000085514	2.3448	1.4284	1.7873	1.8328	2.0352	1.5659	1.6818	1.6937	1.1447	0.5917	0.5831	1.3029	1.5581	1.0858	29992	PILRA
ENSG00000085552	5.8111	4.9276	5.3508	5.1675	4.1495	5.4954	3.676	4.4404	4.7452	4.4139	4.6462	4.083	4.2722	4.6696	57549	IGSF9
ENSG00000085563	1.4289	0.5024	1.2641	2.3594	2.2013	1.6701	2.8672	2.9924	1.4158	1.7862	2.2725	2.6939	2.2997	1.2464	5243	ABCB1
ENSG00000085644	2.2542	0.7845	2.391	2.2076	2.2994	2.4133	2.0455	2.0079	2.2974	0.6324	1.604	2.5333	1.872	2.247	7760	ZNF213
ENSG00000085662	2.9836	2.3327	3.588	2.9133	3.2849	3.2929	3.0144	2.0079	2.5052	1.8394	2.7093	2.9055	3.2434	2.8819	231	AKR1B1
ENSG00000085719	6.4224	7.0351	6.5151	6.6824	6.6202	6.463	6.8029	7.0466	6.8369	7.2139	7.0517	6.7543	6.6702	6.8241	8895	CPNE3
ENSG00000085721	4.8624	5.0724	5.1486	4.8638	5.0282	5.1481	4.9096	4.9268	4.9023	5.1935	5.0261	4.5497	5.2047	4.9788	54700	RRN3
ENSG00000085733	6.3223	6.1901	6.8328	6.5823	6.8804	6.5481	6.798	6.1681	6.4569	6.1722	6.2707	6.4689	6.0935	6.3941	2017	CTTN
ENSG00000085741	0.6664	-0.225	0.8743	0.7424	2.3165	1.4339	0.4525	0.8475	0.6091	-0.8428	-0.1959	0.3976	0.0115	-0.0647	7481	WNT11
ENSG00000085760	3.7433	4.8884	4.2597	4.2767	4.6326	4.6711	4.545	4.4738	4.3943	5.0316	4.7347	4.3075	4.3724	4.1254	4528	MTIF2
ENSG00000085788	6.1605	6.4411	5.9332	5.9356	5.5898	5.7103	5.8052	6.2156	5.7162	6.3088	5.9677	5.698	6.1365	5.7388	23259	DDHD2
ENSG00000085831	0.496	2.273	2.7227	3.6872	4.7109	3.3515	4.6407	2.9324	2.0277	-0.3708	2.3918	3.4575	2.2997	2.142	22996	TTC39A
ENSG00000085832	6.7455	7.0552	6.57	6.8472	7.128	6.6253	7.2553	7.1944	6.9546	7.2998	7.1762	7.1817	7.0842	6.9722	2060	EPS15
ENSG00000085840	1.7466	2.2577	2.0837	2.2373	1.8117	2.3414	1.7852	1.2071	1.6084	0.4162	0.5005	1.2778	1.9209	1.543	4998	ORC1
ENSG00000085871	2.0226	1.2543	1.7502	2.5763	3.6039	1.9851	2.9774	2.7656	2.8634	2.272	2.6908	3.1672	1.5581	2.2845	4258	MGST2
ENSG00000085872	3.9678	3.4261	4.4478	3.9668	4.0116	4.268	3.7177	3.3994	3.5896	2.7504	3.2414	3.6655	3.7426	3.9104	10523	CHERP
ENSG00000085978	4.2042	3.9343	4.1215	4.2133	4.6292	4.2845	4.4334	4.4768	4.529	4.0391	4.3128	4.6991	4.6271	4.1425	55054	ATG16L1
ENSG00000085982	5.6679	5.3572	5.2299	5.1178	4.6946	5.1406	4.8562	5.3386	5.6088	5.8461	5.6366	5.2539	5.2324	5.4928	55230	USP40
ENSG00000085998	4.5799	3.1393	4.5804	3.9727	4.0063	3.964	3.7177	3.5265	4.0103	3.0501	3.5898	3.9342	3.7152	4.1185	55624	POMGNT1
ENSG00000085999	2.0841	1.6556	2.0688	1.9689	1.5471	2.6441	1.7852	1.345	1.5718	0.7106	1.414	1.1727	2.1974	0.9982	8438	RAD54L
ENSG00000086015	5.2554	3.8602	5.4024	4.75	4.2331	4.6135	4.5259	4.3548	4.6651	3.9573	4.2667	4.7996	4.8071	4.8304	23139	MAST2
ENSG00000086061	5.5353	5.9952	5.7601	5.9394	5.5147	6.3968	5.6316	5.8068	5.6737	6.4119	6.0113	5.3549	5.4467	5.9499	3301	DNAJA1
ENSG00000086062	5.3094	6.0124	6.8378	6.7376	6.182	6.2911	6.3152	5.648	5.9731	6.3088	6.3744	5.6548	6.2926	5.7321	2683	B4GALT1
ENSG00000086065	4.5665	5.1614	4.7979	4.8414	4.8186	4.901	4.9844	4.7244	4.7411	5.45	5.0571	4.7908	4.6515	4.6362	51510	CHMP5
ENSG00000086102	5.9099	6.0846	5.9598	6.1953	6.2775	6.1815	6.317	6.1228	6.1934	6.3337	6.2248	6.2377	5.9108	6.1125	4799	NFX1
ENSG00000086189	3.5769	4.115	3.4213	3.6764	3.5323	3.9502	3.9261	4.1329	3.8481	4.457	4.2287	3.7178	3.7426	4.0144	27292	DIMT1
ENSG00000086200	5.2164	5.4256	4.9587	5.0086	4.8454	5.0756	4.9451	5.0649	5.0034	5.043	5.0625	4.8388	5.1182	5.1116	51194	IPO11
ENSG00000086205	-0.7026	1.5837	1.8759	0.5348	1.6317	0.7368	1.3757	1.0864	0.9593	2.3596	-0.1286	0.8706	0.8203	-2.2772	2346	FOLH1
ENSG00000086232	5.7413	6.0461	6.0008	5.8193	5.9227	6.0724	6.0585	5.8514	5.8977	6.0868	5.8673	5.8759	6.0419	5.793	27102	EIF2AK1
ENSG00000086289	0.8189	0.7412	1.6331	0.046	-0.314	0.7994	1.2777	1.8126	0.6447	1.5726	2.0291	1.2778	2.2366	0.4126	54749	EPDR1
ENSG00000086300	2.3448	3.3122	3.6446	3.4626	3.3022	3.5961	3.3349	2.888	3.0804	3.5151	2.5439	3.1466	3.9176	2.1145	29887	SNX10
ENSG00000086475	5.3175	5.1737	4.8838	5.1071	4.688	5.2143	4.6796	5.0245	4.9564	4.7486	4.803	4.5523	5.2064	5.1812	22929	SEPHS1
ENSG00000086504	1.5207	1.872	2.7131	2.1147	2.8804	2.6183	2.1038	1.6086	1.7458	0.955	1.6236	1.9374	1.5786	1.2208	10573	MRPL28
ENSG00000086544	3.0234	2.445	3.8771	4.2008	4.7125	3.9259	4.3442	3.0174	2.9153	1.3946	3.1152	3.7409	2.6583	3.3452	80271	ITPKC
ENSG00000086548	-3.5756	1.5338	1.5055	4.0776	2.2994	4.2845	2.0573	0.6487	0.6091	0.7481	1.2212	1.1451	2.418	-0.4192	4680	CEACAM6
ENSG00000086570	4.3707	6.7765	7.8065	7.5022	8.8089	7.7769	8.2035	6.7004	7.326	6.1104	7.2515	8.1166	6.2605	7.1952	2196	FAT2
ENSG00000086589	5.0892	5.5995	5.3523	5.135	4.9327	5.3784	5.2083	5.1596	5.1806	5.7254	5.3309	5.0501	5.1234	5.1374	55696	RBM22
ENSG00000086598	6.1417	6.9555	7.0692	6.9647	7.1874	7.0544	7.2999	6.8276	6.7935	7.0614	6.9986	6.8249	6.833	6.7788	10959	TMED2
ENSG00000086619	3.8968	3.7109	3.3795	3.0423	3.2673	3.5558	3.5888	3.6488	3.6565	3.9968	4.0874	3.4292	4.0555	4.0219	56605	ERO1B
ENSG00000086666	5.5531	5.833	5.6909	5.4929	6.0884	5.6929	6.1787	5.6861	5.5277	5.7112	5.6736	5.6802	5.6743	5.7456	54469	ZFAND6
ENSG00000086696	-1.9394	0.2161	1.2902	2.1253	4.2195	2.6096	0.5564	-1.6551	0.3749	-1.5489	0.6227	-0.1658	-1.7746	1.3678	3294	HSD17B2
ENSG00000086712	4.8469	4.7172	4.5429	4.4473	4.4544	4.5759	4.3	4.6195	4.7796	5.0163	5.0553	4.1468	3.9455	4.5231	55787	TXLNG
ENSG00000086730	0.1954	-0.6179	0.9416	1.7934	2.325	2.3726	2.355	1.5182	0.9016	0.4621	1.0284	1.4675	1.1564	0.6983	7462	LAT2
ENSG00000086758	8.7493	8.6371	8.7697	8.4642	8.8247	8.9269	8.7122	8.5989	8.7749	8.2847	8.6465	8.7127	8.5536	8.5177	10075	HUWE1
ENSG00000086827	3.7763	4.6918	4.1608	4.4642	4.5169	4.5142	4.8964	4.3515	4.483	4.3603	4.3721	4.4208	4.4214	4.4174	9183	ZW10
ENSG00000086848	4.7292	4.8171	4.6091	4.4043	4.4544	4.2144	4.5259	4.3775	4.6301	4.5871	4.6293	4.5365	4.8308	4.7545	79796	ALG9
ENSG00000086991	3.0621	2.6698	5.0625	3.2263	2.0861	3.6266	2.5184	2.0729	1.2408	2.5523	1.9535	1.7491	3.9096	2.3914	50507	NOX4
ENSG00000087008	3.5445	2.904	3.7469	3.6979	4.3185	3.7743	3.8047	3.1736	3.6478	3.1517	3.4756	3.641	3.5845	3.686	8310	ACOX3
ENSG00000087053	6.1281	6.3717	6.1272	5.742	5.7114	5.9018	6.1325	6.0164	5.8744	6.3407	5.9169	5.7469	6.0792	6.1762	8898	MTMR2
ENSG00000087074	3.7902	3.9391	5.2433	4.731	5.2717	5.0709	5.258	4.4708	4.8365	4.0391	4.8052	5.5113	4.835	3.878	23645	PPP1R15A
ENSG00000087077	3.7994	2.781	4.1991	3.7674	3.8533	4.0598	3.8497	3.5438	3.7163	2.7129	3.1359	3.5548	3.5845	3.5642	7205	TRIP6
ENSG00000087086	6.73	5.198	7.4528	6.8512	7.4021	7.0407	7.1041	6.333	6.5676	4.9694	6.0535	7.3688	6.9812	6.4196	2512	FTL
ENSG00000087087	5.3847	5.4238	5.7566	5.4247	5.555	5.6836	5.501	5.3777	5.2815	4.9352	5.454	5.193	5.2832	5.3305	51593	SRRT
ENSG00000087088	2.1138	1.4284	2.7417	2.1671	2.308	2.3726	2.2962	1.8126	1.9156	0.9868	1.5434	2.1461	2.2748	1.9058	581	BAX
ENSG00000087095	4.4975	4.8734	4.3858	4.3801	4.1107	4.3951	4.3988	4.5782	4.5408	4.7784	4.6462	4.2981	4.4467	4.5126	51701	NLK
ENSG00000087111	4.0815	3.845	4.3019	4.1418	4.6102	4.2484	4.3296	3.9505	4.1593	3.279	3.9267	4.1606	3.9055	4.1219	94005	PIGS
ENSG00000087116	6.0864	4.7311	6.6922	5.2511	4.8409	6.0183	5.1788	5.7693	5.2076	4.5793	4.1765	5.2425	6.3414	4.0548	9509	ADAMTS2
ENSG00000087128	-2.537	0.6965	0.6514	2.0267	4.5132	3.0179	2.7332	-0.9921	2.0411	-0.4537	-0.4188	1.4675	-0.4047	2.564	28983	TMPRSS11E
ENSG00000087152	4.506	3.8953	4.5045	4.4642	5.0295	4.6436	4.8964	3.8288	4.0507	2.9408	3.9148	4.5654	4.1747	4.1761	56970	ATXN7L3
ENSG00000087157	4.8065	4.2869	5.0775	4.6207	4.4525	4.4252	4.4715	4.2215	4.3838	4.1763	4.398	4.3013	4.4851	4.3919	9489	PGS1
ENSG00000087191	4.2282	4.6098	5.0396	4.9411	5.2662	5.166	5.0512	4.6223	4.9115	4.1021	4.6677	5.0612	4.7337	4.7567	5705	PSMC5
ENSG00000087206	4.6753	4.6455	4.2858	4.6075	4.3952	4.6025	4.3918	4.7568	4.5337	4.7693	4.6462	4.4771	4.2627	4.7046	51720	UIMC1
ENSG00000087245	6.4328	5.3909	8.4261	7.1861	7.4038	7.4539	7.9713	7.4241	7.6683	5.9585	6.9264	8.2226	8.3267	5.5933	4313	MMP2
ENSG00000087253	5.2835	6.0495	6.5103	5.095	5.3487	5.8537	5.8713	5.2378	5.2194	6.2272	5.2078	5.1625	5.3592	4.7298	54947	LPCAT2
ENSG00000087258	0.4026	0.4495	1.9756	1.5936	1.9389	1.4339	1.727	1.8685	1.7126	0.672	1.6236	2.1181	1.9048	1.2464	2775	GNAO1
ENSG00000087263	4.2145	4.7585	4.4362	4.7275	4.7866	4.9808	4.8798	4.55	4.8423	4.9106	4.67	4.5179	4.7245	4.486	55239	OGFOD1
ENSG00000087266	7.5508	6.8383	7.0569	7.1377	7.2529	6.5083	6.7472	7.3121	7.1607	7.6221	7.0376	7.287	6.6642	7.6558	6452	SH3BP2
ENSG00000087269	4.0238	5.0919	4.7329	4.7856	5.244	5.1223	5.1734	4.8244	4.6565	4.9311	5.0892	4.6825	4.5566	4.672	8602	NOP14
ENSG00000087274	7.0628	7.0998	7.1882	7.0747	7.0927	6.9816	6.8282	7.0486	6.9594	6.8804	7.162	7.0976	7.0392	7.0955	118	ADD1
ENSG00000087299	4.089	4.3532	3.588	3.9278	3.9743	3.9082	3.9454	3.8288	4.0171	3.9532	3.8412	4.1259	4.011	4.1827	79944	L2HGDH
ENSG00000087301	4.5529	5.2179	4.3491	4.2838	3.5614	4.669	3.8117	4.5754	4.5572	5.5236	4.9754	4.2277	4.1475	4.4342	57544	TXNDC16
ENSG00000087302	5.5173	6.8593	5.985	5.9242	5.8772	5.8901	6.0309	6.0621	5.8191	6.7301	6.3325	5.6401	6.0102	5.781	51637	RTRAF
ENSG00000087303	4.4661	3.1055	5.2908	4.1471	3.7994	4.7663	4.5885	4.2286	4.0802	3.6353	3.6292	3.962	4.8955	3.1217	22795	NID2
ENSG00000087338	5.4963	5.4527	4.8622	4.8301	4.123	4.7644	4.3801	5.0749	4.9224	5.2272	4.9149	4.5911	4.7359	4.8346	64395	GMCL1
ENSG00000087365	6.0387	6.3475	6.4823	6.3574	6.5006	6.4941	6.4336	6.0937	6.2464	6.2147	6.2847	6.0446	6.1579	5.9005	10992	SF3B2
ENSG00000087448	5.6854	6.1252	5.7843	5.9051	5.358	6.145	5.5321	5.917	5.6367	5.7406	5.857	5.5153	5.818	5.7275	57542	KLHL42
ENSG00000087460	7.9451	8.8327	8.8104	8.4146	7.9617	8.7562	7.8879	8.085	7.7813	8.5298	8.2702	7.9969	8.3092	7.6196	2778	GNAS
ENSG00000087470	6.1827	7.0733	6.3069	6.4018	6.1755	6.5135	6.5304	6.6434	6.4866	7.046	6.7561	6.2189	6.6155	6.4632	10059	DNM1L
ENSG00000087494	-0.5087	-0.5092	3.6647	2.5763	1.0895	3.1797	2.2761	0.8475	0.3319	-0.0802	0.8398	-0.1658	1.1289	-0.341	5744	PTHLH
ENSG00000087495	0.25	-0.8635	0.6514	-0.2511	-0.6713	0.2459	0.8017	1.9224	1.309	3.1587	1.1952	0.9991	1.1289	1.0572	116154	PHACTR3
ENSG00000087502	6.1253	7.4399	6.0455	6.1985	6.1942	6.1458	6.294	6.5323	6.5313	7.1337	6.6282	6.1599	6.5444	6.5491	51290	ERGIC2
ENSG00000087510	4.3044	4.9252	5.7728	5.7377	6.5257	5.446	5.7605	4.9399	5.237	4.8187	5.6403	5.9553	5.0186	4.8112	7022	TFAP2C
ENSG00000087586	1.2528	2.3327	1.5707	2.7165	1.7873	2.7589	1.5537	0.9888	0.6794	1.5301	1.4585	0.8017	1.8041	1.5222	6790	AURKA
ENSG00000087589	0.45	-0.5092	0.4351	1.4145	1.9932	1.7829	1.6664	1.3966	1.1196	0.7847	1.6621	1.6741	1.7509	-0.5896	57091	CASS4
ENSG00000087842	0.0177	0.3375	1.4137	1.4987	2.9644	0.8595	2.2349	1.5641	1.5153	1.5301	1.8901	2.1461	1.2866	2.142	8544	PIR
ENSG00000087884	1.5859	0.9837	1.2641	1.0849	0.8279	0.9171	1.0593	1.4465	1.2639	0.7106	1.2719	1.3519	0.7499	1.1138	28971	AAMDC
ENSG00000087903	3.4308	3.6061	3.4734	3.6692	3.6212	3.5961	4.4104	4.8912	3.944	3.5997	4.2976	4.0537	3.6096	3.7137	5990	RFX2
ENSG00000087995	4.3077	4.5387	3.7279	4.0639	3.8938	4.1497	3.8967	3.8194	4.0573	4.2103	3.8412	3.7501	4.2079	3.9342	339175	METTL2A
ENSG00000088002	-0.8104	1.1913	2.7227	3.9989	5.3714	3.9118	4.7118	2.4964	2.3305	-0.2925	1.5841	3.8343	1.4287	2.7806	6820	SULT2B1
ENSG00000088035	4.5611	5.0052	3.9767	4.5236	4.1302	4.5072	4.1912	4.5036	4.6781	5.2222	4.7302	4.3801	4.4797	4.592	29929	ALG6
ENSG00000088038	4.3237	4.7666	5.1733	4.767	4.8804	4.9045	4.6148	4.6465	4.8015	4.6153	4.7813	4.8977	4.466	4.7023	4849	CNOT3
ENSG00000088179	7.0714	7.0907	6.5465	6.1063	5.767	6.3841	6.145	6.6198	6.5289	7.0327	6.6618	6.2619	6.3885	6.5284	5775	PTPN4
ENSG00000088205	5.6285	6.2022	6.2583	5.9112	5.9884	6.1954	5.9577	5.871	5.8584	5.9096	5.8969	5.7261	5.9865	6.0127	8886	DDX18
ENSG00000088247	5.4044	5.6633	5.8667	5.5163	5.6578	5.8555	5.4125	5.2307	5.2428	5.1867	5.4972	5.4563	5.3126	5.1762	8570	KHSRP
ENSG00000088256	4.1113	3.4733	4.7138	3.9217	4.2622	4.3487	4.0909	3.6	3.7535	3.3721	3.9848	4.1223	3.7198	3.8862	2767	GNA11
ENSG00000088280	4.2751	4.7476	5.4451	4.7568	5.2008	4.8088	4.9483	4.4496	4.4756	4.4485	4.6981	5.2683	4.4824	4.478	55616	ASAP3
ENSG00000088298	2.1138	2.0424	2.6542	2.6952	2.8156	2.9296	2.5354	2.2092	2.2287	1.768	1.9994	2.512	2.2748	2.2596	55741	EDEM2
ENSG00000088305	2.1716	2.4585	2.9683	2.7512	3.2271	2.2207	3.2853	1.6086	1.8562	1.693	1.604	2.1599	2.4738	1.8062	1789	DNMT3B
ENSG00000088325	3.5981	4.9845	4.4362	4.8171	4.1942	5.0581	4.3871	4.1926	3.9079	4.1797	4.0909	3.5755	4.6023	4.0402	22974	TPX2
ENSG00000088340	1.8387	1.0912	2.0985	1.9923	2.5445	2.9505	0.7442	-0.0502	2.0142	1.0483	1.3682	0.1432	-0.4874	2.4254	80307	FER1L4
ENSG00000088356	1.4289	1.8312	1.5918	1.2878	1.8475	1.7829	1.0113	0.3146	0.9016	1.1914	0.6612	0.9991	0.4719	1.4136	81572	PDRG1
ENSG00000088367	6.5132	5.3318	5.7006	5.43	4.4794	4.8776	4.1585	4.6031	5.0017	5.2338	5.6665	4.4379	4.9198	4.5205	2036	EPB41L1
ENSG00000088386	1.3808	4.2831	4.2531	5.0201	7.2177	5.1984	6.1113	4.1705	4.8632	3.0945	3.8866	5.4209	3.407	5.257	6564	SLC15A1
ENSG00000088387	6.5787	7.3894	6.8721	7.0435	7.8262	7.0572	7.744	7.4836	7.1756	7.6815	7.3838	7.7744	7.2232	7.1405	23348	DOCK9
ENSG00000088448	6.077	6.2022	6.5492	6.175	5.3776	6.1329	5.8971	6.049	5.7183	6.1301	5.9533	5.7986	6.6093	6.0666	55608	ANKRD10
ENSG00000088451	2.9092	3.4193	3.3734	3.2749	3.0642	3.4475	3.0623	2.9148	3.1377	3.2134	3.4372	3.0534	2.9294	3.7721	23483	TGDS
ENSG00000088538	3.9514	2.8022	4.6822	4.5515	3.7841	3.8316	3.7177	3.4613	3.4658	4.8143	2.0583	4.0974	4.8541	1.9686	1795	DOCK3
ENSG00000088543	2.3573	1.1913	2.6032	1.3066	0.7543	1.7356	1.4314	1.2638	1.4763	1.2185	0.873	1.1997	1.9209	1.7537	51161	C3orf18
ENSG00000088682	3.8533	3.7822	3.7516	3.9399	4.3646	4.4102	3.9163	3.8335	4.1806	3.6353	3.9267	3.7682	3.407	4.0548	57017	COQ9
ENSG00000088726	0.9892	2.3032	3.3795	4.2033	5.3988	4.1765	5.0152	2.5544	2.6259	1.0178	2.5021	3.86	1.999	3.1826	55287	TMEM40
ENSG00000088727	1.7466	2.2577	1.893	1.5626	2.6565	2.1383	2.7033	2.5658	2.3085	2.3717	2.1424	1.8717	2.1157	2.142	64147	KIF9
ENSG00000088756	3.4773	2.9991	5.4991	4.3735	4.2599	4.5259	4.487	3.4734	4.8575	4.8253	3.9961	4.3106	4.0987	5.0183	79822	ARHGAP28
ENSG00000088766	4.3891	5.0075	4.1819	4.2033	4.0325	4.3875	4.2205	4.5211	4.1987	4.9753	4.6818	4.1912	4.1747	4.5719	54675	CRLS1
ENSG00000088808	5.5131	5.4083	5.3753	5.1402	5.9044	5.1955	5.5553	5.1293	5.2984	5.6763	5.2192	5.2458	4.5332	5.146	23368	PPP1R13B
ENSG00000088812	6.3923	6.7148	6.3454	6.4218	6.3317	6.4576	6.4325	6.3866	6.3883	6.5703	6.712	6.3045	6.0149	6.2444	8455	ATRN
ENSG00000088826	1.2528	1.1253	3.008	3.4998	4.4092	3.2486	3.9261	1.6518	1.4959	-0.7353	0.5005	2.1181	0.9518	2.6716	54498	SMOX
ENSG00000088827	1.1415	-1.7629	1.7314	2.545	3.0893	3.0504	3.0798	2.6211	2.8558	0.7106	2.4258	4.2729	2.7694	1.4798	6614	SIGLEC1
ENSG00000088832	5.2301	5.2257	6.2657	5.8372	6.3635	6.1488	6.2162	5.6731	5.7665	5.4557	5.8518	5.9857	5.6123	5.6531	2280	FKBP1A
ENSG00000088833	4.8425	4.913	5.357	5.3359	5.7732	5.3249	5.6513	5.0749	5.2016	4.6304	5.2192	5.3029	4.6271	5.1527	55968	NSFL1C
ENSG00000088836	3.4367	0.7845	1.4372	4.2133	3.0073	1.8136	2.8939	0.9199	2.1931	2.9569	2.4146	1.9049	2.3362	1.9058	83959	SLC4A11
ENSG00000088854	6.1835	5.528	5.5363	5.6401	5.2684	5.2483	5.2985	5.4845	5.4927	5.5168	5.3443	5.4152	5.1251	5.2757	25943	C20orf194
ENSG00000088876	3.8882	3.8347	2.8767	3.9095	3.4762	3.665	3.5474	3.7565	4.1927	3.7828	4.0407	3.6655	3.1091	4.1526	79175	ZNF343
ENSG00000088881	1.2258	-2.0371	1.2376	0.7966	1.0895	-0.1093	0.6218	-0.3574	1.374	-1.5489	0.0562	0.9038	0.6757	1.4798	57593	EBF4
ENSG00000088882	2.4767	0.7412	2.9274	2.276	3.357	2.5471	4.0706	2.2092	2.466	0.7106	0.1674	2.0455	3.1778	0.7706	56265	CPXM1
ENSG00000088888	7.1413	7.2919	6.8924	6.9123	6.9414	6.908	6.9089	6.9105	7.0535	6.7124	7.1969	7.1813	6.6192	7.0427	57506	MAVS
ENSG00000088899	3.2279	1.9878	2.0985	2.5371	2.1448	1.8287	1.635	1.6304	2.181	1.693	1.7893	1.4895	2.1572	2.4586	9762	LZTS3
ENSG00000088930	5.9793	6.7487	6.5465	6.2546	6.046	6.2816	6.3226	6.1428	6.0017	6.4963	6.4277	5.7537	7.0958	5.975	22803	XRN2
ENSG00000088970	5.1207	5.7493	5.168	4.7551	4.6172	4.8776	4.6466	5.1407	4.8518	5.68	5.5431	4.8215	5.8436	5.285	55857	KIZ
ENSG00000088986	5.4692	5.9986	6.0616	6.5487	6.9765	6.7234	7.1759	6.2677	6.1115	5.9605	5.9169	6.4409	5.7952	6.1332	8655	DYNLL1
ENSG00000089006	5.9651	6.5448	6.2844	6.0648	5.9044	6.547	6.012	5.9692	5.9341	5.9373	6.4256	5.9253	6.1235	5.87	27131	SNX5
ENSG00000089009	8.7184	9.7593	8.2964	8.786	8.633	8.4074	8.7889	9.0352	8.6383	8.8286	9.1938	8.3653	8.0896	8.8209	6128	RPL6
ENSG00000089022	6.9137	6.7705	6.2291	6.0799	5.7779	6.1443	5.7135	6.2746	6.315	6.4692	6.4825	6.1383	6.4593	6.6471	8550	MAPKAPK5
ENSG00000089041	3.3888	3.845	4.2923	3.8338	4.381	3.8975	4.3706	4.7544	4.585	4.9832	5.0821	5.3444	4.3606	5.1099	5027	P2RX7
ENSG00000089048	4.966	6.5698	4.7773	5.1623	4.6085	5.1192	4.9226	5.4	5.2787	6.4293	6.0517	4.8345	4.7199	5.1745	51575	ESF1
ENSG00000089050	5.3094	5.5843	5.0377	4.9153	4.7603	5.1466	5.2606	5.3485	4.8949	5.9117	5.3384	5.052	5.4129	4.7343	10741	RBBP9
ENSG00000089053	7.7571	7.4086	7.652	7.1943	7.1793	7.1356	7.3099	7.4132	7.6769	7.5392	7.1866	7.3795	7.4978	7.4391	51433	ANAPC5
ENSG00000089057	5.9205	5.8762	6.0906	5.5987	5.7694	5.8116	5.9184	5.7508	5.7015	5.6751	5.7188	5.7203	5.5081	5.8081	9962	SLC23A2
ENSG00000089060	3.0155	2.3327	3.9069	3.6619	4.3625	3.6049	4.1195	3.2317	3.4407	2.4421	3.2852	4.1503	3.8892	2.9842	80024	SLC8B1
ENSG00000089063	5.3693	5.5454	5.4024	4.9899	4.6764	5.1269	4.8664	5.2019	5.3505	5.4472	5.3678	5.1863	4.7852	5.0675	29058	TMEM230
ENSG00000089091	2.7851	2.9618	2.2784	1.8585	1.5471	2.5742	1.8274	2.3729	2.608	2.7959	2.5945	2.1599	2.5484	2.1555	55184	DZANK1
ENSG00000089094	5.2284	5.0459	5.1539	5.239	5.4356	5.2027	5.2644	4.9356	4.8688	4.4879	5.1155	5.2998	5.1948	4.8944	84678	KDM2B
ENSG00000089101	1.0521	1.0912	-0.4353	-1.133	-1.5829	-0.8435	0.9867	0.3146	-0.7106	0.5066	-0.6826	1.1727	0.5976	0.3667	26074	CFAP61
ENSG00000089123	4.1903	4.454	4.4478	3.6764	3.48	3.8686	3.8901	3.8194	3.9758	4.1343	4.2853	3.4961	3.533	4.0256	55617	TASP1
ENSG00000089127	2.2675	1.1253	3.0314	3.4751	3.7114	3.3037	3.3922	2.6952	3.3138	2.9163	2.8156	4.4093	3.5119	2.1145	4938	OAS1
ENSG00000089154	7.087	5.8862	6.6176	6.3731	6.5945	6.7234	6.3548	6.1112	6.245	5.8547	5.9811	6.2491	6.1714	6.1134	10985	GCN1
ENSG00000089157	8.7743	7.9733	8.6148	8.6765	9.0532	8.6434	8.8436	8.1628	8.0466	7.3018	8.1212	8.3355	7.8758	8.5393	6175	RPLP0
ENSG00000089159	5.8426	4.8933	5.8764	5.4587	5.2562	5.3655	5.2998	5.0749	4.9652	4.875	5.0224	5.3029	5.2227	5.3049	5829	PXN
ENSG00000089177	5.1243	6.1305	5.5831	5.3598	5.3351	5.1223	5.7013	5.6599	5.5431	6.2314	5.9934	5.6474	5.1781	5.7411	55614	KIF16B
ENSG00000089195	3.2073	4.6337	3.9847	3.9248	4.2218	4.3329	4.2072	3.8428	4.0964	4.4168	4.3633	3.83	3.7152	3.554	51605	TRMT6
ENSG00000089220	5.5339	5.3482	5.8667	5.7549	6.3599	5.6669	6.0203	5.6639	5.7796	5.4838	5.8329	5.7819	5.5041	5.6638	5037	PEBP1
ENSG00000089225	2.8396	-2.8195	-4.656	-3.2693	-4.656	-0.6638	0.5564	2.2658	1.5718	2.246	2.5542	2.6258	2.1016	-3.0235	6910	TBX5
ENSG00000089234	4.6037	5.3944	4.4362	4.8154	4.9939	4.7165	4.834	4.8822	4.867	5.474	4.9658	4.6705	4.4383	5.0015	8315	BRAP
ENSG00000089248	3.9637	3.8295	3.6547	4.0161	4.3164	3.9329	4.044	4.2569	4.6077	4.152	4.4346	4.4881	3.5277	3.8903	10961	ERP29
ENSG00000089250	0.3535	0.9837	1.4372	1.8067	4.8571	1.8436	4.1307	2.7851	2.3196	-0.1475	1.718	4.3137	2.1841	2.2343	4842	NOS1
ENSG00000089280	8.1375	7.6895	7.7709	7.6208	7.5816	7.7141	7.3868	7.4511	7.7885	7.4491	7.3913	7.7143	7.9415	7.8887	2521	FUS
ENSG00000089289	4.4429	5.0984	3.9727	4.4684	4.3438	4.1676	4.3074	4.5866	4.2773	4.7229	5.098	4.3443	4.1128	4.6696	3476	IGBP1
ENSG00000089327	1.9908	2.7917	3.6746	3.4998	4.2081	4.063	4.6268	4.3284	3.6565	4.2599	4.3007	4.5125	4.6587	2.798	53827	FXYD5
ENSG00000089335	5.8157	6.4671	4.583	5.5274	4.5076	5.3447	4.8202	5.8044	5.9269	6.5176	5.8601	5.3832	5.4495	5.946	55900	ZNF302
ENSG00000089351	4.089	2.5987	4.0317	3.7504	3.536	4.1101	3.5765	3.1437	2.9584	1.6138	2.7001	3.0534	3.6245	2.7893	57655	GRAMD1A
ENSG00000089356	3.221	2.854	3.4154	3.7742	4.782	3.4814	4.7616	3.3866	4.2342	3.5151	3.5948	4.3503	2.569	4.3629	5349	FXYD3
ENSG00000089472	5.5787	4.6188	6.2113	6.4485	3.9023	6.3557	5.0288	5.7459	4.3626	5.6179	4.5874	4.2505	5.2988	4.6265	9843	HEPH
ENSG00000089486	3.5057	1.4008	2.8242	2.8948	2.6897	2.8798	2.2659	2.8789	2.7859	1.654	2.7722	2.8036	2.2873	3.1958	29965	CDIP1
ENSG00000089597	6.0751	4.7612	6.2844	6.0488	6.089	6.2979	5.8034	5.7258	5.8004	4.6	5.4207	5.7515	5.4947	5.6768	23193	GANAB
ENSG00000089639	2.9176	2.095	3.0918	2.758	3.6247	3.1318	3.3922	2.5658	2.4858	1.5515	2.5945	3.5015	3.3604	2.5017	51291	GMIP
ENSG00000089682	5.7014	6.2866	5.2549	5.4182	4.8746	5.3328	5.0586	5.5444	5.2268	6.386	5.7234	5.126	5.2972	5.3848	55285	RBM41
ENSG00000089685	2.0068	2.1787	2.6135	2.5211	2.2377	2.9436	2.0573	1.5182	1.8562	1.5301	1.4585	0.9991	3.0735	1.4798	332	BIRC5
ENSG00000089693	4.0548	3.6768	4.7234	4.6151	5.1347	4.6329	4.7561	4.1779	4.1837	3.61	3.9999	4.5232	4.2909	4.2219	8079	MLF2
ENSG00000089723	1.7081	2.5492	3.3975	3.74	5.6544	3.9398	5.311	2.9324	3.1625	1.2185	2.2474	4.0313	2.8725	3.6142	78990	OTUB2
ENSG00000089737	6.1879	6.3348	6.7832	6.3318	6.6089	6.4069	6.5568	6.3794	6.2786	6.2978	6.4101	6.532	6.8589	5.8081	57062	DDX24
ENSG00000089775	5.9517	5.7696	5.2972	5.6585	5.0628	5.4338	5.2541	5.602	5.4569	5.6824	5.6135	5.5086	5.5201	5.807	7597	ZBTB25
ENSG00000089818	4.7601	4.3993	5.0027	4.7046	4.8365	4.7366	4.8613	4.6059	4.7452	4.5423	4.5261	5.022	4.8811	4.8699	25977	NECAP1
ENSG00000089820	1.8564	-0.8635	2.1704	2.0603	2.948	2.727	3.0022	2.577	1.1936	0.7106	1.7718	2.9055	2.7333	0.9982	393	ARHGAP4
ENSG00000089876	3.539	3.5878	4.2498	4.7135	5.6383	4.5374	5.4125	4.0262	4.3519	3.2201	3.9227	4.8727	4.1947	4.4941	55760	DHX32
ENSG00000089902	5.7685	6.5353	5.8238	6.5338	6.6054	6.4405	6.4954	6.079	5.7533	5.9034	6.3547	5.9992	5.8677	5.842	23186	RCOR1
ENSG00000089916	7.5226	7.5668	6.9994	7.2028	6.9163	7.1375	7.0514	7.2638	7.3457	7.3349	7.3069	7.0493	7.2561	7.2083	55668	GPATCH2L
ENSG00000090006	4.5638	3.2126	4.7611	4.2478	4.6564	3.8903	4.2178	4.5356	4.7141	3.1863	4.6245	4.9992	4.5067	5.0127	8425	LTBP4
ENSG00000090013	1.2528	0.7845	2.2388	2.5371	3.3694	2.4625	2.8739	1.9399	2.0676	0.7106	1.9535	2.8383	1.5163	2.247	645	BLVRB
ENSG00000090020	3.5113	3.244	4.5457	4.4043	4.6241	4.4252	4.3848	3.6907	3.5666	2.9729	3.5747	4.0463	3.969	3.6288	6548	SLC9A1
ENSG00000090054	5.6616	5.4941	5.2181	6.084	6.2499	5.5177	5.9321	5.8561	5.9013	5.371	5.6415	5.7075	5.6695	5.6326	10558	SPTLC1
ENSG00000090060	8.0037	8.4809	8.028	7.8966	7.855	8.0885	7.8532	8.0193	8.1106	8.6011	8.2413	7.9047	8.1152	8.3308	10914	PAPOLA
ENSG00000090061	5.2981	5.6792	5.686	5.3876	5.7235	5.551	5.6116	5.4437	5.4214	5.6517	5.5327	5.6813	5.7451	5.4955	8812	CCNK
ENSG00000090097	2.6695	0.3946	2.9357	2.545	2.9425	2.2321	2.3161	1.8685	2.0277	0.7106	1.3913	2.1181	2.1572	2.4476	57060	PCBP4
ENSG00000090104	-0.7026	3.5443	4.5698	3.764	3.6212	3.6734	3.3686	2.4845	2.6259	3.396	3.0072	6.2131	5.852	1.0572	5996	RGS1
ENSG00000090238	3.1438	2.3032	3.6496	3.2938	3.7933	3.5144	3.7177	2.9924	3.6257	2.2976	3.2852	3.9099	2.2997	4.1356	83719	YPEL3
ENSG00000090263	3.0544	3.493	2.9191	3.3218	3.0282	3.5003	2.9005	3.3346	3.2226	3.5151	3.497	2.9218	2.6389	3.523	51650	MRPS33
ENSG00000090266	2.8126	2.8022	3.292	3.0535	3.8533	3.7146	3.641	2.9324	2.908	2.8226	2.6531	3.4235	2.7424	3.2346	4708	NDUFB2
ENSG00000090273	3.8577	4.1402	4.1502	3.9369	4.1205	4.2872	3.9325	3.9548	3.9476	3.9371	4.0407	3.699	3.2562	3.8197	10726	NUDC
ENSG00000090316	5.5005	4.9516	5.0396	5.0357	5.1128	5.0581	4.7397	4.9024	5.0638	4.8297	4.8826	4.8516	4.8071	5.0108	10296	MAEA
ENSG00000090339	1.2793	2.511	4.6245	4.4346	4.7912	5.0241	6.0347	4.4918	3.6696	3.1931	3.6341	4.2887	4.2532	2.0434	3383	ICAM1
ENSG00000090372	4.6115	4.2982	5.2876	4.6724	5.2168	4.9655	5.0393	4.4977	4.3573	3.9811	4.3368	4.4963	4.5462	4.2972	29888	STRN4
ENSG00000090376	4.008	3.7442	4.8557	4.8511	5.5559	4.9926	5.576	5.18	5.0671	4.7135	4.8642	5.3743	5.2437	4.2475	11213	IRAK3
ENSG00000090382	2.5219	3.5189	4.8337	6.8711	7.364	7.2918	7.289	6.3396	5.4743	4.638	6.1515	6.355	6.8781	3.9576	4069	LYZ
ENSG00000090432	2.3448	1.1587	2.6032	2.6296	3.1857	2.5194	2.7911	2.0408	2.456	1.4412	1.9379	3.0235	2.5274	2.3684	79594	MUL1
ENSG00000090447	3.2748	2.485	2.2914	3.1863	2.6565	3.2146	2.7697	2.5992	2.9442	1.8219	2.9383	2.3161	2.3601	3.0726	7023	TFAP4
ENSG00000090470	4.2451	4.464	3.9524	3.9873	4.0658	3.9153	3.8291	4.1555	3.9966	4.6603	4.2573	3.9261	4.198	4.2475	10081	PDCD7
ENSG00000090487	5.3801	5.2355	5.6297	5.3942	5.3361	5.4906	5.3476	5.2916	5.5619	4.8813	5.2977	5.32	5.4757	5.2973	51324	SPG21
ENSG00000090520	4.5116	4.9008	5.5818	4.9122	5.1551	5.2844	5.2334	4.7958	4.9635	4.8209	4.9792	4.8622	5.1898	4.7069	51726	DNAJB11
ENSG00000090530	4.0471	3.8703	3.462	5.0144	3.5685	5.1556	4.415	4.5949	4.1745	2.4983	4.7901	3.8515	4.1747	4.6767	55214	P3H2
ENSG00000090539	7.9425	4.3387	3.54	3.7331	1.8117	3.0046	2.4208	3.4854	3.368	3.7873	2.437	2.889	1.8041	3.1693	8646	CHRD
ENSG00000090554	0.9567	-2.8195	1.4831	1.3971	1.9389	0.9171	1.7121	1.2357	1.2866	-0.6352	1.604	1.8717	1.6957	-0.0032	2323	FLT3LG
ENSG00000090565	4.3489	3.4261	4.5211	4.0444	3.6281	3.9742	3.7582	3.7515	3.8932	4.0948	3.9618	3.7501	3.6824	3.6953	9727	RAB11FIP3
ENSG00000090581	3.7241	3.1476	4.2955	3.4957	4.1375	3.9011	4.0735	3.3146	3.6123	3.1376	3.5286	3.9099	3.6441	3.2153	84572	GNPTG
ENSG00000090612	6.0251	6.5744	5.4566	4.9664	4.6748	5.5533	4.9829	5.7384	5.8884	7.0507	6.0426	5.236	5.8425	5.7047	10795	ZNF268
ENSG00000090615	6.3961	6.0889	6.7918	6.4089	6.5759	6.6923	6.6236	6.2841	6.4342	6.1876	6.3664	6.4522	6.2122	6.285	2802	GOLGA3
ENSG00000090621	5.9661	6.1668	5.8731	6.0013	6.0056	6.2356	5.8897	5.8801	5.64	5.9645	6.1523	5.9464	6.1416	5.947	8761	PABPC4
ENSG00000090659	1.3309	0.5534	1.7689	2.1253	3.0437	3.0375	3.6051	3.203	2.9933	2.2195	3.4148	4.1743	2.8218	1.1948	30835	CD209
ENSG00000090661	3.9181	3.671	3.8067	4.2257	5.3118	4.7604	4.5428	3.7316	3.8895	2.6348	3.6292	3.9581	3.8048	4.0107	79603	CERS4
ENSG00000090674	1.7655	0.9837	2.403	2.0823	2.7913	2.3726	2.457	1.4708	1.5902	0.3687	1.4364	2.075	1.7509	1.6036	57192	MCOLN1
ENSG00000090686	6.1659	6.8587	6.1812	6.1589	5.9917	6.1533	6.18	6.4322	6.3968	6.8402	6.746	6.2802	6.5088	6.4433	84196	USP48
ENSG00000090776	3.2748	4.0806	5.3616	4.7806	5.2946	4.7877	4.5087	3.6055	4.6716	2.8744	3.9657	4.5232	3.8307	4.1926	1947	EFNB1
ENSG00000090857	6.3593	6.3412	6.9389	6.4148	6.7189	6.6552	6.6005	6.6266	6.2216	6.059	6.2456	6.8341	6.2276	6.5167	55066	PDPR
ENSG00000090861	5.4619	5.2741	5.4552	5.6006	5.0654	5.9774	5.1305	5.2536	5.3719	4.8686	5.4443	5.0427	5.1164	5.409	16	AARS1
ENSG00000090863	7.1997	7.2038	7.3342	7.0991	7.0424	7.0195	7.0595	7.2712	7.3464	7.4279	7.3711	7.2127	7.1178	7.0756	2734	GLG1
ENSG00000090889	2.3322	3.4995	3.1428	3.2605	2.5805	3.7859	3.0856	2.5881	2.3629	2.6448	2.448	2.0305	3.3839	2.0579	24137	KIF4A
ENSG00000090905	7.6718	7.5234	7.4806	7.269	7.1304	7.2026	7.0683	7.279	7.5381	7.6555	7.3031	7.163	7.4105	7.5058	27327	TNRC6A
ENSG00000090924	6.8696	5.7369	6.2417	5.565	4.6309	6.0216	5.5064	5.7016	4.9188	4.6944	4.7571	5.0939	6.163	4.8576	64857	PLEKHG2
ENSG00000090971	0.496	-1.3341	0.7672	-0.8571	0.0148	0.0537	0.132	-0.1211	0.2418	-1.2241	-0.5892	0.0865	-0.2522	0.2703	57106	NAT14
ENSG00000090975	2.1138	2.1122	2.8331	2.2176	3.0282	2.9574	3.4473	2.6744	2.446	1.2966	2.6143	3.2664	2.8725	2.6431	57605	PITPNM2
ENSG00000090989	5.8157	6.0338	5.3662	5.7728	5.7466	5.4763	5.6116	5.8234	5.9581	6.0987	5.6677	5.6215	5.6099	5.635	55763	EXOC1
ENSG00000091009	6.3311	6.7998	6.2706	6.2234	5.9394	6.1115	6.0377	6.2926	6.1241	6.5243	6.4792	5.973	6.7782	6.2734	54439	RBM27
ENSG00000091039	6.9132	7.6923	7.4582	7.2753	7.3455	7.2598	7.5964	7.806	7.609	8.0382	7.9419	7.7501	7.657	7.3913	114882	OSBPL8
ENSG00000091073	2.382	1.4555	2.9107	2.9436	4.4544	3.2088	3.3638	2.5881	2.9007	1.5301	2.781	3.8083	2.4406	2.564	113878	DTX2
ENSG00000091127	4.4545	5.4031	4.5618	4.7551	4.8004	4.8902	4.8375	4.704	4.2802	4.8493	4.6438	4.1503	4.3247	4.6167	54517	PUS7
ENSG00000091128	3.5554	5.1899	3.6396	4.7135	4.009	3.9011	5.478	5.5473	7.4637	6.0987	7.0307	6.4862	4.1713	7.793	22798	LAMB4
ENSG00000091129	2.3942	3.3915	3.4677	4.0885	4.3079	3.3567	4.0793	3.9548	2.6954	3.2596	3.4647	2.4	2.8808	3.4697	4897	NRCAM
ENSG00000091136	8.399	9.1286	8.5477	8.4086	6.805	8.1325	7.6208	8.0428	8.3918	7.7777	8.2327	7.1405	8.4788	7.8041	3912	LAMB1
ENSG00000091140	4.9056	5.3979	5.2582	5.3279	5.8047	5.5612	5.4535	5.236	5.5217	5.6542	5.4485	5.4007	5.4384	5.4104	1738	DLD
ENSG00000091157	5.3983	5.4957	5.5778	5.3371	5.3096	5.6329	5.5107	5.5992	5.7297	5.704	5.7944	5.7133	5.7875	5.6411	23335	WDR7
ENSG00000091164	5.5435	6.544	5.5579	5.8119	5.7363	5.7083	5.8629	6.1035	5.7655	6.2682	6.0206	5.2377	5.5437	5.8934	9352	TXNL1
ENSG00000091317	5.5187	5.9928	6.3685	6.3708	7.0644	6.4715	6.5949	6.1083	6.2716	5.8429	6.1616	6.3986	6.0997	5.9254	54918	CMTM6
ENSG00000091409	6.3279	6.9472	7.0999	7.4055	7.87	7.4222	7.7925	6.9564	6.7574	6.7921	7.1225	7.157	6.7743	6.5808	3655	ITGA6
ENSG00000091428	3.0234	3.5506	3.4272	3.2653	4.4698	3.3305	4.9079	3.9762	3.9405	3.396	3.5595	4.9972	3.8091	3.3273	11069	RAPGEF4
ENSG00000091436	4.7601	5.6191	6.0897	6.0921	6.3174	6.5	6.4438	6.1083	5.8856	5.2649	6.1472	6.3891	6.1173	5.7298	51776	MAP3K20
ENSG00000091483	3.4069	4.6396	3.9236	4.3442	4.7125	4.8164	4.6466	4.0221	4.0899	4.0653	4.2191	4.083	3.8392	4.0692	2271	FH
ENSG00000091490	3.2748	2.8942	3.7327	4.102	5.0359	5.5118	4.9968	3.7858	3.0607	3.8917	4.9503	4.3382	4.7541	2.8981	23231	SEL1L3
ENSG00000091513	3.7386	3.4733	3.54	3.3807	3.8296	3.8903	3.8222	4.3151	4.5619	3.317	3.5998	4.0048	3.4012	3.8111	7018	TF
ENSG00000091527	6.3143	7.2548	6.8818	7.0336	7.4599	7.2539	7.494	6.8057	6.4085	6.602	6.8949	6.9414	7.0543	6.6008	55573	CDV3
ENSG00000091536	2.2937	0.9837	1.4137	0.9238	1.6722	1.3316	0.5564	1.2638	1.5344	0.6324	0.22	0.3012	1.3594	1.2208	51168	MYO15A
ENSG00000091542	4.051	3.8501	4.9587	4.717	4.8717	4.65	5.1936	4.2982	4.5337	3.862	4.3894	4.7863	4.387	4.2379	54890	ALKBH5
ENSG00000091592	5.0161	4.8197	6.3164	6.1801	6.327	5.7828	6.1976	6.0541	6.1964	5.6969	6.22	6.5518	5.8986	5.87	22861	NLRP1
ENSG00000091622	4.0001	2.904	3.7184	4.0694	4.6015	3.7348	4.023	3.5265	3.9261	3.1863	3.6047	4.5471	3.0949	3.686	83394	PITPNM3
ENSG00000091640	3.0155	2.9524	3.588	3.3079	3.5176	3.6093	3.3969	3.0174	3.0408	3.0426	3.4372	2.9852	3.2625	2.6527	9552	SPAG7
ENSG00000091651	5.5367	5.1239	5.2449	5.1323	4.9684	5.2143	5.1277	5.0203	5.0255	4.9064	4.9981	5.1487	5.2292	5.0746	23594	ORC6
ENSG00000091656	4.6193	3.1476	4.9708	3.6872	3.5934	3.5283	3.8117	4.2569	5.6597	9.1461	4.6794	3.86	4.088	4.8924	79776	ZFHX4
ENSG00000091732	2.4536	2.0063	2.4499	2.4297	2.2645	2.6008	2.2761	2.0569	2.466	1.988	2.3214	2.2531	2.3482	2.5227	51530	ZC3HC1
ENSG00000091831	1.8025	0.6027	2.1132	1.6826	3.0843	2.0509	2.784	1.9912	3.368	2.7596	2.9846	2.5333	2.9214	1.4136	2099	ESR1
ENSG00000091844	0.8546	0.6027	1.5918	1.1488	0.3835	0.6374	1.1943	1.2638	-0.1882	0.8893	0.2707	-0.9767	2.1841	0.3193	26575	RGS17
ENSG00000091879	2.9674	3.845	1.2641	2.7716	2.192	2.3095	3.8734	3.3146	2.7779	3.7737	3.3921	3.0083	2.8808	2.5332	285	ANGPT2
ENSG00000091947	2.0068	1.5837	1.6732	2.2471	2.4232	2.186	2.0691	1.4218	1.7941	1.245	1.9535	1.5537	1.3829	1.7889	84336	TMEM101
ENSG00000091972	3.9181	4.1975	3.3915	3.9459	3.1811	3.5376	2.2349	3.5945	3.0933	3.3232	3.3277	2.4116	3.8349	3.5437	4345	CD200
ENSG00000091986	6.2671	5.0548	7.3117	6.2834	7.4013	6.8044	8.6102	8.6609	9.1855	8.7547	8.7439	9.6299	8.875	6.1468	151887	CCDC80
ENSG00000092009	0.7447	-2.0371	0.2878	0.9717	1.775	1.414	1.8411	2.577	2.205	0.8893	1.9842	1.6741	1.0722	-0.341	1215	CMA1
ENSG00000092010	4.0852	4.2718	4.6271	5.1623	5.1225	4.8315	4.9096	4.8006	4.4952	4.4683	5.0945	4.7388	4.6707	4.4452	5720	PSME1
ENSG00000092020	2.6993	3.3048	3.3488	3.2508	3.7147	3.665	3.8187	3.6699	3.3944	3.6201	3.4917	3.3531	3.7517	3.0654	55012	PPP2R3C
ENSG00000092036	3.3073	2.9899	2.7881	3.4244	2.9425	3.2317	2.8605	3.2317	3.3996	3.2661	3.4756	2.9618	3.0145	3.7137	54930	HAUS4
ENSG00000092068	5.2301	4.8327	8.4758	7.0897	5.3898	7.1841	5.8407	5.4452	5.7431	5.2568	6.2038	5.4619	5.5528	4.9538	23428	SLC7A8
ENSG00000092094	5.3816	4.8171	4.9362	4.6357	4.4794	4.6351	4.4804	4.8078	4.8423	4.5636	4.835	4.6896	4.5462	4.8069	55644	OSGEP
ENSG00000092096	2.9176	1.4821	3.178	1.933	1.9609	1.7829	1.2366	1.3966	1.901	2.0939	1.5226	2.2271	2.569	2.2215	51310	SLC22A17
ENSG00000092098	4.2518	2.9236	4.551	3.9489	4.431	4.1527	4.1613	3.7316	3.7817	2.5092	3.1495	4.1641	3.8933	3.386	55072	RNF31
ENSG00000092108	5.7661	6.3876	6.2308	5.8935	6.0135	6.0581	6.1346	6.0937	6.0431	6.6167	6.2535	5.877	6.2236	5.8792	23256	SCFD1
ENSG00000092140	5.5476	6.0158	5.3258	5.353	4.7318	5.1735	4.8748	5.4979	5.4099	5.9784	5.5288	4.9641	5.6049	5.7287	55632	G2E3
ENSG00000092148	8.0305	8.589	8.225	8.2939	8.7232	8.3159	8.885	8.2921	8.2587	8.2893	8.3192	8.3668	7.8984	8.1858	25831	HECTD1
ENSG00000092199	7.9185	8.0905	8.2794	7.8637	7.938	8.1939	7.856	7.8539	7.9933	7.9551	7.9735	7.7546	7.9306	7.8201	3183	HNRNPC
ENSG00000092201	6.4757	6.6533	6.5054	6.5511	6.4344	6.8384	6.4055	6.4674	6.6667	6.6776	6.6523	6.2507	6.4551	6.3216	11198	SUPT16H
ENSG00000092203	5.58	5.6071	5.7259	5.8054	6.0428	5.6574	5.9921	5.6373	5.8903	5.6431	5.6795	5.8654	5.6576	5.8283	9878	TOX4
ENSG00000092208	2.4767	2.0602	1.9431	2.1253	1.8117	2.4133	1.7709	1.5865	2.1688	2.246	2.0143	1.8378	2.1974	2.1954	8487	GEMIN2
ENSG00000092295	1.0825	2.8742	4.206	5.5815	6.0253	5.1867	5.813	3.3213	3.0673	0.955	2.977	3.966	2.3362	3.2662	7051	TGM1
ENSG00000092330	3.6139	3.1141	4.2196	4.46	4.4832	4.2287	4.7397	4.0303	3.9618	2.8049	3.8328	4.3382	3.856	3.686	26277	TINF2
ENSG00000092421	6.4956	6.3137	7.2881	7.0244	5.3	6.7485	6.1773	6.8481	6.0842	6.2372	6.5566	5.6474	5.9855	5.2252	57556	SEMA6A
ENSG00000092439	7.6661	8.1108	7.7654	7.5533	7.3274	7.5006	7.6414	7.6223	7.741	8.183	7.933	7.3444	7.6561	7.9304	54822	TRPM7
ENSG00000092445	4.3583	3.3915	3.6446	3.9339	4.8688	4.3695	4.8062	3.9972	4.0835	1.8906	3.5076	4.5232	3.7198	3.2848	7301	TYRO3
ENSG00000092470	3.3138	4.9658	4.0698	4.351	3.5969	4.4522	3.9485	3.9418	4.2942	4.6254	4.3633	3.8472	4.4467	4.1425	79968	WDR76
ENSG00000092529	5.3238	4.6425	5.2549	4.3934	4.5151	4.24	5.1923	5.8457	5.3464	5.6242	6.0353	5.8129	4.7222	5.7264	825	CAPN3
ENSG00000092531	4.8133	5.2684	5.0979	4.8366	5.0717	5.1481	5.2606	5.1707	5.1265	5.4386	5.2854	5.1065	5.3754	5.1628	8773	SNAP23
ENSG00000092607	4.0316	2.904	4.5266	3.2014	2.6086	3.5467	3.8734	4.148	4.0964	4.0728	3.4428	3.5495	4.3547	4.0402	6913	TBX15
ENSG00000092621	5.9194	5.2179	6.0194	5.5718	4.8454	5.6177	5.095	4.9954	5.1592	4.4934	4.8138	4.586	4.5745	5.1081	26227	PHGDH
ENSG00000092820	6.8816	7.3753	7.4394	7.4044	7.6377	7.5969	7.5562	7.0395	6.9155	7.1957	7.1574	7.1501	6.6142	6.7968	7430	EZR
ENSG00000092841	5.8426	5.8737	6.941	6.9108	7.2097	6.9841	6.9588	6.4734	6.5006	5.4935	6.3399	6.7256	6.3827	6.3027	4637	MYL6
ENSG00000092847	6.7137	6.5201	6.5193	6.3466	6.4921	6.3427	6.5283	6.459	6.5431	6.2256	6.3591	6.4882	6.5911	6.553	26523	AGO1
ENSG00000092853	2.3942	3.9198	3.8555	3.7572	3.4059	4.2201	3.7691	2.5881	3.1625	3.0197	3.3096	2.4903	3.9216	2.9918	63967	CLSPN
ENSG00000092871	4.5931	4.9516	5.4422	5.0923	5.5314	5.0804	5.3476	4.774	4.7349	4.8643	5.0553	5.0239	5.3383	4.8198	117584	RFFL
ENSG00000092929	2.4652	0.6965	2.4148	2.7784	3.002	2.7108	2.8537	2.1651	1.5153	0.2689	1.5639	2.512	2.7782	2.1823	201294	UNC13D
ENSG00000092931	3.6701	3.538	3.5775	4.1128	4.1033	3.6223	4.026	3.7614	3.8443	3.989	3.8702	4.1743	3.8518	4.2251	79157	MFSD11
ENSG00000092964	6.4276	7.2753	7.4799	7.3874	6.8771	7.4343	7.1289	7.725	6.9114	7.6132	7.8591	7.4174	7.4689	6.9165	1808	DPYSL2
ENSG00000092969	3.9348	4.1235	5.0887	4.3073	2.8455	4.3461	3.7799	3.9888	4.0639	6.922	4.4918	3.2209	3.9573	3.6529	7042	TGFB2
ENSG00000092978	5.2301	6.0009	5.5254	5.3676	5.3816	5.6553	5.6266	5.5714	5.5815	6.153	5.5673	5.3846	5.5201	5.5271	55105	GPATCH2
ENSG00000093000	5.8482	6.9049	6.522	6.6162	6.706	6.6301	6.7838	6.2677	6.7354	6.5558	6.5025	6.4238	6.3126	6.6644	10762	NUP50
ENSG00000093009	1.6278	2.0777	2.0536	2.1671	1.5028	2.5562	1.9082	1.2638	1.5532	0.955	1.6236	0.7295	2.2997	1.3443	8318	CDC45
ENSG00000093010	3.9597	3.2362	4.5156	3.4875	4.5857	3.7547	4.0735	2.6639	3.5896	3.0725	3.7986	3.9855	3.3245	3.386	1312	COMT
ENSG00000093072	2.0382	1.9692	3.3112	4.9545	5.1752	5.0436	4.9891	4.4404	3.9653	4.2952	4.3428	4.8601	4.7083	1.9838	51816	ADA2
ENSG00000093100	4.7996	3.1393	4.6117	4.2429	2.6897	4.5647	3.5347	3.6488	2.9226	3.1863	3.0514	3.3288	3.7335	3.7544	NA	NA
ENSG00000093144	5.2301	5.5022	5.6921	5.5718	6.4137	5.8154	5.7275	5.4126	5.6289	5.6179	5.4717	5.3215	5.4947	5.4807	55862	ECHDC1
ENSG00000093167	5.2503	5.775	5.7751	6.0085	6.4855	5.7083	6.4331	6.051	5.8866	5.9485	6.0113	6.2787	6.0864	5.823	9209	LRRFIP2
ENSG00000093183	5.1389	5.1112	5.2795	5.1297	5.0475	4.9707	4.8009	5.1726	5.0406	5.1643	5.0998	4.8769	5.2389	5.1729	9117	SEC22C
ENSG00000093217	3.2073	3.4261	2.9274	2.2855	3.3694	2.8942	2.5439	2.9498	3.2689	2.9887	2.9846	2.5957	3.3062	3.5178	9942	XYLB
ENSG00000094631	5.4342	4.5482	5.2299	4.7806	4.5857	4.7545	4.5659	4.7294	4.8269	4.1272	4.7459	4.7774	4.7586	4.8984	10013	HDAC6
ENSG00000094755	-2.537	-0.0625	3.1988	1.6535	0.9646	2.8206	0.5564	1.6086	1.9867	1.5726	3.0441	1.9847	3.4741	-0.1963	2568	GABRP
ENSG00000094804	2.8485	3.6826	3.3612	3.1863	3.0437	3.9153	3.641	2.6427	2.908	2.7034	2.5542	2.6358	3.378	2.5435	990	CDC6
ENSG00000094841	3.4542	3.7109	2.8063	3.1134	2.5734	3.1072	2.7769	3.3994	3.1251	3.4877	3.3456	2.8211	3.2305	3.3213	139596	UPRT
ENSG00000094880	4.8065	4.8249	4.5266	4.5923	4.4428	4.7346	4.5783	4.4678	4.6167	4.8493	4.639	4.4492	4.6123	4.7252	8697	CDC23
ENSG00000094914	3.7763	2.5239	3.5932	3.2459	3.5323	3.4909	3.3004	3.3738	3.5195	2.1926	2.8493	3.4004	3.1845	3.4913	8086	AAAS
ENSG00000094916	8.0879	8.5171	7.8818	8.0069	7.5865	7.9588	7.8758	8.01	8.2194	8.441	8.2494	7.8708	8.2585	8.3914	23468	CBX5
ENSG00000094963	5.2487	4.8809	3.7184	5.7592	4.9765	4.6351	5.3561	4.106	3.3193	5.8824	5.6701	3.881	5.3413	4.5283	2327	FMO2
ENSG00000094975	6.5933	6.8707	6.3196	6.9298	6.4926	6.9022	6.4976	6.5222	6.2955	6.97	6.4906	6.1453	6.3488	6.5871	51430	SUCO
ENSG00000095002	6.118	6.4621	4.9928	5.565	4.5857	5.5118	5.0136	5.652	5.1171	6.0374	5.5937	4.8452	5.368	5.5061	4436	MSH2
ENSG00000095015	6.3984	7.1089	6.4552	6.8872	7.247	6.9816	7.1105	6.8294	7.2373	7.2662	7.3216	7.3115	6.5502	7.8078	4214	MAP3K1
ENSG00000095059	3.4426	2.1787	3.3238	3.0535	3.3404	3.3251	3.2954	3.0091	3.2401	2.246	3.183	3.3042	3.1575	3.2599	1725	DHPS
ENSG00000095066	4.9923	4.0631	4.5375	4.3097	4.4544	4.2762	4.3658	4.018	4.6909	3.9968	4.4374	4.3013	3.6537	4.4941	29911	HOOK2
ENSG00000095139	6.2621	7.0182	7.11	6.7604	6.6006	6.8847	6.9714	6.8556	6.7271	7.2029	6.9134	6.588	6.8309	6.7168	372	ARCN1
ENSG00000095203	4.4281	4.5638	3.0002	4.8952	4.5353	3.8649	4.4626	4.5641	5.8063	4.9229	5.5275	4.2376	4.5617	4.9244	54566	EPB41L4B
ENSG00000095209	0.9235	1.4284	1.8411	2.4552	2.5226	1.7829	2.2244	2.1946	1.7458	0.7481	1.6236	2.0895	2.1297	2.0722	55151	TMEM38B
ENSG00000095261	5.0531	5.7105	5.0125	5.5404	5.4885	5.0945	5.3488	5.3001	5.7615	5.1884	5.5012	5.2311	5.3885	5.5478	5711	PSMD5
ENSG00000095303	4.2619	3.8653	4.7865	5.3898	6.5993	5.5177	6.3397	5.9115	7.0789	4.2857	5.7988	6.9459	4.6393	5.9235	5742	PTGS1
ENSG00000095319	5.5019	4.9961	5.0415	5.6484	5.8722	5.4763	5.5031	5.1062	5.2385	3.8317	5.1413	5.2279	4.9137	5.1976	23511	NUP188
ENSG00000095321	1.7466	0.3946	2.5395	2.0823	6.2693	2.6356	3.4873	1.9912	4.5781	0.8893	2.0869	3.9342	2.5994	3.6191	1384	CRAT
ENSG00000095370	0.1954	-0.8635	1.0058	0.9238	2.4927	1.6701	2.4836	1.4708	0.7465	-0.5416	0.9986	2.0305	1.4731	-0.341	10044	SH2D3C
ENSG00000095380	2.0537	2.0424	2.7881	3.2411	3.3694	3.2317	3.4697	2.8139	2.6697	2.1511	2.6241	2.7679	2.9994	2.247	54187	NANS
ENSG00000095383	1.3808	0.7412	2.5286	2.876	3.6212	2.4912	3.1808	1.7934	1.8713	0.672	1.681	3.2406	1.9369	1.7889	55357	TBC1D2
ENSG00000095397	2.6391	1.4555	2.1982	1.7665	2.2733	1.6701	1.8548	1.9047	1.8562	-0.5416	1.0576	2.3527	2.0874	2.3449	25861	WHRN
ENSG00000095485	4.0316	3.9295	4.1714	3.9697	4.0403	3.991	4.0169	4.0221	4.1957	3.6151	3.8866	4.1468	4.269	3.8281	55280	CWF19L1
ENSG00000095539	2.9836	2.0424	2.3295	1.6681	3.4989	2.3519	3.2183	2.6533	2.7207	1.1914	1.1687	3.4575	1.9683	2.8738	57715	SEMA4G
ENSG00000095564	7.4872	8.0396	7.1977	7.686	7.7419	7.425	7.821	7.7043	7.6372	7.7436	7.812	7.8116	7.9027	7.6721	9044	BTAF1
ENSG00000095574	4.6951	4.9032	4.8557	4.8366	4.814	4.5871	4.7043	4.9113	4.8651	5.4081	5.0839	4.9661	4.7199	5.134	64376	IKZF5
ENSG00000095585	2.9997	2.7917	3.3915	5.0691	4.7493	4.5466	4.4219	3.7011	3.5002	3.6797	3.6389	3.8214	3.378	2.3449	29760	BLNK
ENSG00000095637	4.089	3.977	5.4143	4.7839	4.4964	5.2455	5.9241	6.5869	6.1522	5.2922	6.5288	5.6681	5.7002	4.9692	10580	SORBS1
ENSG00000095739	-0.8104	2.7264	1.0369	-0.0949	0.1738	-0.5039	-0.4718	0.7712	0.0428	0.8204	1.2966	1.6152	0.7133	0.3667	25805	BAMBI
ENSG00000095787	7.1928	8.1698	7.5176	7.4474	7.3877	7.5581	7.5606	7.7082	7.5184	8.1544	7.9115	7.5029	7.6407	7.4536	51322	WAC
ENSG00000095794	2.7851	3.3632	3.7327	3.4457	3.1091	3.3091	3.8257	3.5149	3.3358	3.2466	2.9922	2.9379	3.6441	3.2599	1390	CREM
ENSG00000095906	2.5548	0.6965	3.0844	2.3413	2.7093	2.4721	2.3836	1.5414	1.7941	-0.2925	1.4802	2.4458	2.2622	2.142	10101	NUBP2
ENSG00000095917	-4.656	-4.656	1.0058	6e-04	0.5949	1.1985	1.3177	0.6055	-2.3805	-1.9689	-0.4188	1.4223	0.9518	-4.656	23430	TPSD1
ENSG00000095951	6.919	7.422	6.8716	6.6932	7.0976	6.8224	7.2407	7.1732	6.6828	7.4929	6.9144	7.005	6.9022	6.662	3096	HIVEP1
ENSG00000096060	2.5107	3.6826	3.614	4.4767	6.5706	4.6795	5.8578	5.2235	4.7411	4.7463	5.5495	5.9613	6.8309	4.1493	2289	FKBP5
ENSG00000096063	5.8526	6.3266	6.1505	6.4475	7.1192	6.6689	7.0901	6.181	6.072	6.0193	6.0804	6.4267	6.1756	6.338	6732	SRPK1
ENSG00000096070	4.8447	4.4269	5.1433	4.8431	5.0295	4.9134	4.9046	4.8268	4.6608	4.8981	4.8073	4.6486	4.8114	4.8617	27154	BRPF3
ENSG00000096080	2.2407	1.7015	2.8507	2.8886	3.4059	3.0113	3.0205	2.1502	2.5149	1.271	2.1149	2.5439	1.9527	2.2845	55168	MRPS18A
ENSG00000096092	1.9083	2.5618	2.6135	2.6591	2.4852	2.5471	2.5936	2.18	2.0936	2.6548	2.0291	1.6547	2.2873	2.0579	28978	TMEM14A
ENSG00000096093	6.7644	6.5487	5.8171	5.8453	4.8065	5.7692	5.203	6.3379	6.2333	6.6116	6.1155	5.3624	5.7026	6.5523	114327	EFHC1
ENSG00000096384	7.8357	8.1312	7.5093	7.9273	8.0516	8.1717	7.8664	7.9416	7.7634	7.9498	8.2577	7.4714	7.4236	7.8838	3326	HSP90AB1
ENSG00000096401	5.7257	6.4197	5.5417	5.7455	5.3632	5.7857	5.5542	5.8328	5.8875	6.2247	6.1259	5.4827	5.6719	5.9693	988	CDC5L
ENSG00000096433	7.8999	7.2772	7.6356	6.9449	7.2687	7.4041	7.1145	7.0071	6.8302	6.7348	6.9099	7.1685	6.6564	7.0666	3710	ITPR3
ENSG00000096654	4.008	5.1428	4.0005	4.4911	4.1351	4.3487	3.9612	4.6031	4.6586	5.2453	4.7188	4.101	4.4071	4.4369	7738	ZNF184
ENSG00000096696	11.404	12.4539	11.6	12.262	12.391	12.126	12.7265	11.8685	12.029	12.4335	12.3429	12.0594	11.0279	11.9568	1832	DSP
ENSG00000096717	4.7812	5.5216	4.7888	5.0663	4.9075	5.2056	4.9735	5.0946	5.0356	5.704	5.3779	5.0483	4.879	5.0603	23411	SIRT1
ENSG00000096746	6.651	6.9514	6.34	6.1056	5.5157	6.169	5.4445	6.3954	6.5478	6.8951	6.6092	6.1154	6.3718	6.4935	3189	HNRNPH3
ENSG00000096872	5.267	5.9157	4.7471	4.8607	3.8909	4.8315	4.3658	5.0489	4.8838	6.7505	5.3159	4.0721	4.6587	5.0764	80173	IFT74
ENSG00000096968	6.2679	6.1378	6.0531	7.1042	6.182	6.405	6.1955	6.369	6.57	7.3499	7.0201	6.614	7.1702	6.1952	3717	JAK2
ENSG00000097007	5.9383	5.1133	5.8796	5.5921	5.7971	5.3707	5.8637	5.5909	5.5478	4.3235	5.259	5.6669	5.4592	5.1778	25	ABL1
ENSG00000097021	0.8894	1.0563	2.7131	2.4382	3.457	2.8725	2.8331	1.371	1.8099	0.3197	1.7718	2.2139	1.4949	1.6806	11332	ACOT7
ENSG00000097033	6.8956	7.3798	7.1367	7.1485	7.3565	6.8054	7.288	7.3487	7.1476	7.7683	7.5016	7.2858	7.2664	7.2586	51100	SH3GLB1
ENSG00000097046	4.2248	5.3518	4.0084	4.3578	3.0334	4.1795	3.7799	4.1518	4.0137	4.7556	4.2029	3.5284	4.8562	3.5994	8317	CDC7
ENSG00000097096	4.008	4.4573	3.5985	4.0694	3.0943	3.8013	2.3062	3.3478	3.5759	3.2466	4.3189	3.5548	3.7696	3.8533	84144	SYDE2
ENSG00000099139	4.6399	6.4663	3.8984	4.7483	4.6033	4.3823	4.5679	4.1098	4.4855	3.2918	5.5495	4.9641	4.5462	5.2633	5125	PCSK5
ENSG00000099194	3.1219	6.6282	6.8602	8.476	7.7106	7.58	7.3856	5.7106	5.7786	4.9352	7.0985	5.8612	6.5306	6.9616	6319	SCD
ENSG00000099203	0.0794	-0.3136	0.691	0.4012	0.9205	0.8886	0.4161	-0.1956	-0.0681	-1.7437	0.0562	0.2504	-0.4874	-0.4192	11018	TMED1
ENSG00000099204	7.8279	7.5605	8.0309	8.2352	8.8888	8.2769	8.8441	8.0405	7.6186	7.3763	7.2715	8.1217	7.9796	8.4009	3983	ABLIM1
ENSG00000099219	5.772	5.9998	5.4794	5.8533	5.662	5.2775	5.2412	5.57	5.6166	6.2528	5.7279	5.4252	4.9691	5.7601	79956	ERMP1
ENSG00000099246	7.3675	8.0505	7.1068	7.1794	6.9859	7.0728	7.1928	7.2433	7.3167	7.6642	7.4615	6.8671	7.2868	7.1212	22931	RAB18
ENSG00000099250	6.1958	5.6633	6.4908	6.0785	6.0847	6.2623	6.7776	6.754	6.9314	6.1176	6.9868	6.6992	6.4655	5.974	8829	NRP1
ENSG00000099251	1.3808	1.4008	1.6126	1.8457	1.4878	1.873	0.9867	1.5865	2.1688	1.7862	1.1952	1.3757	1.4949	1.2715	158160	HSD17B7P2
ENSG00000099256	3.8311	2.5987	3.2461	2.3137	1.7499	2.0118	2.4836	3.0256	2.2861	2.9887	2.8326	2.4	3.3426	2.5435	56952	PRTFDC1
ENSG00000099260	4.506	5.7777	6.389	5.8299	7.1057	6.3114	7.5559	7.082	7.2326	7.3483	7.0791	7.1357	6.2072	6.5815	54873	PALMD
ENSG00000099282	-0.5087	-1.0039	1.2106	0.657	1.2228	1.6701	1.3757	1.3184	0.8105	-0.1475	1.2966	1.6351	2.0585	0.2196	23555	TSPAN15
ENSG00000099284	2.8126	2.7917	2.6938	1.21	2.8035	3.203	2.1817	1.6937	2.8634	2.3227	2.3571	1.9533	2.0874	2.5017	55506	MACROH2A2
ENSG00000099290	5.8043	5.9495	5.9394	5.8364	6.0299	5.9045	5.9773	5.7912	5.7099	5.7052	5.8735	5.5099	5.8688	5.4019	387680	WASHC2A
ENSG00000099308	3.7623	2.0245	4.0317	3.5637	4.1495	4.1132	3.7582	3.393	3.6346	2.137	3.2027	4.0938	3.8644	3.2088	23031	MAST3
ENSG00000099326	4.7996	3.6121	4.4127	4.2814	3.9957	4.3329	3.9862	4.1926	4.3275	3.3107	4.0037	4.1503	4.5488	4.5335	7593	MZF1
ENSG00000099330	0.3027	-1.7629	0.5687	0.5348	0.8279	-0.3601	0.1762	0.4673	0.4167	-1.7437	-1.0057	0.1978	-0.0501	-0.0647	79629	OCEL1
ENSG00000099331	5.5047	5.3391	6.2706	6.0348	6.1501	6.1123	6.0287	5.7169	5.4842	4.9413	5.5533	6.0059	6.1485	5.3542	4650	MYO9B
ENSG00000099337	2.3322	3.0265	4.0623	4.5436	5.5792	4.486	5.2618	3.7712	4.3519	2.7688	4.037	5.0011	3.3485	4.0512	9424	KCNK6
ENSG00000099338	2.0689	1.2543	1.7314	0.9951	1.7996	0.7368	1.5537	1.6304	2.0005	1.1639	1.1417	1.6152	1.9048	2.1005	57828	CATSPERG
ENSG00000099341	4.1187	4.1486	5.2615	5.0552	5.7114	5.2623	5.3343	4.6004	4.8327	3.4195	4.4676	4.828	4.269	4.3688	5714	PSMD8
ENSG00000099364	2.7665	0.8675	3.2528	2.6518	3.218	2.8054	2.6178	1.9572	1.7941	0.4162	1.9221	2.5855	1.9527	2.1283	54620	FBXL19
ENSG00000099365	3.4069	2.9236	3.9646	3.512	2.8336	2.4721	3.0325	2.5992	2.8558	2.3102	2.5439	2.512	4.0737	2.7893	112755	STX1B
ENSG00000099377	0.496	-1.3341	1.9431	0.4358	1.7625	0.9725	1.3945	-0.1211	1.1693	-1.2241	0.1129	1.7491	0.5569	0.3193	80270	HSD3B7
ENSG00000099381	4.1002	3.7822	4.7377	4.0776	4.6206	4.268	4.0764	3.9888	3.9115	3.4078	3.9148	4.2376	4.1577	3.8903	9739	SETD1A
ENSG00000099385	3.0998	3.2898	2.2914	2.4211	2.7351	2.5652	2.5936	2.4236	2.456	2.2976	2.5745	3.0682	2.5893	2.6997	9274	BCL7C
ENSG00000099622	7.4184	6.7637	6.1593	6.6171	6.4684	6.237	6.4773	6.6212	6.9259	6.7083	6.8586	6.6909	6.4859	7.0431	1153	CIRBP
ENSG00000099624	1.1123	1.2848	2.5065	2.2275	3.0437	2.5101	2.4299	1.7544	1.309	0.4162	1.4802	2.2401	1.4511	2.169	513	ATP5F1D
ENSG00000099715	1.1702	1.2543	0.4351	1.7665	-1.0563	2.0509	0.5895	3.4307	-3.6849	1.1639	1.9062	1.4895	3.211	3.0364	83259	PCDH11Y
ENSG00000099725	-2.537	4.9845	-2.5488	6.6954	6.4077	5.9808	6.5979	6.582	-3.6849	-2.9888	-2.6023	6.6027	6.526	6.2633	5616	PRKY
ENSG00000099783	5.7732	6.2932	6.1769	6.1209	6.0563	6.3564	6.0731	5.9159	5.9142	5.9475	6.0261	5.5166	5.8688	5.807	4670	HNRNPM
ENSG00000099785	1.4524	0.2781	2.5717	1.6969	2.9146	1.9715	2.6881	1.6518	1.6787	-0.5416	0.3671	2.3284	1.7866	1.9217	51257	MARCHF2
ENSG00000099795	0.3535	1.1253	2.1844	1.7665	3.002	2.2658	2.5098	1.371	1.7941	1.1073	1.5226	1.8205	1.1564	1.028	4713	NDUFB7
ENSG00000099797	4.3768	4.5132	5.0047	4.822	5.5514	4.9414	5.0393	4.4434	4.5455	4.537	4.3249	5.0758	4.1406	4.4174	9524	TECR
ENSG00000099800	2.143	1.8104	3.1066	2.5763	3.4914	2.9296	3.0265	1.6086	1.8862	0.1049	2.0291	2.4345	1.8885	1.8734	26517	TIMM13
ENSG00000099804	1.9584	1.1587	2.6741	2.7716	4.0984	3.076	3.5929	1.9743	2.0676	-0.1475	1.6996	3.0311	1.8213	2.2215	997	CDC34
ENSG00000099810	5.9362	6.4579	5.7957	5.9684	5.5907	6.0411	5.7578	5.9215	5.7287	6.4741	5.9179	5.5432	5.8039	5.7433	4507	MTAP
ENSG00000099814	4.0701	3.4799	5.4581	5.1111	6.0149	5.0677	5.2606	3.9548	4.1124	2.8659	3.8328	4.8622	4.1713	4.4699	283638	CEP170B
ENSG00000099817	2.9592	2.1948	4.024	3.5598	4.3036	3.6266	3.5177	2.6319	2.9584	1.5933	2.7456	3.3887	3.102	2.9842	5434	POLR2E
ENSG00000099821	2.8035	1.559	3.2395	3.1027	3.7017	3.533	3.1808	2.3729	2.5898	1.3217	2.1287	2.9379	2.5484	2.333	5442	POLRMT
ENSG00000099849	3.7528	2.445	1.2376	2.7649	2.2645	2.2878	1.5198	1.8315	1.5153	0.7847	1.7718	2.5544	0.9518	1.9217	8045	RASSF7
ENSG00000099860	0.7447	2.6582	3.7469	3.6472	3.0793	3.7586	4.2824	2.9148	2.1442	2.246	2.0143	3.4349	3.6489	1.436	4616	GADD45B
ENSG00000099864	3.7575	3.1309	3.7469	3.5637	1.7625	3.8051	2.2349	3.1285	3.2517	2.8574	3.4483	3.4741	2.8046	3.5019	5064	PALM
ENSG00000099875	3.7669	3.7714	4.5045	4.7187	6.0292	4.6221	5.4736	4.0466	4.3302	3.4195	4.0624	5.2841	4.1198	4.0107	2872	MKNK2
ENSG00000099889	2.9917	2.6582	2.684	2.2176	2.2287	1.9579	2.1265	1.9743	1.8562	2.4761	1.9221	2.1736	2.418	2.0722	421	ARVCF
ENSG00000099899	2.8748	1.3727	3.355	2.7784	3.3694	3.203	2.9201	2.1946	2.2169	1.1359	1.8901	2.9696	2.2748	2.6431	27037	TRMT2A
ENSG00000099901	4.2282	4.8066	4.8381	4.5865	4.5643	5.029	4.7286	4.3384	4.5074	4.3204	4.6653	4.2376	4.4797	4.2942	5902	RANBP1
ENSG00000099904	2.3697	1.0563	3.6294	2.758	3.0893	3.0569	3.0205	2.1043	1.9587	0.4162	1.7362	2.6748	2.5379	2.1005	29801	ZDHHC8
ENSG00000099910	2.9836	1.724	3.0391	3.014	2.9146	2.9366	2.8605	2.8139	2.6954	1.5515	2.3918	2.889	2.9531	2.8322	84861	KLHL22
ENSG00000099917	5.0082	4.2448	5.9082	5.0828	5.6795	5.3577	5.5678	4.7618	4.9845	4.0838	4.7392	5.249	5.3928	5.022	51586	MED15
ENSG00000099940	4.3921	4.0979	4.8773	4.889	5.6298	5.0257	6.0158	4.9246	5.1218	4.925	4.8329	5.2031	4.8934	4.824	9342	SNAP29
ENSG00000099942	5.7353	6.1575	5.7566	6.039	6.3105	6.2678	6.2871	5.8538	5.9528	5.9853	6.0196	6.0483	5.5784	6.1064	1399	CRKL
ENSG00000099949	4.6628	4.0763	4.9789	4.5769	4.6085	4.6816	4.7024	4.2777	4.2602	4.1763	3.8987	4.6559	4.2242	4.3185	8216	LZTR1
ENSG00000099953	4.4222	1.7015	6.2241	4.2575	1.6854	4.8296	3.2954	1.8685	2.9584	0.9868	1.5434	2.5333	5.9594	2.5227	4320	MMP11
ENSG00000099954	4.3141	3.6996	5.4893	4.0133	4.5661	4.3617	2.2761	2.3203	3.2517	1.5301	2.26	2.8211	4.0701	2.309	27443	CECR2
ENSG00000099956	5.549	5.0919	5.8903	5.4214	5.2271	5.4775	5.5985	5.0326	5.1881	4.6895	5.1799	5.0667	5.3064	5.0585	6598	SMARCB1
ENSG00000099958	0.7061	-1.5326	2.9763	1.3794	2.1255	2.9366	1.3757	-1.1315	-0.8035	-1.7437	-0.2664	0.1432	0.2851	-0.5896	91319	DERL3
ENSG00000099968	4.8201	4.4439	4.6322	4.932	5.3267	4.9587	5.1121	5.0265	5.4137	4.5126	5.0149	5.218	4.5332	5.2617	23786	BCL2L13
ENSG00000099977	2.4302	1.0912	2.0384	2.6591	3.0642	2.5831	2.8537	2.0729	2.7698	1.4412	1.969	2.7498	2.0439	2.7541	1652	DDT
ENSG00000099991	5.8213	5.3098	6.3632	5.5572	5.8959	5.7934	5.6717	5.1502	5.2857	4.4655	5.1931	5.5564	5.5605	5.6483	23523	CABIN1
ENSG00000099992	2.8661	1.7893	3.8771	2.8442	4.1205	3.2542	3.9357	2.6744	2.8096	1.5515	2.26	3.4961	2.7694	3.3213	83874	TBC1D10A
ENSG00000099994	2.4767	0.7845	1.1831	1.1899	2.6565	1.3527	1.9341	2.4483	2.4154	1.1914	2.3453	3.3349	1.7144	1.4798	56241	SUSD2
ENSG00000099995	5.6439	5.6429	6.5646	5.7804	6.0344	6.0273	5.862	5.699	5.847	5.474	5.8652	5.8052	5.8233	5.7534	10291	SF3A1
ENSG00000099998	0.9235	1.3147	3.5827	2.1671	2.9535	2.9778	3.3922	2.8698	1.6787	1.768	1.5016	2.8723	3.007	1.3909	2687	GGT5
ENSG00000099999	2.0226	0.2161	2.3667	1.2878	1.6588	1.1513	1.5198	0.6907	1.5153	0.2163	0.4574	1.0885	1.8553	1.6806	200312	RNF215
ENSG00000100003	0.3535	0.9073	3.5562	2.545	3.9743	2.7108	3.6875	1.5182	1.6084	2.1511	1.3682	2.4793	1.7688	2.6527	23541	SEC14L2
ENSG00000100014	6.3063	6.491	6.1646	6.3415	5.8191	6.113	5.888	5.9987	6.153	6.3935	6.3642	5.8259	6.0828	6.1055	23384	SPECC1L
ENSG00000100023	4.705	4.3958	4.9444	4.8463	5.2237	4.8648	5.195	4.4828	4.7955	4.2952	4.5051	4.9934	4.8624	4.6482	23759	PPIL2
ENSG00000100027	4.6219	3.5817	2.9107	3.1964	1.5758	2.9226	1.8683	3.3738	2.8784	2.9649	3.0514	2.4903	3.6681	2.9062	29799	YPEL1
ENSG00000100028	5.7685	6.6504	6.1699	6.2875	5.9429	6.3609	6.1996	6.1122	6.3053	6.6224	6.6306	5.8916	5.9016	6.1116	6634	SNRPD3
ENSG00000100029	3.2879	3.3774	4.5184	3.8076	4.1205	4.0566	4.0108	3.5381	3.6302	2.8226	3.3978	3.3828	3.4686	3.2536	23481	PES1
ENSG00000100030	6.6984	6.8214	6.8834	6.9819	7.2711	6.9607	7.4497	7.0815	7.1091	6.7643	7.1417	7.2547	6.833	6.904	5594	MAPK1
ENSG00000100031	0.1385	-0.0625	0.0646	0.686	0.4779	0.3332	-0.1117	0.1437	0.4573	-0.5416	0.4129	0.1432	0.5569	0.9368	2678	GGT1
ENSG00000100033	1.7841	0.6965	2.9439	1.7528	2.9535	1.9985	2.466	2.2519	2.8017	-0.0802	1.5016	3.9462	2.2748	1.7358	5625	PRODH
ENSG00000100034	4.0852	2.781	4.2398	3.8878	4.8186	4.1376	4.6228	3.8705	3.7329	3.0798	3.7141	4.2761	4.0555	3.8698	9647	PPM1F
ENSG00000100036	-0.1141	0.1513	1.6732	1.6826	3.0943	1.3734	2.1708	1.2071	1.0417	0.2163	-0.2664	1.8548	0.8543	0.5001	339665	SLC35E4
ENSG00000100038	3.7528	3.3845	4.551	3.552	4.0273	4.0694	3.7289	2.897	3.3892	2.7504	2.9997	3.8975	3.4521	3.6288	8940	TOP3B
ENSG00000100055	1.2258	0.3375	2.4842	3.2508	4.1058	3.6817	4.2849	3.2174	2.908	1.4412	3.1083	4.4853	4.2847	1.1683	27128	CYTH4
ENSG00000100056	2.3573	1.724	2.6135	2.5686	3.0489	2.751	2.4299	2.135	2.2169	0.955	2.1149	2.3161	1.7144	2.3449	8220	ESS2
ENSG00000100058	5.2587	5.3208	4.888	4.6633	4.4717	4.5602	4.3634	4.7642	4.7936	4.7509	4.5974	3.9581	4.8832	4.9769	1416	CRYBB2P1
ENSG00000100060	-1.0535	-4.656	-0.274	0.4012	1.5325	0.5307	1.4131	0.2029	0.0428	-3.5939	0.0562	1.1727	0.9828	-1.4231	4242	MFNG
ENSG00000100065	-0.6024	-0.4081	0.3385	0.7145	2.4852	1.4339	1.8817	0.3673	0.9016	-0.9591	0.5831	1.3757	0.2851	0.2703	29775	CARD10
ENSG00000100068	2.6391	2.3616	2.9683	2.513	2.8096	2.443	2.4299	1.8867	1.901	2.4872	1.8901	2.5752	2.3241	2.5122	91355	LRP5L
ENSG00000100075	2.3448	1.4555	2.779	2.7443	3.3938	2.5471	2.3161	1.4708	2.4154	0.2689	1.5226	2.2401	1.7509	2.3684	6576	SLC25A1
ENSG00000100077	6.3119	5.7133	6.7906	6.2643	5.4395	5.7692	5.5289	5.7533	5.7716	7.9648	7.1242	5.5086	5.9228	6.5041	157	GRK3
ENSG00000100078	-1.346	-0.225	1.4137	2.8823	3.0642	2.3519	2.7332	0.8841	0.9593	-1.9689	0.4129	1.8378	-0.1816	0.9678	50487	PLA2G3
ENSG00000100083	4.4862	3.6419	5.3446	4.389	4.9657	4.6047	4.4957	3.7366	4.1745	2.9965	3.8579	4.4379	4.0297	4.2569	26088	GGA1
ENSG00000100084	4.115	3.327	4.3083	4.05	4.5058	4.4102	4.0047	4.0786	3.9005	2.9965	4.1361	4.0276	3.9651	3.3273	7290	HIRA
ENSG00000100092	3.3138	3.1886	4.0848	3.6361	4.5892	3.7267	3.8834	2.7656	3.1988	2.1651	3.0072	3.7592	3.3955	3.3213	23616	SH3BP1
ENSG00000100095	1.4051	0.6504	2.9023	0.4012	1.9825	0.0537	1.7418	2.1946	1.5344	-0.9591	-3.0232	0.8366	-0.1816	2.3567	23544	SEZ6L
ENSG00000100097	3.4069	2.4039	4.9567	3.6546	3.8415	4.1824	3.7906	3.4368	3.6739	1.8738	3.1697	3.9221	3.7741	2.7718	3956	LGALS1
ENSG00000100099	5.8393	5.5343	6.8515	5.6308	6.037	5.5958	6.057	5.5387	5.9537	5.3437	5.6606	6.0931	5.7996	5.8005	89781	HPS4
ENSG00000100100	3.0234	2.318	4.2364	3.6836	4.31	3.031	3.9454	3.3011	4.034	2.4761	3.837	4.3683	4.3956	3.8533	113791	PIK3IP1
ENSG00000100104	4.0587	4.4405	5.1144	4.0416	4.1519	4.4227	4.1804	4.0303	4.4756	4.2468	4.4122	4.1399	4.1058	4.2538	402055	SRRD
ENSG00000100105	4.5144	3.3122	5.0027	3.8142	3.4724	4.24	3.3054	3.2529	3.6995	2.8913	3.4756	3.56	3.9767	3.8616	23598	PATZ1
ENSG00000100106	5.6143	5.1757	5.7127	5.1415	5.4198	5.0323	5.338	5.2728	5.2457	4.9209	5.0804	5.2635	5.1663	5.0959	11078	TRIOBP
ENSG00000100109	3.4944	3.8139	4.6993	3.9873	4.3931	4.3798	4.295	3.8146	3.9079	3.1446	3.7458	4.083	3.7873	3.9104	24144	TFIP11
ENSG00000100116	1.8207	0.4495	2.1132	0.5663	1.0895	1.5294	0.6843	0.4673	-0.9027	-1.7437	0.5424	-0.1658	0.7133	0.4126	23464	GCAT
ENSG00000100124	2.9592	2.6347	3.2984	2.9133	3.3487	3.1134	2.9586	2.5881	2.8482	2.2195	2.26	2.5855	2.6679	2.7452	129138	ANKRD54
ENSG00000100129	7.509	8.0162	7.1695	7.3013	7.124	6.8838	7.154	7.4018	6.959	7.3178	7.7022	6.8607	6.7609	7.6905	51386	EIF3L
ENSG00000100138	4.1441	3.7165	4.6699	4.1678	4.6897	4.6178	4.4537	4.163	4.1438	3.4136	3.837	4.2887	3.9534	4.0763	4809	SNU13
ENSG00000100139	5.3444	4.6803	6.1628	5.6261	6.1302	5.6825	5.7532	4.6571	4.7411	3.4821	4.818	5.4366	4.7291	5.0531	85377	MICALL1
ENSG00000100142	2.8306	2.5239	2.9439	2.4719	2.7414	2.443	2.4748	2.4604	2.4257	2.1651	2.3803	2.3527	2.2106	2.5122	5435	POLR2F
ENSG00000100146	1.0521	1.1253	2.8153	0.9479	1.5758	1.0773	1.8548	3.0819	1.0417	2.4535	2.6626	2.512	2.6774	2.4476	6663	SOX10
ENSG00000100147	1.4051	1.0563	1.8759	1.3066	1.3778	1.4535	0.9867	1.0546	1.2639	0.2163	0.5831	1.3757	0.3815	1.1948	79879	CCDC134
ENSG00000100150	5.6817	5.1428	5.4099	5.0385	4.8732	5.2385	4.8494	4.898	4.9862	4.5819	4.8806	4.7571	5.0774	5.0923	9681	DEPDC5
ENSG00000100151	4.0159	2.9713	4.4216	3.331	3.6519	3.341	3.2701	2.8607	3.4203	2.3102	2.5846	3.0682	3.2498	3.0939	9463	PICK1
ENSG00000100154	6.0465	5.4256	6.0028	4.5769	4.727	5.0976	5.3122	5.6965	5.4706	5.4712	5.6594	5.3368	5.5081	5.7962	23331	TTC28
ENSG00000100167	3.4773	3.8903	4.0433	3.059	2.7028	2.9574	2.6337	3.4245	3.0207	3.0426	3.3157	2.6554	3.3604	2.8901	55964	SEPTIN3
ENSG00000100170	0.3535	3.4666	2.7323	4.6993	5.7678	4.462	5.0674	3.9888	3.6033	2.1926	3.5234	4.2146	1.5373	3.7319	6523	SLC5A1
ENSG00000100181	6.6433	5.8874	4.1679	1.5149	1.8357	1.8136	3.6449	4.2322	3.2167	6.8666	3.9999	4.9895	5.028	1.5635	387590	TPTEP1
ENSG00000100196	2.7285	2.5865	4.0201	2.7784	2.4927	2.9296	3.1199	2.9324	3.5385	3.4765	2.8493	3.1809	3.6965	1.8062	11015	KDELR3
ENSG00000100197	3.221	1.1253	1.6126	1.3794	0.9427	1.0259	-0.0092	0.6055	0.7133	-0.6352	0.5831	0.3012	0.3815	0.9982	1565	CYP2D6
ENSG00000100201	10.1539	9.7222	10.6891	9.8762	9.5037	9.7669	9.6992	9.9338	10.2094	9.7797	9.9242	10.0976	10.0199	10.2814	10521	DDX17
ENSG00000100206	-0.4207	1.1253	0.8743	1.21	0.2471	-0.3601	0.0394	0.8475	0.4573	2.4535	1.3682	0.5731	0.9828	1.1948	11144	DMC1
ENSG00000100207	7.4232	7.5845	7.5058	6.9165	6.8148	6.8435	6.5734	6.5896	6.8127	6.7237	6.788	6.7423	6.4744	6.8899	6942	TCF20
ENSG00000100209	0.7061	1.1913	0.9083	0.7145	0.9205	0.9171	1.0593	0.3673	0.6447	0.4162	0.5831	0.6138	0.1272	1.0858	150274	HSCB
ENSG00000100211	2.7476	2.6813	2.7972	2.4967	2.3585	2.9013	2.2962	2.4845	2.9007	2.2976	2.6815	2.4793	2.1016	2.6431	25776	CBY1
ENSG00000100216	3.3392	3.7822	4.6322	3.8563	4.4271	4.2872	3.836	3.5149	3.6952	3.2334	3.6096	3.7906	3.6392	3.8698	56993	TOMM22
ENSG00000100219	4.5745	5.3874	6.0378	6.084	6.3312	7.1405	6.0309	5.327	5.2886	5.8439	5.5052	5.5655	5.7541	5.3424	7494	XBP1
ENSG00000100220	3.976	4.241	5.3935	4.9426	5.555	5.1675	5.2503	4.4093	4.7796	3.9968	4.4676	4.5098	4.6393	4.3746	51493	RTCB
ENSG00000100221	4.9454	4.7585	5.7589	5.2989	5.0424	5.3168	5.1693	4.9399	4.8726	4.3903	4.9773	4.8302	5.0111	5.1289	9929	JOSD1
ENSG00000100225	6.1835	6.1083	6.3563	5.7837	5.76	5.7662	5.9045	5.8992	6.1836	6.247	6.0733	6.2603	6.5778	5.807	25793	FBXO7
ENSG00000100226	4.7123	4.2526	5.9497	5.445	5.6281	5.1984	5.2771	4.4918	4.7696	3.4765	4.4891	5.0201	4.9574	4.6192	9567	GTPBP1
ENSG00000100227	5.225	4.4872	5.5005	4.9723	4.9244	5.042	4.7341	4.6989	4.7836	3.5475	4.552	4.7319	4.466	4.8903	84271	POLDIP3
ENSG00000100228	1.021	-2.0371	1.1264	0.5348	0.4156	0.5672	1.7709	0.3146	0.5726	-0.0802	0.6227	0.5312	1.9048	-1.5939	9609	RAB36
ENSG00000100234	7.0054	8.3242	9.0664	5.2823	5.9171	7.0277	6.8134	7.2569	7.0284	7.7983	7.0024	7.5466	7.8822	5.3572	7078	TIMP3
ENSG00000100239	5.3207	4.5793	5.7877	5.0455	5.4029	5.2871	5.2163	4.5036	4.9792	4.0911	4.6024	5.0049	4.9845	4.8472	9701	PPP6R2
ENSG00000100241	5.4044	3.7277	5.886	5.1623	6.0017	5.4325	5.4524	4.4311	4.5384	3.0501	4.4178	5.4758	4.7962	4.8219	6305	SBF1
ENSG00000100242	4.5611	3.5189	4.9688	4.8812	5.3806	5.029	4.8798	4.5921	4.4682	3.5997	4.3923	4.9059	4.5796	4.2411	25777	SUN2
ENSG00000100243	4.858	4.0631	5.8924	5.1151	5.7065	5.1299	5.416	4.9658	5.3626	3.6601	4.7901	5.7741	5.0988	4.8513	1727	CYB5R3
ENSG00000100246	2.0689	1.632	2.561	1.7528	1.6453	2.1261	1.3757	1.1778	2.0142	1.418	1.718	1.4223	1.7509	1.7537	10126	DNAL4
ENSG00000100258	2.8035	0.8675	4.0698	2.9556	3.3446	2.8431	3.0971	1.9224	2.2861	0.7847	1.7893	2.889	2.6389	2.333	91289	LMF2
ENSG00000100263	1.5428	-0.0625	2.1132	1.531	1.7499	1.6701	0.5226	0.2029	1.0147	-0.4537	0.4129	1.1727	0.2344	1.028	25807	RHBDD3
ENSG00000100266	5.2164	5.476	5.5185	4.8543	5.0755	4.8445	5.095	5.0906	5.2414	5.1291	5.0804	4.8956	5.1424	4.8005	11252	PACSIN2
ENSG00000100271	2.4536	2.7917	2.8063	2.1875	1.8117	2.3308	2.0335	2.7055	2.7372	3.354	2.459	1.8378	2.2106	2.0579	25809	TTLL1
ENSG00000100280	3.9307	3.5125	5.5975	5.2267	6.1205	5.4387	5.7723	4.4526	4.6477	3.3781	4.4346	5.2731	4.4879	4.2694	162	AP1B1
ENSG00000100281	4.5905	4.8404	5.2181	4.8654	4.8095	4.7545	4.513	4.345	4.5408	4.5688	4.6073	4.5962	4.9137	4.389	10042	HMGXB4
ENSG00000100284	2.5107	1.9502	4.2695	4.0161	5.2826	3.8241	4.7378	3.1437	3.4356	1.2185	2.9539	4.1572	3.5896	3.0217	10043	TOM1
ENSG00000100288	4.2145	2.7485	5.0868	4.134	4.3312	4.0915	4.4288	3.5834	4.0069	2.8313	3.5182	4.3653	3.9805	4.2347	1120	CHKB
ENSG00000100292	0.4026	1.0563	2.9107	3.2312	5.0308	3.3927	4.373	2.0729	2.4358	-1.2241	1.2966	3.5015	2.3241	2.7089	3162	HMOX1
ENSG00000100294	2.1138	0.9837	2.3789	2.0039	2.3749	1.9441	1.8548	1.5414	1.8862	0.1617	0.8398	1.3276	0.8203	1.8233	27349	MCAT
ENSG00000100296	5.5103	4.8709	5.2096	4.9664	4.5499	5.2385	4.6308	4.9246	4.6994	4.5262	4.6534	4.4237	4.8372	4.4887	8563	THOC5
ENSG00000100297	4.4162	4.2526	4.928	4.7483	4.5353	5.136	4.4127	3.6164	4.2998	3.0798	4.3516	4.1641	4.2145	4.2411	4174	MCM5
ENSG00000100299	3.3392	1.3147	4.1033	2.9194	3.1431	2.5471	2.9586	2.1651	2.6784	1.8567	2.1424	3.0159	3.0662	2.8066	410	ARSA
ENSG00000100300	1.2258	-1.0039	2.4954	2.0039	3.6952	1.9441	2.7108	0.8841	1.1196	-1.9689	0.8058	2.2271	0.9828	0.7706	706	TSPO
ENSG00000100304	3.3138	2.6582	3.6597	3.9033	4.612	4.0946	3.8187	2.6744	3.4558	1.9563	2.807	3.5909	3.1845	3.1286	23170	TTLL12
ENSG00000100307	4.1187	2.0602	4.206	3.45	3.865	3.6223	3.6331	3.6327	4.054	2.8659	3.8784	4.4408	3.8644	4.288	23492	CBX7
ENSG00000100311	1.6884	2.0424	1.8411	2.857	2.325	2.2658	2.393	2.3468	2.7039	0.8553	2.4807	2.6554	2.2873	2.6527	5155	PDGFB
ENSG00000100316	9.1066	8.9807	8.505	8.7195	8.7598	8.2231	8.4239	8.3967	8.4951	7.708	8.8702	8.4312	7.9405	9.0538	6122	RPL3
ENSG00000100319	1.1982	-0.3136	1.8234	1.2687	1.0075	1.2666	0.8017	0.5149	0.3319	-0.3708	0.6227	0.6919	0.6372	0.0558	55954	ZMAT5
ENSG00000100320	7.7808	7.3207	7.9101	7.2332	6.7238	7.1693	6.985	7.1998	7.2399	7.4297	7.2676	6.9424	7.3451	7.1808	23543	RBFOX2
ENSG00000100321	3.66	2.3616	3.8022	2.5211	3.9553	2.9085	3.1199	3.1209	3.3574	2.3596	2.5745	3.6655	2.6869	3.4643	9145	SYNGR1
ENSG00000100324	3.5822	2.6813	3.7232	3.3356	3.2849	3.2374	2.996	3.0256	3.1868	2.5092	3.1427	3.1943	2.4517	3.0068	10454	TAB1
ENSG00000100325	4.2882	4.0631	5.31	4.5456	5.0527	4.8315	4.8881	4.3775	4.5218	3.7321	4.4512	4.6896	4.4797	4.4994	84164	ASCC2
ENSG00000100330	6.1879	5.5184	6.7384	6.2388	6.5923	6.1138	6.4856	5.8981	6.1382	5.3993	5.8138	6.1366	6.2064	6.1038	8897	MTMR3
ENSG00000100335	4.4072	4.1107	5.2582	4.6505	5.2551	4.9993	4.8062	4.2569	4.3054	3.8705	4.5025	4.7342	4.5694	4.5073	54471	MIEF1
ENSG00000100336	1.4524	0.3375	2.9923	2.9909	2.1733	2.8431	2.1265	2.1043	3.3787	3.0576	2.5644	2.4116	3.0949	2.0434	80832	APOL4
ENSG00000100342	1.4524	0.8266	2.2784	3.1964	3.5433	3.3198	2.9836	2.6533	2.5435	2.1926	3.0514	3.1115	3.4012	0.5827	8542	APOL1
ENSG00000100344	1.4983	1.0204	2.3544	1.957	4.1447	2.2092	2.6258	1.2071	2.9226	-0.2182	1.3447	3.1809	2.0141	2.1145	80339	PNPLA3
ENSG00000100345	9.2162	9.5159	10.1372	9.6112	9.3589	10.0319	9.1106	8.8108	8.6656	9.078	9.1769	8.7261	9.2448	8.6038	4627	MYH9
ENSG00000100347	4.3269	4.1235	4.6797	4.2599	5.0539	4.44	4.3345	3.9461	4.2914	3.7737	4.1258	4.2408	4.1814	4.3717	25813	SAMM50
ENSG00000100348	3.3518	3.0797	4.1106	3.4834	4.001	3.7507	3.5929	3.5889	3.4508	3.3356	3.3217	3.5443	3.3955	3.4697	25828	TXN2
ENSG00000100350	4.3044	4.4937	4.7611	3.869	4.3789	4.6178	4.6524	4.0904	4.3917	4.3754	4.3487	4.2245	4.25	4.062	80020	FOXRED2
ENSG00000100351	0.9892	0.7412	1.6126	2.2471	3.2226	2.6862	3.197	3.0661	2.1566	2.2195	2.8985	3.3104	3.5538	0.8054	9402	GRAP2
ENSG00000100353	5.8875	6.7932	6.5553	6.5298	6.6011	6.4852	6.5749	6.4719	6.4163	6.0431	6.6713	6.1479	6.0064	6.2633	8664	EIF3D
ENSG00000100354	8.2396	8.0259	8.3548	7.7347	7.7678	7.8276	7.818	8.1497	7.9887	8.4157	8.2462	8.0442	7.9467	8.1616	23112	TNRC6B
ENSG00000100359	3.2615	1.892	4.1991	3.0755	4.1181	3.4229	3.5091	2.577	3.2401	1.418	2.5745	3.6361	2.5274	2.8322	27352	SGSM3
ENSG00000100360	5.4763	4.2095	6.0291	4.3419	3.7717	4.4152	4.1668	4.2143	4.8093	4.0948	3.862	4.2505	4.7153	4.9224	11020	IFT27
ENSG00000100364	5.4119	4.3019	6.1786	5.6776	6.4893	5.9942	6.0739	5.4158	5.3612	4.1379	5.3354	6.0136	5.1965	5.3275	23313	KIAA0930
ENSG00000100365	-1.0535	-0.7355	1.0972	1.2494	1.8939	1.873	1.7994	1.371	0.5726	-0.9591	0.9372	1.8884	1.3355	-0.8902	4689	NCF4
ENSG00000100368	1.8564	1.3727	3.5071	4.0776	4.8976	4.3747	4.7742	3.7565	3.1314	2.9729	3.5898	4.5232	4.5514	1.7714	1439	CSF2RB
ENSG00000100372	3.1934	3.0265	3.6294	3.1913	3.5433	3.4229	3.213	2.9498	3.1807	2.7504	2.977	3.0386	3.0949	3.2473	10478	SLC25A17
ENSG00000100376	6.0162	4.3711	6.2804	4.6056	4.1826	4.3591	4.3587	4.4888	4.7452	4.4342	4.777	4.4576	4.9317	5.1679	55007	FAM118A
ENSG00000100379	0.7447	-0.0625	2.8419	1.3615	1.8825	1.4919	1.1726	0.6055	2.0544	0.1049	1.4364	1.9847	1.3829	0.9982	79734	KCTD17
ENSG00000100380	6.9939	7.8335	7.2367	6.9146	6.8644	6.8802	6.8342	7.3367	6.8331	7.7005	7.5408	6.7057	6.7609	7.1375	6767	ST13
ENSG00000100385	-1.0535	-1.0039	2.1421	2.0039	2.909	2.6944	3.0681	2.3729	3.8289	0.4162	2.3803	2.7947	3.3897	0.8054	3560	IL2RB
ENSG00000100387	4.1656	4.7774	4.6322	4.1933	4.4505	4.4227	4.7137	4.4061	4.4805	4.3603	4.5287	4.5523	4.4633	4.2601	9978	RBX1
ENSG00000100393	7.6082	7.8553	8.0673	7.752	7.9484	7.825	7.7504	7.6206	7.6689	7.6626	7.8604	7.7294	7.5072	7.6573	2033	EP300
ENSG00000100395	4.051	3.1476	4.4038	3.8499	4.2622	4.197	3.8531	3.5722	3.867	2.8574	3.5595	3.7501	3.3897	3.9263	83746	L3MBTL2
ENSG00000100401	3.7528	2.9332	4.6993	4.8072	5.5986	4.7877	4.9258	3.8751	4.4151	2.4535	4.1223	4.6164	3.5225	4.5257	5905	RANGAP1
ENSG00000100403	5.9067	5.3697	6.8613	5.8927	5.6578	5.8229	5.502	5.2779	5.415	4.9813	5.6701	5.4409	5.5618	5.5568	23264	ZC3H7B
ENSG00000100410	2.2542	2.4718	3.5291	3.0254	3.2496	3.1914	2.9201	2.5082	2.7779	1.9563	2.6045	2.8211	2.8808	2.798	84844	PHF5A
ENSG00000100412	4.1002	3.6121	5.182	4.6724	5.2203	4.9638	4.6563	4.1021	4.4756	3.1999	4.1798	4.5017	4.1022	4.4672	50	ACO2
ENSG00000100413	4.7268	3.7714	5.1053	4.3533	4.4926	4.6857	4.5407	4.1667	4.1715	3.3601	3.9618	4.0124	3.6047	4.2475	171568	POLR3H
ENSG00000100416	4.0471	3.1559	4.4304	3.824	4.2104	3.6481	3.9485	3.1884	3.6522	2.9408	3.2157	3.7409	3.7961	4.0402	55687	TRMU
ENSG00000100417	1.5428	0.7412	2.8419	2.2664	3.2406	2.1623	2.7406	1.8126	1.8713	0.3687	1.5639	2.2912	1.6768	1.999	5372	PMM1
ENSG00000100418	4.8087	3.8347	4.8622	4.878	5.4228	4.8352	5.1583	4.5241	4.5735	3.699	4.2792	4.8537	4.6048	4.9184	27351	DESI1
ENSG00000100422	4.7074	5.0767	5.3646	5.3047	5.5258	5.5556	5.3072	4.4618	4.944	4.0875	5.2224	5.3261	5.1164	4.4807	64781	CERK
ENSG00000100425	5.5145	5.9447	6.3708	5.6928	6.0563	5.7731	5.833	5.4544	5.415	5.4921	5.6772	5.8313	5.5873	5.4536	23774	BRD1
ENSG00000100426	5.2009	4.913	5.7401	5.161	5.1657	5.3655	5.1555	4.9158	4.6866	4.6823	4.8642	4.8084	5.0917	5.0108	9889	ZBED4
ENSG00000100427	2.951	-0.1414	0.9416	3.1607	-2.4209	1.1985	-1.6793	1.6518	-1.5378	2.5201	2.5126	0.2504	-1.7746	0.9368	23209	MLC1
ENSG00000100429	2.6289	0.6504	3.1919	1.3434	2.6016	1.8436	1.8548	1.2638	1.9728	-0.3708	1.1687	2.3647	1.4287	1.9058	83933	HDAC10
ENSG00000100439	2.8835	1.6081	4.0623	3.1134	3.6178	3.2598	3.1368	3.074	2.8329	1.2966	2.4807	3.3531	3.022	2.5332	63874	ABHD4
ENSG00000100441	5.7556	5.2139	5.5498	5.5394	5.8459	5.4276	5.7687	5.5868	5.5455	5.2486	5.616	5.9593	5.371	5.7545	23351	KHNYN
ENSG00000100442	4.6703	5.5343	4.7865	4.9122	4.6897	5.0339	4.6544	4.6358	4.8819	5.4515	5.1241	4.4064	4.8995	4.975	2287	FKBP3
ENSG00000100445	3.3518	3.1886	3.7702	3.5241	3.5721	3.6136	3.5848	3.5778	3.7936	3.317	3.2157	3.7131	3.6343	4.3154	56948	SDR39U1
ENSG00000100448	1.5645	-0.4081	1.7122	2.4967	3.0843	2.9778	3.5888	4.0097	2.6348	1.7862	2.9539	2.9852	2.2622	1.1948	1511	CTSG
ENSG00000100461	5.5544	5.0098	5.4681	5.2018	5.4998	5.4411	5.3147	5.4994	4.9862	5.3205	5.3234	5.236	5.1831	5.6447	55147	RBM23
ENSG00000100462	4.7483	4.5762	4.8795	4.7889	4.7805	5.3486	4.8079	4.4557	4.7554	4.2857	4.3546	4.1329	4.4797	4.7046	10419	PRMT5
ENSG00000100473	-1.1924	0.3946	-1.2064	0.7697	3.2451	0.9994	-1.5299	-0.4456	0.7133	0.0458	1.3209	3.3651	1.5163	2.8981	1690	COCH
ENSG00000100478	4.115	3.5253	3.2855	3.1761	3.6039	3.5739	3.4785	3.2806	3.1125	3.5421	3.3574	3.2471	3.2305	3.4859	11154	AP4S1
ENSG00000100479	1.8387	3.097	1.9266	2.3862	2.2467	2.5379	2.5606	2.2796	2.3946	2.6248	2.448	2.2659	2.3951	2.2343	5427	POLE2
ENSG00000100483	2.9344	2.7264	2.8507	2.7918	3.2849	2.9913	3.1368	3.1736	2.9153	2.5417	3.0441	2.8639	3.237	2.93	79609	VCPKMT
ENSG00000100485	6.0436	6.2269	5.8839	6.1941	6.2748	5.9265	6.4325	6.4338	6.4034	6.6592	6.5508	6.4964	6.2589	6.3855	6655	SOS2
ENSG00000100490	1.7275	1.1913	2.1277	1.4317	1.9825	1.9019	2.7258	3.1054	2.8859	3.1376	2.5126	3.0235	2.8725	2.6997	8814	CDKL1
ENSG00000100503	9.6266	8.9903	7.9341	7.618	7.3824	7.6301	7.7833	8.2166	7.783	7.7609	7.9492	7.4903	8.4275	8.0273	51199	NIN
ENSG00000100504	4.5088	5.1899	6.1478	5.9318	5.9944	6.1473	5.7321	4.8777	4.1837	4.0579	4.513	4.8345	5.3248	4.2911	5836	PYGL
ENSG00000100505	2.7851	2.5492	3.5669	3.3172	1.426	3.2598	3.1086	3.0419	1.8562	2.8574	1.8573	1.7491	3.8392	1.7176	114088	TRIM9
ENSG00000100519	5.2164	5.6864	5.5471	5.5552	5.5747	5.7465	5.8244	5.4725	5.4768	5.7418	5.5597	5.555	5.6259	5.4941	5706	PSMC6
ENSG00000100522	4.235	4.8734	4.5045	4.4808	4.4717	4.7144	4.8494	4.3998	4.3573	4.4109	4.3951	4.1879	4.713	4.2283	64841	GNPNAT1
ENSG00000100523	8.6062	7.5061	7.4848	7.5397	7.3601	6.8638	7.1471	7.0272	7.4059	7.8437	7.1645	6.8817	7.2309	7.5382	80821	DDHD1
ENSG00000100526	-0.2593	1.632	1.2376	1.9086	1.4878	2.3931	1.8274	1.0221	1.1693	1.1359	1.1417	0.6138	1.7327	1.6036	1033	CDKN3
ENSG00000100528	4.6853	5.0767	5.2113	5.131	5.3827	5.2271	5.4524	5.2378	5.218	5.5331	5.4757	5.4633	4.9979	5.3305	10175	CNIH1
ENSG00000100532	1.8025	2.3899	2.4954	1.8328	2.3831	1.8584	2.4208	2.135	2.2974	2.6646	2.7276	2.1599	2.5379	2.9842	10668	CGRRF1
ENSG00000100554	4.8646	5.3697	5.1522	5.1816	5.0918	5.2857	5.2529	5.0326	5.0605	5.1274	5.2078	4.9182	4.7808	5.1561	51382	ATP6V1D
ENSG00000100558	2.5976	3.2126	3.0918	3.4329	2.9425	2.8942	2.9005	2.9059	3.1251	3.6049	2.9146	2.8036	3.059	2.8066	26499	PLEK2
ENSG00000100564	2.9427	3.3343	3.1711	3.0254	3.3612	3.0633	3.1086	3.1588	3.0673	3.5042	3.2603	3.2854	3.0949	3.2786	5283	PIGH
ENSG00000100567	4.126	4.5324	4.6871	4.8654	5.0229	4.8315	4.9387	4.3998	4.5122	4.3573	4.3007	4.3919	4.5226	4.2663	5684	PSMA3
[truncated: 15,293 more rows]
