# Supplementary material for: In vivo tumor immune microenvironment phenotypes correlate with inflammation and vasculature to predict immunotherapy response
Source: Nat Commun. 2022 Sep 9;13:5312. doi: 10.1038/s41467-022-32738-7 (PMC9463451; doi:10.1038/s41467-022-32738-7)
Supplement: Supplementary file 8 — Source Data [file 41467_2022_32738_MOESM8_ESM.zip › source data/Figure 3_S3/CIBERSORTx_Job12_Results.xlsx]

## Sheet: CIBERSORTx_Job12_Results.csv
Mixture	B cells naive	B cells memory	Plasma cells	T cells CD8	T cells CD4 naive	T cells CD4 memory resting	T cells CD4 memory activated	T cells follicular helper	T cells regulatory (Tregs)	T cells gamma delta	NK cells resting	NK cells activated	Monocytes	Macrophages M0	Macrophages M1	Macrophages M2	Dendritic cells resting	Dendritic cells activated	Mast cells resting	Mast cells activated	Eosinophils	Neutrophils	P-value	Correlation	RMSE	Absolute score (sig.score)
P14	0.0199624	0	0.00323101	0	0	0.243134	0	0.0719357	0	0.00595435	0.0242533	0.0104021	0.005387	0.00251685	0.0345694	0.211131	0.0263468	0.00819685	0.430145	0	0	0	0	0.592822	0.81599	1.09717
P17	0.00827232	0.0125997	0.00849775	0	0	0.358759	0.0108955	0.151482	0	0	0.0538968	0.00567604	0.018312	0.0713219	0.0060444	0.221251	0.0436117	0.1348	0.360442	0.0217715	0	0.0127785	0.001	0.381057	0.924487	1.50041
P20	0.0261984	0	0.00455899	0	0	0.392279	0.00198447	0.110459	0	0	0.0551709	0	0.00962413	0.0915266	0.00480756	0.217159	0.0301776	0.140737	0.359321	0.0365688	0	0.0150887	0	0.573455	0.834695	1.49566
P21	0.0610585	0	0.0367963	0	0	0.45245	0	0.144516	0	0	0.0184639	0.0145774	0.0324174	0.0436908	0.0761177	0.288259	0.0669359	0.107467	0.465935	0.0612643	0	0.0622214	0	0.453911	0.891971	1.93217
P22	0.0337845	0.0451065	0.00961097	0.0423145	0	0.50974	0.039323	0.0933207	0	0	0.0763072	0	0.0213406	0.0450927	0.106699	0.282367	0.111682	0.0411411	0.379374	0.00861344	0	0.0183563	0	0.550135	0.849727	1.86417
P23	0.0153203	0.0264147	0.11535	0.0609703	0	0.573714	0.0574343	0.113144	0	0	0.0319538	0	0.0441344	0.0187649	0.132172	0.296472	0.140538	0.0438419	0.440697	0.0902472	0	0.03291	0.005	0.29782	0.958619	2.23408
P26	0.0276637	0.01343	0.00316147	0	0.0194863	0.572369	0.0880986	0.02642	0	0	0.139214	0	0.0715523	0	0.0646156	0.277356	0.0997182	0.060581	0.48763	0.0111331	0	0.0188424	0	0.783058	0.731189	1.98127
P27	0.0168837	0.0110675	0.0023183	0.100679	0	0.512228	0.00862066	0.0390563	0	0	0	0.045311	0.0250254	0	0.0645581	0.240362	0.100055	0.015366	0.727434	0	0	0.00652285	0	0.816036	0.678635	1.91549
P29	0.0434834	0	0	0	0	0.290365	0	0.0878214	0.00735101	0.00184179	0.00662967	0.0252919	0.00265203	0	0.0555414	0.299764	0.112886	0.0615015	0.568715	0	0	0	0	0.736552	0.739405	1.56384
P33	0.063303	0	0.00284862	0	0	0.625274	0.0364324	0.0237336	0	0	0.0546572	0	0.0119097	0	0.107855	0.256621	0.204603	0.0289905	0.663839	0	0	0	0	0.578407	0.830441	2.08007
P34	0.0319222	0.0296282	0	0.0653801	0	0.677589	0.00341716	0.0458381	0	0	0	0.067568	0.0249395	0	0.0919002	0.324582	0.0736779	0.00310413	0.627151	0	0	0.0127737	0	0.684823	0.770202	2.07947
P5	0.0822408	0	0	0.0162108	0	0.562805	0.00667041	0.156419	0	0	0.0306527	0	0.011308	0	0.0837913	0.431237	0.197559	0.0823688	0.400048	0	0	0.00245956	0	0.77065	0.741683	2.06377
P6	0.0712343	0	0	0.111888	0.0317982	1.037	0.0630938	0.0755701	0	0	0.110649	0	0.0246844	0	0.126861	0.330107	0.0460557	0.10375	0.300501	0	0	0.00271897	0	0.819274	0.681992	2.43591
P7	0.0145135	0	0	0	0	0.266759	0	0.0705278	0	0	0.0488879	0.00196123	0.00689562	0.0244369	0.0158902	0.241954	0.0436645	0.0599526	0.402099	0	0	0.00482427	0	0.53198	0.852873	1.20237
