# Supplementary material for: In vivo tumor immune microenvironment phenotypes correlate with inflammation and vasculature to predict immunotherapy response
Source: Nat Commun. 2022 Sep 9;13:5312. doi: 10.1038/s41467-022-32738-7 (PMC9463451; doi:10.1038/s41467-022-32738-7)
Supplement: Supplementary file 8 — Source Data [file 41467_2022_32738_MOESM8_ESM.zip › source data/Figure 3_S3/edgeRDEGfullbulk_pairwiseresults.txt]

id	logFC	logCPM	PValue	FDR	symbol
ENSG00000124208	-9.35633326027622	0.951744607554246	1.6812079316404e-06	0.0277870754940719	TMEM189-UBE2V1
ENSG00000149596	-2.29325607598477	0.394133687170642	2.6360948196634e-06	0.0277870754940719	JPH2
ENSG00000153162	-1.66316159522987	1.7755112523372	3.9555889467841e-06	0.0277972420587008	BMP6
ENSG00000133216	1.38410472451844	3.35400274822692	5.67464707978639e-06	0.0287039187260205	EPHB2
ENSG00000166546	1.71292821873405	1.22147631116482	6.80768397828016e-06	0.0287039187260205	BEAN1
ENSG00000107099	-1.17229705585545	5.86149738562727	1.37521470154793e-05	0.0482406070964929	DOCK8
ENSG00000100285	1.83069071097384	0.178566475082719	1.60362919401714e-05	0.0482406070964929	NEFH
ENSG00000286122	-1.954252684018	-0.71398515493126	1.83058939745728e-05	0.0482406070964929	NA
ENSG00000254838	-1.39804156166524	4.05746187311361	3.02687761632077e-05	0.0709029265636383	GVINP1
ENSG00000225465	1.581022002665	0.433421577067492	4.01009938785814e-05	0.0837022319500276	NA
ENSG00000284671	-3.5674775587615	-0.263149747599846	4.36734916730056e-05	0.0837022319500276	NA
ENSG00000213809	-2.50358009727967	2.31462878031499	5.30819213477629e-05	0.0932560888211282	KLRK1
ENSG00000085265	-1.89693143105813	1.79635813613789	6.83998170684607e-05	0.107815303295111	FCN1
ENSG00000197057	-1.99869285026544	1.33204236347292	7.15972984598973e-05	0.107815303295111	DTHD1
ENSG00000164483	-1.94011294358838	1.17601204354196	9.2432029424685e-05	0.129910136288747	SAMD3
ENSG00000173198	-1.00050398468081	2.67873361065942	0.000104753606090215	0.138025970224619	CYSLTR1
ENSG00000255823	2.17164093027743	6.30851372305141	0.000115586908288204	0.140902889611725	MTRNR2L8
ENSG00000253868	-3.74129777015124	1.55204098605327	0.000134438474832815	0.140902889611725	FER1L6-AS2
ENSG00000166035	-1.64128933234213	0.131264603651572	0.000135851000969516	0.140902889611725	LIPC
ENSG00000242258	-1.7298499327635	-0.634996760480321	0.000139693258383938	0.140902889611725	LINC00996
ENSG00000248441	-1.40076921248299	1.78874853565815	0.000140354837389537	0.140902889611725	LINC01197
ENSG00000139174	1.38455857890571	5.22234813933958	0.000159956447147723	0.150185115270937	PRICKLE1
ENSG00000283994	-1.90773117772803	-0.874409415617675	0.000163848669539491	0.150185115270937	NA
ENSG00000120156	-1.2283998416451	2.1666159426489	0.000178725401361388	0.156995371312532	TEK
ENSG00000267554	-1.64426439473773	0.177276235171763	0.000192560950726549	0.162382798528684	NA
ENSG00000170044	-6.26042664032767	4.16103059237552	0.000201420461663813	0.163321006646019	ZPLD1
ENSG00000145703	-1.18537874504286	4.92345521689156	0.000217102918397777	0.169517175024516	IQGAP2
ENSG00000153283	-1.32894934141907	3.38136072709753	0.000255276935636429	0.184100540690878	CD96
ENSG00000242607	2.55688084828867	2.30719526958107	0.000261663723764492	0.184100540690878	NA
ENSG00000182600	1.11386753619212	0.28563590164987	0.00026507897862411	0.184100540690878	SNORC
ENSG00000079263	-1.24856121112791	2.19448398523527	0.00027071040515213	0.184100540690878	SP140
ENSG00000228097	-1.14853013047957	2.37811861410019	0.000281629571413425	0.184762677469555	NA
ENSG00000005961	1.58855297730226	-1.10454795742308	0.000290523612809359	0.184762677469555	ITGA2B
ENSG00000283674	2.02803814261473	7.37610583431053	0.000303020967610045	0.184762677469555	LOC729732
ENSG00000125848	2.15147680024832	5.70376829278842	0.000306740048924885	0.184762677469555	FLRT3
ENSG00000056487	2.95035679091075	-0.240686506537581	0.000321634858286039	0.188352946732952	PHF21B
ENSG00000268027	-2.03003248121528	-0.585673168068446	0.000354438733064233	0.192147088449031	NA
ENSG00000245105	-1.49710126476651	2.91951253817791	0.000363610754995909	0.192147088449031	A2M-AS1
ENSG00000245164	-2.17107401657912	3.16516775655159	0.000370236055511777	0.192147088449031	LINC00861
ENSG00000130477	2.94801549998284	2.23057242179258	0.000374162515311695	0.192147088449031	UNC13A
ENSG00000267179	-1.99202608450813	0.0865573016095156	0.000417186379179292	0.192147088449031	NA
ENSG00000176049	-1.47749959056573	1.35539908083433	0.000418350282841903	0.192147088449031	JAKMIP2
ENSG00000038945	-1.02897689066037	3.51898524445025	0.000420232382923557	0.192147088449031	MSR1
ENSG00000154654	-2.50811226188944	4.20702760709135	0.000430706000120812	0.192147088449031	NCAM2
ENSG00000148541	-1.31098831769368	3.66523897164274	0.000437281515036014	0.192147088449031	FAM13C
ENSG00000102802	-1.86457031188432	2.83507361521708	0.000440750761871631	0.192147088449031	MEDAG
ENSG00000261404	-5.13687305761396	2.3618955278214	0.000450770851270443	0.192147088449031	LOC101928035
ENSG00000172673	-1.92183604022467	2.28966749928952	0.000451052124065243	0.192147088449031	THEMIS
ENSG00000269235	3.16501463710016	1.02975891747583	0.000460655399629166	0.192147088449031	ZNF350-AS1
ENSG00000127074	-0.987793481540961	2.06415176139235	0.000480160551278367	0.192147088449031	RGS13
ENSG00000001561	-1.31329500097194	2.70649444377714	0.000484694021253261	0.192147088449031	ENPP4
ENSG00000150048	-1.45784388431926	1.13812748985983	0.00048752380574604	0.192147088449031	CLEC1A
ENSG00000168229	-2.00622741405333	0.948922936572565	0.000504460143198962	0.192147088449031	PTGDR
ENSG00000241163	-1.21514651659891	0.392699594546158	0.000504475826608585	0.192147088449031	LINC00877
ENSG00000139874	2.32388972073308	0.452318267321412	0.000506592831967097	0.192147088449031	SSTR1
ENSG00000108700	-1.98909743825085	0.280199044881905	0.000510399248323011	0.192147088449031	CCL8
ENSG00000168743	-1.77213788173897	6.51275066782793	0.000520942325717356	0.19267554580304	NPNT
ENSG00000259834	-1.45870998817555	2.65993858848718	0.000579290116571377	0.210561969613065	NA
ENSG00000185551	-1.04426693960613	4.14048577046955	0.000589397433043134	0.210604689549413	NR2F2
ENSG00000196972	1.40927969715373	0.322594290887751	0.000624857296727819	0.217189496136062	SMIM10L2B
ENSG00000177409	-1.01071518434597	5.3655822407449	0.000628429905336296	0.217189496136062	SAMD9L
ENSG00000120279	-1.13134407829894	2.09234522835735	0.00066249920605276	0.225271101000069	MYCT1
ENSG00000067066	-0.816683889874781	6.48346149527937	0.00069320770624833	0.231360483234279	SP100
ENSG00000267107	-1.33901415617987	1.74986812072547	0.000702356082297403	0.231360483234279	PCAT19
ENSG00000237248	-1.4912512066602	1.26492115755993	0.000719687625889938	0.23342237736941	LINC00987
ENSG00000151702	-1.15524627458935	4.27316846516615	0.000762182973440574	0.235476255529324	FLI1
ENSG00000090539	2.55770194380317	4.72201320138481	0.000764672025131883	0.235476255529324	CHRD
ENSG00000249669	-1.34866392626903	5.99900116478678	0.000768211064026377	0.235476255529324	NA
ENSG00000133574	-1.37810023775357	3.29132813501848	0.00077485525502199	0.235476255529324	GIMAP4
ENSG00000227502	-1.5845410338959	-0.774840228819023	0.000796556982368469	0.235476255529324	MROCKI
ENSG00000154736	-1.106087555748	5.01900632718915	0.000804198839936956	0.235476255529324	ADAMTS5
ENSG00000013297	-1.9756210733695	2.25508960584653	0.000804206925249566	0.235476255529324	CLDN11
ENSG00000284606	1.36030164413065	3.86723974250298	0.000829135292329008	0.236308501961822	NA
ENSG00000185862	-1.47667559590392	4.60531093127773	0.000829467277543632	0.236308501961822	EVI2B
ENSG00000186998	1.02351596189914	2.00290118200254	0.000849779513488344	0.238867356044817	EMID1
ENSG00000279094	0.96218056644868	0.634881775070559	0.000885136686663371	0.244913640650588	LINC01670
ENSG00000284727	1.57041654153512	1.99021483384326	0.000921878614049077	0.244913640650588	NA
ENSG00000169442	-1.75024695729986	1.87288555913436	0.000928772855823848	0.244913640650588	CD52
ENSG00000196834	4.20727204919884	3.17618548599694	0.000935368803207747	0.244913640650588	POTEI
ENSG00000279200	1.18427421797772	0.530321313808555	0.000935420462665449	0.244913640650588	NA
ENSG00000181381	-0.726680514688754	5.48018616484235	0.000943189867997644	0.244913640650588	DDX60L
ENSG00000035720	-1.4255635274693	-0.369129390375425	0.00096233631259474	0.244913640650588	STAP1
ENSG00000241490	-1.82110575196808	-0.258630350281226	0.000964226931695229	0.244913640650588	LOC107986115
ENSG00000164418	-2.19358742061054	3.37867676309805	0.000997584987566826	0.247346087228132	GRIK2
ENSG00000187621	-3.1131081453776	3.25377510139493	0.00102752502329363	0.247346087228132	NA
ENSG00000213203	-1.45887260318629	2.14253981584021	0.00104551988175262	0.247346087228132	GIMAP1
ENSG00000139187	-1.57201235863521	1.21108864812979	0.00106505982511341	0.247346087228132	KLRG1
ENSG00000183023	-1.21505740804363	4.37960428659917	0.00107123918623862	0.247346087228132	SLC8A1
ENSG00000145649	-1.92170710929346	0.643573385035722	0.00107295240092109	0.247346087228132	GZMA
ENSG00000198189	-0.834062461513636	3.73303183221822	0.0010751251800126	0.247346087228132	HSD17B11
ENSG00000130528	-1.60746217951175	-0.980572049750984	0.00107863285990154	0.247346087228132	HRC
ENSG00000143891	-1.08202265207835	1.61057979174653	0.00107939664287013	0.247346087228132	GALM
ENSG00000112782	-1.16224786873127	1.56364677136836	0.00110886043367504	0.249110349768903	CLIC5
ENSG00000287059	-2.72951305292593	2.31351311669711	0.00111072824581524	0.249110349768903	NA
ENSG00000218819	-1.53389950701886	-1.12025417462881	0.00113114413439422	0.251018743592621	TDRD15
ENSG00000163508	-1.86387810465766	1.388644635474	0.00114689044993709	0.251861921516394	EOMES
ENSG00000148357	-1.8567513213204	1.5538095101685	0.00118343603247047	0.257208231304562	HMCN2
ENSG00000075884	-1.55329215851116	3.38369034732485	0.00121715801473951	0.259372442459718	ARHGAP15
ENSG00000157554	-0.946574658208257	3.51812995617516	0.00121930601694599	0.259372442459718	ERG
ENSG00000171115	-1.12827506445459	2.95681064494116	0.00123328784406087	0.259372442459718	GIMAP8
ENSG00000261371	-1.0369251388557	5.80643850368613	0.00124260585752925	0.259372442459718	PECAM1
ENSG00000130176	-2.2348303108378	1.42784501623416	0.00125528706581526	0.2594506070737	CNN1
ENSG00000139278	-1.20736893454916	4.93397963438048	0.00128898359225958	0.261370828436282	GLIPR1
ENSG00000149534	-0.989930983018734	4.68085635889475	0.00128937321683774	0.261370828436282	MS4A2
ENSG00000246084	-1.76531300875611	-0.477310042555671	0.00131243729312813	0.261427114047106	LINC02325
ENSG00000222414	2.34877018608344	0.89681257758762	0.00131445185888404	0.261427114047106	NA
ENSG00000113296	1.33394457532052	1.85259978803478	0.00133216044393375	0.262472957747769	THBS4
ENSG00000145431	2.05949797132761	6.03697868713791	0.00135826681978118	0.265138713839137	PDGFC
ENSG00000242798	1.33584197923603	-1.31405258748212	0.00140415306963564	0.268963764646646	NA
ENSG00000284820	1.20765641859944	0.672595373027537	0.00146696465174737	0.268963764646646	NA
ENSG00000125735	-1.48957719182055	1.87561146205554	0.00147366968362116	0.268963764646646	TNFSF14
ENSG00000133800	-2.25568102717149	3.15653676535818	0.00148822104739907	0.268963764646646	LYVE1
ENSG00000140030	-1.18641409813316	2.14763421224709	0.00150098978744631	0.268963764646646	GPR65
ENSG00000257599	-1.81815164857078	0.732452771178597	0.00154155451958879	0.268963764646646	OVCH1-AS1
ENSG00000143110	-1.07436634917412	3.22009236195395	0.00155071030515976	0.268963764646646	C1orf162
ENSG00000156395	3.10810694396595	1.21064927989479	0.00155122462600474	0.268963764646646	SORCS3
ENSG00000091181	-1.44589766051698	0.294609233472551	0.00156182466988088	0.268963764646646	IL5RA
ENSG00000116690	-3.2907979588742	1.94154364208071	0.00159294666516726	0.268963764646646	PRG4
ENSG00000242134	-1.12239372906308	-0.329297103176714	0.00160872714900983	0.268963764646646	NA
ENSG00000260997	-1.33578767787229	1.01467901525203	0.00161205298905336	0.268963764646646	NA
ENSG00000259207	-1.13162152243782	2.78233860375602	0.00161213000279247	0.268963764646646	ITGB3
ENSG00000261645	-2.12905740938739	-0.830105742719617	0.00161357785904073	0.268963764646646	DISC1FP1
ENSG00000117226	-0.866221034429638	4.3647579802496	0.0016229580986274	0.268963764646646	GBP3
ENSG00000204261	-1.08408121477739	2.5612557982308	0.00162428799630626	0.268963764646646	PSMB8-AS1
ENSG00000172901	-2.16860585266462	2.08072170095003	0.00163992615300718	0.268963764646646	LVRN
ENSG00000166750	-0.83331667938333	6.6059449144895	0.00164496528211935	0.268963764646646	SLFN5
ENSG00000107796	-1.71575753028554	5.29809231675647	0.00166088429903609	0.268963764646646	ACTA2
ENSG00000235111	-1.38789126319571	1.63271596706881	0.0016682209780001	0.268963764646646	NA
ENSG00000224442	-1.18145998064707	-0.98910657792946	0.0016745602496863	0.268963764646646	NA
ENSG00000267074	-1.40150203989935	0.591141407619597	0.00169866839693699	0.268963764646646	NA
ENSG00000110934	-1.36395978963758	2.70550755044685	0.00170843628908538	0.268963764646646	BIN2
ENSG00000114859	1.5752006623609	3.55249354714927	0.00170882517619503	0.268963764646646	CLCN2
ENSG00000240224	-1.31264180991471	1.30873050771577	0.00171051066492164	0.268963764646646	UGT1A5
ENSG00000224083	-0.767623966982713	3.47180644440587	0.00171297034032141	0.268963764646646	NA
ENSG00000229023	-1.10055040071887	0.768201840757604	0.00172232749394257	0.268963764646646	NA
ENSG00000172264	2.52411512860608	4.83663974646781	0.00174831380330187	0.269615600108044	MACROD2
ENSG00000160654	-1.54601860225861	2.42341159278603	0.00177272353345308	0.269615600108044	CD3G
ENSG00000236254	-0.921214828408942	3.13959379468032	0.0017783763983348	0.269615600108044	NA
ENSG00000185404	-1.02031519343916	3.07871153454032	0.00178144843291473	0.269615600108044	SP140L
ENSG00000163040	0.895236337143143	0.327074610059356	0.00180065999111822	0.269615600108044	CCDC74A
ENSG00000165899	2.56910942970249	1.78842778448387	0.00182347853537283	0.269615600108044	OTOGL
ENSG00000169507	-1.28111776341934	0.720493207259959	0.00183323509131251	0.269615600108044	SLC38A11
ENSG00000162367	-0.970219086483397	1.71375000974369	0.0018512820003859	0.269615600108044	TAL1
ENSG00000237711	-0.85122310944495	2.06710631302982	0.0018521928753464	0.269615600108044	NA
ENSG00000171488	-0.874730481058739	5.04472377867471	0.00185439057089775	0.269615600108044	LRRC8C
ENSG00000175857	-1.36775880741699	1.6806087026836	0.0018742068997957	0.270630341517075	GAPT
ENSG00000152495	-1.30210334473577	3.56640914389636	0.00191211342707354	0.272269482401357	CAMK4
ENSG00000152778	-0.857751534042077	3.96858546923351	0.00192414262094742	0.272269482401357	IFIT5
ENSG00000065413	-0.972186215350748	5.74248473075968	0.00195217212056152	0.272269482401357	ANKRD44
ENSG00000101347	-1.22347451541291	6.05831650191409	0.00196412566524347	0.272269482401357	SAMHD1
ENSG00000107201	-0.624790527365784	5.22888648350849	0.00196836901646185	0.272269482401357	DDX58
ENSG00000211772	-1.71881608030613	2.8604056957309	0.00198366472883982	0.272269482401357	NA
ENSG00000115602	-0.779936493061242	3.60381163517425	0.00198499947114539	0.272269482401357	IL1RL1
ENSG00000227191	-2.05765128878176	0.560443994389757	0.00198970353108628	0.272269482401357	NA
ENSG00000113088	-1.9735738690233	0.437319069486304	0.00200864313482084	0.272269482401357	GZMK
ENSG00000081237	-1.43381416244105	6.4105996841401	0.00201470634923687	0.272269482401357	PTPRC
ENSG00000260244	-1.82524495705131	1.25956053489267	0.00204680685839766	0.274710415501368	NA
ENSG00000164035	-1.02603559349377	3.7643994029106	0.00205882960104431	0.274710415501368	EMCN
ENSG00000260862	-0.973462378847227	3.07196177134021	0.00211477191989128	0.279719479572851	LOC101928446
ENSG00000085563	-1.0077381866591	2.1032595736908	0.00212649223115492	0.279719479572851	ABCB1
ENSG00000129675	-0.886079717185044	5.05741260370266	0.00214626479690819	0.279719479572851	ARHGEF6
ENSG00000154102	0.980396581917641	2.24262043627463	0.00214944292243629	0.279719479572851	C16orf74
ENSG00000151079	-1.70878643438615	-0.0892084849189767	0.0021844045378087	0.282525254393147	NA
ENSG00000171700	-0.925138440862123	2.1731715485286	0.00220116952445905	0.282957658016132	RGS19
ENSG00000250131	1.77481156103802	1.63640124697754	0.00225219548557561	0.284270766441456	NA
ENSG00000134242	-1.37964467116846	3.23651553653236	0.00227651219533455	0.284270766441456	PTPN22
ENSG00000146285	-2.10697200406462	2.42399418734308	0.00227874522773706	0.284270766441456	SCML4
ENSG00000197614	-2.05618555965699	4.40303971033869	0.00229390274921141	0.284270766441456	MFAP5
ENSG00000176659	-1.40596859529024	-0.188541459238286	0.00230019950195932	0.284270766441456	C20orf197
ENSG00000120217	-1.39567879192279	2.53720155549323	0.00230499045227326	0.284270766441456	CD274
ENSG00000247134	-2.42049700734395	-0.0762322068557493	0.00233000058291653	0.284270766441456	NA
ENSG00000009790	-1.16114381362615	3.98036176742786	0.00233842095708686	0.284270766441456	TRAF3IP3
ENSG00000163823	-1.34777436772558	1.8200464593955	0.00234894474522235	0.284270766441456	CCR1
ENSG00000162618	-0.803212574669953	3.76476040756651	0.00236757386534912	0.284270766441456	ADGRL4
ENSG00000043462	-1.18485769526086	4.73635981609633	0.00236919508556805	0.284270766441456	LCP2
ENSG00000186854	-1.73007293840674	2.02541668955105	0.00237319300321109	0.284270766441456	TRABD2A
ENSG00000170989	-1.25975708904327	2.9129619120015	0.00238798236695726	0.284426238758153	S1PR1
ENSG00000262898	-1.77699566922169	-0.436536086734488	0.00240721038398111	0.285105670309493	NA
ENSG00000189339	0.82093761961139	5.45636914899636	0.00247445749243037	0.288480819646118	SLC35E2B
ENSG00000272620	3.46449684850835	2.39977113167765	0.00249904012350766	0.288480819646118	AFAP1-AS1
ENSG00000160791	-1.23797266368405	2.1917185922405	0.00251192717172115	0.288480819646118	CCR5
ENSG00000168685	-1.74424936975049	5.34452449191846	0.00251337871252265	0.288480819646118	IL7R
ENSG00000165626	0.944016954800479	3.80587703883598	0.00251438778174036	0.288480819646118	BEND7
ENSG00000196517	1.05651695301017	5.49022488164444	0.00252770516676498	0.288480819646118	SLC6A9
ENSG00000213397	1.21135403226912	3.79370815988214	0.00253149376883274	0.288480819646118	HAUS7
ENSG00000198851	-1.58138801167945	2.44580671397714	0.00256422545065776	0.289774308012796	CD3E
ENSG00000231999	-0.869174005246752	3.05485721906978	0.00257111417299635	0.289774308012796	LRRC8C-DT
ENSG00000181355	2.46237829930524	0.2858139794725	0.00260254104648585	0.289774308012796	NA
ENSG00000137033	-1.28408885515937	4.72552959994802	0.00261360801326504	0.289774308012796	IL33
ENSG00000117266	1.15341687087457	2.37120484973421	0.00261696748860479	0.289774308012796	CDK18
ENSG00000152270	-0.963518361969543	3.85342869811476	0.0026539810554515	0.289774308012796	PDE3B
ENSG00000132530	-0.866618405943264	6.54558514774986	0.00266203467048161	0.289774308012796	XAF1
ENSG00000112787	0.612954844060704	4.55461206856616	0.00266472197131614	0.289774308012796	FBRSL1
ENSG00000072858	-1.41797456457921	1.4758255277129	0.00266655041051524	0.289774308012796	SIDT1
ENSG00000234345	-1.17532708524545	-0.463104295076541	0.00272955990041779	0.294895746090746	NA
ENSG00000196604	4.67553213770565	4.20256368684275	0.00275746929258702	0.294895746090746	POTEF
ENSG00000033122	-3.19457329463036	3.51737225744531	0.00277487770296985	0.294895746090746	LRRC7
ENSG00000239998	-1.42476028509916	-0.541740875501897	0.00278011853864996	0.294895746090746	LILRA2
ENSG00000280135	-2.04563877380945	0.0595991711956562	0.00278361889156904	0.294895746090746	NA
ENSG00000164488	1.75377939835852	0.69327251454598	0.00283363355008884	0.297885409123145	DACT2
ENSG00000158869	-1.04025921259384	3.01515384652621	0.0028447275268846	0.297885409123145	FCER1G
ENSG00000135272	-0.632225178633841	5.58922861908936	0.00286563322725677	0.297885409123145	MDFIC
ENSG00000174175	-1.27348403892131	1.85884245542764	0.00287827144367409	0.297885409123145	SELP
ENSG00000137869	-1.65414383449532	-0.785940442849671	0.00289402181940473	0.297885409123145	CYP19A1
ENSG00000177465	1.1509406765913	-0.745992143394897	0.00290485693495965	0.297885409123145	ACOT4
ENSG00000272463	-2.06094278772386	-0.446344299069423	0.00294027508982604	0.297885409123145	NA
ENSG00000179698	1.06264381047142	0.649282176735607	0.00295321944954687	0.297885409123145	WDR97
ENSG00000177822	2.65170466588633	0.578020000662413	0.00296211708583387	0.297885409123145	NA
ENSG00000117069	-2.15969088697563	0.231190704400228	0.00296362878953111	0.297885409123145	ST6GALNAC5
ENSG00000250001	1.18003942578732	0.434103185338112	0.00296726761767671	0.297885409123145	NA
ENSG00000249751	-1.24609888561478	1.45366280981079	0.00306770951391354	0.305398072395559	ECSCR
ENSG00000197629	-1.18353052337655	5.96696808818113	0.00307107444017923	0.305398072395559	MPEG1
ENSG00000230225	-0.92173305058612	2.57698547748239	0.00310147387579413	0.305888023434327	NA
ENSG00000162739	-1.85880268673344	1.6533905721475	0.00310502025495427	0.305888023434327	SLAMF6
ENSG00000197696	1.23536620654303	-0.221487244598627	0.00315744145495446	0.309605491876046	NMB
ENSG00000233922	1.60984429494215	-0.750209502799585	0.00320177409797389	0.312103421763321	LINC01694
ENSG00000158296	1.14264511507354	2.17669716113482	0.00325430964953594	0.312103421763321	SLC13A3
ENSG00000287527	-1.46278738557248	1.23686269315916	0.00327169173964809	0.312103421763321	NA
ENSG00000172403	-1.65004801640947	5.74600688805304	0.00327541802848694	0.312103421763321	SYNPO2
ENSG00000173193	-0.652656386863019	7.5931135217321	0.00328075531520018	0.312103421763321	PARP14
ENSG00000259726	1.12228029063988	3.66475738981241	0.00330150089164267	0.312103421763321	NA
ENSG00000135899	-0.511720492486468	4.94059968251849	0.00332410158401504	0.312103421763321	SP110
ENSG00000255052	1.82677704312838	3.43412452870116	0.00334694557523859	0.312103421763321	LOC112268389
ENSG00000135905	-0.888047737849666	5.92956280363582	0.00335394417358564	0.312103421763321	DOCK10
ENSG00000238039	1.17461534453526	1.13837310066733	0.00335430120796199	0.312103421763321	NA
ENSG00000068615	-1.04452962520618	2.50020014419059	0.00336957725076176	0.312103421763321	REEP1
ENSG00000145416	-0.981092324534258	5.20116765403765	0.00338247006555942	0.312103421763321	MARCHF1
ENSG00000140263	1.15671924556069	5.73792785871888	0.00338873255839942	0.312103421763321	SORD
ENSG00000267549	1.05207965810249	-1.11054600239047	0.00341478816678187	0.312103421763321	NA
ENSG00000145681	-3.55905884190864	4.11382246813951	0.00343228998972003	0.312103421763321	HAPLN1
ENSG00000089327	-0.95781526160741	3.99276060897011	0.00343958611973797	0.312103421763321	FXYD5
ENSG00000163431	-1.49503978264978	2.71257521417259	0.00346370897938277	0.312103421763321	LMOD1
ENSG00000225670	-2.06051331251177	1.21537844255473	0.00347079096018953	0.312103421763321	NA
ENSG00000285572	-1.49432757337175	-0.666939796852482	0.00347405857840224	0.312103421763321	NA
ENSG00000188404	-1.78554154516101	2.63200028677601	0.00350276615099527	0.312103421763321	SELL
ENSG00000138378	-1.05500972951627	3.02026200956247	0.00351987490450826	0.312103421763321	STAT4
ENSG00000147138	-1.65424272231139	2.9892513800638	0.00352848530545723	0.312103421763321	GPR174
ENSG00000134954	-0.908217858801436	6.14574015438829	0.00353697587171913	0.312103421763321	ETS1
ENSG00000179144	-1.40033639559077	1.99788993853059	0.00354456647796825	0.312103421763321	GIMAP7
ENSG00000173597	-2.65548379840587	2.72728174628097	0.00355302254165624	0.312103421763321	SULT1B1
ENSG00000152601	-0.569533770164271	8.36319754350654	0.00360010740027828	0.314927237396957	MBNL1
ENSG00000133561	-1.09271039594072	2.91344044630199	0.00364837940968277	0.317186050265352	GIMAP6
ENSG00000111885	-0.915535262968305	6.02975603844086	0.00365601983751449	0.317186050265352	MAN1A1
ENSG00000161405	-1.39474122732587	4.64646937153051	0.00367967816021145	0.317620166891421	IKZF3
ENSG00000231728	-1.09692105762154	0.517767764253324	0.00369115553023423	0.317620166891421	TMSB15B-AS1
ENSG00000224577	-1.42552496883027	0.25970901442384	0.0037251902384953	0.318509894649864	LINC01117
ENSG00000113532	-0.800305919068381	4.21796696876386	0.00373500189038227	0.318509894649864	ST8SIA4
ENSG00000162654	-1.34705293595086	4.01305659091373	0.00374681974543052	0.318509894649864	GBP4
ENSG00000136869	-0.926441357425596	5.2103064977531	0.00383152719935322	0.324318338165576	TLR4
ENSG00000247317	0.962402034426788	0.529004513597803	0.00384591521399269	0.324318338165576	NA
ENSG00000023445	-1.28960420560082	5.85600316620418	0.00389173633593261	0.326874842367057	BIRC3
ENSG00000152932	-1.59594988417404	0.14782792078855	0.00392562356359304	0.327499289070564	RAB3C
ENSG00000090534	2.25739132016727	0.703559397905527	0.00393121006989598	0.327499289070564	THPO
ENSG00000229644	2.08361348184818	0.21707464949472	0.00394662922300341	0.327499289070564	NA
ENSG00000198626	-1.70116989267665	4.44346931248999	0.00396130911265506	0.327499289070564	RYR2
ENSG00000251215	-2.04550921384988	-0.417135847337268	0.00400056040667239	0.329452400365107	NA
ENSG00000102595	0.685291215594524	5.00854758652126	0.00404385746242232	0.331563258279195	UGGT2
ENSG00000147251	-1.04357224313257	5.18804368629884	0.00407248804727348	0.331563258279195	DOCK11
ENSG00000267198	-1.49561489526453	1.22378323284151	0.00407337462737461	0.331563258279195	NA
ENSG00000154589	-0.811370599552171	0.801124398662224	0.00411114795516	0.333314102705368	LY96
ENSG00000228223	-1.03155369687497	3.91223277737151	0.00412650511365625	0.333314102705368	HCG11
ENSG00000205413	-0.658091456818465	6.01723371689903	0.0041722970460235	0.335100599225561	SAMD9
ENSG00000135842	-0.717833586373998	5.9513799341696	0.0041804125603037	0.335100599225561	NIBAN1
ENSG00000149654	1.40826930885414	3.94656553178687	0.00423773757802122	0.336285345691027	CDH22
ENSG00000140945	-0.832012555895768	6.12042078868649	0.00424288162165823	0.336285345691027	CDH13
ENSG00000146221	1.29571122609472	0.0711495856332289	0.0042532053945633	0.336285345691027	TCTE1
ENSG00000164330	-0.952789499720545	4.51247021121967	0.00427741536498063	0.336285345691027	EBF1
ENSG00000137441	-2.55189384707753	0.70273882098231	0.00428651670442877	0.336285345691027	FGFBP2
ENSG00000236313	1.90590358333369	-0.239847727434127	0.00429744708262929	0.336285345691027	NA
ENSG00000272941	-1.33718836008932	-0.531314111293997	0.00432509249730899	0.336285345691027	NA
ENSG00000163106	-0.895461813539984	2.01640969290706	0.00434886038039783	0.336285345691027	HPGDS
ENSG00000153179	-0.711439642624702	4.28102958574921	0.00436164020934038	0.336285345691027	RASSF3
ENSG00000251615	0.658299957361785	2.91374501936136	0.00436196751623216	0.336285345691027	NA
ENSG00000205702	0.907623819452867	2.32142203881281	0.00437065670806097	0.336285345691027	CYP2D7
ENSG00000082074	-1.35856507503974	5.35612384240767	0.00440826210633278	0.337945388093482	FYB1
ENSG00000152818	-0.555254904279761	8.29469993796788	0.00444033413096557	0.338226889256555	UTRN
ENSG00000242866	0.977202015700918	2.72922700539115	0.0044440208862568	0.338226889256555	STRC
ENSG00000180616	2.02294673454708	3.46980258665607	0.004460657650214	0.338271886984934	SSTR2
ENSG00000162692	-1.10877085649017	3.85156370793776	0.00448430599536361	0.338846376323497	VCAM1
ENSG00000276710	1.04076430831465	2.71092192340058	0.00450984719295135	0.339559280435001	NA
ENSG00000150637	-0.993197462526847	3.8443034052192	0.00454454933440777	0.340538482662967	CD226
ENSG00000007129	-1.58108609237527	-1.01784201627201	0.00456315423784765	0.340538482662967	CEACAM21
ENSG00000255733	-1.84554133890872	0.574468208774217	0.00457131157355183	0.340538482662967	IFNG-AS1
ENSG00000240342	0.787716570621968	4.95740930123538	0.00461370588367721	0.341469440872172	NA
ENSG00000130396	0.506733539016637	8.00020278033025	0.00461620295268803	0.341469440872172	AFDN
ENSG00000272848	1.21841313914865	1.07600592264622	0.00465720912118034	0.342124944962614	NA
ENSG00000163840	-0.50736963348497	5.75892392682157	0.00467610466140127	0.342124944962614	DTX3L
ENSG00000159239	1.40628407682187	-0.242018891948639	0.00467942171840597	0.342124944962614	NA
ENSG00000168497	-1.14890692919874	2.69788498679366	0.00470000820182218	0.342124944962614	CAVIN2
ENSG00000102010	-1.4764159854159	-0.418335927911321	0.00472153549248672	0.342124944962614	BMX
ENSG00000168781	0.702493521688431	5.97273187822915	0.00472243425595866	0.342124944962614	PPIP5K1
ENSG00000077943	-1.34402828313812	2.94505250475144	0.00475555057345997	0.343196387162919	ITGA8
ENSG00000138185	-0.831329218073944	6.16702975779008	0.0047697818726276	0.343196387162919	ENTPD1
ENSG00000286443	1.30951328525375	-0.369224796559035	0.00479056628433272	0.343448119099872	NA
ENSG00000136147	-0.640096665617589	4.78820866961082	0.00482660119160582	0.343448119099872	PHF11
ENSG00000109452	-0.844465731722503	5.65427723196768	0.00483180551857684	0.343448119099872	INPP4B
ENSG00000072952	-1.24342604172704	3.53403934539383	0.00483844470983123	0.343448119099872	MRVI1
ENSG00000281103	-1.51371706690311	2.27196538249832	0.00486279186678473	0.34401804743475	TRG-AS1
ENSG00000105549	1.60136179324931	1.71329690267774	0.00489238237632381	0.344953863737989	THEG
ENSG00000173890	-1.07146966381551	1.24944956606634	0.00490949771535884	0.345006769450651	GPR160
ENSG00000125810	-1.01054615912986	4.89825801103051	0.00493473721337143	0.345355632748476	CD93
ENSG00000140749	-1.07181196778281	2.88785865333192	0.00494722517266102	0.345355632748476	IGSF6
ENSG00000187134	-1.34512490734477	3.56606681012203	0.00496587862110842	0.345513706568342	AKR1C1
ENSG00000142102	1.5685787031792	3.54720355869993	0.00504226750456991	0.347815577194441	PGGHG
ENSG00000110844	0.638146435157753	3.50684583638498	0.00505205712681986	0.347815577194441	PRPF40B
ENSG00000127951	-1.17553538500765	6.4494205523799	0.00505727869255307	0.347815577194441	FGL2
ENSG00000182183	-1.68064996581503	-0.985895585496451	0.00506495504215414	0.347815577194441	SHISAL2A
ENSG00000147526	-0.571735669320685	7.44305672430732	0.00509276977618414	0.348590170199721	TACC1
ENSG00000076554	-0.680609491412576	5.92343437595808	0.00510950529371428	0.348603853081179	TPD52
ENSG00000147588	-1.93265520866446	1.06236633653246	0.00514711366664574	0.349964751992173	PMP2
ENSG00000170802	-0.654085141843792	5.07838666538333	0.00516265239870817	0.349964751992173	FOXN2
ENSG00000247774	-1.66203702497433	1.86550106147914	0.0052333029745863	0.353616965737912	PCED1B-AS1
ENSG00000105492	-0.901999396533131	2.73868776144525	0.00533080717171133	0.358481708732734	SIGLEC6
ENSG00000136546	-2.11821931846822	2.7345505370708	0.00534829375780671	0.358481708732734	SCN7A
ENSG00000146859	-0.976059523880327	1.70855176218879	0.00535868734360955	0.358481708732734	TMEM140
ENSG00000152076	1.52394380010445	-0.325952094398414	0.00538526512804548	0.358481708732734	CCDC74B
ENSG00000206579	-2.04185620155882	2.33068122028037	0.00539031883446905	0.358481708732734	XKR4
ENSG00000170419	-3.32227333324867	1.56920693274193	0.00548820129825489	0.36222516365282	VSTM2A
ENSG00000131203	-1.55780134001238	1.3775330201019	0.00549530813789193	0.36222516365282	IDO1
ENSG00000170909	-1.41807409305198	-0.4926094236897	0.00549815256469512	0.36222516365282	OSCAR
ENSG00000163751	-0.82420136258929	5.09061512835995	0.00553731698165206	0.363205972862781	CPA3
ENSG00000233093	-1.78296686944525	-0.530506274622338	0.00554749659718317	0.363205972862781	LINC00892
ENSG00000196422	0.846699978645273	2.39688948060988	0.005573992199742	0.363810846919383	PPP1R26
ENSG00000274978	-8.25513508125289	3.74012718194391	0.00570078686509506	0.368352281442132	RNU11
ENSG00000100207	0.49774520799716	6.9523479236534	0.00570897351183006	0.368352281442132	TCF20
ENSG00000228339	1.06766715037649	-0.803223489821351	0.00572571880844823	0.368352281442132	NA
ENSG00000141293	-1.61853898407654	1.49406161024988	0.00575855474035735	0.368352281442132	SKAP1
ENSG00000256128	-1.9161338816749	-0.183321950317344	0.00578599964077095	0.368352281442132	NA
ENSG00000232850	1.28454101354293	-0.316080922211392	0.00578726191113927	0.368352281442132	PTGES2-AS1
ENSG00000169413	-1.46939562331773	1.7579605455334	0.00579995083149054	0.368352281442132	RNASE6
ENSG00000147100	0.649679895231325	4.0084529844385	0.00586880594219533	0.368352281442132	SLC16A2
ENSG00000215908	0.776293718011104	3.96776912351128	0.00588312390676676	0.368352281442132	CROCCP2
ENSG00000081189	-0.729544372809006	4.90196902403032	0.00588575046902708	0.368352281442132	MEF2C
ENSG00000284640	2.32550161455296	0.147385842172173	0.00589341098401943	0.368352281442132	LOC105378644
ENSG00000157110	-0.864002074711724	3.7405794052409	0.00590929427832045	0.368352281442132	RBPMS
ENSG00000136267	-1.16255822108734	-0.56267758232055	0.00593187861548688	0.368352281442132	DGKB
ENSG00000069482	2.61639209723073	1.16848072940417	0.00593477099028178	0.368352281442132	GAL
ENSG00000205045	-1.17266616008516	2.0380591473272	0.00594299470225809	0.368352281442132	SLFN12L
ENSG00000183150	-1.39019716123063	-0.136437909245161	0.0059580915593856	0.368352281442132	GPR19
ENSG00000204172	0.705342342780096	4.52933410834208	0.0059809138828246	0.368352281442132	AGAP9
ENSG00000171659	-0.947093237446878	2.41760093276971	0.00598276113959444	0.368352281442132	GPR34
ENSG00000237484	-1.25078637282474	1.04417955694543	0.00599037520124806	0.368352281442132	LINC01684
ENSG00000142619	2.47541992585687	2.20866646911266	0.00599301928349546	0.368352281442132	PADI3
ENSG00000280279	1.50208458656158	0.734149253272644	0.0060394250885058	0.369270406638162	NA
ENSG00000116824	-1.45794569120969	2.66989327115131	0.00604298881937984	0.369270406638162	CD2
ENSG00000285867	0.884676028050058	1.96026573420822	0.00611929088111601	0.372852284264993	NA
ENSG00000185477	-1.11000277223889	5.45293638407522	0.00617162576103208	0.374161279653785	GPRIN3
ENSG00000119917	-1.01255054430286	3.85343754129543	0.00617627005594903	0.374161279653785	IFIT3
ENSG00000105851	-1.15540215968059	3.89821894321945	0.00620962087490387	0.37510380310809	PIK3CG
ENSG00000134460	-1.39826323108611	2.4347357927635	0.00626668438199278	0.377133581759809	IL2RA
ENSG00000265118	-2.45179286375482	-0.376484694974616	0.00627900043628181	0.377133581759809	NA
ENSG00000155657	-1.32807566523329	6.7612424806018	0.0063152126059216	0.377934467861127	TTN
ENSG00000279425	0.510938514554494	4.19731146873667	0.00632818836708936	0.377934467861127	NA
ENSG00000120322	2.53682105054481	2.18910579488169	0.00637464755309224	0.378732873019675	PCDHB8
ENSG00000259295	0.8195598400129	5.09721447482748	0.00638505616154755	0.378732873019675	NA
ENSG00000145287	-1.77464347236189	1.57268053415659	0.00640804700210683	0.378732873019675	PLAC8
ENSG00000185811	-1.33853726607328	4.90548084149208	0.0064594838525306	0.378732873019675	IKZF1
ENSG00000274383	0.866506457425447	0.708334204417066	0.00646471359072405	0.378732873019675	NA
ENSG00000180447	0.606085759646789	4.99463094749609	0.00647199539254201	0.378732873019675	GAS1
ENSG00000105464	-1.23875771211161	-0.524978727274827	0.00648477430419789	0.378732873019675	GRIN2D
ENSG00000082684	1.67685014733737	1.37224375295685	0.00648605002947979	0.378732873019675	SEMA5B
ENSG00000235917	-0.817846642130768	1.8428867040559	0.00650323973214697	0.378732873019675	NA
ENSG00000112214	-1.76597745675629	0.269628321794578	0.00656197850563491	0.381100911448471	FHL5
ENSG00000147113	-0.933979181365609	2.53646618873756	0.00660961940038032	0.382813176370379	DIPK2B
ENSG00000110880	-0.503265274768298	6.40988128924934	0.00664511029693467	0.383200009268111	CORO1C
ENSG00000044446	0.475126076590154	5.19079867424231	0.00666136089012316	0.383200009268111	PHKA2
ENSG00000162572	0.802822444510652	1.24691751072652	0.00667393785725472	0.383200009268111	SCNN1D
ENSG00000096968	-0.591396336475419	6.61645042116115	0.00670103253421421	0.383200009268111	JAK2
ENSG00000267053	1.6238414821462	1.98270333864385	0.00670718164405337	0.383200009268111	NA
ENSG00000282851	-1.05802690994403	1.2717140727957	0.00673308746133026	0.383640405026391	BISPR
ENSG00000182916	-1.99406407781129	-0.360606742562111	0.0068069669642671	0.386804521672989	TCEAL7
ENSG00000077420	-1.42288156905708	2.90071914487519	0.00687288727850289	0.389500563455371	APBB1IP
ENSG00000152402	-0.854473765798872	4.37399903108015	0.00692473075185106	0.390862860254489	GUCY1A2
ENSG00000259167	2.13723114843967	1.72286969097411	0.0069850858503771	0.390862860254489	NA
ENSG00000166148	-0.821887453672313	3.19623521010874	0.00699734540462474	0.390862860254489	AVPR1A
ENSG00000128052	-0.723705523431922	4.06322092281889	0.00700066260972326	0.390862860254489	KDR
ENSG00000135426	-1.19726495289205	2.4090311383356	0.00700422074593016	0.390862860254489	TESPA1
ENSG00000073670	1.21045482390297	1.10486281706737	0.00702040117445924	0.390862860254489	ADAM11
ENSG00000122694	-0.855496482746747	3.18396616196034	0.00702670638632252	0.390862860254489	GLIPR2
ENSG00000091106	-1.32135704405466	-0.783406738039163	0.00706077506941968	0.391062492295524	NLRC4
ENSG00000204764	1.49556323367645	2.40054943863563	0.00708176157935324	0.391062492295524	RANBP17
ENSG00000108375	0.70059000283355	4.70112214479548	0.00710275375749117	0.391062492295524	RNF43
ENSG00000118308	-1.23360343690593	2.55238764511968	0.00714824808430848	0.391062492295524	LRMP
ENSG00000081052	-1.8148659506498	2.56773970450771	0.00718492069853406	0.391062492295524	COL4A4
ENSG00000110079	-1.18923439187373	1.98862433453095	0.00719922196939491	0.391062492295524	MS4A4A
ENSG00000117971	1.65157743545023	0.373146021065568	0.00723776236208542	0.391062492295524	CHRNB4
ENSG00000229056	-1.04477524053734	0.344689553940001	0.00724627755746031	0.391062492295524	NA
ENSG00000110077	-1.1338165375531	4.52521405725477	0.00725052996755998	0.391062492295524	MS4A6A
ENSG00000157404	-0.801164016688553	5.90422124067758	0.00729241896064341	0.391062492295524	KIT
ENSG00000165507	-1.0935036771917	2.5039074387236	0.00731776624795583	0.391062492295524	DEPP1
ENSG00000163072	-1.21024824672066	2.52513197364131	0.00735079843910331	0.391062492295524	NOSTRIN
ENSG00000137265	-1.20372296978811	4.38507801910865	0.00736123863265046	0.391062492295524	IRF4
ENSG00000163563	-1.16624024773514	3.42118860881195	0.00737500283492712	0.391062492295524	MNDA
ENSG00000153563	-1.76904596436213	1.18664317545329	0.00737843887620048	0.391062492295524	CD8A
ENSG00000163519	-1.85557998547462	1.7254801289745	0.00738069226893286	0.391062492295524	TRAT1
ENSG00000274536	-1.46185909967515	2.31965451887366	0.00738272117032073	0.391062492295524	NA
ENSG00000100197	1.19782721695579	1.21403223602359	0.00738296365758996	0.391062492295524	CYP2D6
ENSG00000177575	-1.09615697389215	4.68550485692765	0.00742177471418406	0.391062492295524	CD163
ENSG00000177103	-1.18042415144809	0.0662594002726142	0.00744275655639898	0.391062492295524	DSCAML1
ENSG00000134007	1.17630555074508	2.79471306423827	0.00745470467667279	0.391062492295524	ADAM20
ENSG00000108001	-1.478718421674	2.83659662620733	0.0075007021084699	0.391062492295524	EBF3
ENSG00000102524	-1.01651275709403	2.50378392563773	0.0075260047959859	0.391062492295524	TNFSF13B
ENSG00000066032	1.66133456262013	-0.372277623674933	0.00756686858622796	0.391062492295524	CTNNA2
ENSG00000237380	-1.68759105808165	-0.77754690272492	0.00758354268734609	0.391062492295524	NA
ENSG00000280734	-1.18738315346747	1.56479388362585	0.00759124017208596	0.391062492295524	NA
ENSG00000232392	-1.09023156670999	-0.911405081490359	0.00759161296172455	0.391062492295524	NA
ENSG00000167286	-1.54446074059823	1.06212072127499	0.00759661809551665	0.391062492295524	CD3D
ENSG00000163017	-2.32408539580744	1.25079581793125	0.00762323156987842	0.391062492295524	ACTG2
ENSG00000163739	-2.30217088747298	2.12438122158394	0.00763907508684918	0.391062492295524	CXCL1
ENSG00000260409	1.81259968854459	0.0953867557050628	0.00764063230744486	0.391062492295524	NA
ENSG00000160219	-1.12430169996013	3.01097724591107	0.00765281207522059	0.391062492295524	GAB3
ENSG00000286289	-1.37599702402922	1.88734189059582	0.00767538998873767	0.391062492295524	LOC107984270
ENSG00000133048	1.60459044771043	5.73706637177516	0.00767780718892452	0.391062492295524	CHI3L1
ENSG00000279302	1.60751786061932	0.959203755686907	0.00767953096529489	0.391062492295524	NA
ENSG00000162511	-1.01182235323987	5.60329372410812	0.007759855540068	0.394200661435455	LAPTM5
ENSG00000126860	-1.22059875623699	2.88514692497757	0.00789247669729725	0.399974023395242	EVI2A
ENSG00000196511	-0.79681278563881	1.92700129210334	0.00791416627028354	0.400111398825222	TPK1
ENSG00000260314	-1.14309612867881	5.31502074075476	0.00796510245817515	0.401233836696442	MRC1
ENSG00000270894	0.919411283700653	-1.11050160536546	0.00802841652364552	0.401233836696442	NA
ENSG00000197992	-1.52799531883016	0.0173146302152345	0.00805500240254938	0.401233836696442	CLEC9A
ENSG00000132205	-0.920076659282732	3.79475093716638	0.00807077927106129	0.401233836696442	EMILIN2
ENSG00000287972	1.34160427018626	0.335790711611328	0.00808006492842242	0.401233836696442	NA
ENSG00000237667	2.90153074134869	1.18418960244297	0.00808632550188068	0.401233836696442	LINC01115
ENSG00000167807	1.21334501635944	-0.873605472134271	0.00810165752852223	0.401233836696442	NA
ENSG00000250130	0.925426642533731	-0.324332306407538	0.00811344804191857	0.401233836696442	NA
ENSG00000248787	1.03191646751854	-0.518962006132229	0.00812703773863991	0.401233836696442	NA
ENSG00000128284	-1.19812803067241	3.29109790844843	0.00813722683330986	0.401233836696442	APOL3
ENSG00000150893	1.62821340162135	5.46076633057062	0.00814572061977409	0.401233836696442	FREM2
ENSG00000178562	-1.43376339794563	2.82511536188187	0.00820682177737927	0.401503793089118	CD28
ENSG00000182752	0.891147817374795	6.07141795073134	0.00821185995454444	0.401503793089118	PAPPA
ENSG00000228166	-0.850561503794346	2.85216356340735	0.00823278960210126	0.401503793089118	NA
ENSG00000154358	0.745021044746108	6.51245856784922	0.00826111792570293	0.401503793089118	OBSCN
ENSG00000125347	-0.978273338906947	4.87446550218816	0.00826441828275313	0.401503793089118	IRF1
ENSG00000138395	-0.842040710378634	1.98317309889499	0.00828447756426387	0.401503793089118	CDK15
ENSG00000108622	-1.28982506260837	0.229365427906459	0.00830463726710407	0.401503793089118	ICAM2
ENSG00000182492	0.903185771819096	7.09688109288705	0.00836262959237944	0.401503793089118	BGN
ENSG00000262370	-1.13023310349119	1.10736560224305	0.00837938962614259	0.401503793089118	NA
ENSG00000214491	2.32776478960129	3.81563485203092	0.00840470399836577	0.401503793089118	SEC14L6
ENSG00000241635	-1.10647735622616	1.47204298566025	0.00840472494958773	0.401503793089118	UGT1A1
ENSG00000174946	-1.53454752181755	1.18355435820225	0.00843307604876759	0.401503793089118	GPR171
ENSG00000066294	-1.16898213314723	5.0331460074978	0.00843745426654108	0.401503793089118	CD84
ENSG00000288612	0.989860085370867	-0.208398343099665	0.0084427679763639	0.401503793089118	NA
ENSG00000163297	-0.810181572877959	4.74833988283386	0.00845170561583409	0.401503793089118	ANTXR2
ENSG00000073734	1.9103661324541	3.92690946682226	0.00847316254950271	0.401503793089118	ABCB11
ENSG00000169508	-1.25268367225	3.32118589160595	0.00849589828050864	0.401503793089118	GPR183
ENSG00000175084	-3.09621562005743	2.32295531281752	0.00849655640668561	0.401503793089118	DES
ENSG00000119771	1.13213071274627	3.95092254163911	0.00851305357702474	0.401503793089118	KLHL29
ENSG00000133392	-2.65810850445694	5.3610150971631	0.00856157371194966	0.402890841507417	MYH11
ENSG00000165379	-2.00416651882435	1.08133691072429	0.00864291102482331	0.405812584020768	LRFN5
ENSG00000165168	-1.05596310428165	4.98522370521339	0.00869333649571552	0.406668607082119	CYBB
ENSG00000196329	-1.20626142993077	3.44744817330919	0.00869972212285532	0.406668607082119	GIMAP5
ENSG00000162591	1.31068741162612	8.12208377834843	0.00874585665155136	0.407920685681429	MEGF6
ENSG00000182253	-1.67438538513189	3.3026097924112	0.00876762928077592	0.408033466881496	SYNM
ENSG00000172116	-1.63496882440626	-0.0985747726220841	0.00881219297911618	0.408176756147629	CD8B
ENSG00000153064	-1.2659776577129	1.78371532254056	0.00882795913099807	0.408176756147629	BANK1
ENSG00000144229	1.55943022835153	1.04487775230312	0.00883207109032427	0.408176756147629	THSD7B
ENSG00000137628	-0.642235067580492	5.32472952956852	0.00884815375958003	0.408176756147629	DDX60
ENSG00000271503	-1.66222837246028	2.07232960561861	0.00902046162585535	0.413806459066262	CCL5
ENSG00000125245	-1.64868931891039	-0.936400439365053	0.00903225784860545	0.413806459066262	GPR18
ENSG00000241956	-2.04170007620498	-0.195610779718686	0.00906871186855395	0.413806459066262	LOC102546299
ENSG00000082397	-0.825078891455157	4.50325174455079	0.00907161441668677	0.413806459066262	EPB41L3
ENSG00000100360	0.779385869780047	4.66765470352992	0.00908555505293469	0.413806459066262	IFT27
ENSG00000137825	1.49612724967175	-0.0133242415581538	0.00909632389366713	0.413806459066262	ITPKA
ENSG00000268049	0.983503481003712	-0.365450644938865	0.00915784188490764	0.413806459066262	NA
ENSG00000103723	0.84588575784616	2.1202064204813	0.00916492342789506	0.413806459066262	AP3B2
ENSG00000138722	-1.6330792254725	4.57081610382694	0.00916547531143411	0.413806459066262	MMRN1
ENSG00000198771	-1.01067703104494	3.38890325130454	0.00916647454624535	0.413806459066262	RCSD1
ENSG00000122224	-1.58097895640593	1.85366331498611	0.00924242511985427	0.415823665718292	LY9
ENSG00000154511	-0.830415012436957	3.441604424352	0.00925060711611227	0.415823665718292	DIPK1A
ENSG00000049249	-1.22285917159524	1.13246378046987	0.00928396583564469	0.416435250525663	TNFRSF9
ENSG00000147168	-1.36432614323809	3.01991439326052	0.00935313195665712	0.418138840896275	IL2RG
ENSG00000174059	-1.12049778972213	5.25690187057198	0.00936161336225415	0.418138840896275	CD34
ENSG00000031081	-0.662354312679828	5.39358797061544	0.00942333858103677	0.419245583893348	ARHGAP31
ENSG00000117480	1.17022641771135	3.60201489614669	0.00942616482143283	0.419245583893348	FAAH
ENSG00000178162	2.27514504576527	1.08141844428477	0.00946887837625054	0.420258724059187	NA
ENSG00000262312	1.23805081302193	0.918009665139155	0.00950438365341416	0.420948353322011	NA
ENSG00000147255	1.87558975682969	3.38087784484858	0.00955504062851642	0.421985039154596	IGSF1
ENSG00000136160	-1.06753250304736	5.26578063228215	0.00956782320064021	0.421985039154596	EDNRB
ENSG00000255163	-1.90259019379999	-0.576212940790076	0.00961145527469599	0.423024426098415	NA
ENSG00000160111	1.58485583736983	2.4357699032913	0.00963832336148894	0.423323193972729	CPAMD8
ENSG00000204248	0.870105722502722	0.501158244624828	0.00969066221074586	0.424737090908408	COL11A2
ENSG00000265107	-1.06640711524674	-0.026473414423354	0.00974166017628136	0.425183839546139	GJA5
ENSG00000241111	2.93633409405481	1.0716755966597	0.0097523075437406	0.425183839546139	PRICKLE2-AS1
ENSG00000163492	-1.3709019372403	3.43278521811163	0.00976135937483783	0.425183839546139	CCDC141
ENSG00000092964	-0.501793525541933	7.33084527015052	0.00984471527360604	0.427315190298386	DPYSL2
ENSG00000163131	-1.02540629148164	4.92748311198703	0.00986819272370122	0.427315190298386	CTSS
ENSG00000165092	1.06281053515534	4.11108892322723	0.00987905299844322	0.427315190298386	ALDH1A1
ENSG00000168939	-1.20935954807179	3.43055355956193	0.00989136765324031	0.427315190298386	SPRY3
ENSG00000124440	-1.19477804784921	2.23909879318452	0.00996759987292248	0.429727894725872	HIF3A
ENSG00000106560	-0.803550411864623	2.2493870086644	0.0100150715181083	0.430893342336243	GIMAP2
ENSG00000122035	-0.915027085420176	0.643963392143618	0.0101120468734937	0.433680867440664	RASL11A
ENSG00000241560	-0.971285681711166	-0.203169331972727	0.0101264461064	0.433680867440664	ZBTB20-AS1
ENSG00000071073	-0.882834387794037	4.46034001030097	0.0101603202206547	0.433680867440664	MGAT4A
ENSG00000214894	-1.36696243434851	-0.778148697927131	0.0101646344644163	0.433680867440664	LINC00243
ENSG00000132840	-1.58943042659406	1.34304905687676	0.0101890271982169	0.433680867440664	BHMT2
ENSG00000167608	1.28928449991312	1.2388278506622	0.0102032876506294	0.433680867440664	TMC4
ENSG00000185697	-0.734652247897763	3.0690157274358	0.0102384015404817	0.433793390570528	MYBL1
ENSG00000113263	-1.52788355098815	3.55159417719172	0.0102789153324002	0.433793390570528	ITK
ENSG00000285051	-1.59513217877902	-0.35244826977507	0.0103121085329447	0.433793390570528	SLC7A14-AS1
ENSG00000214391	-1.35489070073849	-0.539836083411798	0.0103425787270221	0.433793390570528	NA
ENSG00000137103	0.957791905397242	4.01755876154903	0.010356002732287	0.433793390570528	TMEM8B
ENSG00000005844	-1.41489662328138	3.24562123428909	0.0103739164277674	0.433793390570528	ITGAL
ENSG00000112303	-1.48504278888244	-0.0730174597343047	0.0103792303535921	0.433793390570528	VNN2
ENSG00000154451	-1.47065022327684	4.78614904958176	0.0103873651909389	0.433793390570528	GBP5
ENSG00000137965	-1.12816489833757	4.3718789481416	0.010400259711647	0.433793390570528	IFI44
ENSG00000177189	-0.444078001789774	7.11296485097635	0.0104116998211122	0.433793390570528	RPS6KA3
ENSG00000236790	-1.21204036546583	1.68991773456736	0.0104482917864973	0.434459344068906	LINC00299
ENSG00000218336	1.53715730600152	5.30762209704923	0.0105598053337397	0.436391895536289	TENM3
ENSG00000124839	1.72358648461677	0.495729108824142	0.0105707789504342	0.436391895536289	RAB17
ENSG00000237161	1.36232879860707	0.862231852164647	0.0106016637884312	0.436391895536289	NA
ENSG00000141431	2.34624898924589	1.4318560795724	0.0106734077718182	0.436391895536289	ASXL3
ENSG00000140285	-1.19905524996837	4.11131033737604	0.0106833683214914	0.436391895536289	FGF7
ENSG00000139364	-1.10415914488699	1.74461433369761	0.0106835737247242	0.436391895536289	TMEM132B
ENSG00000185710	2.1138222855301	3.09105747855124	0.0106994921436646	0.436391895536289	NA
ENSG00000111339	-1.83348347965763	-0.215506078314569	0.0106998509611127	0.436391895536289	ART4
ENSG00000113212	2.30969347011138	2.50847137605013	0.0107060336277388	0.436391895536289	PCDHB7
ENSG00000169313	-1.64036830602419	-0.14331600654196	0.0107140384055856	0.436391895536289	P2RY12
ENSG00000109738	1.98420834663495	1.53924267438872	0.0107224647513423	0.436391895536289	GLRB
ENSG00000244734	-3.26612147212811	2.44544981903922	0.0107523793214309	0.436766205885176	HBB
ENSG00000150867	-0.741660325796235	4.91445868146183	0.0109146956068578	0.440645943122901	PIP4K2A
ENSG00000230922	2.22969573901989	-0.817958412222375	0.0109180820594195	0.440645943122901	LOC101927551
ENSG00000245904	-0.739271577477269	1.01816263326511	0.0109286689661958	0.440645943122901	NA
ENSG00000277734	-1.48313620063764	2.29575884556575	0.0109355409090554	0.440645943122901	NA
ENSG00000127954	-1.33673353583321	5.95281789434763	0.0109523989278247	0.440645943122901	STEAP4
ENSG00000170323	-2.10983225682334	0.754350690352081	0.0110076770742151	0.442026377292578	FABP4
ENSG00000164116	-0.867486685671518	5.78293476429221	0.011029258633811	0.442051008589359	GUCY1A1
ENSG00000267924	2.14858204896465	-0.0258838955243155	0.0110553161469495	0.442254601536981	NA
ENSG00000173714	2.65371477240669	0.641028021110565	0.0111628372415549	0.445710103648601	WFIKKN2
ENSG00000215032	1.14335970642651	0.159921470857652	0.0111879611267107	0.445868802407022	NA
ENSG00000163564	-1.44312308021026	2.26832798660882	0.0112451255315391	0.446820562518884	PYHIN1
ENSG00000189233	-1.71570389091023	-0.391518621059889	0.0112542319845141	0.446820562518884	NUGGC
ENSG00000152078	1.30492492573038	3.622486314567	0.0113048588326086	0.447986905844089	TLCD4
ENSG00000107562	-1.29011960019313	6.22175295285039	0.0113752264655719	0.449929689206729	CXCL12
ENSG00000100351	-1.07179688530176	2.61266095662755	0.0114435330459243	0.451144145793718	GRAP2
ENSG00000175779	-1.14083412275292	1.10116638594765	0.011448729627153	0.451144145793718	NA
ENSG00000100376	0.774875378277028	4.9535339362363	0.0114847419094081	0.451718897265191	FAM118A
ENSG00000275131	-0.493692497005043	4.73556106501611	0.011536534925113	0.452269175782753	NA
ENSG00000130270	0.921588195899265	0.475805499070471	0.0115505361630149	0.452269175782753	ATP8B3
ENSG00000165071	-1.1229532710109	0.974000386195857	0.0115772805920941	0.452269175782753	TMEM71
ENSG00000119699	0.803279966850207	4.37828845750694	0.0115845439200591	0.452269175782753	TGFB3
ENSG00000081320	-0.808711329880825	6.42058026906541	0.0116684860159196	0.454283049312351	STK17B
ENSG00000005108	-0.874462319533251	2.77409562343414	0.0116865788762549	0.454283049312351	THSD7A
ENSG00000142611	-1.58225653418012	-0.717591238792052	0.0117007729710941	0.454283049312351	PRDM16
ENSG00000095777	2.74905174918962	2.43426099903932	0.0117703939842288	0.455922503221907	MYO3A
ENSG00000151062	-0.799697624617375	0.528450104033817	0.0117862519806441	0.455922503221907	CACNA2D4
ENSG00000261208	-1.68098544073815	-0.646431062428435	0.0118669405899646	0.457237354666161	NA
ENSG00000196159	-0.835589202543445	6.25113768144823	0.0118677009020655	0.457237354666161	FAT4
ENSG00000138496	-0.66946178070877	5.64360440300954	0.0118853083368303	0.457237354666161	PARP9
ENSG00000137960	-1.07027226211241	1.65621712982425	0.0119124621978268	0.457447227786127	GIPC2
ENSG00000127329	-0.56696958236653	4.75608186553673	0.0119735085250441	0.458169137845222	PTPRB
ENSG00000134533	1.55946086293745	4.34301317556534	0.0119954401139891	0.458169137845222	RERG
ENSG00000109943	-1.74724901166243	0.0380574495550308	0.0119964597329742	0.458169137845222	CRTAM
ENSG00000157502	-1.6516628464005	1.69871357764428	0.0120388012946995	0.458954808128129	PWWP3B
ENSG00000150045	-1.96175358520936	-0.661337280762953	0.012184382386437	0.463666334784955	KLRF1
ENSG00000141469	-1.77642241259269	2.0945929060702	0.012316471298155	0.466568472527327	SLC14A1
ENSG00000254266	-1.890524794055	1.66685567577913	0.0123218608861225	0.466568472527327	PKIA-AS1
ENSG00000198838	-1.15935518149066	3.73789508157038	0.0123270391422883	0.466568472527327	RYR3
ENSG00000176399	1.13761233219587	1.2314613754732	0.0125065778348073	0.472515544647682	DMRTA1
ENSG00000160593	-1.30023765218118	4.51496246505913	0.0126308919032115	0.476037686725553	JAML
ENSG00000279521	3.18292972064053	1.79005944912965	0.012644962743872	0.476037686725553	NA
ENSG00000185985	1.45146911669289	6.13754752705174	0.0127452925138009	0.478959459493672	SLITRK2
ENSG00000026751	-1.58957495124745	3.04180059979695	0.0128051396994921	0.480352233353544	SLAMF7
ENSG00000257176	0.975119746918187	3.85607587995919	0.0129184765606601	0.483743024603617	LOC100506606
ENSG00000127578	1.06156659109467	-1.03858300297909	0.0129449397822903	0.483874504415325	WFIKKN1
ENSG00000154310	-0.772120782928645	3.85709607039329	0.0130646853088332	0.484348364341706	TNIK
ENSG00000108018	-1.34550463771884	1.77757505168376	0.0130649826632534	0.484348364341706	SORCS1
ENSG00000184068	0.793149546112252	-0.0213832095833897	0.0130711885082406	0.484348364341706	SREBF2-AS1
ENSG00000149177	-0.435946707150854	5.31354627572582	0.0130912239794241	0.484348364341706	PTPRJ
ENSG00000150995	-0.827430728594058	4.86145773535351	0.0131076606322951	0.484348364341706	ITPR1
ENSG00000214108	1.21331191416376	1.07649148468859	0.0131104428562802	0.484348364341706	NA
ENSG00000134516	-1.16787302091955	4.93174886731308	0.0131184382904428	0.484348364341706	DOCK2
ENSG00000162779	1.48133214974045	1.29083526211257	0.0131953986222689	0.485843013377024	AXDND1
ENSG00000011600	-0.939439054582244	2.84879767309745	0.013208313349627	0.485843013377024	TYROBP
ENSG00000162704	-0.404730252438822	6.53278187423293	0.0132899156864529	0.485843013377024	ARPC5
ENSG00000167165	-0.939181242827665	2.92395307989177	0.0133184850198796	0.485843013377024	UGT1A6
ENSG00000007944	-0.554421873619827	4.54248649775684	0.0133209118607574	0.485843013377024	MYLIP
ENSG00000231204	-2.68151012300872	2.0185711125825	0.013338884630403	0.485843013377024	NA
ENSG00000163568	-1.74965422772304	-0.22580062581096	0.013360027811113	0.485843013377024	AIM2
ENSG00000175899	-0.560802499161678	6.61439938228002	0.0133602408386177	0.485843013377024	A2M
ENSG00000175287	0.83671550688361	2.13425240280069	0.0133800141983265	0.485843013377024	PHYHD1
ENSG00000167107	0.764925051346118	3.39738658657162	0.0133893743844062	0.485843013377024	ACSF2
ENSG00000237973	-1.803623369779	4.98016855051362	0.0134331925181577	0.48631538366537	NA
ENSG00000284977	-0.899592977438684	1.37515502424556	0.0134485280655019	0.48631538366537	NA
ENSG00000255794	2.91857500795585	3.39966918040856	0.0136157409985883	0.489499641759178	RMST
ENSG00000257839	1.06929602822044	-0.377927655719328	0.0136248912237016	0.489499641759178	NA
ENSG00000143119	-1.21108908099394	2.95726239078779	0.0136343733680565	0.489499641759178	CD53
ENSG00000123329	-1.2353588631798	2.40330147371379	0.0136489525800096	0.489499641759178	ARHGAP9
ENSG00000077157	-0.539281536396194	6.57907400226904	0.0136526795064224	0.489499641759178	PPP1R12B
ENSG00000224402	1.96302763556281	0.970974588858117	0.013723063903413	0.491187832278019	NA
ENSG00000181631	-1.11649921048709	2.588782762394	0.0137741649629764	0.491569415110912	P2RY13
ENSG00000101276	-0.951173392867654	0.80365960583749	0.0137803588051679	0.491569415110912	SLC52A3
ENSG00000102245	-1.47338146689261	0.609207108042455	0.0138652314336568	0.492593934501882	CD40LG
ENSG00000204179	-1.47676940675969	1.60861928025822	0.0138927439756172	0.492593934501882	PTPN20
ENSG00000108823	-2.47093762522842	-0.72718077316257	0.0139187659283469	0.492593934501882	SGCA
ENSG00000143536	-2.14519135657003	5.07623740277786	0.0139439014395332	0.492593934501882	CRNN
ENSG00000267065	1.40746071818004	-0.193787993027674	0.0139448412639118	0.492593934501882	LINC02080
ENSG00000133256	0.83974966742136	0.464479331713053	0.0139543899060018	0.492593934501882	PDE6B
ENSG00000138756	-0.399637187964886	6.904740981509	0.0139775522248085	0.492593934501882	BMP2K
ENSG00000139946	1.08857116493808	7.47392796656092	0.0140064455944217	0.492593934501882	PELI2
ENSG00000165646	-0.754819865178914	3.64089490404426	0.0140193701119974	0.492593934501882	SLC18A2
ENSG00000160856	-2.38202306393321	1.3962321820759	0.0140824055004527	0.493568713693584	FCRL3
ENSG00000228742	-2.02679743154391	0.935094480802499	0.014093936326892	0.493568713693584	NA
ENSG00000026025	-0.693179076195079	8.81501471872653	0.0141393058399999	0.494336394226996	VIM
ENSG00000164691	-1.33749035794024	2.95489278645768	0.0143841074580657	0.502062505680367	TAGAP
ENSG00000172543	-1.74033091626959	0.251067965422861	0.0144698903313148	0.502766057704676	CTSW
ENSG00000188153	0.622923557538221	6.28025289292059	0.0144699567195711	0.502766057704676	COL4A5
ENSG00000188676	-1.53719994923937	-0.467404965794494	0.0145087468770756	0.502766057704676	IDO2
ENSG00000132965	-1.09966845635127	1.80833446838903	0.0145439028615695	0.502766057704676	ALOX5AP
ENSG00000137959	-1.14015281286097	5.32740209582908	0.0145728915831292	0.502766057704676	IFI44L
ENSG00000108381	-0.939108155850432	2.51847037737566	0.0145821078287411	0.502766057704676	ASPA
ENSG00000135862	-0.414645174073242	7.57146759165932	0.0146098850651134	0.502766057704676	LAMC1
ENSG00000137672	-0.705182322632885	3.50043279173169	0.0146295826434466	0.502766057704676	TRPC6
ENSG00000175445	-0.693494963939617	3.20102326042109	0.0146470273536069	0.502766057704676	LPL
ENSG00000250155	-1.05331538258827	-0.692713636124236	0.014659308551815	0.502766057704676	LOC107986412
ENSG00000188825	0.806587327792157	2.74118689540634	0.0146665935626779	0.502766057704676	LINC00910
ENSG00000275302	-1.4498282299817	0.138292430414563	0.0147920348991076	0.505698662674481	CCL4
ENSG00000187672	-2.35002612928507	4.08866934915484	0.0148001173925697	0.505698662674481	ERC2
ENSG00000157680	1.71226681837855	4.7773064590933	0.0149175916781744	0.508514891669924	DGKI
ENSG00000125354	-0.706679110622676	4.76588013348545	0.0149307806632996	0.508514891669924	SEPTIN6
ENSG00000204161	-0.933134474826156	2.23603873844076	0.0149831458042945	0.509475290074412	TMEM273
ENSG00000270933	0.768692674214253	0.113900560429874	0.0150462948171698	0.51067240982906	NA
ENSG00000138606	0.696454397625136	2.06395455645938	0.0150843501905146	0.51067240982906	SHF
ENSG00000166128	-0.572998130321892	5.76846930278589	0.0150964468095643	0.51067240982906	RAB8B
ENSG00000090659	-1.10865819195901	2.85505098936723	0.0151152444613098	0.51067240982906	CD209
ENSG00000163600	-1.50080316283731	2.19487117547752	0.0152469578365905	0.513643119054295	ICOS
ENSG00000043039	0.812540035237149	4.21700093124294	0.0152805973732248	0.513643119054295	BARX2
ENSG00000102904	0.985673113560268	0.777606405122108	0.0153000767645897	0.513643119054295	TSNAXIP1
ENSG00000268362	0.532480670918097	6.5222811622726	0.0153105184272872	0.513643119054295	NA
ENSG00000251600	1.91568861574746	2.87548369594328	0.0153326665951796	0.513643119054295	LOC101927636
ENSG00000047648	-0.974204890566565	2.48729937855693	0.0153630447943112	0.513643119054295	ARHGAP6
ENSG00000229961	-1.80624969770847	-0.119912551524568	0.0154089830688041	0.513643119054295	NA
ENSG00000251209	-1.39038138614793	0.709334537161087	0.0154117435321777	0.513643119054295	LINC00923
ENSG00000162782	1.63099406073311	2.75100264617059	0.015422450164186	0.513643119054295	TDRD5
ENSG00000155307	-1.09752318007725	3.16433842991233	0.0154900317896481	0.514790752526184	SAMSN1
ENSG00000163565	-0.490021101686943	7.18696264157392	0.0155057455580176	0.514790752526184	IFI16
ENSG00000167984	-1.29477591825029	2.61984310053696	0.0156433157971203	0.515475530296729	NLRC3
ENSG00000162894	-1.1888897356941	2.07989804665166	0.0156592690241318	0.515475530296729	FCMR
ENSG00000164176	-1.89994223152734	8.79572139767227	0.015677040287554	0.515475530296729	EDIL3
ENSG00000139132	-0.607747738255117	5.56902619115585	0.0157083632707218	0.515475530296729	FGD4
ENSG00000154330	-1.11066711701505	3.56186690042678	0.0157361691979859	0.515475530296729	PGM5
ENSG00000173334	-0.773348702835554	5.13515571651515	0.0157389130342681	0.515475530296729	TRIB1
ENSG00000106541	1.65829237933626	0.996813283139664	0.0157846130085202	0.515475530296729	AGR2
ENSG00000104313	1.23113047467137	-0.241568363057814	0.0158312295205558	0.515475530296729	EYA1
ENSG00000168421	-1.2184297537678	1.53271543691793	0.0158568998580842	0.515475530296729	RHOH
ENSG00000213385	0.727319476692114	-0.112842748053752	0.0158742997475335	0.515475530296729	NA
ENSG00000255182	1.04202053698585	-0.0890949645844291	0.0158744011563992	0.515475530296729	NA
ENSG00000136960	-0.885629830825629	4.39467806675442	0.0159301172490448	0.515475530296729	ENPP2
ENSG00000184156	-1.28280420056461	3.72043799823359	0.0159371163643251	0.515475530296729	KCNQ3
ENSG00000267452	-1.05650370439269	-0.577612362973554	0.0159404956387217	0.515475530296729	LINC02072
ENSG00000284428	0.539953569653082	4.33624625528082	0.0159516487155814	0.515475530296729	NA
ENSG00000122862	-1.17504282593692	4.13673837887821	0.0159653399647252	0.515475530296729	SRGN
ENSG00000285336	-1.86775928816608	0.593101238287448	0.0159658846087372	0.515475530296729	LOC101928882
ENSG00000233968	-0.849432498610378	0.288333242720441	0.0160163551437506	0.515475530296729	LOC101928834
ENSG00000067840	1.18099486696988	1.16677532154782	0.016050065987938	0.515475530296729	PDZD4
ENSG00000269889	1.03924795455505	-1.1508072950186	0.0160607142758633	0.515475530296729	NA
ENSG00000235505	-1.02648690423936	1.907463775066	0.016062363267235	0.515475530296729	CASP17P
ENSG00000271833	0.910443195670825	0.174360011540864	0.0160642929231074	0.515475530296729	NA
ENSG00000115165	-1.2843043355123	3.5804562211755	0.0161235895164967	0.515840294362608	CYTIP
ENSG00000110031	-0.679789142897628	3.1812726061802	0.0161245970014685	0.515840294362608	LPXN
ENSG00000117586	-0.937888847433953	0.525495979174814	0.0161600370400173	0.516190758905521	TNFSF4
ENSG00000163682	0.578288034556451	8.31499741915212	0.0161938759565389	0.516458019178913	RPL9
ENSG00000010704	0.728566914370896	2.92269132716296	0.0162173991412788	0.516458019178913	HFE
ENSG00000158352	-0.522431724486384	4.32737492294823	0.0162571418446853	0.516942781854683	SHROOM4
ENSG00000177294	1.18385086069027	0.595158060691188	0.0163074666382872	0.517454797662178	FBXO39
ENSG00000259479	2.15843925097244	2.95862969956641	0.0163223337655511	0.517454797662178	SORD2P
ENSG00000236977	-0.992658807886804	1.23324898974403	0.0163644406054593	0.518010715982422	ANKRD44-IT1
ENSG00000272800	0.651495896458064	1.17136716916653	0.0164317566396096	0.519361759334708	NA
ENSG00000242220	1.13194355081716	0.531493976194674	0.0165392344024755	0.520746738567545	TCP10L
ENSG00000172005	-1.25792690348294	0.175138684289912	0.0165445240918964	0.520746738567545	MAL
ENSG00000258790	-0.694445079034885	3.53262663134356	0.0165731073372098	0.520746738567545	PRORP
ENSG00000186564	1.20626677632259	-0.551101991659439	0.0165905039943046	0.520746738567545	FOXD2
ENSG00000165661	0.535308500307796	3.38117697551376	0.0165990801782274	0.520746738567545	QSOX2
ENSG00000221963	-0.803468558544717	6.01858097078002	0.0166510319820497	0.521600380751221	APOL6
ENSG00000177675	-0.796773280284959	2.95200583968094	0.0167090273103512	0.522640524861758	CD163L1
ENSG00000136052	-0.605732776719345	3.79783730457864	0.0167936290618866	0.522973319806043	SLC41A2
ENSG00000256660	-1.51324862280049	1.00745574464249	0.0168194328118405	0.522973319806043	CLEC12B
ENSG00000205236	2.48425711548681	-0.440126464610945	0.0168194776218784	0.522973319806043	NA
ENSG00000156687	-1.6011186461408	-0.545506944201677	0.0168305147980525	0.522973319806043	UNC5D
ENSG00000179915	2.28980437057845	4.75797442481461	0.0168696914013432	0.522973319806043	NRXN1
ENSG00000211689	-1.73530197542892	0.0732148815963727	0.0168920811853034	0.522973319806043	TARP
ENSG00000258867	-1.32774144428579	-1.22363741374167	0.0169260945872875	0.522973319806043	LINC01146
ENSG00000101680	1.16866559774982	2.54248472744665	0.0169839222710207	0.522973319806043	LAMA1
ENSG00000173200	-1.10223208419874	3.04431725048856	0.016986154307266	0.522973319806043	PARP15
ENSG00000155962	-0.974015244323252	3.74891324853116	0.0169865399551827	0.522973319806043	CLIC2
ENSG00000106258	-1.22997888241649	3.55292164661611	0.0170337647521719	0.522973319806043	CYP3A5
ENSG00000030304	-2.20053736726644	-0.132972638478067	0.0170390885183423	0.522973319806043	MUSK
ENSG00000179314	-1.05230230159259	0.243570585286434	0.0170421530550589	0.522973319806043	WSCD1
ENSG00000060982	-0.827095957861344	3.61932869098087	0.0171275122348299	0.52482879787018	BCAT1
ENSG00000058866	-0.943565388492626	1.52063128921697	0.017308052925425	0.529002612110785	DGKG
ENSG00000112139	1.12234054390846	3.16323251614835	0.0173139077106746	0.529002612110785	MDGA1
ENSG00000078237	-0.783430585564188	4.89209015051597	0.0173730181184091	0.530040474634299	TIGAR
ENSG00000197646	-0.877165835670631	1.93346544391067	0.0174421517425307	0.530357498002884	PDCD1LG2
ENSG00000048740	-0.667672267933705	7.02914016577013	0.0174674768787363	0.530357498002884	CELF2
ENSG00000111913	-1.00661214693987	3.87792049674759	0.0174789081006535	0.530357498002884	RIPOR2
ENSG00000277778	-2.02238206023855	1.01903510684145	0.0174840366716632	0.530357498002884	PGM5P2
ENSG00000234883	-1.19629214600789	0.537235478090252	0.017568290738198	0.532147565147543	MIR155HG
ENSG00000187474	-1.00825808212129	3.62537901632714	0.0176083076949884	0.532192620831471	FPR3
ENSG00000120942	0.719424112803946	3.20795535040543	0.0176328352908499	0.532192620831471	UBIAD1
ENSG00000117560	-1.64998520196079	0.133719122179935	0.0176455100066976	0.532192620831471	FASLG
ENSG00000240758	0.826667796164968	0.871606824149701	0.0177683147573897	0.5328497103295	NA
ENSG00000136943	0.796214012974306	6.09195095038387	0.017770077257318	0.5328497103295	CTSV
ENSG00000143669	-0.44517305311273	7.65259394541774	0.0177983077226526	0.5328497103295	LYST
ENSG00000155926	-1.20165888665853	3.70726133278846	0.0178048811352226	0.5328497103295	SLA
ENSG00000125122	1.19340517548557	-0.53305815076189	0.0178294917939513	0.5328497103295	LRRC29
ENSG00000117791	-1.3092074588146	2.43886164516895	0.0178412009192256	0.5328497103295	MARC2
ENSG00000073849	-0.831314797706588	4.28753875508999	0.017869427807067	0.5328497103295	ST6GAL1
ENSG00000126709	-1.07482370379858	4.04156593700734	0.0179073010898279	0.5328497103295	IFI6
ENSG00000272141	1.18473931248824	-0.920539245020458	0.0179273078779023	0.5328497103295	NA
ENSG00000070729	3.03937288326215	1.1297007701837	0.0179446582283702	0.5328497103295	CNGB1
ENSG00000104237	-1.09444626012605	-0.574755808655032	0.0179786480818681	0.5328497103295	RP1
ENSG00000213088	-1.65579195772973	0.983434255129629	0.0179926738095654	0.5328497103295	ACKR1
ENSG00000141736	0.583641806309366	6.73851990580787	0.0180071761231641	0.5328497103295	ERBB2
ENSG00000178878	-0.700862746504085	3.53984995126939	0.0180211480630364	0.5328497103295	APOLD1
ENSG00000215196	1.49677777724032	-0.0247667942810114	0.0180764043477309	0.533734953023617	BASP1-AS1
ENSG00000095321	1.64766532024302	3.67393412742014	0.0181049453553244	0.533830011162166	CRAT
ENSG00000145819	-0.55782858925439	5.0334820471119	0.0181383139225948	0.534066947089587	ARHGAP26
ENSG00000279729	-2.79413850419921	0.313602518623262	0.0181841442740811	0.534669636800805	NA
ENSG00000171403	-2.10873214428893	1.09546889464351	0.0183236108839479	0.537769272093852	KRT9
ENSG00000143036	0.708416655869224	1.44807195876606	0.0183405799561464	0.537769272093852	SLC44A3
ENSG00000115295	0.530069155570766	6.88791303691337	0.0183988109722769	0.538727406829918	CLIP4
ENSG00000176406	1.33381621071749	2.39181672408172	0.0184789898008782	0.539382331521975	RIMS2
ENSG00000258915	1.98977681999177	3.54251385305039	0.0184971178456024	0.539382331521975	NA
ENSG00000279221	1.20677535849103	-0.519576449323937	0.0185121769756802	0.539382331521975	NA
ENSG00000140279	0.699439665898088	3.44807636070744	0.0185461721011772	0.539382331521975	DUOX2
ENSG00000157657	0.689481942578401	4.84917059039314	0.0186103880051379	0.539382331521975	ZNF618
ENSG00000117091	-1.53756089906788	2.58730005953623	0.0186475485171956	0.539382331521975	CD48
ENSG00000198221	1.14165424409633	0.977139300352324	0.0186617360643188	0.539382331521975	AFDN-DT
ENSG00000196369	-0.559397518109734	5.71002706712338	0.0186654571742738	0.539382331521975	SRGAP2B
ENSG00000206172	-3.72902948327121	1.39297850318425	0.0186667966366792	0.539382331521975	HBA1
ENSG00000215483	0.928976688219594	2.25531584810347	0.0186770278916157	0.539382331521975	LINC00548
ENSG00000184669	1.15788034903916	-0.363168616187521	0.0187484485957216	0.540345672363453	OR7E14P
ENSG00000233006	0.826067779078958	3.07495351782158	0.0187650761810301	0.540345672363453	MIR3936HG
ENSG00000174500	-1.08194086383405	1.24952330035234	0.0187872771958263	0.540345672363453	GCSAM
ENSG00000140323	1.0919002418954	1.0982324484975	0.0189081129909189	0.540621596036217	DISP2
ENSG00000250539	0.738768702008781	0.583254313414493	0.0189705844008907	0.540621596036217	NA
ENSG00000080493	-1.3067653070504	0.441784022317873	0.0189886087864333	0.540621596036217	SLC4A4
ENSG00000124570	-0.560071898909443	4.83817488180112	0.0190006303023318	0.540621596036217	SERPINB6
ENSG00000165194	-0.683349230983124	1.86644788883726	0.0190199910666051	0.540621596036217	PCDH19
ENSG00000156127	-1.55767314396125	-0.239644698758785	0.0190273292292428	0.540621596036217	BATF
ENSG00000163161	0.378295503940555	5.24295501514916	0.0190325811503965	0.540621596036217	ERCC3
ENSG00000198342	0.708106750705087	2.30725545572644	0.0190350853684103	0.540621596036217	ZNF442
ENSG00000223561	2.10178791778946	3.76051817420733	0.0191354260636756	0.540621596036217	LOC646588
ENSG00000115507	0.835508612275357	3.74845092727925	0.0191667412509428	0.540621596036217	OTX1
ENSG00000091490	-0.931606833472005	4.33008474495576	0.0191815019034546	0.540621596036217	SEL1L3
ENSG00000184148	2.1580117476235	4.19536048568737	0.0192040717933005	0.540621596036217	SPRR4
ENSG00000106034	-0.931014746135382	3.97374520940958	0.0192087665744346	0.540621596036217	CPED1
ENSG00000144712	0.812762918596253	1.67546259390421	0.0192091860544351	0.540621596036217	CAND2
ENSG00000093072	-1.10893064990947	4.36086363715238	0.0192147156865373	0.540621596036217	ADA2
ENSG00000235859	0.587596590144142	3.13225673397913	0.0192174796155628	0.540621596036217	NA
ENSG00000287263	-0.80602918981477	1.85384788227985	0.0192328145824477	0.540621596036217	FLJ32255
ENSG00000279727	-1.12629837698909	-1.17528483381892	0.0192929649901954	0.541313898468487	LINC02033
ENSG00000132749	0.882213978828555	1.21754742565415	0.0193087966819231	0.541313898468487	TESMIN
ENSG00000165238	0.995872953995071	3.76546263845361	0.0193672557487837	0.541699514925422	WNK2
ENSG00000131080	-0.840453732562779	3.04529021064727	0.0193739414786912	0.541699514925422	EDA2R
ENSG00000182612	0.792302767415353	0.637880232610138	0.0194599309950659	0.543383132765536	TSPAN10
ENSG00000278934	1.32421499471329	-0.59866059731516	0.0195190653638632	0.543423996744973	NA
ENSG00000280374	0.813667918000274	-0.861044791948689	0.0195426919188991	0.543423996744973	NA
ENSG00000162194	0.568851539572557	2.04351275357157	0.0195611494924554	0.543423996744973	LBHD1
ENSG00000119138	-0.616599125794042	5.5278429561976	0.019564501163525	0.543423996744973	KLF9
ENSG00000118515	0.564539168619534	6.58568254981492	0.0196556182155643	0.543669143279366	SGK1
ENSG00000101265	-0.927195906027546	4.9710688005546	0.0196669320707784	0.543669143279366	RASSF2
ENSG00000119922	-0.75475141022089	3.05425916251874	0.0196875376414436	0.543669143279366	IFIT2
ENSG00000279236	-0.665149099131516	0.893238035025526	0.0197145363119349	0.543669143279366	NA
ENSG00000162545	-0.943256044845968	3.77787362051414	0.0197279184123073	0.543669143279366	CAMK2N1
ENSG00000286207	0.724601767014699	0.689493946496842	0.0197280568546018	0.543669143279366	NA
ENSG00000283199	1.08397565639874	0.385161607078241	0.0197922679427711	0.544726622414491	C13orf46
ENSG00000138798	-0.979393252550027	1.86005966394722	0.0198643875318358	0.545834219288024	EGF
ENSG00000100151	0.643193789510937	3.36112791285357	0.0199102441290838	0.545834219288024	PICK1
ENSG00000229689	0.70880820118814	1.9249654608553	0.0199244701958195	0.545834219288024	NA
ENSG00000271843	0.826109387692533	-1.07085177637024	0.0199360757447955	0.545834219288024	NA
ENSG00000236552	1.47213219630313	-0.207627933976071	0.0200478055381222	0.548181370109848	RPL13AP5
ENSG00000287252	-1.38092292738781	0.979657379386983	0.0200900148953641	0.548623955989722	NA
ENSG00000285791	-1.51071950656388	-0.601869592292512	0.0202184305965596	0.551416499141876	NA
ENSG00000155026	1.39972516882608	-0.476460541761322	0.0202876400542769	0.552408152199513	RSPH10B
ENSG00000156475	-1.3280968465145	1.89289205729452	0.0203071965636383	0.552408152199513	PPP2R2B
ENSG00000257322	1.85495195421342	0.29580640562417	0.0203742266082384	0.553517326488251	NA
ENSG00000138615	1.38171923515077	2.99198843677871	0.02045938250825	0.555006831378045	CILP
ENSG00000270547	1.54805061191986	2.20358307610192	0.0204876753748262	0.555006831378045	LINC01235
ENSG00000115255	1.5159875330569	0.149848771855948	0.0205153327112789	0.555006831378045	REEP6
ENSG00000211751	-1.60309344189025	1.50695388975126	0.0206041319445834	0.555006831378045	NA
ENSG00000152760	-1.03958435079376	-0.847638235380708	0.0206269589090544	0.555006831378045	TCTEX1D1
ENSG00000174827	1.80298251015154	1.24956644448143	0.0206478953254266	0.555006831378045	PDZK1
ENSG00000226216	1.02636477398248	-0.647323127830905	0.0206656749686673	0.555006831378045	NA
ENSG00000283828	1.10315228179321	-1.28590149350944	0.0206669920714038	0.555006831378045	LOC102724474
ENSG00000144891	1.91788515041642	2.58981701037604	0.0206891008987471	0.555006831378045	AGTR1
ENSG00000136732	-1.00980487994607	2.35761452850142	0.0206923142710911	0.555006831378045	GYPC
ENSG00000164308	-1.04829869775817	5.58878790850261	0.0207274602144212	0.555243095604101	ERAP2
ENSG00000003436	-0.78685701915444	5.01230938445723	0.0207678521244965	0.555619109757151	TFPI
ENSG00000285756	1.01599670007179	5.16767645135379	0.0208004911727504	0.555787015087356	LOC389906
ENSG00000041515	-1.12186908520924	0.141010104734102	0.0208793153942291	0.556565781987088	MYO16
ENSG00000180353	-1.03368397703415	3.76235165213091	0.020882436844312	0.556565781987088	HCLS1
ENSG00000123338	-1.08389097465898	4.89347746999879	0.0210002096997069	0.558957407127522	NCKAP1L
ENSG00000228274	0.669336549797014	2.80998889947791	0.0210469427460738	0.558957407127522	NA
ENSG00000151151	-0.598148470646925	4.74865216412278	0.0210517114723106	0.558957407127522	IPMK
ENSG00000187609	0.712239351888941	1.97721051530391	0.0212144713454143	0.562143206666226	EXD3
ENSG00000237424	1.04510019629145	1.04069523180414	0.0212250257331523	0.562143206666226	FOXD2-AS1
ENSG00000124493	2.03132320347588	0.591314881926991	0.0212593084251344	0.562344717965727	GRM4
ENSG00000170961	-0.900230749051559	3.8546141964845	0.0212979998707078	0.562662197085542	HAS2
ENSG00000178695	-0.838062178204227	6.72258599286315	0.0213255159354805	0.562684013706884	KCTD12
ENSG00000237356	0.865298797648305	3.65308479189194	0.021397306762066	0.563840480248985	NA
ENSG00000188257	-2.51163323399661	0.579476287760625	0.0214327273459949	0.563840480248985	PLA2G2A
ENSG00000077984	-1.47073179201143	1.22093222262095	0.0214495809296882	0.563840480248985	CST7
ENSG00000151474	0.813045377699767	5.9429480006748	0.0215054450883209	0.564264053605397	FRMD4A
ENSG00000105967	-0.967063567921373	3.16297057019512	0.0215192248884707	0.564264053605397	TFEC
ENSG00000162946	-0.641019179625986	3.99325449861627	0.0215535603084167	0.56446230859881	DISC1
ENSG00000128567	-0.678321699620938	4.5307008999497	0.021634619705515	0.565882199294874	PODXL
ENSG00000255240	-0.773392360535166	0.637938762575784	0.0217359412134398	0.567827896730779	LOC283194
ENSG00000258701	1.16678334359137	-0.291560750015712	0.0217818302170993	0.568322456233772	LINC00638
ENSG00000174944	-1.34710607160997	4.03440443146988	0.0218462961557793	0.568641231909005	P2RY14
ENSG00000133321	-0.971575104935915	1.20262308557679	0.0218479934468406	0.568641231909005	PLAAT4
ENSG00000167483	-1.30906594140987	0.297568594924298	0.0219036804190445	0.569387657946112	NIBAN3
ENSG00000115415	-0.67939464694847	7.2511499492443	0.0220194092050366	0.571290384723909	STAT1
ENSG00000231246	-1.20537101160838	1.53173021526399	0.0220310730851218	0.571290384723909	LOC105378909
ENSG00000101096	-0.851261242035485	4.9295039956049	0.0221442655910945	0.573391851041364	NFATC2
ENSG00000004838	0.888218363321415	-0.923497800013719	0.0221665097523343	0.573391851041364	ZMYND10
ENSG00000234469	1.28150680694737	0.0985660022792926	0.0222103043020663	0.573820631490394	CLDN34
ENSG00000009413	-0.568005782815973	7.8784564353557	0.0222546157464401	0.574115821706427	REV3L
ENSG00000151834	-1.70580613504333	-0.807017490970812	0.0222761949604334	0.574115821706427	GABRA2
ENSG00000168404	-0.868589238133157	3.28172778472186	0.0223179164622402	0.574122603478152	MLKL
ENSG00000144843	-0.605737970035017	2.15311052203862	0.0223441200620816	0.574122603478152	ADPRH
ENSG00000170542	-0.797959953732939	4.62903505957834	0.0223677814038232	0.574122603478152	SERPINB9
ENSG00000196664	-1.22460226160724	2.15741332167325	0.022411085619581	0.574122603478152	TLR7
ENSG00000122367	-0.786686892188096	1.88947189652831	0.0224126222684052	0.574122603478152	LDB3
ENSG00000143842	0.916726761562673	6.35321619955526	0.0224405544440816	0.574140496104524	SOX13
ENSG00000125046	-0.822607063799284	-0.243654027602137	0.0224734634510288	0.574285522999501	SSUH2
ENSG00000164638	1.27492539189751	0.309869216885251	0.0225761524812786	0.576211194443481	SLC29A4
ENSG00000196209	-1.26623986272166	1.52188027379603	0.0226606247650311	0.577450136175847	SIRPB2
ENSG00000286403	-1.80481013783127	1.36275372868154	0.0226794759867945	0.577450136175847	NA
ENSG00000279204	-0.834991010362655	0.876136203025153	0.0227088295565176	0.577500053933056	NA
ENSG00000251602	1.02555632507229	0.232114323190341	0.0227470362443962	0.577774720607665	LOC100507437
ENSG00000091536	0.707903172526487	1.25343120178214	0.0228458287437753	0.578661873161319	MYO15A
ENSG00000232044	1.20546629109734	-1.11837376497603	0.0228544616488245	0.578661873161319	NA
ENSG00000236213	-1.19826877855027	-0.797259270690012	0.0228643079567109	0.578661873161319	NA
ENSG00000184022	-2.67465269222138	-0.193688176845417	0.02290846669746	0.5789091827805	OR2T10
ENSG00000276550	0.744475991380722	6.70310655977664	0.0229289995077183	0.5789091827805	HERC2P2
ENSG00000229618	-1.6426416163828	0.749896415569739	0.0229803708650827	0.579233189654095	NA
ENSG00000126264	-1.29905247122173	-0.214214051696395	0.0229994635627028	0.579233189654095	HCST
ENSG00000110848	-1.36619052860115	2.39322498309472	0.0230242582738892	0.579233189654095	CD69
ENSG00000285128	0.949760232066445	0.111054490691803	0.023114626801756	0.579691452821498	NA
ENSG00000198668	-0.431485035211107	7.62754300183062	0.0231195600191906	0.579691452821498	CALM1
ENSG00000123560	-0.798864300291453	3.72775419095306	0.0232104192432047	0.579691452821498	PLP1
ENSG00000269949	0.924085357616805	-1.00347459263452	0.023220889494206	0.579691452821498	NA
ENSG00000141052	-1.7467120883308	1.34963654310749	0.0232888537220201	0.579691452821498	MYOCD
ENSG00000103472	-0.791978659161486	1.90994914594061	0.0232910464373762	0.579691452821498	RRN3P2
ENSG00000105374	-1.74828992356113	-0.663244474705285	0.0233283559766514	0.579691452821498	NKG7
ENSG00000156076	-1.81482883308478	0.961085136859827	0.0233632285704876	0.579691452821498	WIF1
ENSG00000279805	-1.13508683841983	0.683231201730635	0.0234059408231442	0.579691452821498	NA
ENSG00000271856	-1.47060035551361	-0.103359175732207	0.0234168804289983	0.579691452821498	LINC01215
ENSG00000164674	-0.868951432564284	1.49590690993228	0.0234255416919952	0.579691452821498	SYTL3
ENSG00000169894	-1.18293643109202	2.07326128976439	0.0234368360348484	0.579691452821498	MUC3A
ENSG00000154678	-1.37023507722618	2.64355181917424	0.023454336251455	0.579691452821498	PDE1C
ENSG00000254929	0.593288170821858	3.32724430352025	0.0234583855659839	0.579691452821498	NA
ENSG00000120093	-1.74841443624348	2.10764370400917	0.0234938655542889	0.579691452821498	HOXB3
ENSG00000199293	1.21717690707321	1.07018838693532	0.0234948339330401	0.579691452821498	SNORA21
ENSG00000006756	0.711515545308391	4.70506317439729	0.0235099227854274	0.579691452821498	ARSD
ENSG00000217929	0.814756487903652	0.648360902768582	0.02358643508592	0.580098825625693	NA
ENSG00000105609	-1.2239408197667	3.08962208712747	0.0236061892787334	0.580098825625693	LILRB5
ENSG00000254245	1.43173593303614	1.24143377482169	0.0236241743880238	0.580098825625693	PCDHGA3
ENSG00000174125	-0.652636438305989	3.63511455310879	0.0236384894144994	0.580098825625693	TLR1
ENSG00000179299	0.938729636392656	2.6288590305108	0.0236640257109428	0.580098825625693	NSUN7
ENSG00000244731	0.799679629652286	1.74835331224154	0.0236941984044677	0.580163868481984	C4A
ENSG00000173213	2.14014007877928	-0.128650909950572	0.0238490914343172	0.583054747475198	TUBB8B
ENSG00000287998	-1.16671245150018	-0.746983185893482	0.023867576466706	0.583054747475198	NA
ENSG00000259158	1.01284639689162	2.55453383243811	0.0239050707165754	0.583056839344452	ADAM20P1
ENSG00000101109	-0.452526340004094	6.57850135296843	0.0239229753359715	0.583056839344452	STK4
ENSG00000258476	-0.888301740823236	0.355054506490901	0.0240080700720531	0.58369402159743	LINC02207
ENSG00000188649	-0.751467445003584	1.39354106810536	0.0240138406469234	0.58369402159743	CC2D2B
ENSG00000285633	3.07281012544796	2.19369344738464	0.0240321796198923	0.58369402159743	NA
ENSG00000137501	-0.462011253488903	4.97091956472477	0.0240599554394062	0.58369618017671	SYTL2
ENSG00000135443	-2.3624483699006	2.73467323368055	0.0241546143947143	0.584211514241144	KRT85
ENSG00000154319	0.704690731668849	6.48565911240056	0.0241657802408053	0.584211514241144	FAM167A
ENSG00000205056	-1.5957638368865	-0.184414261836302	0.024242077210098	0.584211514241144	NA
ENSG00000288597	-0.875454959661993	-0.419812009703379	0.0242428472840205	0.584211514241144	NA
ENSG00000166927	-0.724883636867678	4.10743870979416	0.024274981851555	0.584211514241144	MS4A7
ENSG00000154258	-1.21254372576866	4.91296950086937	0.0242919832752693	0.584211514241144	ABCA9
ENSG00000110665	-1.44112395532731	0.593163588640152	0.0243045700016251	0.584211514241144	C11orf21
ENSG00000189056	-1.33895233137225	2.58284251228967	0.0243420028400899	0.584211514241144	RELN
ENSG00000231584	0.796224250269515	1.00901993523785	0.0243480465050889	0.584211514241144	FAHD2CP
ENSG00000186265	-1.7457985206598	1.49906775037164	0.0243583114039449	0.584211514241144	BTLA
ENSG00000279205	-1.1854340990673	-0.87758985818895	0.0244306642461191	0.585280981405321	NA
ENSG00000157445	-1.39866538129103	3.9894394142314	0.0244720703270496	0.585607476316527	CACNA2D3
ENSG00000277631	-1.54109328556628	-0.663447793241018	0.0245926404976828	0.5878254500818	PGM5P3-AS1
ENSG00000112799	-1.35804069903817	-0.19133588885021	0.0248227040663549	0.592652601502712	LY86
ENSG00000275778	0.776064510934535	1.0336773952144	0.0248949990380861	0.593127142474972	PRH1-PRR4
ENSG00000251301	-1.0984878119059	0.0321400369413758	0.0248988483583317	0.593127142474972	LINC02384
ENSG00000173208	-1.30795638753262	1.20097444184568	0.0249525540927349	0.593735604269794	ABCD2
ENSG00000069122	-0.746054802234472	4.30201839447051	0.0250076443106176	0.594105791734173	ADGRF5
ENSG00000275393	1.05770251109388	0.0933083622730422	0.0250322333566924	0.594105791734173	NA
ENSG00000234663	-1.15686196282893	0.771370331319289	0.0250526538683085	0.594105791734173	NA
ENSG00000255987	-1.35889990910768	-1.17538970243763	0.0251033772734051	0.594293139607904	NA
ENSG00000143995	0.639128769851703	4.93741241593163	0.0251169332791311	0.594293139607904	MEIS1
ENSG00000155849	-0.891693865638178	4.20570404353996	0.0252496728298411	0.59676412847389	ELMO1
ENSG00000169554	-0.574391661931893	7.4912376957107	0.025311425309982	0.597553715996687	ZEB2
ENSG00000270343	0.684839237387805	0.255954664714066	0.025493068181792	0.60014858648847	NA
ENSG00000167851	-0.832397000898621	0.87933921613584	0.0255072458687186	0.60014858648847	CD300A
ENSG00000133106	-1.02851649449019	4.05272045208524	0.025574950393998	0.60014858648847	EPSTI1
ENSG00000273893	0.621978373827707	0.598275240471689	0.0256267880381226	0.60014858648847	NA
ENSG00000278530	-1.86217054267436	2.86070341577118	0.025646623074858	0.60014858648847	CHMP1B2P
ENSG00000168970	0.687344496924559	4.21910581136079	0.0256572135056631	0.60014858648847	JMJD7-PLA2G4B
ENSG00000150540	-0.668294711691784	3.54151688415645	0.0256586663055012	0.60014858648847	HNMT
ENSG00000228140	1.40891043359143	2.07135960548424	0.0256973123213118	0.60014858648847	NA
ENSG00000179776	-0.755109336104688	3.61899851673384	0.0257045873561836	0.60014858648847	CDH5
ENSG00000163701	0.743526846346635	4.91731752741674	0.0257242163802175	0.60014858648847	IL17RE
ENSG00000151490	-1.04070633909772	1.79131030890479	0.0257535338204261	0.60014858648847	PTPRO
ENSG00000255517	0.785126316929366	-0.284467344850921	0.0257629480491445	0.60014858648847	LOC101928069
ENSG00000010810	-0.470437335011146	5.65755438733812	0.0258105115356918	0.600592940613084	FYN
ENSG00000229619	-0.838208899196372	3.47379494477981	0.0258733391626866	0.600924791329759	MBNL1-AS1
ENSG00000132199	0.474685778727159	6.63514753960277	0.0258897718097821	0.600924791329759	ENOSF1
ENSG00000116353	0.468090869066772	3.14265755988988	0.0259573234561285	0.600924791329759	MECR
ENSG00000138755	-1.92604746208806	5.72705819079134	0.025961543471243	0.600924791329759	CXCL9
ENSG00000138134	-0.532424596206704	3.13157464321431	0.0260308303679242	0.600924791329759	STAMBPL1
ENSG00000186470	-0.602568675071466	4.73240137610338	0.0260411214932886	0.600924791329759	BTN3A2
ENSG00000163661	-1.44662947416812	0.0725838118088871	0.0261016578744954	0.600924791329759	PTX3
ENSG00000115353	-1.04554142930645	1.81851448548553	0.026179273736632	0.600924791329759	TACR1
ENSG00000106236	0.98103620533456	1.92801292481567	0.0261873524399523	0.600924791329759	NPTX2
ENSG00000103381	-0.473492679969277	4.55530978408506	0.0262046862216763	0.600924791329759	CPPED1
ENSG00000137218	0.71601483007114	0.386880395650491	0.0262128909771168	0.600924791329759	FRS3
ENSG00000173917	-1.38855767715581	0.813492621590643	0.0262288309386861	0.600924791329759	HOXB2
ENSG00000241362	0.811339945962315	-0.714007687005051	0.0262393885852203	0.600924791329759	NA
ENSG00000235109	0.772177365051535	3.19999890233205	0.0262475357032536	0.600924791329759	ZSCAN31
ENSG00000220201	1.27877871114557	-0.448497557230017	0.0262825281392968	0.600924791329759	ZGLP1
ENSG00000134321	-0.907566392188629	2.22392358240874	0.0262892157077109	0.600924791329759	RSAD2
ENSG00000276980	-1.91940555597891	-0.277800675113978	0.0263873887354862	0.600924791329759	NA
ENSG00000184005	-0.82262373261936	1.31642587130576	0.0264039144071336	0.600924791329759	ST6GALNAC3
ENSG00000133195	0.502474943538278	4.41221902962897	0.0264176630313793	0.600924791329759	SLC39A11
ENSG00000101916	-1.23971295119567	2.04608820400428	0.0264178688052969	0.600924791329759	TLR8
ENSG00000100316	0.458238091352255	8.59892855154039	0.0264502762026774	0.600924791329759	RPL3
ENSG00000243004	-1.90274540716001	1.28505366953626	0.0264518644509068	0.600924791329759	NA
ENSG00000130988	-0.895359714258998	-0.0288711988163058	0.0264821217817801	0.600964576322377	RGN
ENSG00000105538	-1.01391677388165	1.63048034203073	0.0265590309503935	0.602061817737846	RASIP1
ENSG00000235370	0.796893036949498	3.36039168720023	0.026623816370706	0.602882166194654	NA
ENSG00000104432	-0.814261707535619	1.58715374093145	0.0266797211257989	0.603499872075206	IL7
ENSG00000251680	-1.38645519963369	-0.963706846949777	0.0267787677264869	0.60509108382615	NA
ENSG00000232022	0.839075390418961	-0.263823525207947	0.026912348408451	0.60745838238433	NA
ENSG00000224389	-1.19117547156669	0.888008276288016	0.0269414606090364	0.607465104341931	C4B
ENSG00000143248	-0.614292590621381	7.21498800101579	0.0269819836808468	0.607578720903093	RGS5
ENSG00000273032	1.07207321434165	2.77186628664741	0.0270041391464851	0.607578720903093	DGCR5
ENSG00000242829	-0.9575350427281	-0.789176468162721	0.0272092204942782	0.611540284072893	NA
ENSG00000287315	1.35870420381924	-0.192890750269251	0.0272441038303264	0.611672201225709	NA
ENSG00000269837	0.493448049484606	3.53094668126437	0.0273073957563731	0.612440975889211	NA
ENSG00000197530	0.521327942120682	2.71555022162606	0.0273743167702526	0.613289422051505	MIB2
ENSG00000139531	0.53167803246282	2.8353045459652	0.0274112805275055	0.613465622166529	SUOX
ENSG00000111052	-0.817704319628046	2.11575746999244	0.0274485006149227	0.613647179176883	LIN7A
ENSG00000112599	0.702775690840588	0.991736830596788	0.0275079371344647	0.614324502827102	GUCA1B
ENSG00000124721	-0.86621921718104	-0.616236985461969	0.0276263049456282	0.616315090861093	DNAH8
ENSG00000257335	-1.5625607392736	1.40120647835981	0.0276841011518305	0.616951607275782	MGAM
ENSG00000183918	-1.60112671782555	2.09592483921123	0.0277348450704342	0.617429782233257	SH2D1A
ENSG00000155629	-0.959182742654846	3.212171259663	0.0278412825518793	0.6191454839227	PIK3AP1
ENSG00000267419	0.786405931699691	-0.296995965373547	0.0279308494945522	0.620179452246814	NA
ENSG00000272979	-0.877811323855438	-1.16356875202436	0.0279621292760273	0.620179452246814	NA
ENSG00000256045	-0.927441243660083	-0.915271900765693	0.0279760297451248	0.620179452246814	MTRNR2L10
ENSG00000154760	-0.888070961054585	3.62626170004232	0.028113197690172	0.622540487036384	SLFN13
ENSG00000181847	-1.47112982544474	2.27644764167467	0.0281415939733267	0.622540487036384	TIGIT
ENSG00000102174	-1.15119368077981	3.80308177198478	0.0282298487994897	0.623838231017653	PHEX
ENSG00000136250	-0.91138464864243	2.69508400494344	0.0283411266598714	0.625514999297887	AOAH
ENSG00000171346	1.08207880242789	8.67594429217245	0.0283650668498615	0.625514999297887	KRT15
ENSG00000110583	0.478337469266067	4.1356759697194	0.0284708826003264	0.62691089576558	NAA40
ENSG00000112419	-0.396985587176887	6.43538282070556	0.0284878397753261	0.62691089576558	PHACTR2
ENSG00000204253	-0.937037227586364	-0.978997898707828	0.0285266513307491	0.627110389316842	NA
ENSG00000197301	-1.15836231489705	3.22077586727931	0.0285853331867011	0.627231638783852	HMGA2-AS1
ENSG00000148942	-1.61836268537207	1.16089588786911	0.0285916708505494	0.627231638783852	SLC5A12
ENSG00000186469	-0.741433155693897	4.70710885383284	0.0286923003839981	0.628784903009821	GNG2
ENSG00000059377	-0.97657529273946	1.36441512492522	0.0288193565026027	0.630913472261548	TBXAS1
ENSG00000205560	0.712234591980069	3.42837659465965	0.0288888650895828	0.63176251748941	CPT1B
ENSG00000153902	-1.08545904200925	0.555645781972113	0.0289180736826336	0.63176251748941	LGI4
ENSG00000168214	-0.385208145889814	6.82535333052186	0.028960814570676	0.632041296872661	RBPJ
ENSG00000136425	0.779727317627235	1.59582347815292	0.02901757405313	0.632212781215341	CIB2
ENSG00000074054	0.530573484821924	7.31970557438955	0.0290482541761398	0.632212781215341	CLASP1
ENSG00000118997	0.975682069909597	3.83616150250025	0.0290586369887898	0.632212781215341	DNAH7
ENSG00000187123	1.04898038421221	1.96364071571602	0.0291063468763089	0.632597943140561	LYPD6
ENSG00000239713	-0.638116242500483	2.54566814478823	0.0291736539171283	0.633407798023582	APOBEC3G
ENSG00000155760	0.743024434735401	5.8042553254471	0.0292066348787021	0.633466691507498	FZD7
ENSG00000082512	-0.579930986873308	4.80785385861704	0.0292364619503271	0.633466691507498	TRAF5
ENSG00000114013	-0.971901532281113	2.50594515410953	0.0293421192680216	0.634401903667955	CD86
ENSG00000140022	0.480134400797314	6.62350323972688	0.0294029641436995	0.634401903667955	STON2
ENSG00000251485	0.881674512305136	0.192979534034603	0.0294578512875691	0.634401903667955	NA
ENSG00000137841	-1.04539214169589	3.42747079458426	0.0294652314688432	0.634401903667955	PLCB2
ENSG00000227582	1.43257692779502	-0.91339383139893	0.0294681654025271	0.634401903667955	NA
ENSG00000147804	0.945936084514973	1.92179433492701	0.0295111147332957	0.634401903667955	SLC39A4
ENSG00000026103	-0.7118200541018	4.62763615757512	0.0295148144463661	0.634401903667955	FAS
ENSG00000064201	-1.01726538387114	-0.492147170720244	0.0295203618014545	0.634401903667955	TSPAN32
ENSG00000131771	1.69749396535566	1.16459158980192	0.0295667571830907	0.634751909301341	PPP1R1B
ENSG00000169432	-1.19741052487842	3.55504243114209	0.0297717916696388	0.638136544788784	SCN9A
ENSG00000130540	1.3528575863296	0.937418454640753	0.0297849520952549	0.638136544788784	SULT4A1
ENSG00000129226	-0.866697645909492	3.89011095818403	0.0299932613095274	0.641947142058332	CD68
ENSG00000278948	0.434506565054309	4.31565936953064	0.030048454079149	0.642058192545126	NA
ENSG00000188613	-1.02688239676304	1.76687444118735	0.030059360404233	0.642058192545126	NANOS1
ENSG00000182871	0.692781136896254	6.67069783461297	0.0301170259743835	0.642397562574717	COL18A1
ENSG00000126500	1.41364490698016	1.75387104402455	0.0301412583811635	0.642397562574717	FLRT1
ENSG00000213089	-1.05866452913157	-0.694541764609053	0.0301988111608989	0.642397562574717	NA
ENSG00000166710	-0.764577376176521	9.40016464110292	0.0303114593311648	0.642397562574717	B2M
ENSG00000224189	-0.748569569613039	0.977246430059934	0.030330328882373	0.642397562574717	HAGLR
ENSG00000259275	-1.07192913490742	1.12032126364296	0.0303478836745664	0.642397562574717	NA
ENSG00000230006	-1.21927271860943	4.01241350177579	0.030350111080963	0.642397562574717	ANKRD36BP2
ENSG00000170927	-1.20357080398721	0.624392096895018	0.0303978530843526	0.642397562574717	PKHD1
ENSG00000280365	0.787447798113383	3.54598579518071	0.0304206303926798	0.642397562574717	NA
ENSG00000138028	0.799434543779294	1.54375429561583	0.0304810770810601	0.642397562574717	CGREF1
ENSG00000172554	1.0072183364411	1.70819806227344	0.0304819056873862	0.642397562574717	SNTG2
ENSG00000182472	0.59615061849498	1.61231082214566	0.0305059841538887	0.642397562574717	CAPN12
ENSG00000178252	0.633745852150633	5.30687315779754	0.0305074837383945	0.642397562574717	WDR6
ENSG00000241549	0.663280525714995	2.86729424703746	0.0305556667550435	0.642397562574717	GUSBP2
ENSG00000271605	-1.07537602483697	1.19603834869755	0.0305565142883363	0.642397562574717	MILR1
ENSG00000100767	1.18282658301934	5.44934682106558	0.0305627907818253	0.642397562574717	PAPLN
ENSG00000183508	-1.13316390745655	3.76745950617923	0.0307383410669781	0.645099841043861	TENT5C
ENSG00000272950	-0.973141156108918	-0.701986167032265	0.0307525538492117	0.645099841043861	NA
ENSG00000138356	-1.18523429691629	4.49119930491554	0.0307844671392165	0.645127371996981	AOX1
ENSG00000256994	-3.82727831184032	0.153352053646649	0.030818108602752	0.645191028364665	NA
ENSG00000137261	-1.18521489586303	0.597399439480906	0.0308855049348251	0.645257992076769	KIAA0319
ENSG00000184785	-0.895811082632663	1.24441863178987	0.0309123956603946	0.645257992076769	SMIM10
ENSG00000257246	0.591699089380584	1.23721461863385	0.0309157991975783	0.645257992076769	NA
ENSG00000260658	0.871262880722584	1.97474118187968	0.0309437354136047	0.645257992076769	NA
ENSG00000226686	1.13869840867717	2.06816100284808	0.0310042079658878	0.645880150530481	LINC01535
ENSG00000234902	-0.990555338619743	-0.923247473363582	0.0311355590461494	0.647976165657377	NA
ENSG00000263961	-0.870523078768599	1.96790968968492	0.0312415298714832	0.649540367604151	RHEX
ENSG00000136720	0.480409297379472	4.6961580805623	0.0312913057765484	0.649934293971619	HS6ST1
ENSG00000100842	0.571104879039096	3.96651706659161	0.0314093596422832	0.651744212577377	EFS
ENSG00000280027	1.22929206440777	-0.107865949095788	0.0314623479781065	0.652201789650385	NA
ENSG00000235244	0.747834783885198	4.41270331598491	0.0314945641549279	0.652228292253625	DANT2
ENSG00000106366	-1.05688868773763	3.65434194959625	0.031586356560405	0.652725533745923	SERPINE1
ENSG00000205403	-0.844177923503816	1.84207732770782	0.0315905715637712	0.652725533745923	CFI
ENSG00000166501	-1.04521846203612	3.86851584542171	0.0316114585881125	0.652725533745923	PRKCB
ENSG00000102096	-0.902725882766503	3.32711371876952	0.0316605079915697	0.653098658980698	PIM2
ENSG00000244474	-0.962950423486057	1.02406301780972	0.031703961775291	0.653355740123837	UGT1A4
ENSG00000198553	-0.657587848793794	0.624291860807897	0.0317373193723688	0.653404459969023	KCNRG
ENSG00000134253	0.707172571090984	3.23392783500519	0.0318700376914038	0.654856440303776	TRIM45
ENSG00000186912	0.89664196334755	0.3898648921268	0.0319002785831068	0.654856440303776	P2RY4
ENSG00000155961	-1.26305274069464	0.434841364911308	0.0319010323589782	0.654856440303776	RAB39B
ENSG00000177706	0.768298631125663	4.62972660912869	0.032068313796902	0.656810782251714	FAM20C
ENSG00000114021	0.361240915258771	5.68292562242666	0.0321335400329439	0.656810782251714	NIT2
ENSG00000122188	-1.12704605003737	2.23079977106005	0.0321363140676832	0.656810782251714	LAX1
ENSG00000277715	0.771766291120222	0.553939139019228	0.0322457948351998	0.656810782251714	NA
ENSG00000172794	-1.16773346384029	0.0426220352795783	0.0323371462977191	0.656810782251714	RAB37
ENSG00000125730	-1.50269950498157	6.37885742115672	0.0323407556868882	0.656810782251714	C3
ENSG00000186350	0.546038957957753	6.67170886557414	0.0323635473808907	0.656810782251714	RXRA
ENSG00000230772	0.874262804795889	0.0479529252675717	0.0324173565070684	0.656810782251714	NA
ENSG00000168016	-0.479530155789927	4.9618913755773	0.0324203202421941	0.656810782251714	TRANK1
ENSG00000259070	1.04237059235854	2.40179468603329	0.0324405212846609	0.656810782251714	LINC00639
ENSG00000148908	-0.723362425317469	2.76473024645742	0.0325123747900212	0.656810782251714	RGS10
ENSG00000141837	-1.30919241052081	0.431840349520428	0.0325266879565548	0.656810782251714	CACNA1A
ENSG00000205562	0.97459235477879	1.42852060859607	0.0325423212035976	0.656810782251714	NA
ENSG00000287562	0.630653831042745	2.91430345944746	0.0325552295711561	0.656810782251714	NA
ENSG00000205959	0.799208629434603	-0.0531960129086997	0.0325757233571467	0.656810782251714	NA
ENSG00000100448	-1.03679199304923	2.690915417637	0.0325897703406081	0.656810782251714	CTSG
ENSG00000123572	-1.27467010756939	1.64718150007427	0.0326148152029492	0.656810782251714	NRK
ENSG00000139970	-1.11532093263531	2.20574050041345	0.0326192683078813	0.656810782251714	RTN1
ENSG00000228445	-1.18592327804772	-0.304858571481253	0.0326303331144836	0.656810782251714	NA
ENSG00000171033	-0.63876706313057	4.27328890181495	0.032638748709925	0.656810782251714	PKIA
ENSG00000261553	0.540906559575307	3.66357248496862	0.0326590050297901	0.656810782251714	NA
ENSG00000280038	0.680809856498194	0.918011895371753	0.0326940193470288	0.656810782251714	NA
ENSG00000261644	-1.14151121930135	-0.42475209946236	0.0327128034040556	0.656810782251714	NA
ENSG00000115523	-1.78403944590973	0.0253859882992634	0.0327483325208805	0.656898521603428	GNLY
ENSG00000288556	2.08329766779259	0.401490713098592	0.032925190900828	0.659818321835795	NA
ENSG00000248015	0.817558570093655	-0.917186104485809	0.0329867826975827	0.660103307425017	NA
ENSG00000171714	0.795441037176549	0.19223330662481	0.0330020342484569	0.660103307425017	ANO5
ENSG00000188004	0.94468179333476	1.13494890685477	0.0331198323550869	0.661670698720474	NA
ENSG00000198914	1.02104443679208	1.75851009683549	0.0331431675291159	0.661670698720474	POU3F3
ENSG00000259495	1.55405032651927	1.35495660867783	0.0331979703336516	0.662137758348196	NA
ENSG00000198286	-1.23280629773205	1.60764447518532	0.0333059598220617	0.663663747607472	CARD11
ENSG00000260951	-2.81053123802465	0.634663230709218	0.0334355857797104	0.665617582065962	NA
ENSG00000279361	-0.866739931142535	-0.174364085817684	0.0335592413028117	0.667088549493696	NA
ENSG00000069431	-0.681520128193926	5.27952614521229	0.033576998066924	0.667088549493696	ABCC9
ENSG00000138646	-0.713014203677507	2.75064061810332	0.0336109746210474	0.667088549493696	HERC5
ENSG00000152689	-0.57212967792917	3.49901140828179	0.0336514071408273	0.667088549493696	RASGRP3
ENSG00000101452	0.389242711172212	3.68895956869692	0.0336697580735004	0.667088549493696	DHX35
ENSG00000101282	0.847171713503571	0.722234857070015	0.0337183655866465	0.667088549493696	RSPO4
ENSG00000237441	0.662833445346782	4.58867947041735	0.0337399732519791	0.667088549493696	RGL2
ENSG00000225684	0.915533257762286	0.324372623190586	0.0337643167615682	0.667088549493696	FAM225B
ENSG00000073861	-1.23738529165124	-1.16536244370728	0.0338208479646929	0.667088549493696	TBX21
ENSG00000069702	-0.886588714086207	5.46031046262355	0.0338259016890599	0.667088549493696	TGFBR3
ENSG00000175164	-1.27735765766189	1.77152249510429	0.0338936801653222	0.667800528266656	ABO
ENSG00000167588	1.65077333975188	1.14770245708362	0.0339590120819793	0.668435117518081	GPD1
ENSG00000230417	1.00428337169144	-0.271187870227238	0.0339994054293843	0.668435117518081	LINC00595
ENSG00000256238	-0.756282426560454	-0.931648717456131	0.0340302836442021	0.668435117518081	NA
ENSG00000132554	-1.33637678427384	2.06830848786304	0.034052713984177	0.668435117518081	RGS22
ENSG00000213886	-1.52299786215252	1.58125856913233	0.0341282897863921	0.669107218857552	UBD
ENSG00000115355	-0.489169987729773	7.01792492421507	0.0341728911715831	0.669107218857552	CCDC88A
ENSG00000160886	-1.08235510465697	0.59804298500799	0.0341821684237541	0.669107218857552	LY6K
ENSG00000143924	-0.45607040286327	7.15131739984905	0.0342736582530084	0.669840287406126	EML4
ENSG00000120280	-1.16927978999073	0.941281458159432	0.0343030992220322	0.669840287406126	CXorf21
ENSG00000153233	1.27045423982066	-0.533551256965078	0.0343149374062525	0.669840287406126	PTPRR
ENSG00000198734	-1.19452763472443	2.40693491221326	0.0343714441433147	0.67014371741133	F5
ENSG00000255234	-0.818405609902194	-0.556581762884443	0.0343992678255996	0.67014371741133	NA
ENSG00000134545	-1.66056384330291	-0.452580176554232	0.0344420799016901	0.67014371741133	KLRC1
ENSG00000119698	0.875025450477569	1.30768359624936	0.0344994019837017	0.67014371741133	PPP4R4
ENSG00000104043	-0.877811891121125	3.62710939327836	0.0345060255948536	0.67014371741133	ATP8B4
ENSG00000183486	-0.818095262171526	4.74563710141739	0.0345436063800286	0.67014371741133	MX2
ENSG00000149131	-0.527832646078774	6.36183531840101	0.0345529940625233	0.67014371741133	SERPING1
ENSG00000252690	0.474748414712426	3.38072362511338	0.0346962596979272	0.670942170811689	NA
ENSG00000203647	1.09734822342555	-0.60179393618244	0.0347226729156786	0.670942170811689	NA
ENSG00000229622	-0.631668609349018	2.09870138988636	0.0347377349562734	0.670942170811689	NA
ENSG00000259511	0.904745840548955	1.08552320665258	0.0347529930206468	0.670942170811689	UBE2Q2L
ENSG00000280304	-0.905197814844597	0.328501200646429	0.0347533836995275	0.670942170811689	NA
ENSG00000164683	-0.642478480781931	0.825599117926808	0.0347851149178055	0.670942170811689	HEY1
ENSG00000134020	-1.31225558493572	-0.569789483655431	0.0348516676345042	0.671611386719028	PEBP4
ENSG00000273284	-0.519016456720835	3.15503787314443	0.0349897184285789	0.673229168943468	NA
ENSG00000157654	-0.498038142667018	6.36638364000817	0.0349994862518756	0.673229168943468	PALM2AKAP2
ENSG00000183722	-0.613370191842949	4.53941713374624	0.03506575141412	0.673888943767072	LHFPL6
ENSG00000221978	0.334802282580318	7.01228583957473	0.0351162317069997	0.674244441572831	CCNL2
ENSG00000271736	1.81100338802251	3.03622305243822	0.0351847132835736	0.674944609139489	NA
ENSG00000276409	-1.46738652928584	2.38148779870871	0.0353257587268611	0.67703422316335	CCL14
ENSG00000106952	-1.10256951030869	1.31471082777498	0.0353651203673907	0.677172995082044	TNFSF8
ENSG00000155966	1.00476973371487	5.50029919642469	0.0354319562246458	0.677837115361146	AFF2
ENSG00000287966	1.14665416785743	-0.423119882265799	0.0354672634900752	0.6778974151385	NA
ENSG00000152583	-0.633264428869846	5.99627381174326	0.0355096249155123	0.678092312018869	SPARCL1
ENSG00000213563	0.612975955415602	1.51000367920025	0.0356093008507678	0.678189055867838	C8orf82
ENSG00000196338	0.672838080920212	1.2797897467084	0.0356102708423861	0.678189055867838	NLGN3
ENSG00000104369	0.728429953150527	1.4459290557102	0.0356111984083909	0.678189055867838	JPH1
ENSG00000260317	-0.905984910417241	1.11140126339239	0.0356613556476633	0.678531317476568	NA
ENSG00000115956	-1.19765744758877	3.88902758630305	0.0357384503250458	0.679385040354026	PLEK
ENSG00000225880	0.704274196505222	0.600172958257798	0.0358454097292707	0.680804439560796	LINC00115
ENSG00000185745	-0.785051275361259	3.68823063125478	0.0359050143140648	0.681322692861488	IFIT1
ENSG00000106066	-0.931865023692256	4.06803304071224	0.036025274226796	0.682672816186689	CPVL
ENSG00000174718	-0.47832375375809	7.6334834960271	0.0360409280151686	0.682672816186689	RESF1
ENSG00000278231	-1.09884880162878	-1.00466835992605	0.0361731905621952	0.684563019238959	NA
ENSG00000186715	1.28376837227096	3.83292038769059	0.0362500872870787	0.684697815647184	MST1L
ENSG00000222041	-0.973258754905893	4.58121877021627	0.0362605605670878	0.684697815647184	CYTOR
ENSG00000229124	-0.852040809038375	0.248466731524638	0.0362780645562873	0.684697815647184	VIM-AS1
ENSG00000173262	0.991674825744731	-0.790248410790057	0.0363102247364364	0.684697815647184	SLC2A14
ENSG00000196557	-1.07712572939366	0.141732878510309	0.0363445184349688	0.684732026493309	CACNA1H
ENSG00000004776	-1.47225754743529	0.035699930057352	0.0363964392482764	0.684818567765094	HSPB6
ENSG00000263818	0.847045354033922	0.192078470341779	0.0364999343727811	0.684818567765094	RDM1P5
ENSG00000126353	-1.55182536953629	1.87290490747489	0.0365169825254281	0.684818567765094	CCR7
ENSG00000182873	0.750689662146333	-0.913407161180589	0.036550537106551	0.684818567765094	PRKCZ-AS1
ENSG00000158270	-0.90740871531835	5.09802520842982	0.0365568903342984	0.684818567765094	COLEC12
ENSG00000233029	1.37423623468285	0.696860575501427	0.0366107461695675	0.684818567765094	LOC100996318
ENSG00000171777	-1.03909789766914	0.67807713593276	0.0366196809246767	0.684818567765094	RASGRP4
ENSG00000151790	-1.90880930008553	1.02296922361143	0.0366271062209556	0.684818567765094	TDO2
ENSG00000176720	0.85807714437029	4.4353100328655	0.0367755523843542	0.684818567765094	BOK
ENSG00000008517	-1.06313132063277	2.32513105850968	0.0367916467578927	0.684818567765094	IL32
ENSG00000204516	-1.02137264821085	1.02406918465298	0.036802034552416	0.684818567765094	MICB
ENSG00000078081	-0.941466857479286	4.18289934128688	0.0368161071420717	0.684818567765094	LAMP3
ENSG00000147160	2.42512027721291	1.75163265882313	0.0368267227029615	0.684818567765094	AWAT2
ENSG00000033867	-0.51894778024571	6.3500625436379	0.0368309472358301	0.684818567765094	SLC4A7
ENSG00000181090	0.363801150739013	5.874335893944	0.0368363654229019	0.684818567765094	EHMT1
ENSG00000170500	1.13575956385382	3.92816527507177	0.0368956572361796	0.684836151122125	LONRF2
ENSG00000227536	0.684675071379772	1.14757810785538	0.0369022800339026	0.684836151122125	NA
ENSG00000207496	1.54067711034069	0.45684294341943	0.036937111329294	0.68487966670552	SNORA7A
ENSG00000226450	0.990599779383064	-0.474450152842015	0.0370355383663118	0.685942863114471	NA
ENSG00000223345	1.22719759213878	-0.678930145110201	0.037100706989803	0.685942863114471	NA
ENSG00000137077	-1.08185268047557	3.02731659439225	0.0371207031412503	0.685942863114471	CCL21
ENSG00000101474	0.562122003434518	4.89036316660652	0.0371394983114486	0.685942863114471	APMAP
ENSG00000136149	0.641461255649174	0.686964194577367	0.0371571364043604	0.685942863114471	NA
ENSG00000197558	1.0340829880013	1.52986478888695	0.0372592564964472	0.687226286490026	SSPO
ENSG00000130303	-0.977251385837359	1.23326834009359	0.037378092497553	0.688332557123199	BST2
ENSG00000138101	0.473877986280979	4.0484448829108	0.0373845355234827	0.688332557123199	DTNB
ENSG00000273151	1.19897190007692	3.17015566266808	0.0374564181444212	0.688419280902638	NA
ENSG00000142408	0.945024017240842	-0.832159870494015	0.0374729582910999	0.688419280902638	CACNG8
ENSG00000160185	-1.5158565768955	0.272690715306314	0.0374872087314405	0.688419280902638	UBASH3A
ENSG00000111348	-0.840262240238244	5.2275446038497	0.037577867949672	0.689483561457776	ARHGDIB
ENSG00000242574	-0.95596061224841	4.49420048449472	0.0376655450169529	0.690491321780349	HLA-DMB
ENSG00000280870	-1.48291420177216	1.77403098633771	0.0377149851845876	0.690750463904879	MIR325HG
ENSG00000110876	-1.090291441574	2.76223763753452	0.037745210815787	0.690750463904879	SELPLG
ENSG00000257803	-0.619887748441048	0.440501455917266	0.0379229580530759	0.691782709810932	NA
ENSG00000205784	-1.42598364114054	-0.94787962615325	0.0379843411607679	0.691782709810932	ARRDC5
ENSG00000181790	1.50059734156578	4.79507757925809	0.0379969493240624	0.691782709810932	ADGRB1
ENSG00000134824	1.72960279499395	5.36625906627736	0.0381022276836825	0.691782709810932	FADS2
ENSG00000132357	-0.64718269239441	3.31862385588835	0.0381112553892188	0.691782709810932	CARD6
ENSG00000100784	-0.467694940764675	5.77956558880338	0.0381472005579904	0.691782709810932	RPS6KA5
ENSG00000282870	-1.02184489056652	1.01443002688949	0.0381640404124062	0.691782709810932	NA
ENSG00000101307	-1.42293792038078	0.75872584821976	0.0381708406499651	0.691782709810932	SIRPB1
ENSG00000154065	-0.792446505711767	3.41229210862747	0.0381766168142339	0.691782709810932	ANKRD29
ENSG00000248334	0.899193966226525	2.64295242353366	0.0382045586999306	0.691782709810932	NA
ENSG00000178809	0.781289492167809	1.73232135764296	0.038295896854676	0.691782709810932	TRIM73
ENSG00000061918	-0.615716596238785	2.99338965921827	0.0383135360135522	0.691782709810932	GUCY1B1
ENSG00000110693	-1.01782168146027	3.82976248252291	0.0383149952301512	0.691782709810932	SOX6
ENSG00000275601	0.603905039134615	1.60828934791681	0.0383204638089674	0.691782709810932	NA
ENSG00000146530	1.36454066787929	0.501047366641219	0.0384084272343697	0.691782709810932	VWDE
ENSG00000227953	0.831993394876924	1.52066186671033	0.0384105231707759	0.691782709810932	NA
ENSG00000121361	-0.697610261419534	1.17413130721889	0.0384149234762107	0.691782709810932	KCNJ8
ENSG00000101104	0.604244813971629	4.19583076072037	0.0384218350900325	0.691782709810932	PABPC1L
ENSG00000101542	-1.12849759255288	-1.02524045990229	0.0384376480193885	0.691782709810932	CDH20
ENSG00000171860	-0.888778835722224	1.37634059823703	0.0384578946920791	0.691782709810932	C3AR1
ENSG00000136842	-1.02863777743638	2.35506719590461	0.0384966049783009	0.691888683847008	TMOD1
ENSG00000120049	0.704759525192274	1.00910008943304	0.0386369770808904	0.692406136953445	KCNIP2
ENSG00000198019	-1.29647715210058	0.276131427600654	0.0386431797035745	0.692406136953445	FCGR1B
ENSG00000205593	0.750694212148137	1.76313929418216	0.0386761764024922	0.692406136953445	DENND6B
ENSG00000279662	0.527500193778886	5.87105836498063	0.0386909512379112	0.692406136953445	NA
ENSG00000233508	-1.50994972512053	-0.227051856643441	0.0386927450129777	0.692406136953445	NA
ENSG00000143226	-0.792856592510561	4.59800745706763	0.0387672795223841	0.692406136953445	FCGR2A
ENSG00000224020	1.22313788666945	-0.148646217596942	0.0387954020165222	0.692406136953445	MIR181A2HG
ENSG00000265625	-0.613777901595173	1.06023883142224	0.0388038861227767	0.692406136953445	NA
ENSG00000185052	1.02902764208681	3.71763955757849	0.0389262030573331	0.692406136953445	SLC24A3
ENSG00000166473	-1.26026688101106	2.61054334588051	0.0389268383293863	0.692406136953445	PKD1L2
ENSG00000198121	-0.719586197016084	5.26627949600831	0.0389457554860498	0.692406136953445	LPAR1
ENSG00000167208	-1.17933556896481	2.9261475249293	0.0389483032466412	0.692406136953445	SNX20
ENSG00000145736	0.569183312316018	5.00654329842489	0.0389523611814242	0.692406136953445	GTF2H2
ENSG00000228014	1.83607132217604	1.79213552121046	0.0390381047014798	0.693345680974386	NA
ENSG00000166763	1.14564923320909	-0.026608705031345	0.0391239139191431	0.694052441109299	STRCP1
ENSG00000111796	-1.30313230796242	0.317619364774285	0.0391457924691655	0.694052441109299	KLRB1
ENSG00000226180	0.931343701948528	0.427347899655844	0.0392898094029807	0.694052441109299	LOC100129215
ENSG00000101082	-1.06623477844776	0.806103542658225	0.0393206642093457	0.694052441109299	SLA2
ENSG00000108511	-2.33842974973	-1.05421446765554	0.0393377631884994	0.694052441109299	HOXB6
ENSG00000269028	-0.489157954134389	6.0422387197398	0.0393493717560371	0.694052441109299	MTRNR2L2
ENSG00000177272	-1.20764614258289	1.52615586724624	0.0393596257992947	0.694052441109299	KCNA3
ENSG00000072818	-1.29858500919725	2.23290572623286	0.0393740713397892	0.694052441109299	ACAP1
ENSG00000124203	-1.3692077735969	2.357052030593	0.0393741921813263	0.694052441109299	ZNF831
ENSG00000185518	-1.11188434498706	2.01751414557292	0.0395465679125337	0.694437172176628	SV2B
ENSG00000167613	-0.960996080961188	3.00498312003026	0.0395472333974587	0.694437172176628	LAIR1
ENSG00000197872	-0.450223513046207	4.12371644578809	0.0395971019943626	0.694437172176628	FAM49A
ENSG00000111664	0.854471814495776	0.642647239951679	0.0396247072568977	0.694437172176628	GNB3
ENSG00000247626	0.627998194473021	2.35485726411585	0.0396327220938829	0.694437172176628	MARS2
ENSG00000180340	0.981176060994475	2.91946324888328	0.0396510431006462	0.694437172176628	FZD2
ENSG00000081853	1.36950210044462	2.56158359363978	0.0396581861157611	0.694437172176628	PCDHGA2
ENSG00000242265	-1.03480553531863	3.55327601377323	0.0396595368229134	0.694437172176628	PEG10
ENSG00000186714	1.57723673876033	1.3729545428252	0.0397298808618092	0.694573940181955	CCDC73
ENSG00000125813	1.43058787753086	1.4450636867718	0.0397332402931144	0.694573940181955	PAX1
ENSG00000105383	-0.866731921706179	1.85319382597678	0.0398766828497754	0.696503917016541	CD33
ENSG00000262681	0.731484510040184	-0.432974768526234	0.0400565017504746	0.69906553799959	NA
ENSG00000101605	-0.842853648269249	1.96085019181312	0.0401813518478487	0.700664400046605	MYOM1
ENSG00000249096	-1.04109131026943	0.856698119511627	0.040252993752027	0.701299797543605	NA
ENSG00000165197	1.22328633316696	0.238281069009998	0.0402843209764399	0.701299797543605	VEGFD
ENSG00000185345	0.946695514639832	4.83503008822469	0.0403493658222013	0.701391082884312	PRKN
ENSG00000165072	-1.2190572183374	3.96933603546885	0.0403668514157925	0.701391082884312	MAMDC2
ENSG00000127528	-1.1564111098408	2.21842711919785	0.0404246117464489	0.701391082884312	KLF2
ENSG00000173531	0.730705986264615	2.31155955305161	0.0406305198284831	0.701391082884312	MST1
ENSG00000263400	1.05498186354455	0.724539159692041	0.0406383822530983	0.701391082884312	TMEM220-AS1
ENSG00000227456	0.600156566898519	1.5279177108892	0.0406428976367437	0.701391082884312	LINC00310
ENSG00000013588	-1.03276476823247	2.59966112310159	0.0406439228337362	0.701391082884312	GPRC5A
ENSG00000154822	-0.666996080355462	3.63158565462985	0.0406459498578231	0.701391082884312	PLCL2
ENSG00000226259	1.15612276362295	2.10050178733079	0.0406521955198863	0.701391082884312	NA
ENSG00000130413	1.45080767524062	0.694373234887096	0.0406635227464378	0.701391082884312	STK33
ENSG00000144857	0.577838608700535	6.25878089994233	0.0406790506613166	0.701391082884312	BOC
ENSG00000284713	1.10932704794755	-0.260827488117378	0.0406888006056121	0.701391082884312	SMIM38
ENSG00000184500	-0.474399416172614	5.55673121135623	0.0407418397729667	0.701731589945821	PROS1
ENSG00000181804	-0.630246949563022	3.94394381087588	0.0408424224903613	0.702323644605289	SLC9A9
ENSG00000273289	0.794000694179002	0.107706410615757	0.0408996269669707	0.702323644605289	NA
ENSG00000205542	-0.370283098541157	7.16480121475397	0.0409309665683578	0.702323644605289	TMSB4X
ENSG00000171357	0.587357407873867	0.687264062265878	0.0409524396894852	0.702323644605289	LURAP1
ENSG00000235297	0.751195932713908	-0.967489835995624	0.0409593024398515	0.702323644605289	NA
ENSG00000188641	-0.655153051727609	4.69440269612996	0.0409760972803579	0.702323644605289	DPYD
ENSG00000165807	-0.940064133618424	-1.12571323749886	0.0410364841256434	0.70238139464509	PPP1R36
ENSG00000122025	-1.51819675116216	1.78861558917475	0.0410460999052628	0.70238139464509	FLT3
ENSG00000150681	-1.03130235478462	1.64169151365505	0.0410829325014608	0.702441510945496	RGS18
ENSG00000286380	1.53946465800144	-0.399976429451963	0.0411769456306334	0.70339695636365	LOC105375501
ENSG00000147257	-1.02362045245427	3.40371732402565	0.0412055422212839	0.70339695636365	GPC3
ENSG00000106852	-1.16673048460969	0.243316562002837	0.0413016355001501	0.704466892891719	LHX6
ENSG00000112208	-0.552127310531369	2.63276778106974	0.0414588633984775	0.706577007410431	BAG2
ENSG00000158321	0.439225164064953	6.66439438503985	0.0415734976810656	0.70673007143726	AUTS2
ENSG00000231615	-0.677761633943529	-0.242947082052352	0.0415737828497341	0.70673007143726	NA
ENSG00000238121	-0.962458694294369	0.677423944274499	0.0415856089883584	0.70673007143726	LINC00426
ENSG00000172578	-0.939839433090098	3.40036493632129	0.0416282941851625	0.70673007143726	KLHL6
ENSG00000133401	0.546457032208366	7.15548739435381	0.0416635133506499	0.70673007143726	PDZD2
ENSG00000179630	-0.456647953074854	3.90264719614357	0.0416689820129264	0.70673007143726	LACC1
ENSG00000100321	0.586692526513042	3.21767608733594	0.0417903952485047	0.707628511845622	SYNGR1
ENSG00000128709	-0.903353377828841	-0.0714879274846344	0.0418190706395385	0.707628511845622	HOXD9
ENSG00000100095	1.22679459454212	1.43288278434919	0.0418226508756116	0.707628511845622	SEZ6L
ENSG00000179820	-0.672171582877968	4.98655246400669	0.0419739256973118	0.709087551937634	MYADM
ENSG00000236255	0.551053574431388	2.3133516742941	0.0419761533449467	0.709087551937634	NA
ENSG00000086548	-1.6280770228563	2.26343934182013	0.0421143522576269	0.710852501437382	CEACAM6
ENSG00000239382	0.507527628292801	2.20873988731338	0.0422117349056047	0.711926236223967	ALKBH6
ENSG00000139835	0.631282177462849	2.29340912896999	0.0422805687396057	0.712006364329341	GRTP1
ENSG00000198729	0.595725699226629	4.98448798652555	0.0423050322665986	0.712006364329341	PPP1R14C
ENSG00000153714	-0.737057011301588	3.20818454615361	0.0423178054503683	0.712006364329341	LURAP1L
ENSG00000235288	-1.49073180764743	-1.02981553917266	0.0423949121739207	0.71244462997963	NA
ENSG00000203857	2.02443983043591	-0.0868438824789427	0.0424114415437072	0.71244462997963	HSD3B1
ENSG00000155511	1.28844081596089	3.34041095351073	0.0424858113738635	0.713006265854532	GRIA1
ENSG00000258955	-1.37878198996425	0.459138358407796	0.0425125166577719	0.713006265854532	LINC00519
ENSG00000148218	0.606047745075408	4.99094827861924	0.0425746848351228	0.713167181226291	ALAD
ENSG00000072694	-0.925026225707727	3.20245296518228	0.0425968685013241	0.713167181226291	FCGR2B
ENSG00000067082	-0.51771854238164	7.31811240400209	0.0426235958801407	0.713167181226291	KLF6
ENSG00000109684	-0.967514180439899	1.49220524603749	0.0426988275200754	0.713747534502435	CLNK
ENSG00000280571	-1.35667950244057	-0.216471212887813	0.0427259931952411	0.713747534502435	NA
ENSG00000165443	-1.15272838783361	-0.184495094108381	0.0427618898977624	0.713772356596019	PHYHIPL
ENSG00000095637	-0.775053957469644	5.55807872608195	0.0427951929957958	0.713772356596019	SORBS1
ENSG00000241261	0.985971913821167	1.43943452915344	0.0429094507059703	0.714902764814935	NA
ENSG00000183303	-1.00916453362247	-0.00226257435211888	0.0429307893110572	0.714902764814935	OR5P2
ENSG00000165409	1.6901606001919	6.59122702245539	0.0429844472134676	0.715231346609569	TSHR
ENSG00000148926	-0.751278271074544	2.44209164359188	0.0430473382840856	0.715248830912086	ADM
ENSG00000187860	0.676612385559961	1.06584174133931	0.0430780360049776	0.715248830912086	CCDC157
ENSG00000132879	0.558316063652658	2.88532463110127	0.0430872789706076	0.715248830912086	FBXO44
ENSG00000235833	0.766856814291273	1.8890152697375	0.0431830196302968	0.715506540003764	NA
ENSG00000233355	-1.37065599684327	0.304698821800508	0.0433707098129445	0.715506540003764	CHRM3-AS2
ENSG00000078589	-1.3584874043018	2.3351671632091	0.043403580701436	0.715506540003764	P2RY10
ENSG00000178623	0.913360854254743	0.262112256355157	0.0434555149716061	0.715506540003764	GPR35
ENSG00000121904	1.56228960714406	2.02822083366397	0.0434963380559862	0.715506540003764	CSMD2
ENSG00000227681	1.16392230910213	1.53910485540641	0.0435042215601973	0.715506540003764	NA
ENSG00000054219	-0.845221140226786	5.49352452874625	0.0435221059294812	0.715506540003764	LY75
ENSG00000260269	0.828666852469088	-0.747628873128871	0.0435295518837093	0.715506540003764	NA
ENSG00000104974	-1.22761519783454	-0.524443996865426	0.0435377164039946	0.715506540003764	LILRA1
ENSG00000112936	-2.14599323347373	1.88887705020995	0.0435532569424187	0.715506540003764	C7
ENSG00000154269	-0.707065409803834	1.31578899588736	0.0435822158051252	0.715506540003764	ENPP3
ENSG00000138669	-0.684084682157306	2.79108393065369	0.0436468687570527	0.715506540003764	PRKG2
ENSG00000134343	-1.14764675107626	-0.739255690330346	0.0436597745774301	0.715506540003764	ANO3
ENSG00000235128	-1.08750362183599	-1.02983900508178	0.043660173065438	0.715506540003764	NA
ENSG00000116678	-1.23557224179906	5.07013512985277	0.0436633343153894	0.715506540003764	LEPR
ENSG00000235499	0.73469906766924	-0.303438633766668	0.043664062193342	0.715506540003764	NA
ENSG00000139679	-0.516899057343038	4.80901197878397	0.0436919086125314	0.715506540003764	LPAR6
ENSG00000181126	-1.55574637406821	0.718435531321179	0.043713709492688	0.715506540003764	HLA-V
ENSG00000125851	-1.16052177309781	2.75597368892229	0.0438743179923704	0.716001296604535	PCSK2
ENSG00000267278	0.627209809954582	1.05976716547686	0.0438920730880728	0.716001296604535	NA
ENSG00000167566	0.79071642655272	4.51382228621681	0.0439100259692628	0.716001296604535	NCKAP5L
ENSG00000102996	1.00057899252156	1.54481333784387	0.0439403600169814	0.716001296604535	MMP15
ENSG00000130226	1.16543875826576	2.84955247783967	0.0439412870058353	0.716001296604535	DPP6
ENSG00000273590	1.163958727063	1.0997076205757	0.0439806687102305	0.716001296604535	SMIM11A
ENSG00000129680	-0.419892620812495	3.85174578429041	0.0439816753203146	0.716001296604535	MAP7D3
ENSG00000177732	0.524993552362312	2.72409124683157	0.044068544510786	0.716861925444746	SOX12
ENSG00000149357	0.431125158809403	3.83413458829258	0.0443255278077823	0.720420095973206	LAMTOR1
ENSG00000178401	-0.911888186333527	-0.037839604068616	0.044355624920464	0.720420095973206	DNAJC22
ENSG00000100429	0.832129336463159	1.95359867154328	0.0444039314241498	0.720649485976849	HDAC10
ENSG00000215853	-2.10023725471362	4.60155320530443	0.0446143095964653	0.723021078816329	RPTN
ENSG00000280092	-1.22562569140383	0.154563190084688	0.0446186520984747	0.723021078816329	NA
ENSG00000154556	0.925435938703968	4.34008630570887	0.0447888529697206	0.725221657686367	SORBS2
ENSG00000182175	0.820172567512711	4.68246671881793	0.0448414251379212	0.725424215225636	RGMA
ENSG00000112761	-1.00880855775484	0.66830749701021	0.0448701819872037	0.725424215225636	CCN6
ENSG00000269947	0.70016210968949	-0.291702094182326	0.0449789264666405	0.726625078750739	NA
ENSG00000130755	-0.864057736557559	1.55704521848954	0.0450866624831993	0.727047340416259	GMFG
ENSG00000243232	1.52770059024047	0.672696920045557	0.0450922835110953	0.727047340416259	PCDHAC2
ENSG00000183813	-1.19024915603637	2.83875104809177	0.0451085248678715	0.727047340416259	CCR4
ENSG00000240065	-0.859770956930913	2.88315492904677	0.0451904251339587	0.727337465305136	PSMB9
ENSG00000146376	-0.483909208178979	4.62567644922864	0.0451955260198144	0.727337465305136	ARHGAP18
ENSG00000136286	-0.911691953883535	2.85966464239383	0.0452776036369019	0.727979645878376	MYO1G
ENSG00000153071	-0.675500043316243	6.35805527298286	0.0453159570032219	0.727979645878376	DAB2
ENSG00000184371	-0.814561406509622	3.3008761410478	0.0453632269453882	0.727979645878376	CSF1
ENSG00000172817	-0.466316423905272	6.29137019736976	0.0454290297446721	0.727979645878376	CYP7B1
ENSG00000140090	-1.38127013103557	2.3925651832228	0.0454343943600127	0.727979645878376	SLC24A4
ENSG00000285043	1.24327316679354	-0.364866200931304	0.0454885887987184	0.727979645878376	LOC112694756
ENSG00000126012	0.435421722891132	6.23942170532087	0.0456025256094927	0.727979645878376	KDM5C
ENSG00000136404	-0.920806287714456	0.819781815536196	0.0456164233325492	0.727979645878376	TM6SF1
ENSG00000126803	-0.731953204810505	3.56316747420834	0.0456312417953647	0.727979645878376	HSPA2
ENSG00000251396	1.18053379795982	-0.280210116878192	0.0456686828583269	0.727979645878376	NA
ENSG00000093217	0.453000372927807	3.07070392336081	0.0456943038630531	0.727979645878376	XYLB
ENSG00000255833	-1.25862102891434	2.26978712283795	0.0457095610700043	0.727979645878376	TIFAB
ENSG00000124256	-1.61200261905371	0.832075905238243	0.0457271132459184	0.727979645878376	ZBP1
ENSG00000254560	-1.36347610468812	0.0119464613419255	0.0457347658843442	0.727979645878376	BBOX1-AS1
ENSG00000081479	1.67594077146254	5.12237620061217	0.0457533929792642	0.727979645878376	LRP2
ENSG00000198648	0.645051626828025	4.81124750197652	0.0459873425627599	0.730190467639034	STK39
ENSG00000176435	-0.608779711275852	2.30364738465817	0.0459919596005561	0.730190467639034	CLEC14A
ENSG00000261335	0.766074984693307	-0.703095215653736	0.0460233687558257	0.730190467639034	LOC105274304
ENSG00000155011	-1.78072088690049	6.3008027666183	0.0460308856603869	0.730190467639034	DKK2
ENSG00000076641	-0.573369940651389	6.07623042962029	0.0461935783019028	0.732220314105801	PAG1
ENSG00000257060	1.14030387623427	1.0953405572214	0.0462381926164777	0.732376842028988	NA
ENSG00000204745	-0.963159964738531	-0.012089379141913	0.0463095098432158	0.732485725281546	NA
ENSG00000164430	-0.713841039044896	2.08590204943726	0.0463377415782276	0.732485725281546	CGAS
ENSG00000288632	0.432884247559394	3.63765504135786	0.0463493007079775	0.732485725281546	NA
ENSG00000183807	-0.893565744993176	-0.349935292994628	0.0463844909537271	0.732492762761405	FAM162B
ENSG00000158169	0.662636504986908	4.30360802946957	0.0465151810677407	0.733907783525504	FANCC
ENSG00000188747	0.818227020783933	-0.250498102030342	0.0466122652201625	0.733907783525504	NOXA1
ENSG00000237631	0.884286708846511	-0.300614355288005	0.0466403192095563	0.733907783525504	NA
ENSG00000150337	-1.57984010433946	0.504396196757224	0.0466440948886667	0.733907783525504	FCGR1A
ENSG00000101938	-2.05934901022441	4.27632017863864	0.0466481562434387	0.733907783525504	CHRDL1
ENSG00000269190	0.635672900434391	3.23070747338363	0.0467598423032838	0.734665015646591	FBXO17
ENSG00000111725	0.391952336082631	3.8508548920027	0.0468080878029447	0.734665015646591	PRKAB1
ENSG00000272894	-0.634495177023521	0.832544309637664	0.0468336473407349	0.734665015646591	NA
ENSG00000273492	1.37056266016811	-0.740201728936628	0.0468356788269148	0.734665015646591	NA
ENSG00000272977	0.509524483315639	3.97348058948771	0.0469302392662232	0.735600969673247	NA
ENSG00000243914	1.21536392004063	2.02181145293953	0.0469734486075325	0.73573123591679	NA
ENSG00000273305	1.00711009915647	-0.883566664061425	0.0470335585085083	0.736125820695154	NA
ENSG00000135363	-0.660685384304816	2.68341590641159	0.0471015551187262	0.73664316395622	LMO2
ENSG00000244482	-1.37574835063505	0.472063839630922	0.0472224325861789	0.737986155509135	LILRA6
ENSG00000234534	-0.821966429912233	-1.06673260451319	0.0473738302839136	0.739803770404049	NA
ENSG00000131459	-0.781626003863712	2.20464139533782	0.047426718145249	0.740081474417572	GFPT2
ENSG00000163132	-0.854774740620788	0.162914429858452	0.0474995789688961	0.740563383470946	MSX1
ENSG00000158301	0.523735796498547	3.70679947829855	0.0475278558882549	0.740563383470946	GPRASP2
ENSG00000064763	0.87742861499843	4.11046767703136	0.047679796120032	0.740857523817097	FAR2
ENSG00000205744	-1.1656526204436	1.31900143692031	0.0477060067792806	0.740857523817097	DENND1C
ENSG00000103876	0.583071218607007	2.15264428181243	0.0477101725759699	0.740857523817097	FAH
ENSG00000100523	0.474990264968292	7.47751976775878	0.0477174378254379	0.740857523817097	DDHD1
ENSG00000198542	0.651255627594294	5.74016298132322	0.0477224417675561	0.740857523817097	ITGBL1
ENSG00000075651	-0.51427383659387	5.69915422428563	0.047881715356806	0.742783166410731	PLD1
ENSG00000064205	-1.75700143859814	2.70105899516014	0.0479750218656977	0.743202094624883	CCN5
ENSG00000164741	-0.406448753795526	5.86077131343759	0.047979226391446	0.743202094624883	DLC1
ENSG00000010671	-0.589736540072115	2.58437302554902	0.048047244136159	0.743709251746333	BTK
ENSG00000154188	-0.867390165980285	2.26335195659329	0.0481647815388509	0.74498160264274	ANGPT1
ENSG00000278895	0.713459997707819	-0.719456030363039	0.0482515289459155	0.74577619738841	NA
ENSG00000111676	0.492555428838299	6.05391452691997	0.0483396899713398	0.746231298464978	ATN1
ENSG00000001036	-0.624626635667949	3.3123207651655	0.0483784206465911	0.746231298464978	FUCA2
ENSG00000217874	-2.69858798028452	0.523192489698609	0.0483871636942238	0.746231298464978	NA
ENSG00000103089	1.53836810879352	1.75066941279817	0.0484363455647211	0.74644374063995	FA2H
ENSG00000198744	-0.625471085536051	4.51270255916106	0.0485461964849749	0.746580951975377	NA
ENSG00000171951	-1.30086064676848	-0.280125838895499	0.0485886695611552	0.746580951975377	SCG2
ENSG00000042980	-0.863885456868456	4.06027057316757	0.0485975241887221	0.746580951975377	ADAM28
ENSG00000131378	-0.536906661635106	4.49650462269407	0.048620866346922	0.746580951975377	RFTN1
ENSG00000128340	-0.941843304923895	2.95313371306498	0.0486223151058814	0.746580951975377	RAC2
ENSG00000183010	0.746835390526643	0.978377613831052	0.0487796262146717	0.747211562030358	PYCR1
ENSG00000182397	-0.883572373482679	-0.664756955050836	0.0488352865304218	0.747211562030358	DNM1P46
ENSG00000128815	-1.15777551487676	4.60300852461046	0.0488517515452855	0.747211562030358	WDFY4
ENSG00000063660	0.814099324630128	5.76322436887772	0.0488888661449745	0.747211562030358	GPC1
ENSG00000142621	-1.51276693782244	2.20562529006334	0.0488942113581134	0.747211562030358	FHAD1
ENSG00000113319	1.03477148948845	4.03564447083283	0.0489017282436813	0.747211562030358	RASGRF2
ENSG00000176387	0.847022670671095	2.58210897588732	0.0489730267456507	0.747211562030358	HSD11B2
ENSG00000117425	0.901353520259323	6.51651879574505	0.049058330290219	0.747211562030358	PTCH2
ENSG00000048052	-0.578116561055125	3.99798850353898	0.0490619763734496	0.747211562030358	HDAC9
ENSG00000253051	-0.666309393749022	1.9804284506716	0.0490624604517513	0.747211562030358	SNORA31B
ENSG00000287886	0.944462296145153	-0.756383653548831	0.049080183943418	0.747211562030358	NA
ENSG00000089012	-1.35323920993003	-0.670008195847813	0.0490887018979246	0.747211562030358	SIRPG
ENSG00000115267	-0.564529984980567	4.00844443671994	0.0491572343120514	0.747714872847523	IFIH1
ENSG00000136231	-1.05799812465217	-0.285535933344923	0.0492740594433949	0.748460280306635	IGF2BP3
ENSG00000260855	0.628343387576394	2.85773461346106	0.0493029286193254	0.748460280306635	NA
ENSG00000274602	1.1396303343503	3.3711969333761	0.0493127468620584	0.748460280306635	PI4KAP1
ENSG00000223797	0.611614191395136	1.76926937161347	0.0495017185518058	0.748806050457124	ENTPD3-AS1
ENSG00000286112	1.7250957720848	-0.842585863872374	0.0495192716826407	0.748806050457124	KYAT1
ENSG00000151164	-0.626170700374313	0.608273363257783	0.0495611499237348	0.748806050457124	RAD9B
ENSG00000128045	0.844754051287147	1.66159463774687	0.0495986938427586	0.748806050457124	RASL11B
ENSG00000240375	0.804217057645664	0.0811184222516064	0.0496474489573299	0.748806050457124	NA
ENSG00000180934	-1.66647168584904	0.276706111284198	0.0496570181041657	0.748806050457124	OR56A1
ENSG00000166833	0.927986020893895	8.24977228928441	0.0496611938775005	0.748806050457124	NAV2
ENSG00000146830	0.446772317868323	5.09737113598295	0.049661501356585	0.748806050457124	GIGYF1
ENSG00000249741	-0.998043882447257	-1.00509787371484	0.049668934792698	0.748806050457124	NA
ENSG00000246922	0.458340333077598	4.05755268608165	0.0496907155198518	0.748806050457124	UBAP1L
ENSG00000266338	0.600465816312621	5.4998164240246	0.0499491745077042	0.751881315105766	NBPF15
ENSG00000279415	-0.87355628481368	-0.563123694902982	0.0501104697539474	0.751881315105766	NA
ENSG00000198885	-0.543675181058773	1.08578549087685	0.0501293054895201	0.751881315105766	ITPRIPL1
ENSG00000179715	-1.09663013015746	0.932784441332896	0.0501324016743915	0.751881315105766	PCED1B
ENSG00000167895	-1.09336494320635	2.61895523800578	0.0501434423337896	0.751881315105766	TMC8
ENSG00000013016	0.822791140135247	3.28660036115558	0.0501579021237915	0.751881315105766	EHD3
ENSG00000239002	0.517718191997202	7.31236859022141	0.050158731766343	0.751881315105766	SCARNA10
ENSG00000155893	0.870137088834639	4.8736557352701	0.0501963893006867	0.751881315105766	PXYLP1
ENSG00000183250	0.720164366714838	1.28188518519386	0.0502395939235811	0.751881315105766	LINC01547
ENSG00000259539	0.862200364607252	-0.793478585533343	0.0502637689265757	0.751881315105766	NA
ENSG00000175874	-1.41517916490389	-0.627985676498778	0.0502999745899276	0.751881315105766	CREG2
ENSG00000123146	-0.774733556201421	3.29989792914935	0.0503492559250423	0.751881315105766	ADGRE5
ENSG00000130592	-1.03457523830132	3.69474126698186	0.0503584297945803	0.751881315105766	LSP1
ENSG00000234709	0.659572393960122	-0.730208710787632	0.050474651068136	0.752917617116339	NA
ENSG00000035664	0.766367496607541	3.98972625403617	0.050534461690025	0.752917617116339	DAPK2
ENSG00000235106	0.467876131346216	2.79688441425834	0.0505607589379466	0.752917617116339	BRD3OS
ENSG00000279106	-0.761824636247273	0.393865265822621	0.0506480983056884	0.752917617116339	NA
ENSG00000176715	0.293924631487534	4.86657168952331	0.0506505544720088	0.752917617116339	ACSF3
ENSG00000047457	-1.15504530592567	3.51722179606465	0.0506983475252885	0.752917617116339	CP
ENSG00000223865	-0.925180425841929	6.32719972766598	0.0507628782552561	0.752917617116339	HLA-DPB1
ENSG00000204287	-0.948626967704689	7.41431056594147	0.0507722828327389	0.752917617116339	HLA-DRA
ENSG00000006459	-0.365153836171536	6.73445660692622	0.0508487755249516	0.752917617116339	KDM7A
ENSG00000184227	1.64229537662095	0.0442665822221841	0.0508613641552631	0.752917617116339	ACOT1
ENSG00000254427	0.891336480893536	-0.51468838280398	0.0508747228057573	0.752917617116339	LINC02696
ENSG00000273445	-1.34731349519871	-0.497553130123812	0.0509062407483139	0.752917617116339	NA
ENSG00000146192	-1.03857394501015	3.27962885358785	0.0509127297103486	0.752917617116339	FGD2
ENSG00000175879	-0.846708650949359	1.52971217928568	0.050927830471867	0.752917617116339	HOXD8
ENSG00000281593	0.752272166518675	0.300169610608926	0.0510623930592392	0.753456644408228	NA
ENSG00000140287	-0.803963272136323	3.50303841870813	0.0510914824853036	0.753456644408228	HDC
ENSG00000150510	1.02031885187386	2.62674142698468	0.0510983885785563	0.753456644408228	FAM124A
ENSG00000235618	0.610498441625471	-0.246895959959602	0.0511072479605239	0.753456644408228	FAM21EP
ENSG00000204147	0.470413511379749	3.85473665121472	0.0511584560974591	0.753588692617772	ASAH2B
ENSG00000241634	0.601692091269802	0.629018036329763	0.0512028065112872	0.753588692617772	NA
ENSG00000121966	-0.995724103136646	2.94472345239348	0.0512551024962141	0.753588692617772	CXCR4
ENSG00000138735	1.12731017465103	6.64862042798307	0.0512591872314717	0.753588692617772	PDE5A
ENSG00000138002	0.418567230633608	5.67801720829174	0.0513214411331491	0.753978133776341	IFT172
ENSG00000100503	0.622657485712937	8.19604178600214	0.0513776256477104	0.754277927510468	NIN
ENSG00000125520	0.493037328802027	2.75880045512249	0.0514757072136972	0.754901728335306	SLC2A4RG
ENSG00000231752	1.03254995380179	4.61614980462981	0.0514917315883773	0.754901728335306	EMBP1
ENSG00000020577	-0.520824799579239	5.08329381050619	0.0515772212870281	0.755629589418434	SAMD4A
ENSG00000186523	0.770808607356243	1.37717129707089	0.0518057894160154	0.757026381916223	FAM86B1
ENSG00000274281	0.72941184436878	0.665844146445438	0.0518345001619975	0.757026381916223	NA
ENSG00000143502	0.722729231777976	3.43783496942565	0.0519004153542714	0.757026381916223	SUSD4
ENSG00000106785	-0.534517841982105	4.28527834867971	0.0519233048871	0.757026381916223	TRIM14
ENSG00000198502	-1.32352132050982	3.59567945985729	0.0519337572832035	0.757026381916223	HLA-DRB5
ENSG00000241684	0.814693586794629	3.56303889940125	0.0519500053874232	0.757026381916223	ADAMTS9-AS2
ENSG00000276772	1.026478601713	0.464291257731814	0.0519800106643558	0.757026381916223	NA
ENSG00000164904	0.358717766020136	6.36539824685781	0.0519847704810592	0.757026381916223	ALDH7A1
ENSG00000184210	2.1660475995387	2.32359033827327	0.051995740490214	0.757026381916223	DGAT2L6
ENSG00000251634	0.608369184023115	3.66794947189642	0.0520665889686274	0.757534733358594	NA
ENSG00000276791	0.777002261805153	0.0166754506968524	0.0521671918295573	0.758048181499448	NA
ENSG00000151789	-0.965664404102246	3.6155800828009	0.0521861930033746	0.758048181499448	ZNF385D
ENSG00000164136	-0.912950934711784	3.23929136586446	0.0522412317668446	0.758048181499448	IL15
ENSG00000127530	-0.829931724881018	1.98889249072131	0.0523038252166498	0.758048181499448	OR7C1
ENSG00000226791	-1.15447026391857	-0.635152431103279	0.0523420922855385	0.758048181499448	LINC02611
ENSG00000015133	-0.732623357805071	4.57575064269619	0.0523606838565066	0.758048181499448	CCDC88C
ENSG00000279281	0.587828105671378	3.29291961167626	0.0524276557705685	0.758048181499448	NA
ENSG00000099954	0.990450981127258	3.79454433808005	0.0524700837899326	0.758048181499448	CECR2
ENSG00000164627	0.923077222167743	0.194654797605408	0.0524887362376041	0.758048181499448	KIF6
ENSG00000119866	0.632295063916947	7.7148040590714	0.0524934828180077	0.758048181499448	BCL11A
ENSG00000207112	-2.45986531175674	-0.329341519887963	0.0524974075035193	0.758048181499448	SNORA25
ENSG00000261879	0.692395926057254	3.24933529469907	0.0526502375536965	0.75832581847806	LOC100130950
ENSG00000260604	-1.45535505951622	0.664921196855318	0.0526747002494577	0.75832581847806	NA
ENSG00000180096	-0.985555165430681	1.131862146407	0.0526827247411465	0.75832581847806	SEPTIN1
ENSG00000163618	-1.24168498500007	2.31269849431913	0.0526949842949665	0.75832581847806	CADPS
ENSG00000137575	-0.375702061265709	6.22246458390555	0.0526964862949605	0.75832581847806	SDCBP
ENSG00000169891	-0.472964504734799	3.39372830626911	0.0527933865361703	0.758877078954219	REPS2
ENSG00000271383	-0.351254821449335	7.60751139351403	0.0528105203406167	0.758877078954219	NBPF19
ENSG00000136895	0.579923180238987	4.22165209149856	0.0528427830331464	0.758877078954219	GARNL3
ENSG00000119673	0.784436162746698	1.14187454513218	0.0528881248728309	0.759011197119824	ACOT2
ENSG00000225472	1.24830299232306	1.01751183813884	0.052982517665059	0.759686116358565	NA
ENSG00000160055	0.482470275517638	3.26224217952653	0.0530239427628195	0.759686116358565	TMEM234
ENSG00000283122	-0.736576277706114	2.42359631544731	0.053043257911005	0.759686116358565	HYMAI
ENSG00000100055	-1.11086563213705	3.33712851362947	0.0531671454255904	0.760501850553729	CYTH4
ENSG00000072210	0.646727449129567	8.28815269822985	0.0532040923325257	0.760501850553729	ALDH3A2
ENSG00000240771	0.731493342969211	3.01405121751662	0.0532084351374039	0.760501850553729	ARHGEF25
ENSG00000134028	-1.43031998512581	2.42131420821699	0.0533024529979929	0.761155675518001	ADAMDEC1
ENSG00000159212	-0.728158635740565	2.14120613086915	0.0533885098306258	0.761155675518001	CLIC6
ENSG00000163606	-0.960484735362385	2.86444427057108	0.053399125997021	0.761155675518001	CD200R1
ENSG00000281106	-0.835405103441161	0.200037918702152	0.0534394666691628	0.761155675518001	TMEM272
ENSG00000269486	0.808619293082067	2.63799811503576	0.0535569723861732	0.761155675518001	NA
ENSG00000146453	1.44513374038178	1.84438508285745	0.0535624346875066	0.761155675518001	PNLDC1
ENSG00000144668	-0.607864069938176	3.83225303548264	0.0535696534723599	0.761155675518001	ITGA9
ENSG00000125434	0.793031625060137	1.59829753549427	0.0535816142545644	0.761155675518001	SLC25A35
ENSG00000162645	-0.493123426876747	5.76836099246652	0.0535999512655026	0.761155675518001	GBP2
ENSG00000025039	-0.718598931692143	3.14386679942901	0.053676377759893	0.761155675518001	RRAGD
ENSG00000170322	0.367116273086187	4.89876094855132	0.0536841044047814	0.761155675518001	NFRKB
ENSG00000168679	-0.686407317083151	0.489159254708692	0.0537326413108359	0.761155675518001	SLC16A4
ENSG00000287684	-0.854168127539683	-0.369019003283144	0.0537664379949784	0.761155675518001	NA
ENSG00000241489	0.603834758085796	4.52694309787222	0.0538263255998533	0.761155675518001	NA
ENSG00000232973	1.22420336281153	2.32406490610765	0.0538634183632703	0.761155675518001	CYP1B1-AS1
ENSG00000173559	-0.702409923481075	6.49076010837172	0.0538648537075056	0.761155675518001	NABP1
ENSG00000174844	0.946174885578404	0.831734200945496	0.0538679569240517	0.761155675518001	DNAH12
ENSG00000004799	-1.27989312353769	3.81600850154137	0.0539673054771816	0.761966671021662	PDK4
ENSG00000118729	-1.78328274025314	-0.395089663156568	0.0540065073529584	0.761966671021662	CASQ2
ENSG00000211829	-1.56279209827937	-0.512031025189929	0.0540337811012895	0.761966671021662	NA
ENSG00000168056	0.421536331544539	5.06086483533934	0.0540824930800701	0.762056370844028	LTBP3
ENSG00000285955	0.6716393916857	1.74026671087289	0.0541124365408173	0.762056370844028	NA
ENSG00000244274	-0.594556965015831	3.32909229594178	0.0541646767028436	0.762282853303971	DBNDD2
ENSG00000105939	-0.302772270540275	6.53662239123558	0.0542860927450635	0.762642604073915	ZC3HAV1
ENSG00000100058	0.388759856112392	4.77701868228727	0.0543018573313771	0.762642604073915	CRYBB2P1
ENSG00000179639	-1.03717930363125	3.65025185669536	0.0544260063720283	0.762642604073915	FCER1A
ENSG00000068366	-0.381819492107468	6.11132036468154	0.0544813033842173	0.762642604073915	ACSL4
ENSG00000198010	1.73174422758832	3.39157132398272	0.0545103397267247	0.762642604073915	DLGAP2
ENSG00000111252	-0.584494828920814	4.58042868966715	0.0545119626799009	0.762642604073915	SH2B3
ENSG00000183378	-1.16818876797364	0.0591471750495927	0.0545146682318623	0.762642604073915	OVCH2
ENSG00000149485	1.1224694086717	5.11438152035934	0.0545194719550382	0.762642604073915	FADS1
ENSG00000147894	-0.432985410601266	5.18085411932377	0.0545351660355151	0.762642604073915	C9orf72
ENSG00000132906	0.464697132567016	2.47811569313224	0.0545519897041772	0.762642604073915	CASP9
ENSG00000226124	0.926300747595936	0.531001785869603	0.0547260551704968	0.764276468831723	FTCDNL1
ENSG00000229227	1.18813315281201	0.0180129446443744	0.0547413655220521	0.764276468831723	NA
ENSG00000010322	0.508482239470782	6.03436373227982	0.0548088246954521	0.764608620385599	NISCH
ENSG00000221866	-1.02266608785084	4.07639533016168	0.0548376925350074	0.764608620385599	PLXNA4
ENSG00000145390	-0.372323627388011	6.47689899065327	0.0549036204937261	0.764741464329955	USP53
ENSG00000281469	0.572961954482332	0.913929057486649	0.0549197693290747	0.764741464329955	NA
ENSG00000169224	-0.716775602521182	1.89790710295465	0.0550340018319514	0.765805260661057	GCSAML
ENSG00000270300	1.06436663138479	-0.835338120001797	0.0550688158221309	0.765805260661057	NA
ENSG00000287881	1.49321122050635	2.81411600254896	0.0552362811181235	0.766434957413464	NA
ENSG00000223516	1.16261672843686	-0.0886522021952958	0.0552641229364479	0.766434957413464	NA
ENSG00000211892	-2.33698922134562	4.77374826106378	0.0552655327165021	0.766434957413464	NA
ENSG00000119508	-1.050179815914	3.6627967230977	0.0553661471602892	0.766434957413464	NR4A3
ENSG00000169635	0.700256032954212	2.37988382683699	0.0553669876188767	0.766434957413464	HIC2
ENSG00000168096	0.42456226234324	3.34206345262765	0.0553885467405003	0.766434957413464	ANKS3
ENSG00000167971	0.812840181956789	0.0175450911434621	0.0554834331327024	0.766434957413464	CASKIN1
ENSG00000197444	1.31689567587027	0.676943690172266	0.0555052382752314	0.766434957413464	OGDHL
ENSG00000204959	0.555396271635153	4.33651440209576	0.0555369462472603	0.766434957413464	NA
ENSG00000260630	0.746266600092611	0.773788813173362	0.0555428927970465	0.766434957413464	SNAI3-AS1
ENSG00000203799	1.67405593737402	2.53688556204264	0.0555429509269378	0.766434957413464	CCDC162P
ENSG00000161649	-1.50825842553916	-0.531746532080779	0.0555848962417374	0.766434957413464	CD300LG
ENSG00000181826	-0.453869053534706	5.18568286068908	0.0555867114071334	0.766434957413464	RELL1
ENSG00000215912	0.690966365888322	1.38471876734194	0.0556442764031464	0.766727212504009	TTC34
ENSG00000053108	0.686430520537852	2.20744332120189	0.0557233100166528	0.766786574302999	FSTL4
ENSG00000006576	-0.34433102228699	5.82328320629865	0.055733323949027	0.766786574302999	PHTF2
ENSG00000111728	-0.445602665388754	3.83328174832733	0.0557576993836684	0.766786574302999	ST8SIA1
ENSG00000156049	-0.818010287324567	0.434777687591436	0.0559097984115843	0.768377033971981	GNA14
ENSG00000182162	-1.24512654795645	1.67254712308228	0.056041257818334	0.769681952655451	P2RY8
ENSG00000169330	-0.443068292778116	2.18877217793119	0.0561802323489889	0.769973888435258	MINAR1
ENSG00000168961	-0.832260603337744	2.76565345444227	0.0562308607096033	0.769973888435258	LGALS9
ENSG00000142207	0.302248038879071	5.49042185850574	0.0562325275541285	0.769973888435258	URB1
ENSG00000117228	-0.725360903178357	5.44629764161022	0.0562353280813115	0.769973888435258	GBP1
ENSG00000189292	-1.91158057136411	0.382922313536859	0.056264349142871	0.769973888435258	ALKAL2
ENSG00000259921	0.571088708359072	1.05055319664869	0.0562816507958795	0.769973888435258	NA
ENSG00000198624	-0.983806706255978	3.56390479062267	0.0564863335000187	0.771479306922974	CCDC69
ENSG00000215030	-1.60846233088586	1.77420908115138	0.0565165852167296	0.771479306922974	NA
ENSG00000137478	-0.3303429343201	5.09652169372649	0.0565716967788766	0.771479306922974	FCHSD2
ENSG00000143786	0.768923709447797	2.19071658567677	0.0565997217942979	0.771479306922974	CNIH3
ENSG00000239467	0.827337703780114	-0.367044739109077	0.0566025818988943	0.771479306922974	ERICH2
ENSG00000130055	-1.29229008521333	0.958280381686126	0.0566112554695874	0.771479306922974	GDPD2
ENSG00000054793	0.550176986728991	5.41766548795503	0.056741738874001	0.772447825651165	ATP9A
ENSG00000229957	1.07973687469183	0.443008788295561	0.0567631904508328	0.772447825651165	NA
ENSG00000088899	0.537715093682544	2.15245480313505	0.0568028623692213	0.772447825651165	LZTS3
ENSG00000004846	-1.69356239570519	1.36595888515997	0.0568304108259366	0.772447825651165	ABCB5
ENSG00000249115	0.409904101046112	3.26199531054426	0.0568655262978184	0.772447825651165	HAUS5
ENSG00000132359	0.429370934300245	3.87312551629059	0.0570187421088628	0.774030342008401	RAP1GAP2
ENSG00000270550	-3.05520286576956	1.95496548378474	0.0570784387743419	0.77434211469799	NA
ENSG00000204929	-1.0068081563758	-0.738690662213882	0.0571753773904242	0.774673313197786	LOC101927533
ENSG00000241230	0.85074540970983	1.06754699599733	0.0571763435791555	0.774673313197786	NA
ENSG00000260027	-1.89208232249079	-0.527616050403589	0.0573715240233757	0.775053956696331	HOXB7
ENSG00000136514	-0.595647736486769	1.51167254711869	0.0573741250782792	0.775053956696331	RTP4
ENSG00000110324	-1.04400250988837	4.44395194075569	0.0574008099071105	0.775053956696331	IL10RA
ENSG00000198840	-0.591401525432499	7.79109213347173	0.0574154620266278	0.775053956696331	ND3
ENSG00000224255	0.606563071166065	-0.654319777373835	0.0574549478912743	0.775053956696331	NA
ENSG00000165521	-0.875916138934923	3.72445840402334	0.0574650216519513	0.775053956696331	EML5
ENSG00000136630	-0.632433456254947	1.45120949825679	0.05747288528766	0.775053956696331	HLX
ENSG00000163879	-0.637135346167163	0.309955649557666	0.0574985479685543	0.775053956696331	DNALI1
ENSG00000086289	-0.765995110465449	1.26853230351687	0.0576230879298944	0.776236383219191	EPDR1
ENSG00000188313	-0.427292709095778	4.5456971347578	0.0577088810173096	0.776895676632772	PLSCR1
ENSG00000251079	0.56302814683929	3.49394528125749	0.0577614552755889	0.77710721130821	NA
ENSG00000109674	-0.55258518689617	2.31842077741277	0.0578297600578055	0.777204924097879	NEIL3
ENSG00000080644	1.19403377878624	0.19056863075919	0.0578946377579503	0.777204924097879	CHRNA3
ENSG00000225032	0.700378698897787	0.00176472487777605	0.0579141425879656	0.777204924097879	LOC102723566
ENSG00000099282	-0.814475389686697	1.09305468985144	0.058024361712508	0.777204924097879	TSPAN15
ENSG00000087589	-0.7697946870835	1.29327728174769	0.0580355336232766	0.777204924097879	CASS4
ENSG00000128602	0.613928985684361	3.93317714074162	0.0580807580639812	0.777204924097879	SMO
ENSG00000256950	0.971964311887874	-0.896566410268194	0.0581188593804889	0.777204924097879	NA
ENSG00000202354	1.07345941117189	2.69497527809584	0.0581310090799438	0.777204924097879	RNY3
ENSG00000249249	-1.00202913690414	0.641574014548821	0.058136113845201	0.777204924097879	NA
ENSG00000180139	-0.620557920566121	0.995648027556656	0.0581373762120461	0.777204924097879	ACTA2-AS1
ENSG00000229569	0.849367129721098	-0.261263416492615	0.0582437562675667	0.778133630946033	NA
ENSG00000258559	0.471749306585457	2.13255346995104	0.0583054968418181	0.778465157960233	NA
ENSG00000225361	1.0076173411216	1.67789047345707	0.0584742389029255	0.780081830075935	PPP1R26-AS1
ENSG00000255874	-0.696485515279677	0.390188465956564	0.0585387713304421	0.780081830075935	LINC00346
ENSG00000137766	-1.50042714573123	1.08515128804479	0.0586311146033424	0.780081830075935	UNC13C
ENSG00000287569	0.768890887814575	-0.205342194190663	0.0586931992774261	0.780081830075935	NA
ENSG00000132465	-1.56655447073702	4.18305966652916	0.0587091380145087	0.780081830075935	JCHAIN
ENSG00000287633	1.3829211756839	0.635025043515092	0.058766030947083	0.780081830075935	NA
ENSG00000105825	-1.20120727377248	-0.921459238047766	0.0588454420272328	0.780081830075935	TFPI2
ENSG00000215146	-0.879766569896963	1.74502043523175	0.0588472637618342	0.780081830075935	LOC441666
ENSG00000138829	-1.85093840895596	4.38012960130013	0.058883956123222	0.780081830075935	FBN2
ENSG00000268001	-0.790312784770661	0.928894169189555	0.0589267736389489	0.780081830075935	CARD8-AS1
ENSG00000172663	0.55155912663049	3.61154625099006	0.0589608708726643	0.780081830075935	TMEM134
ENSG00000228590	-1.31194847913286	0.520909677600456	0.0589622589625284	0.780081830075935	MIR4432HG
ENSG00000245025	0.936776942406821	1.83812459595619	0.058983963380555	0.780081830075935	NA
ENSG00000223553	-2.33778154867614	0.663608522187586	0.0590168540834102	0.780081830075935	NA
ENSG00000131724	-0.484875193267408	6.05104632563159	0.0590319052801548	0.780081830075935	IL13RA1
ENSG00000279913	-0.774333276931512	-0.580757534450367	0.0590627713204016	0.780081830075935	NA
ENSG00000278867	0.467849151645408	0.982288504153382	0.0590982618881872	0.780081830075935	NA
ENSG00000144524	0.379023310499658	4.56962146479517	0.0591110723108385	0.780081830075935	COPS7B
ENSG00000148057	0.642563902186821	1.42669678532599	0.0591296254843631	0.780081830075935	IDNK
ENSG00000203585	1.06613040735078	-0.702476280998376	0.0594114113826111	0.782201183700671	LINC02408
ENSG00000272489	1.05931276437377	-0.0396523722802046	0.0594466520566743	0.782201183700671	NA
ENSG00000259315	0.732589564006561	-0.648525995714721	0.0594725571229924	0.782201183700671	ACTG1P17
ENSG00000008735	0.901862766605116	0.717149300576989	0.0594921088130863	0.782201183700671	MAPK8IP2
ENSG00000182742	-1.44317766401165	-0.285897302573457	0.0595241496010321	0.782201183700671	HOXB4
ENSG00000224081	0.819225573463616	1.14338720950911	0.0596155118857087	0.782201183700671	SLC44A3-AS1
ENSG00000271335	0.606500513685285	0.97435545009044	0.0596162893849712	0.782201183700671	NA
ENSG00000178033	0.718037590893782	2.75418016379146	0.0596168828514212	0.782201183700671	CALHM5
ENSG00000255471	-0.900823038556003	0.465558875963857	0.0596241961012702	0.782201183700671	NA
ENSG00000105483	-0.316777427061627	5.49220135210746	0.0596893010946868	0.782203968368773	CARD8
ENSG00000249158	2.0160616776849	1.5402658424629	0.0596986142256596	0.782203968368773	PCDHA11
ENSG00000269892	0.694181529418468	-0.72793907965415	0.0597837502190907	0.782832932993087	NA
ENSG00000152804	-0.900138715192545	1.39491645992193	0.059869320164966	0.783466795603856	HHEX
ENSG00000244682	-0.790158376180147	4.35342705027079	0.0599341774536612	0.78382898826184	NA
ENSG00000160188	0.907885172974873	0.816586137228645	0.0600929318142851	0.784562788420245	RSPH1
ENSG00000065621	0.502811449777092	5.02406879371348	0.0601578221124718	0.784562788420245	GSTO2
ENSG00000184117	0.440424691257703	3.72835235429028	0.060169371006881	0.784562788420245	NIPSNAP1
ENSG00000244122	-0.81196778838008	2.3234664389491	0.0601901438099288	0.784562788420245	UGT1A7
ENSG00000274373	1.11635808222351	2.1938591960448	0.0602321202101852	0.784562788420245	NA
ENSG00000172348	-0.732685693970056	4.03235422950097	0.0602340743786049	0.784562788420245	RCAN2
ENSG00000270154	0.701676042681033	1.36669850251324	0.0603191711273936	0.784562788420245	NA
ENSG00000078401	-0.580697881039059	4.82592768741685	0.0603239991587818	0.784562788420245	EDN1
ENSG00000116016	-0.724030336858531	5.97094283746413	0.0603252196200179	0.784562788420245	EPAS1
ENSG00000095066	0.375428766206625	4.36898428578782	0.0604048312856744	0.785113842888156	HOOK2
ENSG00000280202	-0.969917877085617	0.384192934888912	0.0604862403030533	0.785687565045575	NA
ENSG00000153933	-0.580766504028117	4.20978925657785	0.0605415459852692	0.785921719495964	DGKE
ENSG00000237975	-0.531536263208782	2.44487272317959	0.0606062199198231	0.786182744631638	FLG-AS1
ENSG00000129646	0.683561566182156	2.00397754079632	0.0606362367313842	0.786182744631638	QRICH2
ENSG00000249319	-1.43802726569262	-0.105476615680178	0.06069631034305	0.786477943855058	NA
ENSG00000250320	-0.98274559880599	5.00798271849408	0.0607385223762823	0.786541479568049	NA
ENSG00000154734	-0.632976955453726	4.89362770475811	0.0608082044935796	0.786759464356582	ADAMTS1
ENSG00000276141	0.674035144584948	2.70690328847873	0.0608512847915812	0.786759464356582	NA
ENSG00000069535	-0.664438780675964	2.53169343502069	0.0608673127011472	0.786759464356582	MAOB
ENSG00000135547	0.828093598664027	1.3152061381421	0.0609051719133152	0.786766442571392	HEY2
ENSG00000114735	0.472718659931178	4.52351484043612	0.0612912101211893	0.79126839667784	HEMK1
ENSG00000272156	0.69365828266178	-0.207414720037121	0.0613876709286654	0.791514229256601	NA
ENSG00000183287	-0.914320522703037	3.350511328707	0.0614259720633425	0.791514229256601	CCBE1
ENSG00000185201	-0.546508722663496	3.27994810694523	0.0614491960532172	0.791514229256601	IFITM2
ENSG00000280604	0.920520475786234	2.29407869979667	0.0614738447738848	0.791514229256601	NA
ENSG00000202363	0.843383390177827	0.432430677333735	0.0614979749322793	0.791514229256601	SNORA62
ENSG00000235649	1.76037376951803	2.33479026045749	0.0615927195587347	0.791603892814956	NA
ENSG00000134326	-0.854832576595675	1.97126009198379	0.061653293397511	0.791603892814956	CMPK2
ENSG00000261065	0.934100823817491	0.0436686045732063	0.0617085072229202	0.791603892814956	NA
ENSG00000233723	0.865881940292654	1.6927029332788	0.0617584977998449	0.791603892814956	LINC01122
ENSG00000197471	-0.963608413094267	3.2635582113351	0.0617922349675367	0.791603892814956	SPN
ENSG00000109667	0.88619051892112	2.0717114425363	0.0618015289436384	0.791603892814956	SLC2A9
ENSG00000230185	1.02711328289915	0.679837899511842	0.061855118936913	0.791603892814956	NA
ENSG00000266111	0.664730957203014	-0.514555569142324	0.0618887113700873	0.791603892814956	NA
ENSG00000180525	-1.3154812783777	0.723917101695097	0.0619113684935638	0.791603892814956	PRR26
ENSG00000160226	0.5609021480412	2.18678659001264	0.0621233705825946	0.791603892814956	CFAP410
ENSG00000102001	0.868699863350285	-0.920091636648412	0.0621872442366187	0.791603892814956	CACNA1F
ENSG00000271384	0.873318556066088	0.501055800003112	0.0622010287092484	0.791603892814956	NA
ENSG00000004468	-1.33041344278743	1.98142292239393	0.0622085510297694	0.791603892814956	CD38
ENSG00000120327	0.709893508808044	4.39165829345771	0.0622293441946056	0.791603892814956	PCDHB14
ENSG00000043591	-1.27134002803311	-1.02493189281091	0.062264517655694	0.791603892814956	ADRB1
ENSG00000143549	-0.36570411310875	7.3073822490224	0.0623003333645045	0.791603892814956	TPM3
ENSG00000100600	-0.589943669682638	4.8709989573964	0.0623012730270657	0.791603892814956	LGMN
ENSG00000059588	0.419088065260453	6.60287054421582	0.0623849210803981	0.791603892814956	TARBP1
ENSG00000115091	-0.319664639878005	7.70733260077197	0.0624667551753169	0.791603892814956	ACTR3
ENSG00000269911	0.819940239792399	0.205728180997098	0.0624953408195877	0.791603892814956	NA
ENSG00000117280	-0.494881441637546	3.34359362536829	0.0625315888004318	0.791603892814956	RAB29
ENSG00000280322	1.40221969480597	3.25789728136911	0.0625420722736171	0.791603892814956	NA
ENSG00000287707	0.809888182823858	1.15558485933228	0.0625525739822153	0.791603892814956	NA
ENSG00000172992	0.486622596838474	3.82808075149654	0.0625650539658579	0.791603892814956	DCAKD
ENSG00000158985	-0.370632177293254	5.68823294051669	0.0625725763009382	0.791603892814956	CDC42SE2
ENSG00000286327	0.526339513790469	2.19371189655576	0.0626150634651142	0.791603892814956	NA
ENSG00000113361	-0.542670906286939	3.27788840197483	0.0626316391263101	0.791603892814956	CDH6
ENSG00000087495	-1.05113851674959	1.2029744997708	0.062643724911965	0.791603892814956	PHACTR3
ENSG00000183579	0.40041354841113	4.54273233848074	0.0626641706395303	0.791603892814956	ZNRF3
ENSG00000182185	0.609532856428968	3.80611503552585	0.0626856877007161	0.791603892814956	RAD51B
ENSG00000187372	0.66977871738733	4.55637696012602	0.0627503375042863	0.791603892814956	PCDHB13
ENSG00000132000	0.948096419020325	0.560835589179602	0.0627578288139859	0.791603892814956	PODNL1
ENSG00000116701	-0.814581636094399	3.27902721259964	0.0627809382424429	0.791603892814956	NCF2
ENSG00000268403	0.467384335120427	1.17709570218121	0.0627816008342001	0.791603892814956	LOC644656
ENSG00000101187	1.25170055526187	3.03808557806008	0.0630533190326677	0.793353711751367	SLCO4A1
ENSG00000131042	-0.915136891039338	2.30903421395566	0.0630558864708402	0.793353711751367	LILRB2
ENSG00000146374	-0.79288873967624	1.16857292794417	0.0630651660835983	0.793353711751367	RSPO3
ENSG00000186193	0.774707849646222	1.55145073675436	0.0631297889612277	0.793353711751367	SAPCD2
ENSG00000154262	-0.841083061013108	5.82591328791987	0.0631345919342405	0.793353711751367	ABCA6
ENSG00000105419	0.835389084291432	1.28812090271507	0.0631508035754919	0.793353711751367	MEIS3
ENSG00000152952	-0.63468365063728	3.78927817625748	0.0631838004947607	0.793353711751367	PLOD2
ENSG00000231389	-0.874992732689809	6.83423964991111	0.0632777715439762	0.794060702196491	HLA-DPA1
ENSG00000155816	-1.5813697908733	-0.281762669868985	0.0633453194014814	0.794435469138626	FMN2
ENSG00000204642	-0.64886336134141	3.91883241517301	0.0634316196424921	0.794714346908654	HLA-F
ENSG00000078070	0.308725220385973	4.82972845104556	0.0634676551355463	0.794714346908654	MCCC1
ENSG00000279954	0.870195449517243	0.385088050118262	0.0635050068180004	0.794714346908654	NA
ENSG00000169783	0.955318738455564	2.66880079410967	0.0635183414543725	0.794714346908654	LINGO1
ENSG00000174945	1.04873783389389	-0.452198899830254	0.0636027284272408	0.794849965842546	AMZ1
ENSG00000214293	0.459342745066054	3.26572567184361	0.0636045864897247	0.794849965842546	APTR
ENSG00000198223	-0.669957808827451	3.09641961022677	0.0637135427816465	0.794967093619469	CSF2RA
ENSG00000096433	0.362036547812006	7.18065773884706	0.0637354375128603	0.794967093619469	ITPR3
ENSG00000130522	-0.560066936620567	4.2529627857201	0.0638006373932045	0.794967093619469	JUND
ENSG00000112902	0.475669245091251	7.11348793859163	0.0638959796682596	0.794967093619469	SEMA5A
ENSG00000236535	0.674161359293438	-0.0658151219946944	0.0639077878414727	0.794967093619469	NA
ENSG00000145850	-1.3397874010642	-1.08331400555191	0.0639483207259468	0.794967093619469	TIMD4
ENSG00000130347	0.415522703093602	1.92278022363023	0.063954667955874	0.794967093619469	RTN4IP1
ENSG00000166340	-0.347214337841039	6.29440655886593	0.0639820122948898	0.794967093619469	TPP1
ENSG00000034239	0.833195443291779	2.05155626487358	0.0639900281070035	0.794967093619469	EFCAB1
ENSG00000187688	-0.641078614591679	1.75640164602412	0.0639910424946513	0.794967093619469	TRPV2
ENSG00000163064	-1.21511795451292	1.34994084363242	0.0641390420168595	0.79533633411716	EN1
ENSG00000244128	-2.24152025542496	0.862852158383135	0.0641534740570003	0.79533633411716	NA
ENSG00000228327	0.462491931906593	5.1342576138584	0.0642201983730156	0.79533633411716	NA
ENSG00000272963	-0.859112088469222	0.290794304081685	0.0642288471587576	0.79533633411716	NA
ENSG00000224843	0.728138098809172	1.72858963559934	0.0642498387970354	0.79533633411716	LINC00240
ENSG00000169515	0.879452987938302	1.55408759923795	0.064265552324471	0.79533633411716	CCDC8
ENSG00000114450	-0.445891266236281	6.56250641684377	0.0643642823616901	0.79533633411716	GNB4
ENSG00000064655	-1.02885048303677	0.561248889806343	0.0643783154993539	0.79533633411716	EYA2
ENSG00000169084	0.490914982516253	3.73541268169182	0.0644224581884426	0.79533633411716	DHRSX
ENSG00000105552	0.662234478742549	2.27731685980978	0.0644354243595651	0.79533633411716	BCAT2
ENSG00000198732	1.38408959086042	0.11542538773747	0.0644357489171858	0.79533633411716	SMOC1
ENSG00000272555	0.757662850490461	-0.486767246135243	0.0646097233975437	0.796198387047045	NA
ENSG00000185483	0.870523566350158	4.70479760198208	0.0646194246993758	0.796198387047045	ROR1
ENSG00000131484	-0.934169147791303	0.758715056785444	0.0646466145878177	0.796198387047045	NA
ENSG00000167535	0.577662688290627	3.59862743416982	0.064670232054643	0.796198387047045	CACNB3
ENSG00000147010	-0.503664384254714	5.93964991962867	0.0647293774918092	0.796198387047045	SH3KBP1
ENSG00000028277	-0.750774172133322	2.48116500738289	0.0647465994290068	0.796198387047045	POU2F2
ENSG00000279684	-1.11145950890446	-0.015702993902077	0.0647699570147843	0.796198387047045	NA
ENSG00000134061	-1.15641580638213	0.524936807438355	0.0648403377714342	0.796599068122013	CD180
ENSG00000168843	0.999997040482416	0.848174700396072	0.0650670817753973	0.798919171804849	FSTL5
ENSG00000069188	0.873140307868264	4.36346907803575	0.0651157294198179	0.799051110377532	SDK2
ENSG00000160460	0.63217915535171	1.11686493897012	0.0651976099800775	0.79959046748109	SPTBN4
ENSG00000148516	-0.529093125024818	6.01823793242333	0.0652629406782463	0.799623267055392	ZEB1
ENSG00000268798	0.765991814774775	-0.513103288198408	0.0652761428043986	0.799623267055392	NA
ENSG00000211455	-0.364284833476247	6.05394753946578	0.0653527416819588	0.799896939819555	STK38L
ENSG00000229140	-0.687474040221308	1.29887740276367	0.065374368053747	0.799896939819555	CCDC26
ENSG00000158714	-1.03514485208962	2.26298038755189	0.065536401461325	0.800770628697451	SLAMF8
ENSG00000231870	0.84181246203521	2.1458099620989	0.0655514823507925	0.800770628697451	NA
ENSG00000270164	-0.857918046908711	-0.027334040913283	0.0655764455472389	0.800770628697451	LINC01480
ENSG00000148426	0.673822289641231	2.70859429912808	0.06562795611673	0.800770628697451	PROSER2
ENSG00000101443	1.44877936498067	1.52918408268618	0.0656511228909585	0.800770628697451	WFDC2
ENSG00000239039	0.821877749462489	1.42036870819719	0.0656938856939542	0.800770628697451	SNORD13
ENSG00000238917	1.59279387485757	0.324933593532584	0.0657116586493971	0.800770628697451	SNORD10
ENSG00000185070	0.992022117268407	7.71551117838141	0.0657566947313196	0.800856521274223	FLRT2
ENSG00000184564	0.989351256744812	5.40932025456027	0.0658154800084826	0.801109670634428	SLITRK6
ENSG00000261916	0.531998648328981	0.5967282375976	0.0659351395395268	0.802103065073459	NA
ENSG00000244242	0.851337556275749	0.978365997589795	0.0659771983194867	0.802151842544071	IFITM10
ENSG00000145536	-0.970978882420775	-0.936018526208662	0.0660299996378478	0.802331096464039	ADAMTS16
ENSG00000214193	0.693617908219582	4.94681875896598	0.0661559640383069	0.803150361876155	SH3D21
ENSG00000174792	-1.20520599067054	-0.817601246035711	0.0661736162877754	0.803150361876155	ODAPH
ENSG00000270074	1.51269575929766	0.577028421351084	0.0662660253800962	0.803809175525424	NA
ENSG00000162639	-0.611536052423052	2.12353853034982	0.0664056159995948	0.804112441760351	HENMT1
ENSG00000196550	-0.59159274318664	1.52274528627419	0.0664163975599448	0.804112441760351	FAM72A
ENSG00000142233	0.821077866219864	0.00323014430528066	0.0664393801947264	0.804112441760351	NTN5
ENSG00000164061	0.556041227116338	2.27536745084502	0.0664715015568707	0.804112441760351	BSN
ENSG00000184601	1.41900334793184	0.566045342506277	0.0664817373108952	0.804112441760351	C14orf180
ENSG00000091656	-1.73656719157687	5.93379237920746	0.0665574575742001	0.804284498205076	ZFHX4
ENSG00000261409	1.24497798233161	6.59805695521342	0.0665722630380352	0.804284498205076	NA
ENSG00000090382	-1.15125106813094	6.26777355641317	0.0666322881901039	0.804548625214073	LYZ
ENSG00000287430	1.08478092827547	1.11510750861931	0.0666972551793607	0.804872085684764	NA
ENSG00000013619	0.838459417697936	3.45002794221533	0.0667572595751723	0.804909560778746	MAMLD1
ENSG00000100342	-0.78653239199333	2.75623410663433	0.0667948338653398	0.804909560778746	APOL1
ENSG00000224796	-1.11192321532361	-0.0414734243978708	0.0668149004536005	0.804909560778746	NA
ENSG00000276368	-0.74976476717703	2.97442971899244	0.0669343495426369	0.805236928756965	H2AC14
ENSG00000168918	-0.815424676233086	4.00852806893889	0.0669594648027757	0.805236928756965	INPP5D
ENSG00000141664	-0.338028699082173	5.13078295952479	0.0669748490584585	0.805236928756965	ZCCHC2
ENSG00000111452	-0.909328295446853	2.64137568180955	0.0670330814349483	0.805236928756965	ADGRD1
ENSG00000166391	1.66340693924135	0.760023971766301	0.06706973153327	0.805236928756965	MOGAT2
ENSG00000254087	-0.763228718797935	4.30135988479464	0.0671038689474998	0.805236928756965	LYN
ENSG00000101000	-0.844952824204248	3.11060715513868	0.0671107525405655	0.805236928756965	PROCR
ENSG00000141295	0.790768642715585	1.59715991727093	0.0671844189709696	0.805236928756965	SCRN2
ENSG00000249087	0.593947254726793	2.06888654844087	0.0672204101276772	0.805236928756965	ZNF436-AS1
ENSG00000104972	-1.06161620258044	0.665623895311711	0.067256694836587	0.805236928756965	LILRB1
ENSG00000280048	-1.13413883931038	-1.06600185419454	0.0673687186610626	0.805236928756965	NA
ENSG00000149591	-0.906859782710395	5.18083312484376	0.0673779190315905	0.805236928756965	TAGLN
ENSG00000111846	0.620379466133669	3.82373031236739	0.0673881883274022	0.805236928756965	GCNT2
ENSG00000130762	1.00384336928191	1.87475661015731	0.0674630701458158	0.805236928756965	ARHGEF16
ENSG00000259134	-0.946110925945393	-1.10937666442397	0.0674666034707469	0.805236928756965	LINC00924
ENSG00000109736	0.811683201530807	1.80931931491615	0.0674735859082647	0.805236928756965	MFSD10
ENSG00000112877	0.504735726224688	3.16956779434862	0.0675027900983998	0.805236928756965	CEP72
ENSG00000198597	-1.12739137243537	-0.853809612707271	0.0675649106972656	0.805236928756965	ZNF536
ENSG00000126562	1.13878120785565	1.93297186813639	0.067567788965519	0.805236928756965	WNK4
ENSG00000143603	-1.04086659866457	4.43104550340244	0.0676383866305215	0.805622862680595	KCNN3
ENSG00000206567	0.876266488043058	0.583153943402958	0.0677625086960935	0.805862725332848	NA
ENSG00000136717	0.695035460105288	3.73359207348943	0.0677759199538925	0.805862725332848	BIN1
ENSG00000237945	0.579085209846015	4.74457527151377	0.0677818033021357	0.805862725332848	LINC00649
ENSG00000267892	0.728495993158086	0.0371739287770469	0.067836721001788	0.805862725332848	NA
ENSG00000160233	0.537598313177431	1.65434856226105	0.067849650766806	0.805862725332848	LRRC3
ENSG00000178104	-0.347590587092559	5.96439625718864	0.067963973238052	0.806766038178272	PDE4DIP
ENSG00000124212	-1.15181801853458	3.00336863464118	0.0680057036164874	0.806798135700786	PTGIS
ENSG00000275612	-1.02635221987847	-1.05880855132018	0.0680432162639217	0.806798135700786	NA
ENSG00000159618	-1.04514226069964	0.536819906745889	0.068111998501729	0.807159725920996	ADGRG5
ENSG00000113249	-0.845330366562071	-1.00332196895271	0.0682423527156866	0.808250157276464	HAVCR1
ENSG00000281708	-1.87484244824489	1.60831296377443	0.0683163728802875	0.808672528389792	ERC2-IT1
ENSG00000137726	-0.401475754269289	3.4266024083179	0.0684096157397594	0.809163052375003	FXYD6
ENSG00000182841	0.457955191676525	4.34517846888588	0.068446184583346	0.809163052375003	RRP7BP
ENSG00000140937	0.825503917588382	6.96706372297009	0.0684729572828481	0.809163052375003	CDH11
ENSG00000236333	1.11145407685563	2.38508275948798	0.0685503811799118	0.809624165845882	NA
ENSG00000197959	-0.476226429239957	3.42420376151167	0.0686723887996571	0.809969925336145	DNM3
ENSG00000287275	1.26734501602543	-0.907208250279208	0.068865969213689	0.809969925336145	NA
ENSG00000168329	-0.813552620147037	2.44937574480442	0.0688819870389007	0.809969925336145	CX3CR1
ENSG00000166847	0.258372189251154	6.45019775664792	0.0689119006089209	0.809969925336145	DCTN5
ENSG00000172059	-0.796495969546127	4.4715640218516	0.06895618634663	0.809969925336145	KLF11
ENSG00000229321	0.667553091216444	2.04264600187079	0.0689567101853234	0.809969925336145	NA
ENSG00000269945	1.22274548130633	-0.765324145415993	0.0689599001942747	0.809969925336145	NA
ENSG00000237943	-0.960745611311963	1.15176888064377	0.0689799545627503	0.809969925336145	PRKCQ-AS1
ENSG00000101049	1.17810468146415	2.24514176359929	0.0689859731627798	0.809969925336145	SGK2
ENSG00000260261	0.475135091466229	3.62199587573231	0.0689984966092459	0.809969925336145	NA
ENSG00000187987	1.10061989311546	2.98124228774009	0.0690022761551901	0.809969925336145	ZSCAN23
ENSG00000066056	-0.615354896236421	1.81437350834383	0.0690558482620152	0.810147686733335	TIE1
ENSG00000163815	-1.55696414606185	1.42950799593945	0.0692751633719551	0.811322615102081	CLEC3B
ENSG00000116151	0.397253616737915	3.38565948093353	0.0692953073406886	0.811322615102081	MORN1
ENSG00000118495	-0.597822748525014	6.02171147334275	0.0693080739443842	0.811322615102081	PLAGL1
ENSG00000136048	-0.431428882281073	3.49437487366136	0.0693232314787191	0.811322615102081	DRAM1
ENSG00000170456	-0.499019191606462	4.04472183017398	0.0693484181962789	0.811322615102081	DENND5B
ENSG00000266918	-0.816913065662194	3.72815100806231	0.0694237633987581	0.811375959009906	NA
ENSG00000248791	-0.822578502483461	-0.351261867263298	0.0695057237529735	0.811375959009906	NA
ENSG00000091986	-1.0971789714719	8.23769613852857	0.0695220069050946	0.811375959009906	CCDC80
ENSG00000180953	0.545956393338614	1.54436676599084	0.0695293866893973	0.811375959009906	ST20
ENSG00000101955	-0.83395351699788	3.85873992618475	0.0695679899379166	0.811375959009906	SRPX
ENSG00000056998	0.832580886921782	1.50045030412616	0.0696021648492263	0.811375959009906	GYG2
ENSG00000163930	0.525223082136686	5.70609116888809	0.0696223844914581	0.811375959009906	BAP1
ENSG00000136235	-0.450916173383319	7.79821949995234	0.0696726336950856	0.811512963292704	GPNMB
ENSG00000196639	-0.617134791751094	3.59401533890219	0.0697885720733353	0.812081650079824	HRH1
ENSG00000227560	0.585670410077849	0.499704770152581	0.0697984987166607	0.812081650079824	NA
ENSG00000274204	0.832908339598939	0.214501893139699	0.0698727970825462	0.812497687862239	NA
ENSG00000108947	0.552741676503034	3.0760153735432	0.0699566062660067	0.813016895800504	EFNB3
ENSG00000272945	0.666218134832239	-0.869222288052328	0.0700229630134973	0.813016895800504	NA
ENSG00000198910	-0.726735162440902	2.12643250343945	0.0701191452483281	0.813016895800504	L1CAM
ENSG00000168779	1.06530791359278	5.60461040289577	0.0701561446743107	0.813016895800504	SHOX2
ENSG00000188293	-2.58136329884532	2.09355983691993	0.0701570177512672	0.813016895800504	IGFL1
ENSG00000138642	-0.610706678998124	4.12753550554846	0.0701799546487282	0.813016895800504	HERC6
ENSG00000205269	-0.383278896593564	4.18241283785419	0.0701873992200416	0.813016895800504	TMEM170B
ENSG00000186951	0.325355514230643	5.8002894476937	0.0702759682297753	0.813595805722198	PPARA
ENSG00000230847	1.36622994357878	0.447880182365228	0.0703825416029142	0.813836359656224	NA
ENSG00000150630	-0.613178349250358	1.64271178573115	0.0704474139555738	0.813836359656224	VEGFC
ENSG00000277589	0.500655236277622	0.656471598056847	0.0705147186750649	0.813836359656224	NA
ENSG00000110169	0.671232861034981	0.340575417664534	0.0705158169835542	0.813836359656224	HPX
ENSG00000228253	-0.436984437656524	8.03660442796141	0.0706764487219392	0.813836359656224	ATP8
ENSG00000007062	1.11993883990397	0.723487634952479	0.0707276077587212	0.813836359656224	PROM1
ENSG00000237522	-0.578038603019286	0.469022427373309	0.0707492252947554	0.813836359656224	NA
ENSG00000202444	-1.11903447335464	-0.355433643200128	0.0707657720049794	0.813836359656224	NA
ENSG00000136634	-0.89950430534608	-0.579250039284674	0.0708184716711852	0.813836359656224	IL10
ENSG00000111335	-0.783292269930227	4.40927563897789	0.0708568229450148	0.813836359656224	OAS2
ENSG00000121594	-1.02271202093174	1.21281786935216	0.0708713772195928	0.813836359656224	CD80
ENSG00000133124	1.20024966664145	5.60291471377129	0.0708877331322735	0.813836359656224	IRS4
ENSG00000146112	-0.622347296359024	4.29099170916297	0.0709005428627981	0.813836359656224	PPP1R18
ENSG00000255409	0.713070894642825	-1.02455584725644	0.0709455047470554	0.813836359656224	NA
ENSG00000185920	1.1005265480389	9.1634379399724	0.0709487887310481	0.813836359656224	PTCH1
ENSG00000258636	-1.37237399506599	-0.0978228513119517	0.0709951071703223	0.813836359656224	NA
ENSG00000183763	0.470111825837962	1.31188028360878	0.0710115034252321	0.813836359656224	TRAIP
ENSG00000251661	0.784920307347833	0.581720460877765	0.0710526479806243	0.813836359656224	NA
ENSG00000126259	1.24575677756114	-0.946675398480141	0.071056668414671	0.813836359656224	KIRREL2
ENSG00000227372	0.403810293887305	3.91320984511351	0.0710857180189499	0.813836359656224	TP73-AS1
ENSG00000090104	-1.35996171543541	4.16185219440949	0.071212679556498	0.813836359656224	RGS1
ENSG00000171903	1.09308429134915	4.65033768128133	0.0712303426008847	0.813836359656224	CYP4F11
ENSG00000224295	0.842966329372502	-0.81430548899566	0.071251135380941	0.813836359656224	NA
ENSG00000251456	0.759960452577633	1.4104298534962	0.0712990032326666	0.813836359656224	NA
ENSG00000003147	0.572194065822502	4.66172033432079	0.0713204841384946	0.813836359656224	ICA1
ENSG00000187080	1.62456786356874	-0.0189146602028136	0.0713279375683048	0.813836359656224	OR2AK2
ENSG00000225194	1.04948911431645	0.676957655260529	0.0714131158116615	0.813836359656224	LINC00092
ENSG00000144026	0.410976739859807	5.70345184323555	0.0714642151212255	0.813836359656224	ZNF514
ENSG00000185905	-1.07504374659347	0.812990860466906	0.0714724597088241	0.813836359656224	C16orf54
ENSG00000179583	-0.958645292442649	5.79406371330641	0.0715040375150039	0.813836359656224	CIITA
ENSG00000148362	0.591341560202053	0.946625601979133	0.0715150847560976	0.813836359656224	PAXX
ENSG00000110881	0.714104793934226	0.468104938242253	0.0716187371271906	0.813836359656224	ASIC1
ENSG00000224596	0.594004728289403	2.08751628281694	0.0716462750669416	0.813836359656224	ZMIZ1-AS1
ENSG00000177374	-0.71888974728479	1.79055732131589	0.0716976980896852	0.813836359656224	HIC1
ENSG00000198833	-0.344974398310383	5.7242200732257	0.0717110866190367	0.813836359656224	UBE2J1
ENSG00000104814	-1.06853900576072	2.26045606113595	0.0718164399952832	0.813836359656224	MAP4K1
ENSG00000286065	-1.13328281725048	1.23075264175153	0.0718242767546079	0.813836359656224	NA
ENSG00000213279	-1.14299853875296	-0.349921786485867	0.071855171565802	0.813836359656224	NA
ENSG00000267121	-0.786237183181354	1.29547205715249	0.0718851679050145	0.813836359656224	LOC339192
ENSG00000154240	-0.678330882662809	3.94339782061427	0.0719119021533293	0.813836359656224	CEP112
ENSG00000278893	0.974778292529117	2.48883759095379	0.0719371530129411	0.813836359656224	NA
ENSG00000205847	0.961216658743149	0.054948243928712	0.0719408892681883	0.813836359656224	OR7E91P
ENSG00000102287	0.520944983384757	6.17991956930853	0.0719569768488013	0.813836359656224	GABRE
ENSG00000182255	-1.14624109182327	-0.245870792109916	0.071995295074417	0.813836359656224	KCNA4
ENSG00000201302	1.08766096925852	0.641429606140133	0.0722013222200776	0.815727907311723	SNORA65
ENSG00000110427	0.787377957465348	5.4169537711801	0.072312747114429	0.816549188359075	KIAA1549L
ENSG00000256420	0.901417381041721	1.73133527239412	0.0723936179944485	0.816613971644998	NA
ENSG00000103199	0.513938285435948	2.88331218520658	0.0724317574672089	0.816613971644998	ZNF500
ENSG00000198728	0.370266666114027	6.04814974839789	0.0724362357563711	0.816613971644998	LDB1
ENSG00000232611	0.740282433793074	3.12349496971715	0.0724734247674694	0.816613971644998	NA
ENSG00000224232	0.661843715056527	-0.573025875638462	0.0725234041711054	0.816740601888485	NA
ENSG00000185818	0.734580166887207	0.118454350971864	0.072684842687193	0.818121651645169	NAT8L
ENSG00000115738	-0.793643524164979	5.35178794398487	0.0727551508470184	0.818203700423631	ID2
ENSG00000157992	0.541888604688773	0.825916774278922	0.0727697532631775	0.818203700423631	KRTCAP3
ENSG00000277258	0.464278143367113	3.35863471315369	0.072897150361147	0.818985801393984	PCGF2
ENSG00000174586	0.583749835640384	1.02654180113326	0.0729170073625134	0.818985801393984	ZNF497
ENSG00000115652	0.664057932185834	5.1650612680354	0.0729984969950619	0.819035029586039	UXS1
ENSG00000259939	0.658627865322135	-0.7912078524518	0.0729990902472331	0.819035029586039	NA
ENSG00000115705	-1.43245596668218	1.90066485107043	0.0731378308409069	0.819949019913723	TPO
ENSG00000188984	2.13566051134928	3.47975144653276	0.0731841983714654	0.819949019913723	AADACL3
ENSG00000286667	0.772568891061558	2.02277101770513	0.0731972324958556	0.819949019913723	NA
ENSG00000164107	-1.61833674730174	-0.518038301354048	0.0733007150828682	0.820067954166487	HAND2
ENSG00000165105	0.472161303281506	3.5490961997679	0.0733031722452432	0.820067954166487	RASEF
ENSG00000211934	-3.10418737164287	1.39753417951058	0.073336459941532	0.820067954166487	NA
ENSG00000112773	-0.611415945058778	5.76482145313779	0.0734034009902384	0.820067954166487	TENT5A
ENSG00000185917	0.339029814214718	4.45024003814064	0.0734367316440226	0.820067954166487	SETD4
ENSG00000111912	-0.467396136852496	5.43931985742097	0.0734811004542258	0.820067954166487	NCOA7
ENSG00000136153	0.353515646837047	6.31109915817352	0.0734945516599105	0.820067954166487	LMO7
ENSG00000079337	-0.539689321338799	3.32349983930686	0.0735190415223727	0.820067954166487	RAPGEF3
ENSG00000198198	0.299025329396709	6.76012616982318	0.0736058949831226	0.820602579605601	SZT2
ENSG00000204165	-1.89088099553411	-0.366558631033337	0.0736751763605027	0.820940839340443	CXorf65
ENSG00000260772	-0.426345423760003	4.41744322644641	0.073827925343136	0.822208305379817	NA
ENSG00000138495	-0.427868065595742	3.03078804034925	0.0738806389058574	0.822238331340711	COX17
ENSG00000145014	0.542917703733276	2.52721605764345	0.0739150971046763	0.822238331340711	TMEM44
ENSG00000215548	-0.737969627630692	0.95914028376277	0.0739476271806275	0.822238331340711	NA
ENSG00000073605	0.523638975334506	4.40541762447032	0.0740192662664765	0.822557770508802	GSDMB
ENSG00000197119	0.640270827095838	4.28584113825893	0.0741171478667736	0.822557770508802	SLC25A29
ENSG00000163694	0.449747621378792	6.11878432333457	0.0741306437455132	0.822557770508802	RBM47
ENSG00000079974	0.349696214319794	4.46016236083197	0.07413242405686	0.822557770508802	RABL2B
ENSG00000175868	1.8102923639931	1.83613405777388	0.0742547354511692	0.823002205079708	CALCB
ENSG00000266993	-0.527804846682222	1.14497337537444	0.0743042532579928	0.823002205079708	LOC105378721
ENSG00000132915	0.997118150730401	1.63763404091266	0.0743046591988641	0.823002205079708	PDE6A
ENSG00000238286	0.677698052870399	0.719299970903705	0.0743583618787022	0.823002205079708	NA
ENSG00000286873	0.626818968319982	0.112305304895462	0.0743676691337086	0.823002205079708	NA
ENSG00000169306	-1.08895770671539	-1.0266465107871	0.0746770954549729	0.825992930945298	IL1RAPL1
ENSG00000115257	0.801404864139321	-0.800895108744074	0.0747465372095857	0.826271435460677	PCSK4
ENSG00000182870	1.43300547603806	1.97548294649896	0.0747865072330447	0.826271435460677	GALNT9
ENSG00000171790	0.888069630709866	0.00380005131617026	0.0748198543921085	0.826271435460677	SLFNL1
ENSG00000099284	0.523181958379263	2.49070325557557	0.074989412711287	0.826799333110328	MACROH2A2
ENSG00000286408	0.713904946466268	-1.13863094582361	0.0749950101788522	0.826799333110328	NA
ENSG00000172379	0.671117635256334	2.95213775437937	0.0750167123991097	0.826799333110328	ARNT2
ENSG00000181856	-1.25324996739915	-0.736327233567067	0.0750275207578493	0.826799333110328	SLC2A4
ENSG00000018625	-1.26705235131897	0.94744872448617	0.0750637474420438	0.826799333110328	ATP1A2
ENSG00000178726	-0.576095504786123	5.22114464023355	0.0752206572308649	0.828094984721198	THBD
ENSG00000010803	0.369079148481877	4.67220127528639	0.0753627472776751	0.829047580364342	SCMH1
ENSG00000166086	-0.633236693968454	4.24582813013139	0.0753858368066807	0.829047580364342	JAM3
ENSG00000085998	0.434031433696375	3.91820858666445	0.0754742741615272	0.829328431985387	POMGNT1
ENSG00000255197	-0.886847955576904	2.30700666874221	0.0754900512750193	0.829328431985387	NA
ENSG00000139194	-0.971602348440385	-0.0282916975102265	0.0758257717601902	0.831242546603324	RBP5
ENSG00000144199	0.446887923758568	2.42612692220862	0.075854506731978	0.831242546603324	FAHD2B
ENSG00000183840	-0.614878142876175	-0.633993273808761	0.0758547699543533	0.831242546603324	GPR39
ENSG00000078900	0.523368999266628	4.11663758690824	0.075861330982173	0.831242546603324	TP73
ENSG00000178947	0.660296374203272	1.2069980272099	0.0758614296397304	0.831242546603324	SMIM10L2A
ENSG00000105429	0.472215113026376	4.29685484742708	0.0759807993009829	0.83185974313384	MEGF8
ENSG00000167992	1.04250436537241	-0.364205668912088	0.0759966732414275	0.83185974313384	VWCE
ENSG00000164307	-0.393033841032771	6.10388085075383	0.0760715892528009	0.831884646044355	ERAP1
ENSG00000102445	-0.969941087052869	3.14028643025011	0.0761354617823246	0.831884646044355	RUBCNL
ENSG00000187855	-1.14751722721267	2.35341834720877	0.0761457324163219	0.831884646044355	ASCL4
ENSG00000268081	-1.39200396628222	-0.0869988520778035	0.0761775948982807	0.831884646044355	NA
ENSG00000260276	0.412658269303171	1.85900376157233	0.0762305644998237	0.831884646044355	NA
ENSG00000102934	-1.11057688062759	1.28929764924849	0.076235705158794	0.831884646044355	PLLP
ENSG00000155090	-0.499895012149696	6.49086893184147	0.0764088091977856	0.831936237204046	KLF10
ENSG00000280007	-0.725572917263008	-0.186620462737332	0.0764107734814037	0.831936237204046	NA
ENSG00000196460	-0.754657917980459	1.38998577762019	0.0764311500466086	0.831936237204046	RFX8
ENSG00000220744	0.930385689201068	-0.0697455407159473	0.0764460701276073	0.831936237204046	NA
ENSG00000052795	-0.317851621599788	5.46076701660036	0.0764641446085389	0.831936237204046	FNIP2
ENSG00000011465	-0.730682447467407	8.62013889189333	0.0764984473287495	0.831936237204046	DCN
ENSG00000117090	-0.994982791719877	1.69840693927532	0.0765348686365943	0.831936237204046	SLAMF1
ENSG00000129003	-0.377828950901498	8.30636320721106	0.0765565343503464	0.831936237204046	VPS13C
ENSG00000250326	0.73945933152267	1.65198237137494	0.0765955903810385	0.831936237204046	LOC105377623
ENSG00000006282	0.602696905971093	3.44961391084863	0.0766535421817209	0.832057314844328	SPATA20
ENSG00000241399	-0.410893212104603	5.62364864752425	0.0767327575128167	0.832057314844328	CD302
ENSG00000130487	1.50249003564959	1.45922366379393	0.0767550313780451	0.832057314844328	KLHDC7B
ENSG00000157823	0.300670927015	4.81129020780119	0.0768084173162908	0.832057314844328	AP3S2
ENSG00000261360	0.62032175922682	1.5366427852742	0.0768224996446496	0.832057314844328	NA
ENSG00000242889	0.697506756025601	-0.0348517293571941	0.0769226830946423	0.832057314844328	NA
ENSG00000171931	0.721138155463103	-0.707301899284602	0.0769339962939495	0.832057314844328	FBXW10
ENSG00000163762	-0.568779410690353	2.42568580465984	0.0769345945739553	0.832057314844328	TM4SF18
ENSG00000186567	0.477573855822884	2.73226274237203	0.0770115404726928	0.832057314844328	CEACAM19
ENSG00000185291	-0.963283482072275	0.55785350834875	0.0770790232023427	0.832057314844328	IL3RA
ENSG00000285417	-0.979099998033901	-0.794092260183449	0.0771194478039885	0.832057314844328	NA
ENSG00000113269	-0.330728970125944	4.7560472465711	0.0771440252301227	0.832057314844328	RNF130
ENSG00000247796	0.63844361121289	0.504407827283598	0.0771604825671546	0.832057314844328	LOC257396
ENSG00000188242	0.672389186551493	2.15446566552212	0.0772143655271777	0.832057314844328	PP7080
ENSG00000225806	0.706205324205694	0.391444338905122	0.0772820887833354	0.832057314844328	NA
ENSG00000151632	-1.3512268658103	3.46792466743648	0.0773049921594918	0.832057314844328	AKR1C2
ENSG00000229222	0.588801352209491	-0.218211868981529	0.0773072217520662	0.832057314844328	NA
ENSG00000242612	0.591454528631516	1.73147908083605	0.0773171558571312	0.832057314844328	DECR2
ENSG00000214212	-1.03348655292639	-1.27379060682754	0.0773569048422861	0.832060340757692	C19orf38
ENSG00000108175	0.442344361184973	7.80998873811813	0.0774558063110093	0.832673172627596	ZMIZ1
ENSG00000273381	0.787346095254271	1.87214383798669	0.0775076632801922	0.832673172627596	NA
ENSG00000226571	-0.818299928848389	-0.649099498502519	0.0775323706416834	0.832673172627596	NA
ENSG00000111087	0.71203299675811	4.82038934344642	0.0776407788166891	0.833060243640057	GLI1
ENSG00000204396	0.652704626298475	-0.468220772655876	0.0776474423087332	0.833060243640057	VWA7
ENSG00000161267	0.43916635218032	4.76224095931413	0.0777960977955284	0.834230586838926	BDH1
ENSG00000005469	0.327682113893038	5.07571210981445	0.0778963016885707	0.834880443415581	CROT
ENSG00000236120	-0.854659190169313	-0.548958455497971	0.0779491680137806	0.835022540684208	LOC101928228
ENSG00000164983	-0.410214861759162	6.32982495931975	0.0782056882806066	0.837345007786566	TMEM65
ENSG00000186532	0.388015504072292	4.24988458531164	0.0782649148973072	0.837553774550777	SMYD4
ENSG00000100453	-1.61911383052319	0.178744001575157	0.0783430880274689	0.837964983153272	GZMB
ENSG00000182132	1.17530541282135	0.333747785069358	0.0784566878722381	0.837982320562546	KCNIP1
ENSG00000231806	1.87243778923766	0.913200472878432	0.07851611414519	0.837982320562546	NA
ENSG00000164929	-0.831610713817499	1.04617835262215	0.0785532105834335	0.837982320562546	BAALC
ENSG00000137474	-0.923743662756026	1.73597848483939	0.078702203525153	0.837982320562546	MYO7A
ENSG00000204472	-0.859744107921144	1.87039755489767	0.0787374434986115	0.837982320562546	AIF1
ENSG00000272732	-0.653229956727925	0.946487721877812	0.0787543595376137	0.837982320562546	NA
ENSG00000134769	-0.810854648025142	2.80005496054132	0.078766094588944	0.837982320562546	DTNA
ENSG00000246263	0.644095835396197	0.766773339810577	0.078766287433498	0.837982320562546	NA
ENSG00000161542	0.382718968166458	4.17798660904407	0.0787820745585408	0.837982320562546	PRPSAP1
ENSG00000186364	0.517636289279309	0.923158094355219	0.0788194869706947	0.837982320562546	NUDT17
ENSG00000237289	0.534175523479081	5.08549658662457	0.078888137318115	0.837982320562546	CKMT1B
ENSG00000197816	0.729251336967071	3.56680075336488	0.0789146380318386	0.837982320562546	CCDC180
ENSG00000118971	-0.558470406703647	8.13723291376195	0.0789479714013064	0.837982320562546	CCND2
ENSG00000227782	0.691657211084266	-0.240405506828109	0.0790330505477313	0.837982320562546	NA
ENSG00000186063	-0.324434852123531	6.2137906400904	0.0790629366543546	0.837982320562546	AIDA
ENSG00000235493	0.784831476884785	2.36125450875865	0.0790867877986128	0.837982320562546	NA
ENSG00000187260	1.23506160882657	-0.729815162039536	0.0791125025042023	0.837982320562546	WDR86
ENSG00000136167	-0.732512746491648	6.87382134980808	0.0791262610528296	0.837982320562546	LCP1
ENSG00000267064	0.571293394373908	0.0300455811130655	0.0791386261465553	0.837982320562546	UXT-AS1
ENSG00000169715	-0.975833529557858	4.22556227645243	0.0791396831534024	0.837982320562546	MT1E
ENSG00000278961	-0.684487600303639	3.07725838581095	0.0792824635169412	0.838314104071872	NA
ENSG00000166689	0.63076031121207	5.73649022762889	0.0793101547138091	0.838314104071872	PLEKHA7
ENSG00000205038	-1.34831747171796	3.31639910250755	0.0793533023583476	0.838314104071872	PKHD1L1
ENSG00000073712	-0.502440226185333	5.2928780778359	0.0793670621458467	0.838314104071872	FERMT2
ENSG00000241472	1.05708703288796	2.24642143175296	0.079427556192346	0.838314104071872	PTPRG-AS1
ENSG00000244607	0.720844984830435	-0.70202086148508	0.0794275981059227	0.838314104071872	CCDC13
ENSG00000121152	-0.540896734628348	2.94110239976782	0.0794493681783323	0.838314104071872	NCAPH
ENSG00000162434	-0.298777758925941	7.44857408460948	0.0794894618889123	0.838317576559304	JAK1
[truncated: 19,083 more rows]
