# Supplementary material for: In vivo tumor immune microenvironment phenotypes correlate with inflammation and vasculature to predict immunotherapy response
Source: Nat Commun. 2022 Sep 9;13:5312. doi: 10.1038/s41467-022-32738-7 (PMC9463451; doi:10.1038/s41467-022-32738-7)
Supplement: Supplementary file 8 — Source Data [file 41467_2022_32738_MOESM8_ESM.zip › source data/Figure 3_S3/modulegenes.tsv]

genes	modules
RN7SK	Not.Correlated
NEAT1	M3
RN7SL2	M4
RN7SL1	M4
FLG	M1
RNVU1.7	M4
KRT1	M1
KRT10	M1
FLG2	M6
COL1A1	M7
DSG1	M6
COL1A2	M7
VCAN	M6
ABI3BP	M3
RNU1.1	M4
BNC2	M3
RPPH1	M4
FN1	M7
ZFC3H1	M3
RNU4.2	M4
SORL1	M1
PTCH1	M3
LRIG3	M3
DCN	M5
KRT15	M2
AHNAK2	M6
CREB5	M3
COL17A1	M6
SPINK5	M1
GJB2	M5
DSC2	M8
KRT6A	M8
CASP14	M1
FAT3	M3
NAV2	M6
EDIL3	M1
POSTN	M7
LGR5	M3
CCDC80	M5
MEGF6	M2
MIR99AHG	M3
SFRP1	M2
CD74	M2
DSG3	M8
GAPDH	M1
HLA.B	M2
DMD	M3
MAGI1	M3
PCNT	M2
ADGRL3	M3
KALRN	M3
EXPH5	M6
THBS1	M7
FLRT2	M1
EHF	M1
PIK3C2G	M3
KRT6B	M8
DSG2	M3
MMP2	M7
FAT2	M1
DMKN	M1
JUP	M1
ALCAM	Not.Correlated
PELI2	M3
CDSN	M1
KRT2	M5
TIMP3	Not.Correlated
NTRK3	M1
HLA.DRA	M2
ABCA12	M1
GLTP	M1
SAMD5	M3
SLC39A14	M6
FRAS1	M3
CLCA2	M8
CFH	M5
SBSN	M1
TMTC1	M4
SLC6A6	M7
SDC2	M3
RUNX1T1	M1
IGF2BP2	M3
S100A7	M8
TFAP2B	M3
SPRR1B	M8
TENM2	M8
TYRP1	Not.Correlated
TMEM45A	M1
SCEL	M6
CDH11	M6
LCP1	M2
LOC729732	M2
KLK7	M8
LRP8	M6
SMG1P5	M1
PDGFA	M3
HLA.A	M2
KCTD12	M5
HLA.DPA1	M2
HOPX	M6
KRTDAP	M1
SCD	M8
WNT5A	M6
LMO3	M4
CSTA	M1
GLI2	M3
PLEKHG4B	M3
F13A1	M2
CSPG4	M5
FHL1	M4
CHCHD7	M3
NREP	M6
GFRA1	Not.Correlated
TTN	M5
DHCR24	M1
HLA.C	M2
KRT16	M8
ADAMTS3	M3
PDGFRB	M7
SNORA73A	M4
GRHL1	M1
GPR161	M3
EPCAM	M3
LOR	M1
TNFRSF19	M6
PTCH2	M6
ACSL1	M1
LRRCC1	M3
FGL2	M5
NECTIN1	M1
ZNF737	M4
SNORA53	M4
LGALSL	M6
RNU4.1	M4
SULF2	M4
PDE5A	M1
SOX13	M3
TACSTD2	M1
ZBTB10	M1
SVEP1	M5
MAL2	M1
SNORD17	M4
FASN	M1
SPRR2G	M1
PTPRC	M2
SFRP2	M3
HLA.DPB1	M2
SCD5	M3
SOSTDC1	M3
NPNT	M1
TET1	M1
SFN	M1
PLAG1	M3
ZNF518B	M2
CHL1	M1
S100A9	M8
KRT80	M1
EGR1	M2
DCT	M5
SLC7A8	M7
KIAA1549	M3
INHBA	M6
DNAH14	M3
HAL	M1
VDR	M7
TNS4	M1
SLC2A1	M1
SERPINB3	M8
UST	M3
AZGP1	M1
PLCE1	M3
CXCL12	M5
ID4	Not.Correlated
CDON	M5
ZNF483	M2
DPP4	Not.Correlated
SPRR2E	M8
FABP5	M1
SAMHD1	M2
TGM3	M7
SYNJ1	M4
NOTCH3	M4
THSD4	M3
CHST2	M3
AQP3	M1
LYZ	M2
MPEG1	M2
KLF4	M6
NFKBIZ	M1
SEMA3C	M2
FSIP2	M3
ALDOA	M1
TUBA1C	M1
RMRP	M4
SPON2	M3
C3	M2
CCDC3	M1
CA12	M1
ANXA8L1	M1
AQP1	M4
CDHR1	M2
NTRK2	M5
HCP5	M2
GREM1	M7
ABCA6	M5
PTGS1	M6
KPRP	M1
MTRNR2L8	Not.Correlated
SLITRK2	M2
BIRC3	M2
EVPL	M1
GPC1	M4
STEAP4	M2
COL11A1	M6
TNXB	M5
RNVU1.28	M4
NAALADL2	M4
SORD	Not.Correlated
ADAMTS17	M2
S100A8	M8
KRT6C	M8
BHLHE40	M2
PYGB	M1
CIITA	M2
CCN2	M7
LAMB4	Not.Correlated
LAPTM5	M2
ZNF750	M1
ASPRV1	M1
CHGA	M1
CADM1	M6
IGSF10	M5
PTGER3	M1
FHOD3	M2
ZNF711	M4
TSHR	M3
FAM83F	M1
PMEPA1	M7
MPZL3	M1
SHROOM2	M1
H19	M3
KLK5	M1
RPS26	M4
IGF2	M7
ANXA8	M1
DUXAP10	M1
C1orf116	M1
PLSCR4	M1
FOXI3	M3
ATP6V1C2	M1
ARHGEF4	M1
ERAP2	M2
SULT1E1	M3
ELOVL4	M1
BHLHE41	M4
LY75	M2
HLA.DRB1	M2
MSMO1	M1
PLA2G4E	M1
DUOX1	M1
HECW2	Not.Correlated
GPC4	M6
TGFBR3	M5
RN7SL3	M4
SYNPO2	M5
A2ML1	M8
GPRIN3	M2
EREG	M1
IVL	M8
LAD1	M1
NLRC5	M2
FOS	M2
LYPD3	M1
PDGFC	M1
HSPB1	M1
LAMB3	M7
KIAA1549L	Not.Correlated
AFF2	M2
GULP1	M4
TUBA4A	M1
CD36	M1
FBN3	M3
HLA.DQA1	M2
CYYR1	M3
DKK2	M1
GSTP1	M1
C6orf132	M1
SEMA3D	M1
SHANK2	M6
DUSP1	M2
HMGA2	M6
SHOX2	M3
CHI3L1	M5
LINC00665	M3
ME1	M1
TTN.AS1	Not.Correlated
CALML3	M1
ZNF300	M1
ABCA8	M5
MRC1	M2
VEGFA	M8
ATP1B1	M2
HK2	M8
LCE2B	M1
NTN4	M1
ARHGDIB	M2
EDNRB	M5
ADCY2	M1
IFI44L	M2
MME	M4
SERPINB13	M8
MFAP4	M7
SLC44A5	M1
DOCK11	M2
CERS3	M1
NCCRP1	M1
FYB1	M2
CD34	M5
CPA4	M1
SLITRK6	M2
SCN2A	M4
PAPLN	M2
SYNC	M3
SOAT1	M1
PCDH11X	M1
TBX18	M5
EIF3CL	M4
PRICKLE1	M2
FKBP5	M2
NEURL1B	Not.Correlated
ANKRD33B	M7
MX1	M2
SOX11	M1
ZNF626	M4
PAMR1	M3
NIBAN2	M1
SLC2A3	M7
APOD	M5
ITGA11	M1
FBLN2	M2
TMEM200C	M3
MEX3A	M6
IRS4	M3
FLRT3	Not.Correlated
CNTNAP3B	M5
S100A16	M1
LOC389906	M2
ACSBG1	M6
TAGLN	M7
TSPYL5	Not.Correlated
FAM227A	M3
COLEC12	M5
ADAMTS5	M2
F3	M2
ZFP36	M1
EGLN3	M1
DUXAP8	M1
CD81	M4
PLA2G4F	M6
CCDC144A	M4
XIST	M1
CCN1	Not.Correlated
GCOM1	M1
ZNF677	M3
ARG1	M1
CTSH	M1
KRT23	M1
LDLR	M1
TUFT1	M1
SERPINB7	M6
PGM1	Not.Correlated
MYO3B	M6
ACTA2	Not.Correlated
IL7R	M2
RASSF2	M2
GSTM3	Not.Correlated
ZNF880	M1
IL20RB	M6
AKNA	M2
FREM2	Not.Correlated
CUX2	M1
CFAP70	M1
CYBB	M2
LHX2	M3
KIFC3	M4
CD84	M2
NRXN3	M3
TLL1	M1
KLHL23	M3
CD93	M2
WNT2B	Not.Correlated
CSTB	M1
CTSS	M2
GLIPR1	M2
LRRC15	M7
NMNAT2	M1
TUBB6	M1
IRF1	M2
VWF	M2
PAX8.AS1	M2
GSDMA	M1
ALDH3B2	M1
THY1	M7
FURIN	M4
MYL9	M6
TENM3	Not.Correlated
GALNT15	M1
IMPA2	M1
NECTIN4	M1
SGPP2	M1
IL1RN	M1
PTPRT	Not.Correlated
TBX1	M6
ZNF471	M3
GLI1	M3
ADAMTS6	M1
IGF1	M5
GRN	M4
DOCK2	M2
PTGS2	Not.Correlated
ZFHX4	M1
FAM83G	M1
P2RY1	M1
PXYLP1	M6
MGST1	M1
PDGFD	M5
S100A2	M8
NCKAP1L	M2
FADS1	M1
SLC15A1	M1
CXCL9	M2
SLCO2A1	Not.Correlated
SERPINB2	M1
CNTNAP3	M5
CTSD	M4
DUSP7	M1
MX2	M2
ISM1	Not.Correlated
UCP2	Not.Correlated
TRPV3	M1
TNFAIP2	M2
UNC5B	M7
DGAT2	M1
PLCB1	M1
LEPR	M5
U2AF1L5	Not.Correlated
ZNF135	M3
IKZF1	M2
LIPG	M8
PRKN	M6
ZNF154	M3
SLC22A23	M3
CDKN2B	M1
LCP2	M2
SERPINF1	M2
ABCA9	M5
LINC02167	M3
CLU	Not.Correlated
ANKRD18A	M1
ADAMTS12	M7
SERPINB4	M8
MLANA	Not.Correlated
PLCXD1	M1
ALS2CL	M1
SMTN	M1
EDNRA	M7
MYC	M1
KLK13	M8
CD163	M2
TENM4	M4
IL33	M5
MTMR7	M3
MATN2	M5
ITGB6	M5
FCGR2A	M2
TBC1D9	M2
LINC01748	Not.Correlated
FCGBP	M1
FMOD	M4
WNT7B	M2
PLBD1	M8
IL6R	M2
ELOVL1	M1
SLC1A2	M3
CLTB	M1
SPAG17	M4
ROR1	M2
MIRLET7BHG	M4
SIK1B	M2
ADGRG6	M6
SPTSSB	M1
STAB1	M2
RAPGEFL1	M1
LYPD5	M1
SBNO2	M4
MALL	M1
PRELP	M2
PPARD	M1
CALML5	M1
HIP1R	M4
CYTOR	M2
PCDH1	M1
ANXA3	M6
HLA.DQB1	M2
GDA	M1
SCARNA16	M4
PFKFB3	M1
GRHL3	M1
ZNF418	M3
STAC2	M3
COL6A5	M2
PPIF	M1
IKZF3	M2
GBP5	M2
MS4A6A	M2
EVI2B	M2
NIPAL4	M1
LOC102723360	Not.Correlated
ATP10B	M1
NLRP10	M1
CDKN1A	M1
DLEU1	M1
LCE1B	M1
KLF11	M5
SLCO1A2	M3
TGFB2	M1
PTGFR	M2
LCE1C	M1
SMOC2	M3
HLA.DMB	M2
SGIP1	M7
MYCN	M3
BOK	M2
ZNF667	M3
KRT77	M2
EMBP1	M3
CCDC30	M3
OAS2	M2
LIPN	M1
ECM1	M4
AADACL2	M6
RASGRP1	M2
PRDX2	M1
ZNF486	M4
CTTNBP2	Not.Correlated
RNASE1	M2
DACH1	M1
ITIH5	M5
PLIN2	M1
ABCA10	M5
SLC8A1	M2
KRT75	M1
IRF8	M2
ZNF382	M3
AR	M5
IL36RN	M1
PI15	M5
UTP14C	M1
KLK11	M1
GALNT16	M5
ZBTB7B	M1
LCE2C	M1
FADS2	M1
PKP3	M1
SEL1L3	M2
WDFY4	M2
ZNF727	M1
LOC100507557	M3
SULF1	M7
MIAT	M7
LOC102724219	M4
LINC00964	M3
JAML	M2
CRABP2	M1
RASSF4	M2
TRMT9B	M5
SPRR2D	M8
LYN	M2
DNAH6	M3
IFI44	M2
L3MBTL1	Not.Correlated
FLI1	M2
TMEM86A	M1
TTYH3	M4
CYP4F11	M2
KCNK6	M1
IRF4	M2
TAP1	M2
COL5A3	M4
CNFN	M1
FZD8	M3
AOX1	M2
ATP13A4	M1
SH3GL1	M4
FNDC1	M1
SDK2	M5
NTPCR	M2
ADA2	M2
PPP2R2C	M1
SORBS2	M1
IL10RA	M2
ZNF790.AS1	M1
S100A7A	M8
SHB	M3
RNASE7	M1
SLC37A2	M1
MAP9	M1
ELMOD1	M6
LMX1B	M3
LINC00476	M2
ELMO1	M2
GLDN	M5
KCNN3	Not.Correlated
TPTEP1	M1
FOSB	M2
LOC102546294	M1
PCDHGA6	M3
NCAM1	M1
SLCO2B1	M2
SLC6A1	Not.Correlated
PCDHGB6	M2
COL6A6	M2
MMRN1	M5
TMEM51.AS1	M3
PROM2	M1
MAPK10	M3
KC6	M3
SLC1A3	M2
BPIFC	M1
KCNMA1	M5
LY6D	M1
LAMP3	M2
TUBB2A	M1
ICAM1	M2
ANPEP	M2
SERPINA12	M6
CCL2	M8
FAM66B	Not.Correlated
LRP2	M1
FAM161A	M1
ADGRB1	M6
SMPD3	M1
MREG	M1
PTPRU	Not.Correlated
DGKI	Not.Correlated
LINC00648	M1
SHISA2	M2
CRNN	M4
TEAD3	M4
RYR2	Not.Correlated
TSC22D3	M2
GNB2	M4
SNORA22	M4
LOC101927560	Not.Correlated
CLCN7	M4
ALDH1A1	M2
WFDC5	M1
MIR22HG	M3
RBFOX1	M3
SLC6A11	M7
RPS6KB2	M4
FAR2	M3
IL31RA	M3
COTL1	M2
PCDH9	M1
GVINP1	M2
PLCH1	M3
PCDHGA8	M3
ADAP2	M1
PER1	M3
PCDHGB4	M3
NFASC	M2
ADAM28	M2
MT1E	Not.Correlated
FRG1CP	M4
ZNF90	M4
LSAMP	M5
ADAM15	M4
CPVL	M2
PODN	M2
CACNA2D2	M3
PWAR5	M1
GPX3	M1
GAS6	M4
DUXAP9	M1
SRGN	M2
SOX7	M1
MPPED1	M3
TMEM79	M1
FGF7	M2
PEG3	M3
ALOX12B	M1
EIF6	M1
LCE1E	M1
FAM157A	Not.Correlated
KCNE1B	M3
CPED1	M5
GSDMC	M1
INPP5D	M2
PDLIM3	M1
EPSTI1	M2
TRAF3IP3	M2
KLHL31	M4
PLAU	M1
IFI6	M2
DOCK3	Not.Correlated
MAP3K6	M4
ARHGEF10L	M4
SCNN1A	M1
PMAIP1	Not.Correlated
PTPRN2	M4
PRUNE2	M2
ZNF334	M1
SLC29A1	M2
PCDHGB2	M3
LOC107985164	M3
PCDHB2	M1
SNORA63	M4
CCL28	M4
LYPLAL1	Not.Correlated
MYH11	M5
PLXNA4	M2
EFCAB6	M3
ELN	M7
CD68	M2
PDPN	M1
LOC654780	M3
ACAP3	M4
SYNGR2	M4
OMD	M5
ZBTB7C	M1
PTGDS	M2
SDR16C5	M1
GBP4	M2
IFIT3	M2
KIF26B	M7
HAS2	M2
NFATC4	M4
SOBP	M5
KLHL29	Not.Correlated
TGM1	M1
RERG	Not.Correlated
KCNH8	M3
TMEM119	M7
CLEC7A	M2
VSIG10L	M1
EPHA2	M1
MED12L	M6
ZNF208	M1
ABLIM3	M5
RIPOR2	M2
PIK3CG	M2
NOVA1	M1
GPR157	M1
LOC100506606	M2
TYMP	M4
IQCA1	M3
SPEF2	M1
VCAM1	M2
TPD52L1	M1
DENND2A	M3
RASGRF2	M6
C21orf62	M3
ULK3	M4
CHMP1A	M4
SCARNA2	Not.Correlated
FIBIN	M7
MFAP5	M5
NRG1	M1
SRPX	M5
SLC7A11	M4
PFKFB4	M5
NBL1	M4
CD4	M2
KLK10	M1
PLA2G4B	M1
SH3TC2	M3
ZDHHC11B	M5
HSPB8	M1
IFI27	M2
LCE1A	M1
NPIPA5	Not.Correlated
FOXP2	M5
SDK1	M1
GALNT6	M1
RAB25	M1
MT1X	M1
FGD5	M2
TSPAN2	M1
ALDH1A3	M8
ANKRD36BP2	Not.Correlated
SLC5A1	M1
JUNB	M1
SOCS3	M2
MUC20	Not.Correlated
PRKCB	M2
DNAH7	M1
CSF2RB	M2
FMNL1	M2
FAM25A	M1
DPY19L2	M8
PCDHB16	M1
XKRX	M1
ZNF257	M4
ETV1	M1
P2RY14	M5
GADD45A	M2
HAUS7	M2
TENM1	M5
SYT17	M2
CRISPLD1	M6
CDH22	M3
SOX6	M5
KLK6	M8
SYCP2	M1
CEMIP	M1
SLC38A5	M7
PRAG1	M1
WNK2	M3
PDLIM7	M7
PCSK6	M1
TGFA	M1
SYCP2L	M1
CDH19	M1
HCLS1	M2
KIAA0513	M1
ATP12A	M1
ZC3H12A	M1
LOC339260	M1
FAM83C	M6
ADAMTS18	M1
CNTN3	M5
DHCR7	M4
PCOLCE	M7
MAMDC2	M5
TOM1	M4
PNP	M8
SH3GL3	M6
LONRF2	Not.Correlated
TTC22	M1
EML5	M6
ADAM12	M7
MACROD2	Not.Correlated
CYP1B1	M2
THNSL1	M3
ARHGAP30	M2
FKBP10	M7
STC1	Not.Correlated
NEK11	M1
CHRD	M2
SPRR2A	M8
KRT78	M1
GJB3	M1
FAM106A	M1
IL22RA1	M1
CORIN	M2
DENND3	M2
PCDHGB5	M3
PLEK	M2
RYR3	M2
CRCT1	M1
TMEM45B	M8
WDR17	M3
HLA.DMA	M2
PLA2G4D	M1
SEMA3A	M5
MAGED4B	M6
MASP1	M4
CWH43	M1
PHEX	Not.Correlated
CACNA2D3	M1
C1orf68	M6
CEBPA	M1
ATP8B4	M2
CECR2	M5
NNMT	M7
SCARNA1	M4
ABHD17A	M4
SIK1	M2
HYDIN	M1
SCUBE2	M2
TENT5C	M2
FPR3	M2
CSF1R	M2
PRLR	M2
WDR78	M3
LINC01133	M4
ITPKC	M1
MT2A	M1
LCE2A	M1
HBEGF	M8
GRAMD1B	M6
RGS1	M2
CFAP43	M3
TSPAN12	M3
SLC24A3	Not.Correlated
PSAPL1	M1
OTUB2	M1
ADAM23	M2
C1QTNF1	M4
ATG9B	M1
SPSB1	M7
FGFBP1	M1
SERPINB12	M1
SLA	M2
METRNL	M4
FAM189A2	M5
KIF26A	M3
WFDC12	M1
SERPINE1	M2
CLEC2A	M3
LSP1	M2
OLFML2B	M7
IER2	M4
RGPD2	Not.Correlated
KIF12	M3
SYT14	Not.Correlated
PLIN3	M4
CA2	M2
KCNQ3	Not.Correlated
ENDOU	M1
HDC	M2
SFMBT2	M2
ANKRD35	M1
ZNF385D	M5
GPC6	Not.Correlated
ZNF528.AS1	M3
NR4A1	M7
KCNE1	Not.Correlated
CDRT4	M2
CAMK4	M2
ID1	M2
EPS8L1	M1
AQP9	M1
PLCB4	M5
FAAH	M2
MAP2K3	M1
OVOL1	M1
SLC28A3	M1
ENG	M2
PGM5	Not.Correlated
SQOR	M1
FCER1A	M2
AFF3	M5
NR4A3	M2
RUNX3	M2
WNT4	M6
BTC	M8
COL4A6	M3
BTNL9	Not.Correlated
NCAM2	Not.Correlated
MRVI1	M2
MYEF2	M1
MMP11	M7
LY6G6C	M1
SLC6A14	M8
MST1L	M1
ABCA2	M2
PEG10	Not.Correlated
RAB3B	M1
CCDC69	M2
LRRTM4	M3
ATF3	M2
MNS1	M1
AKR1C1	M2
PCDHGA5	M3
ABCC3	M1
PDK4	M5
H3C2	M1
JCHAIN	M2
EDAR	Not.Correlated
RCSD1	M2
NR4A2	M7
TLCD4	M3
NCALD	M7
SLPI	M1
PRAME	M3
CYP3A5	M5
LINC01006	M1
KYNU	M1
SNORA74A	M4
CYTIP	M2
ATP8A2	M1
CD96	M2
CYP4F22	M1
MNDA	M2
ZNF610	M3
S100A4	M2
SCRIB	M4
ISLR	M7
GIMAP5	M2
TWIST2	M4
EPHB2	M2
ZBTB16	M5
SCN9A	M5
KLHL6	M2
SLC27A4	M1
LINC01876	M1
NOD2	M1
HEPHL1	M8
TMEM40	M1
ADGRE5	M2
PLCB2	M2
TIGD7	M3
SPRY3	M1
TTTY10	Not.Correlated
PIM2	M2
CSF1	M2
ADH1B	M5
WDR81	M4
B3GALT5	M1
MAB21L4	M1
ANGPTL1	M5
SRXN1	M1
DUSP5	M1
PLCD3	M4
LUCAT1	M1
ZNF732	M4
KRT79	M1
BCKDK	M4
RNF165	M1
CFD	M5
UPP1	M8
GPC3	M4
CLCN2	M2
LY6E	M4
PLSCR3	M4
SCN3B	M5
LCE3D	M1
GRM1	M1
VIT	Not.Correlated
ABHD12B	M1
PRKY	M1
LRRC6	M3
COMP	M4
NCF2	M2
CCBE1	M5
IL1R2	M1
NAALAD2	M1
ENPP5	M3
SPP1	Not.Correlated
CP	M2
ADAM33	M4
ZNF571.AS1	M1
ITGAX	M2
HELZ2	M4
PCDHB9	M1
ITGB2	M2
LMCD1.AS1	M1
PPARGC1A	M2
ADAM22	M5
MAOA	M5
ZNF229	M3
CCN4	M7
CCDC141	M5
NRXN1	M8
GIMAP4	M2
PCBP3	M6
PCDHGA7	M3
ZNF454	M1
ITK	M2
STXBP6	M7
ZNF214	M4
PIP5K1B	M4
HHIP	M1
AJAP1	Not.Correlated
APOL3	M2
EPN3	M1
ARHGAP15	M2
UPK3BL1	M4
GPR183	M2
RIN3	M2
GATD3B	M1
IFITM1	M2
APCDD1L	M8
PGGHG	M4
PIK3AP1	M2
PCDHB3	M1
ALOXE3	M1
TXLNGY	M1
IL15	M2
FBXW5	M4
TPSAB1	M2
FBN2	Not.Correlated
RPTN	M1
MAATS1	M4
PGAP4	M1
PI3	M8
ADTRP	M1
COL9A2	M1
FCGR2B	M2
PDE8B	M1
HLA.DRB5	M2
TFEC	M2
ABCB11	M2
MYZAP	M1
PCDHB12	M1
SEMA3B	M6
TCAF2	M3
TSPAN11	M2
THNSL2	Not.Correlated
SPN	M2
PLEKHO2	M4
PCDHGB3	M3
PLK3	M4
CYP4F12	M1
USP9Y	Not.Correlated
PTPN22	M2
FGD2	M2
TNFRSF1B	M2
PPP4C	M1
PCDHGB8P	M2
ATF7IP2	Not.Correlated
NEXMIF	M4
SELE	M2
LRRIQ1	M1
CYTH4	M2
PTAFR	M1
TPPP3	M6
MMP1	M8
SCUBE3	M1
SAMSN1	M2
SOX2.OT	M1
GABRB3	M1
GADD45B	M2
HES2	M1
ZKSCAN7	M3
CORO2A	M2
CLSTN2	M2
LINC01139	M6
CSRP2	M3
IRX4	M7
RDH12	M1
DRC3	M1
PI4KAP1	M1
MUC16	Not.Correlated
ACVR1C	M3
PROCR	M2
SNORA37	M4
FAM41C	M3
MARCHF3	M1
FCER1G	M2
ZNF730	M4
TP53AIP1	M1
TMEM220	M8
SPOCK2	M2
HMGA2.AS1	M1
NDRG4	M1
PARVG	M2
SSR4	M4
MEOX2	M5
KCNJ15	M1
PCDHB11	M1
MDGA1	M2
GJA3	M6
TMPRSS11F	M1
CYSLTR2	Not.Correlated
GALNT18	M2
CDH8	M6
PCDHB10	M1
CRAT	M1
BICDL2	M1
CDH23	M5
NRN1	M5
FGF13	M3
PITX2	M3
SDR9C7	M1
CERCAM	M4
DDX39A	M4
CARD14	M1
RGS6	M1
IGSF11	M1
FAM43A	M1
ITGAL	M2
IFI30	M2
WNT3	M2
ALOX5	M2
SPTB	M3
CPS1	M2
GAB3	M2
GBP6	M1
NOX4	M6
RUBCNL	M2
BCYRN1	M1
CASC9	M6
PARP15	M2
CTHRC1	M7
PTK6	M1
LOC158434	M3
SLC16A9	Not.Correlated
STC2	Not.Correlated
CDK20	M1
ZNF469	M5
LAIR1	M2
SOGA3	M2
SLC24A5	Not.Correlated
LCE2D	M1
ALDH3A1	M1
CHP2	M6
GIMAP6	M2
ZNF492	M1
STX11	M2
NUAK2	M1
PIEZO2	M5
CABP1	M6
TPSB2	M2
TRPM4	M4
PNPLA2	M4
GNA15	M1
SSC5D	M8
GRIA1	M6
SLCO4C1	M1
NPY1R	M2
ZNF285	M3
LOC112268389	M1
IGSF6	M2
CTAGE8	M1
MYO1F	M2
LIFR.AS1	M4
TMPRSS4	M8
TM7SF2	M1
APCDD1L.DT	Not.Correlated
CHRDL1	M5
LILRB5	M5
ELAVL2	M3
KLK8	M1
LRRC32	M7
FOXQ1	M2
LOC105374618	M3
PRSS8	M1
ACSL5	M2
COL10A1	M6
CCL22	M2
SNORD22	M4
TYROBP	M2
PPP1R16B	M2
ZIK1	Not.Correlated
CCL21	M5
RAC2	M2
SYNM	M5
TTC39A	M1
TGM5	M1
PSMB9	M2
RORC	M7
SNCAIP	M7
C19orf48	M4
ADAMTSL1	M1
GREB1	Not.Correlated
CST6	M1
TCHH	M1
PRTG	M1
GPR153	M4
S1PR1	M2
FZD10.AS1	Not.Correlated
AKR1C2	M1
LGR6	M7
ZNF221	M3
MFSD5	M4
UCN2	M7
SPRR4	M1
ERC2	M1
ARHGAP33	M4
LINC00865	M1
PLAUR	M1
MCOLN2	M3
SLC22A3	M2
MXRA8	M4
FRMPD1	M1
ACP7	M1
MLLT11	Not.Correlated
PIM3	M4
CD53	M2
CXCR4	M2
USP2	M1
COL8A2	M7
C1QB	M2
A2M.AS1	M2
RGPD1	Not.Correlated
SLC6A15	Not.Correlated
CPZ	Not.Correlated
IL2RG	M2
MYO1G	M2
LAMC3	M4
FZD2	M1
MIF	M1
ITGA8	M2
RORB	Not.Correlated
ZFPM2	M5
CNTN4	M1
GRIK2	Not.Correlated
CFAP54	M3
SLC6A4	M1
EVI2A	M2
TMCC1.AS1	M3
DCDC1	M1
CD209	M2
BDKRB2	M1
PLPP2	M1
MPST	M4
TMEM132A	M5
CPXM2	M7
TPPP	M5
PAX6	M4
DTNA	M5
SULT2B1	M1
LOC100507516	M8
CX3CL1	M4
CD200R1	M5
APOL1	M2
LGALS9	M2
PNLIPRP3	M1
FGF10	M1
PCDHB4	M1
FIRRE	Not.Correlated
APBA2	M5
HS3ST3B1	M2
SERINC2	M4
UTY	M1
UGT2A1	Not.Correlated
PAK3	Not.Correlated
RAG1	M3
SGSM1	Not.Correlated
CD82	M4
TAGAP	M2
NOCT	M1
KCTD11	M1
RNPEPL1	M4
CSMD1	M4
ZSWIM4	M4
UAP1L1	M4
SLC52A1	M5
LMF2	M4
C1QTNF7	M5
MOCS1	M1
AP5Z1	M4
EPHX3	M1
STMN2	M5
PKHD1L1	M5
COL28A1	M1
DDX3Y	M1
THEMIS2	M2
GGTA1P	M5
ADAM20	M2
RABGGTA	M4
PNPLA1	M6
SSTR2	M2
ABTB2	M6
P2RY2	M1
PLA2G2F	M1
AOAH	M2
SNX20	M2
MICALL2	M3
PLPP4	M6
LOC101927943	M1
APBB1IP	M2
ENPP4	M2
CHRNA5	M1
NLRX1	M4
PTGIS	M5
LOC101928978	M3
GPR174	M2
CAVIN2	M5
ABCC12	M3
JAK3	M2
ANKRD18DP	M1
LINC00861	M2
SNAP25	M1
RPS6KA4	M4
CD248	M2
VSIR	M2
MUCL1	M3
IL36G	M1
CCR2	M6
ZSCAN23	M3
SMPD1	M4
KIAA1324	Not.Correlated
HMOX1	M1
DGCR5	M1
DNAAF4	M4
