# Supplementary material for: In vivo tumor immune microenvironment phenotypes correlate with inflammation and vasculature to predict immunotherapy response
Source: Nat Commun. 2022 Sep 9;13:5312. doi: 10.1038/s41467-022-32738-7 (PMC9463451; doi:10.1038/s41467-022-32738-7)
Supplement: Supplementary file 8 — Source Data [file 41467_2022_32738_MOESM8_ESM.zip › source data/Figure 5_S5/Figure 5.xlsx]

## Sheet: Figure 5a
patient number	no of vessels	dilated vessel	trafficking	TIL-like	lichenoid inflammation	total lymphocytes	total macrophages	Peritumor inflammmation	Stromal macrophages	perivascular inflammation
P1	1.5	0	0	3	3	3	3	3	3	1.5
P2	1	0	0	1	1	1.5	1.5	1.5	1.5	1
P3	2.5	1.5	1	0	3	2.5	2.5	3	2.5	2.5
P4	2	1.5	1.5	1	1.5	2	2	2	2	2
P5	2	1.5	1.5	1.5	0	2.5	2	2.5	1.5	2
P6	2.5	2	1.5	2.5	1	2	2	2.5	2	2
P7	2.5	0.5	0	2	2	2	3	2.5	3	1
P8	2	2	1.5	1.5	1	1.5	2	2	2	2
P9	3	1	0.5	2	1.5	2.5	2	2	2	1.5
P10	2	1	1.5	2	1	2	1	2	1	2
P11	1.5	0.5	1	2	2	2	2	2	2	2
P12	1.5	0	0	3	2.5	2.5	2	2	2	2
P13	1.5	1.5	0.5	0.5	1	1.5	1.5	1.5	1.5	1.5

## Sheet: Figure 5b
Patient number	Groups: G1- InflamLOW VascHIGH, G2- InflamHIGH VascHIGH	T cells area positivity	TLS area
P1	G1	4.96433	0
P3	G1	6.67022	0
P7	G1	9.55838	3.47042
P9	G1	8.93334	1.27718
P11	G1	7.67683	6.18514
P12	G1	5.23628	5.16242
P2	G2	2.11731	0
P4	G2	2.93027	0
P5	G2	4.16787	0
P6	G2	-	-
P8	G2	0.658668	0
P10	G2	1.22778	0
P13	G2	-	-
