# Supplementary material for: In vivo tumor immune microenvironment phenotypes correlate with inflammation and vasculature to predict immunotherapy response
Source: Nat Commun. 2022 Sep 9;13:5312. doi: 10.1038/s41467-022-32738-7 (PMC9463451; doi:10.1038/s41467-022-32738-7)
Supplement: Supplementary file 8 — Source Data [file 41467_2022_32738_MOESM8_ESM.zip › source data/Figure 6_S6/Figure 6 and S6.xlsx]

## Sheet: Figure 6a
Patient name	Inf-L %	Inf-total area %	Inf-M%	vessel area	vessel count	Vessel Diameter	trafficking count	VEGFA	VEGFD	PDGFD	CD1E	CD3E	CSF1R	CD8B	GZMB	CCL18	CAV1	CCL28
P5	6.79572	17.9028	10.7579	3.5199	19.6153	14.8815	77.5194	18.31	0.681526	6.46896	5.73204	7.00974	13.0705	0.327849	0.643587	34.1074	68.2589	7.83807
P6	7.77906	16.3861	6.7388	3.11687	25.2101	17.098	26.5435	10.976	0.417501	6.65062	4.09299	11.687	6.1452	1.1931	5.13502	7.63671	95.5503	7.99956
P7	6.45792	17.0245	10.9169	1.7013	6.75811	16.481	51.8667	7.8838	0.913773	9.29904	0.893919	0.966716	1.84827	0.407516	0.061939	3.14562	111.092	4.75621
P14	5.42226	13.2569	7.5539	5.23911	17.3569	16.155	49.276	5.52649	2.22664	12.1904	0.221687	0.668964	0.891456	0.083969	0.088921	3.09174	70.7265	3.38039
P17	6.2592	17.1387	8.9662	5.72	17.6309	15.0768	58.8585	123.705	0.538599	3.28516	1.20449	0.841103	3.58559	0	0.20405	3.2817	131.049	32.5892
P20	6.78371	13.6993	6.3557	6.59619	20.9883	17.2445	9.68835	14.5263	0.532995	3.00264	0.750927	1.10922	4.79852	0.200608	0.165177	4.44601	66.6422	3.82251
P21	11.9383	22.5379	9.8582	2.53817	10.5724	14.2665	70.3205	23.3405	0.154537	4.02913	1.19083	2.56345	6.4026	0.625724	1.57045	10.3745	101.663	14.2053
P22	4.12218	22.0779	15.8469	1.04117	11.8078	14.765	47.4632	14.6702	0.232902	0.801522	2.26948	4.63396	8.05182	0.499536	2.08802	6.1608	35.3648	2.82054
P23	12.1955	24.6501	14.7807	5.55761	27.6012	12.744	177.412	22.8648	0.055081	4.11352	1.9107	5.17756	8.47632	0.594105	3.03987	8.10444	82.3823	4.73172
P26	6.97043	24.8356	18.9684	4.28559	20.1992	15.2442	16.6061	14.6188	0.252295	7.42522	2.88067	6.41555	7.68517	0.594062	3.96041	0.953328	61.2122	5.09228
P27	8.85615	24.2563	14.9308	1.6361	7.26698	17.977	59.2856	7.30268	0.198704	20.7455	5.52877	8.66998	10.006	0.552741	1.50708	3.19667	112.901	7.16482
P29	5.27786	24.5607	21.3573	8.90839	21.3497	16.0557	57.8195	8.56677	1.01071	15.9059	4.97903	3.69537	6.67419	0.039061	0.310578	11.6692	73.1705	7.37116
P33	15.4218	29.4055	12.6206	6.31371	13.5169	17.732	77.1157	40.6612	1.66279	24.8191	6.46551	6.63196	11.0816	0.224796	1.21515	14.3694	212.638	29.7097
P34	12.5937	33.234	19.4513	2.52857	11.724	14.9795	52.0029	11.8073	0.415897	13.7847	5.12366	9.02704	12.3614	0.92658	0.999847	25.632	142.377	22.9751

## Sheet: Figure 6b
modules	P14	P17	P20	P21	P22	P23	P26	P27	P29	P33	P34	P5	P6	P7
M1	-0.474364	-0.224067	0.0384016	0.170018	0.497536	0.16057	0.386988	-0.0600173	0.00762968	-0.417898	-0.100883	0.217326	-0.188234	-0.0130076
M2	-0.506941	-0.483758	-0.0238597	0.0672113	0.252458	0.166457	0.282459	0.117253	-0.0145475	-0.091742	0.0881547	0.266084	0.275513	-0.394742
M3	0.322158	0.285386	-0.0995657	0.101299	-0.643776	0.0375852	-0.401302	0.122046	0.0476338	0.246325	0.162313	-0.257216	-0.110391	0.187505
M4	0.00178188	-0.486653	0.27621	0.090242	0.378686	0.185036	0.266686	-0.0587287	-0.0219125	-0.605903	-0.154968	0.17991	-2.04451e-05	-0.0503655
M5	-0.195003	-0.431439	-0.377044	-0.303241	-0.0645315	-0.268178	0.144396	0.307525	0.270672	0.251894	0.268429	0.34142	0.13562	-0.080519
M6	0.439166	0.337868	0.310743	0.0623909	-0.364393	0.157998	-0.277818	-0.0559002	-0.304445	0.121747	-0.114481	-0.4091	0.223985	-0.127762
M7	-0.152591	-0.35193	0.618723	0.0627844	-0.00640736	0.267487	0.11747	-0.0883641	-0.0905999	-0.290247	-0.202871	0.0350232	0.383358	-0.301835
M8	-0.619195	0.093367	0.141665	0.340391	0.363141	0.301771	0.316176	-0.102568	-0.221975	-0.188021	-0.0598884	-0.106112	-0.182163	-0.0765886
Not.Correlated	-0.474423	-0.125258	-0.267744	0.0152831	-0.112569	-0.260926	-0.0487597	0.0577396	0.354126	0.183364	0.320899	0.122577	-0.266891	0.502581

## Sheet: Figure S6
column	column	correlation	p-value
V.Area..	V.Area..	1	NA
v.DIAMETER.pixels.	V.Area..	0.151648	0.604791
V.COUNT.no.mm2	V.Area..	0.661538	0.00997518
TRAFFICKING.count.mm2	V.Area..	0.0813187	0.782275
Inf.M.	V.Area..	-0.186813	0.522504
Inf.L..	V.Area..	-0.0549451	0.852008
Inf.total.area..	V.Area..	-0.010989	0.970258
M2eigen	V.Area..	-0.353846	0.21454
M5eigen	V.Area..	-0.217582	0.454919
V.Area..	v.DIAMETER.pixels.	0.151648	0.604791
v.DIAMETER.pixels.	v.DIAMETER.pixels.	1	NA
V.COUNT.no.mm2	v.DIAMETER.pixels.	-0.125275	0.669582
TRAFFICKING.count.mm2	v.DIAMETER.pixels.	-0.0901099	0.759339
Inf.M.	v.DIAMETER.pixels.	-0.226374	0.436435
Inf.L..	v.DIAMETER.pixels.	0.0373626	0.899093
Inf.total.area..	v.DIAMETER.pixels.	-0.221978	0.44563
M2eigen	v.DIAMETER.pixels.	-0.283516	0.325966
M5eigen	v.DIAMETER.pixels.	0.213187	0.464303
V.Area..	V.COUNT.no.mm2	0.661538	0.00997518
v.DIAMETER.pixels.	V.COUNT.no.mm2	-0.125275	0.669582
V.COUNT.no.mm2	V.COUNT.no.mm2	1	NA
TRAFFICKING.count.mm2	V.COUNT.no.mm2	-0.296703	0.302967
Inf.M.	V.COUNT.no.mm2	-0.142857	0.626117
Inf.L..	V.COUNT.no.mm2	-0.0769231	0.793806
Inf.total.area..	V.COUNT.no.mm2	-0.0725275	0.805376
M2eigen	V.COUNT.no.mm2	0.318681	0.266785
M5eigen	V.COUNT.no.mm2	-0.0989011	0.736585
V.Area..	TRAFFICKING.count.mm2	0.0813187	0.782275
v.DIAMETER.pixels.	TRAFFICKING.count.mm2	-0.0901099	0.759339
V.COUNT.no.mm2	TRAFFICKING.count.mm2	-0.296703	0.302967
TRAFFICKING.count.mm2	TRAFFICKING.count.mm2	1	NA
Inf.M.	TRAFFICKING.count.mm2	0.142857	0.626117
Inf.L..	TRAFFICKING.count.mm2	-0.0769231	0.793806
Inf.total.area..	TRAFFICKING.count.mm2	0.0769231	0.793806
M2eigen	TRAFFICKING.count.mm2	-0.402198	0.153974
M5eigen	TRAFFICKING.count.mm2	0.353846	0.21454
V.Area..	Inf.M.	-0.186813	0.522504
v.DIAMETER.pixels.	Inf.M.	-0.226374	0.436435
V.COUNT.no.mm2	Inf.M.	-0.142857	0.626117
TRAFFICKING.count.mm2	Inf.M.	0.142857	0.626117
Inf.M.	Inf.M.	1	NA
Inf.L..	Inf.M.	0.0769231	0.793806
Inf.total.area..	Inf.M.	0.806593	0.000491113
M2eigen	Inf.M.	0.314286	0.273805
M5eigen	Inf.M.	0.582418	0.0288547
V.Area..	Inf.L..	-0.0549451	0.852008
v.DIAMETER.pixels.	Inf.L..	0.0373626	0.899093
V.COUNT.no.mm2	Inf.L..	-0.0769231	0.793806
TRAFFICKING.count.mm2	Inf.L..	-0.0769231	0.793806
Inf.M.	Inf.L..	0.0769231	0.793806
Inf.L..	Inf.L..	1	NA
Inf.total.area..	Inf.L..	0.586813	0.0273844
M2eigen	Inf.L..	0.226374	0.436435
M5eigen	Inf.L..	0.178022	0.542597
V.Area..	Inf.total.area..	-0.010989	0.970258
v.DIAMETER.pixels.	Inf.total.area..	-0.221978	0.44563
V.COUNT.no.mm2	Inf.total.area..	-0.0725275	0.805376
TRAFFICKING.count.mm2	Inf.total.area..	0.0769231	0.793806
Inf.M.	Inf.total.area..	0.806593	0.000491113
Inf.L..	Inf.total.area..	0.586813	0.0273844
Inf.total.area..	Inf.total.area..	1	NA
M2eigen	Inf.total.area..	0.318681	0.266785
M5eigen	Inf.total.area..	0.459341	0.0984684
V.Area..	M2eigen	-0.353846	0.21454
v.DIAMETER.pixels.	M2eigen	-0.283516	0.325966
V.COUNT.no.mm2	M2eigen	0.318681	0.266785
TRAFFICKING.count.mm2	M2eigen	-0.402198	0.153974
Inf.M.	M2eigen	0.314286	0.273805
Inf.L..	M2eigen	0.226374	0.436435
Inf.total.area..	M2eigen	0.318681	0.266785
M2eigen	M2eigen	1	NA
M5eigen	M2eigen	0.441758	0.113778
V.Area..	M5eigen	-0.217582	0.454919
v.DIAMETER.pixels.	M5eigen	0.213187	0.464303
V.COUNT.no.mm2	M5eigen	-0.0989011	0.736585
TRAFFICKING.count.mm2	M5eigen	0.353846	0.21454
Inf.M.	M5eigen	0.582418	0.0288547
Inf.L..	M5eigen	0.178022	0.542597
Inf.total.area..	M5eigen	0.459341	0.0984684
M2eigen	M5eigen	0.441758	0.113778
M5eigen	M5eigen	1	NA
