# Supplementary material for: In vivo tumor immune microenvironment phenotypes correlate with inflammation and vasculature to predict immunotherapy response
Source: Nat Commun. 2022 Sep 9;13:5312. doi: 10.1038/s41467-022-32738-7 (PMC9463451; doi:10.1038/s41467-022-32738-7)
Supplement: Supplementary file 8 — Source Data [file 41467_2022_32738_MOESM8_ESM.zip › source data/Figure 3_S3/TissueNexusInteraction/intermod5hubtidy.txt]

symbol	sample	log2cpm	pheno
TGFBR3	P5	6.6736	high
PLCB4	P5	4.2505	high
CXCL12	P5	7.0122	high
KCNMA1	P5	3.7363	high
TGFBR3	P6	5.7246	high
PLCB4	P6	4.6271	high
CXCL12	P6	6.4886	high
KCNMA1	P6	4.6222	high
TGFBR3	P21	4.0528	high
PLCB4	P21	2.1671	high
CXCL12	P21	4.2695	high
KCNMA1	P21	3.7435	high
TGFBR3	P23	3.9364	high
PLCB4	P23	2.1623	high
CXCL12	P23	5.4399	high
KCNMA1	P23	3.4229	high
TGFBR3	P26	5.8252	high
PLCB4	P26	4.0647	high
CXCL12	P26	7.4609	high
KCNMA1	P26	5.1706	high
TGFBR3	P27	6.117	high
PLCB4	P27	3.8932	high
CXCL12	P27	7.2803	high
KCNMA1	P27	4.7142	high
TGFBR3	P33	6.0135	high
PLCB4	P33	2.9245	high
CXCL12	P33	6.4832	high
KCNMA1	P33	4.5922	high
TGFBR3	P34	5.8455	high
PLCB4	P34	4.0074	high
CXCL12	P34	6.5262	high
KCNMA1	P34	4.2061	high
TGFBR3	P7	4.6743	low
PLCB4	P7	2.93	low
CXCL12	P7	4.3275	low
KCNMA1	P7	4.7831	low
TGFBR3	P14	4.4603	low
PLCB4	P14	3.3518	low
CXCL12	P14	5.4892	low
KCNMA1	P14	2.3697	low
TGFBR3	P17	4.0499	low
PLCB4	P17	0.7845	low
CXCL12	P17	3.2973	low
KCNMA1	P17	2.3327	low
TGFBR3	P20	4.3706	low
PLCB4	P20	3.2193	low
CXCL12	P20	4.5644	low
KCNMA1	P20	2.9683	low
TGFBR3	P22	5.3118	low
PLCB4	P22	2.8395	low
CXCL12	P22	6.0149	low
KCNMA1	P22	3.2362	low
TGFBR3	P29	5.713	low
PLCB4	P29	4.1745	low
CXCL12	P29	6.3376	low
KCNMA1	P29	4.4304	low
