# Supplementary material for: In vivo tumor immune microenvironment phenotypes correlate with inflammation and vasculature to predict immunotherapy response
Source: Nat Commun. 2022 Sep 9;13:5312. doi: 10.1038/s41467-022-32738-7 (PMC9463451; doi:10.1038/s41467-022-32738-7)
Supplement: Supplementary file 8 — Source Data [file 41467_2022_32738_MOESM8_ESM.zip › source data/Figure 3_S3/TissueNexusInteraction/skin.txt]

PDE6D	GDF3	0.5564
OFD1	ZMYM2	0.6619
ABLIM1	TMEFF1	0.5598
POLE3	POLR2A	0.638
LACTB2	NOL9	0.575
WDR12	SCG5	0.5334
NXT2	CRHBP	0.5454
AGBL2	METRNL	0.5363
BRCA1	UBE2R2	0.5822
CLIP3	EMB	0.5316
EPHA7	TAMALIN	0.5316
CRHBP	SNX7	0.5392
CRHBP	LHX8	0.5392
POLD1	POLR3G	0.5731
INSR	HOXA4	0.5328
F13A1	MIF	0.5695
PARD6A	GPHA2	0.5848
SPIN2B	CES1	0.5493
EPCAM	MAP1LC3B	0.693
EPCAM	MBTPS1	0.5798
NUCB2	STK38	0.6875
VAX2	ZC4H2	0.5198
MAP3K9	PPFIA4	0.6766
FCRLA	FBXO36	0.5316
EPN1	NPPC	0.5765
ICMT	P2RY8	0.5213
WDR83OS	RAB3GAP2	0.5577
TIFA	DAGLB	0.5305
IRF1	EXT1	0.5406
HERPUD1	POMP	0.7639
PLAUR	MYL4	0.5762
USP13	CEP120	0.5388
TENM1	KLK2	0.5757
GPR85	PURA	0.5295
AQP5	HLA-DOB	0.5651
DNAJB9	MAP1A	0.5419
ESCO1	H2AW	0.5405
MRPL9	JUNB	0.543
PMS1	LRRC1	0.5892
USP45	PHC2	0.5319
HMCN1	STMN3	0.5672
USP1	HMGB2	0.6884
USP1	MAD2L1	0.935
CENPE	CLTRN	0.5392
PMM1	EMCN	0.5753
FHL1	NDUFB6	0.5094
HIGD2A	MGAT2	0.6791
ARPC2	CKAP5	0.576
TAPBPL	RAB40B	0.5564
NOTCH3	OASL	0.558
SPRY1	RPL13	0.5846
UGGT2	TGFBR1	0.5558
TBX3	ADRA1B	0.5078
NXT2	IQGAP2	0.5292
HK2	FAM207A	0.548
IL1R2	LTB	0.8445
TRAPPC1	SMCR8	0.5662
COL16A1	STX2	0.554
STX2	HLA-DPA1	0.533
WDR36	UGT8	0.502
DNAJC6	VGLL4	0.5572
DNAJC6	RAB5A	0.5196
SELE	SOX4	0.7839
CFAP251	MSC	0.5211
PHPT1	TP53BP2	0.5427
NMRK1	VSTM4	0.6403
MAPK4	FOXG1	0.5911
ACAP2	FAM193A	0.8142
FKBP3	RAB4A	0.5818
METTL21A	TMEM154	0.5604
PCDH10	FOXO1	0.5526
MAPKAPK3	TTC5	0.5637
GABRP	PKIB	0.6902
TTBK2	SLC19A1	0.5125
TNNC2	CHP2	0.5635
PRSS16	TCF7L1	0.5989
WNT4	PABPC5	0.5606
RFC5	DNA2	0.9348
LLPH	CCDC28B	0.5103
KLF15	GNL3	0.5211
HTR2A	GNA14	0.5609
CDKN2B	UVSSA	0.5354
ANGPT2	HIF3A	0.5651
ARFGAP2	STX5	0.599
EIF2A	UBXN2A	0.6235
IRX3	OPCML	0.581
CELSR1	MAP2	0.646
AVPR2	P2RY14	0.7195
DDX11	CXADR	0.5167
TCF3	DSN1	0.5685
FAT1	SNRNP200	0.5857
EIF3B	ONECUT2	0.5317
FASTKD1	FEN1	0.7054
GBP2	LRR1	0.5733
PHF10	AGPAT5	0.5705
TEK	ANPEP	0.7829
MBNL2	WNT9A	0.5125
VEGFA	PTPRO	0.7032
CTSC	MIF4GD	0.7202
ESYT2	METTL21A	0.5639
CTAG2	RBM38	0.5562
NUP188	PAIP1	0.5396
SPI1	GASK1B	0.6084
HK3	GSTM2	0.5871
ZNF639	ANKH	0.5093
OASL	KIF24	0.5332
GGA2	SAR1B	0.569
ZFAND1	CASP1	0.5806
CENPF	PRKDC	0.8066
CHD6	CLMN	0.5811
SEPHS1	SLC51A	0.5439
ZC3HAV1	URB2	0.5303
ZDHHC6	ERCC6L2	0.5671
BTBD1	CBX4	0.5775
CYP26B1	GZMM	0.595
DLD	IKBKE	0.57
B3GNT5	FOCAD	0.5559
CDK5R1	MRC1	0.6159
GOLGA3	ADK	0.515
UBE2M	RAMP1	0.5244
KDELR3	PLXNB2	0.7972
GOLGA3	KCNMA1	0.5314
TM7SF3	ABHD3	0.5543
SLC16A7	PID1	0.704
POLB	TOP1	0.7359
FHL2	HDAC2	0.7694
SFT2D3	ZCCHC3	0.6828
TSNAXIP1	CAMK1	0.5142
IGF1R	HTRA4	0.5409
RTN4	SSBP2	0.5193
MAP4K3	TGFB2	0.5431
MS4A2	GRB2	0.5651
NOP58	FAM118A	0.5726
SPAG9	SF3B3	0.5805
TRAFD1	ZHX1	0.5319
E2F5	PGD	0.5177
DDX6	PDCD11	0.5957
TPST2	MAP3K7	0.5296
CDKN3	PSMB6	0.7106
B3GAT1	FN1	0.542
CCDC80	IL27RA	0.5328
LMNB1	PSMG4	0.531
MS4A1	S100A10	0.5651
SYNJ2	SPN	0.5818
TARDBP	RNF20	0.5435
PDE6A	NKIRAS1	0.5651
DSP	ACOT9	0.5647
TMED5	RIOK1	0.5477
CD46	RPP30	0.5214
POLR1E	VPS37A	0.5447
FOXF1	FZD7	0.568
PLEKHG1	DZIP3	0.703
HVCN1	CD300A	0.7631
ALOX15	SGMS1	0.5902
HTR2C	P2RY2	0.5773
MXRA5	STARD13	0.6007
ANKRA2	TYW1	0.5328
PLXNB1	DACH1	0.5564
RABEP1	CYHR1	0.5292
TIMELESS	MXRA7	0.515
CACNA2D1	ZEB2	0.6783
TMEM97	EPS8L1	0.5132
YME1L1	ZNF496	0.5216
HTR1B	SCN5A	0.5946
PLIN3	GRINA	0.5722
LIG1	ANKRD9	0.5561
SH3GL2	CSGALNACT1	0.5392
ADAM10	ATP2A2	0.6871
INPP5A	MYH9	0.5586
RGS1	CCR6	0.7035
SCIN	ZC3HAV1L	0.7841
NFKBIA	POLG	0.6696
IGSF9B	KCNA5	0.5651
SNAI1	TSHZ2	0.7012
SLC15A3	BNC2	0.5919
RB1CC1	SYPL2	0.5008
PDGFRA	TDRKH	0.5843
PRORP	SCP2	0.5458
NAT9	BDH2	0.5496
PGLYRP2	C1QA	0.5762
GYG2	PPP1R16B	0.5845
ELAVL2	STEAP4	0.576
YPEL1	VILL	0.5821
DCLK1	RCAN1	0.521
PMM1	KCTD10	0.5324
CDK5RAP2	ALKBH4	0.525
PNPLA7	EIF2AK3	0.5455
IBTK	XPOT	0.6129
ADM	THTPA	0.5549
POP5	TDRKH	0.5305
KARS1	TST	0.5417
RB1CC1	ANKRD13C	0.5047
EDC4	CLTA	0.5831
TNFRSF1A	CLEC7A	0.8863
SKAP1	LMTK3	0.5762
ELOVL4	REV1	0.5078
HNRNPC	DDX50	0.8429
CDC34	POM121	0.5626
BTG3	SDC3	0.5205
RPL22	ANGPTL7	0.5148
PTGER3	GRID1	0.6406
AFTPH	LSP1	0.5861
TNFAIP8	SEMA4D	0.8261
ZNHIT1	SLC25A11	0.6985
E2F2	COL4A5	0.5263
CD59	NES	0.5519
KLK8	MGMT	0.5823
MACROH2A2	CCDC125	0.5169
WDR83	SYT4	0.5564
GRIN2D	GLUL	0.5602
AEBP2	PPP2R2A	0.5734
VAX2	CCDC170	0.5654
PSMB4	RPL17	0.6986
DYM	ERI2	0.5227
KITLG	SLC29A3	0.5168
DDB2	COX5A	0.7194
ZNF76	LPIN2	0.5439
FDX1	DNALI1	0.5407
IQCA1	NFIB	0.7916
BCKDHB	INHBE	0.5527
FAM214A	DPF3	0.5302
GNS	BTN3A2	0.8187
RPL6	RPS25	0.9552
KCTD9	ZNF2	0.5243
NUP214	CD200R1	0.6028
PLTP	MMP19	0.5946
ELAC2	PNMA2	0.5206
ARHGAP25	TMSB4X	0.7571
CA3	HES3	0.5746
CFTR	IDUA	0.5644
FAIM	KLF13	0.5469
THUMPD1	IFRD2	0.5249
SLC8A3	ITPKB	0.5651
CENPI	MCC	0.5117
SRPK1	MCRS1	0.547
UBR1	KBTBD3	0.5219
PHIP	MRPS28	0.5223
ZNF35	CD2AP	0.5813
FKBP14	GIN1	0.5008
MEPCE	ADCY6	0.5723
PSMB5	MAFF	0.5123
CRTC1	SLC17A5	0.5227
EIF3I	MADD	0.5473
TNFRSF1B	STAC3	0.6265
PSMD14	PSMB4	0.9259
DDX59	PHLDA2	0.5437
RASSF4	CPSF6	0.512
RCN2	ZC3H4	0.5682
DEPTOR	SF3B3	0.5431
NGDN	LYVE1	0.5831
SGPP2	ARL4D	0.5909
NMRK1	GOLPH3L	0.5336
IMPA1	NDUFV1	0.5724
RBX1	SEPTIN1	0.5642
RBX1	TRNAU1AP	0.5028
WDFY4	DLL1	0.5174
RHOT2	EME2	0.878
RFX2	S100P	0.5568
DNMT1	FOXH1	0.7108
CYB5R4	RBM8A	0.5397
RHOA	ITGAE	0.6001
P2RX7	PAK6	0.5651
MAZ	ANKRD36	0.5691
TCERG1	PPIL1	0.618
ELF4	FGF18	0.621
TMEM147	BCR	0.5375
CNTLN	ZNF565	0.524
PDCD6IP	HAP1	0.5581
PDX1	METRNL	0.5321
PSME4	MRPS31	0.543
ZNF148	EMID1	0.5432
CELSR3	ZNF652	0.5435
GLRX3	WDR53	0.5983
PAFAH1B1	HBEGF	0.7003
NPRL3	NUMB	0.5807
DKK1	KNTC1	0.523
WNT1	OSBP2	0.5825
CNOT1	TSEN54	0.5712
SIRT1	ZFR2	0.5769
CMC2	AKR1C2	0.6777
WNT5A	HOMER1	0.5545
POLA1	UVRAG	0.7773
MOV10L1	PDLIM4	0.5651
RIF1	HDHD3	0.5197
PUS7L	EML3	0.5372
UBE2G1	RPUSD4	0.527
UBE2G1	NEMF	0.6261
NHSL1	ENTPD4	0.5492
XAF1	GKAP1	0.5525
NGF	MESP1	0.5389
MAP3K1	DDIT3	0.5286
ABCD1	DAP3	0.6857
PAK1IP1	LZIC	0.6937
TJP1	RPL13A	0.573
AFG3L2	ATP5PO	0.7195
RABEP1	CLTB	0.523
KIAA1549	PDE9A	0.6111
RFFL	MRPL13	0.5242
PPAT	DKK2	0.5705
ZBTB43	CYP4F2	0.5651
HEBP1	RAB3B	0.5616
RUNX3	MAGEA3	0.5627
SARS1	TMEM44	0.5311
MLF2	DLST	0.5949
CACYBP	CSNK2B	0.5754
STIM2	GRTP1	0.5186
SINHCAF	CREG1	0.5311
IKBKB	IRAK2	0.5413
ARMC6	ATL1	0.5372
GCK	GFRA1	0.7028
ABCC5	CALR	0.5545
CEP112	NUDT14	0.5285
TSPAN31	UQCRFS1	0.6176
MICU1	GLUD1	0.7711
NCKAP1	TSPAN7	0.6292
ATP2B4	SH3BGRL2	0.5041
IGFBP2	SCAI	0.5171
GPM6B	DMXL1	0.5893
SPSB2	ARAP3	0.5572
ZZZ3	GALK2	0.5633
GAS8	GNGT2	0.554
RPIA	BATF	0.5874
DDIT4L	LCN2	0.5769
KAT2B	NDUFAF3	0.5605
INKA1	PCDH18	0.5359
CBFA2T2	UBE2E1	0.5139
NPY	ZHX2	0.5587
HSP90AB1	ZNF319	0.5304
ARHGAP6	TRMT1L	0.5615
NDUFB10	ZHX3	0.511
PCF11	KCTD12	0.6937
DGKG	RAB39A	0.5876
MECOM	RARG	0.7904
MECOM	CYP7B1	0.5771
TMEM40	SMAGP	0.5765
DPEP1	CCT3	0.7502
HEXB	SDC1	0.5342
IFT27	NSMCE2	0.5145
RNF125	MAFB	0.5629
SGCG	EGR3	0.5386
EXOSC4	PPA1	0.5961
HSPE1	RPL41	0.709
KRT32	GCGR	0.5651
ELK4	CSRNP3	0.5274
PILRA	SUMO3	0.6247
PILRA	IMMP2L	0.5818
IMPDH1	COMMD3	0.5191
ARID4A	HLX	0.5733
KLK10	NFASC	0.6229
ACSL1	ITGA1	0.5549
OCRL	CHTOP	0.5477
PLA2G4A	LDLR	0.6888
HOOK2	COQ7	0.5603
ACTN1	HLA-DPA1	0.5514
MMP11	FGF11	0.5663
RAD51C	ZNF185	0.5633
ABCA5	ABCG1	0.5638
DHX37	DNHD1	0.5222
MLH1	GYS1	0.5339
DHX15	MVK	0.5465
PDS5B	STXBP1	0.5713
ARNTL	NUDCD2	0.5179
CHPT1	DENND6B	0.5328
CETN3	CDCA4	0.5531
NEFH	LIPC	0.5651
GCLM	TRMT10C	0.5834
ELAVL3	DBNDD2	0.5769
TSPAN7	GCC1	0.5681
AGK	ABCB1	0.6246
SCFD1	STX2	0.5768
NME3	RSPH1	0.5747
CSTF3	NDUFS3	0.5392
CPT1A	PACS2	0.5328
ACTR3	H3-3B	0.5642
AP1B1	NEU1	0.589
ATP1B2	CPA3	0.5866
FAM171B	GPC6	0.5377
DCAF11	ETS2	0.5318
CCAR1	PSMD11	0.6093
CYBRD1	CEP43	0.533
SECTM1	BTG3	0.5257
POLM	ARSL	0.5148
AKAP13	SAMD13	0.5269
PTGDS	CYP2E1	0.5651
RPL6	TMEM19	0.6751
SLC1A4	HEY2	0.5743
FIGNL1	PIP4P2	0.5434
DEFB1	ZCCHC24	0.5762
CYP2E1	CHST11	0.5532
SPIN1	LNX2	0.5867
ALDOC	CA10	0.5773
ZNF101	PARG	0.5836
LAMC2	SYTL3	0.7942
INPP5E	CA10	0.5742
RASAL3	BRWD1	0.603
TNFSF4	GPD1	0.5547
PPP1R15A	NAPG	0.542
ADCY6	EIF4EBP1	0.5377
ZMYND11	DDX18	0.6147
ALOX15	DCUN1D3	0.5711
VPS51	KEL	0.5789
ADRA1A	TET2	0.5651
AZGP1	TRRAP	0.6873
METTL2A	SMARCA5	0.5571
TST	BTG2	0.7765
CENPH	TSEN2	0.5641
SAMD10	MOB3C	0.5607
ARIH1	CHML	0.5955
MTMR7	PM20D2	0.5737
HMMR	OSBPL10	0.5189
TBCD	CCDC137	0.6468
RAP1GDS1	CDK19	0.5179
FOXRED2	PLS1	0.5006
MTMR2	PERP	0.6214
MYC	CRK	0.559
ROCK2	BORA	0.5942
SNW1	HECA	0.5296
BZW2	SLCO3A1	0.5381
PPIF	KLC2	0.732
CCNB2	QARS1	0.5159
GTPBP4	RAD54B	0.7744
IL1R1	ANP32B	0.5144
FAM162A	CETN2	0.6732
DRD4	ZNF875	0.5431
STX1A	ARFGAP3	0.5734
PTPN23	SH2B3	0.5594
PGM1	ZFAND5	0.5645
KDELR1	REPIN1	0.538
CPPED1	FAM131A	0.5755
SLC12A7	CTH	0.5226
SH3PXD2A	TSPAN14	0.5597
TAF12	TAF4B	0.5296
CHRM3	BRD4	0.5299
ARHGEF6	DEAF1	0.5149
XRCC5	BRCC3	0.6196
PDZD2	PDZD7	0.5507
XRCC5	SV2B	0.5651
FANCD2	RECQL4	0.823
PCBD1	MICOS10	0.58
BCAT1	EMILIN1	0.5579
ELF4	HERC5	0.627
BAX	DNAH1	0.5392
EBF3	IL13RA1	0.532
RNF125	PXMP2	0.5218
MKNK2	DUSP14	0.5521
POU4F1	GTF2E1	0.528
CIP2A	H2AC6	0.5222
RPA3	ZNF292	0.5806
TSPAN6	HSPB8	0.8129
TMX4	H1-10	0.5132
KIF6	HSD11B1L	0.5157
KIF4A	GMPPB	0.5849
KIF4A	CSPG4	0.5329
BATF3	ANXA9	0.57
EHD2	ZBTB46	0.6108
DAPP1	DESI1	0.6052
WNT5A	UVRAG	0.5073
RASSF4	KLHL12	0.5189
SIL1	CSF1	0.5515
CTDSPL2	EMID1	0.5475
MXI1	CTSS	0.5668
HTR1B	MMP17	0.5643
KARS1	DNAJA3	0.6315
ANXA11	VPS28	0.5671
GORASP2	MTRR	0.5298
NEBL	CDC37L1	0.629
ZMYND12	MMACHC	0.6313
HADH	AGAP1	0.5241
TIFA	GEMIN6	0.5416
GOT2	PRKCD	0.5551
CYLD	TTC5	0.5761
IGHMBP2	CLCF1	0.5474
ZNF131	SEC24C	0.5707
TRIM24	APOM	0.5055
NLRP2	MAGEF1	0.5219
TNRC6A	ELK1	0.6049
EPCAM	ARF6	0.6928
PIK3CG	CD3E	0.8247
ITGA9	ZNF711	0.6012
PDZRN4	VMAC	0.5651
GJA3	LAX1	0.5651
PDE8A	POLR1B	0.5302
SFRP4	SORBS2	0.5811
PCSK7	DENND2B	0.5569
CDC5L	RPL4	0.7788
CDC5L	SNAPC5	0.5817
RALGPS2	ADH6	0.5651
ZNF532	ODC1	0.5273
CSTA	DACT1	0.728
MBD3	SCRIB	0.6377
VAX2	XKR8	0.5511
AKR1A1	EIF4E	0.6897
SLC22A17	ACP1	0.514
RPL29	IFIT1	0.5518
DIPK1A	XXYLT1	0.5467
CPSF7	SSNA1	0.5534
LRRC23	BCAS1	0.5651
RAC1	DCTPP1	0.6681
RAD1	CGAS	0.5735
DPT	PBXIP1	0.5695
DPT	CLDN1	0.5762
OAT	CPEB4	0.5999
OAS3	MCHR1	0.5866
SLC1A2	MPHOSPH10	0.5665
POMT1	HMGN5	0.5309
FAM50A	ELAC1	0.5331
PAPOLA	LIN28B	0.5822
CUTC	ECD	0.5633
SPTLC2	PCYT1A	0.5279
TNFSF9	GPAA1	0.5386
PTPRU	EGR3	0.5682
RRAGA	LCMT1	0.5376
TRPC4AP	VPS26C	0.6056
USP28	FAM193A	0.5215
MBNL2	DACT1	0.5774
PPP1R12C	CCNA1	0.5401
MIS18A	TMEM92	0.5448
GAB1	FER	0.572
GTPBP1	DTL	0.5237
AHCY	UPF2	0.5464
PDCD2	BARHL2	0.5587
TACC1	IFITM1	0.5756
UBE2L3	NACA	0.7444
GPR135	LEPROT	0.5456
MAD2L2	OSBPL9	0.5769
PPP1R16B	TNIP1	0.5794
SEC24D	GOLGB1	0.532
KCNK10	TPM4	0.5632
DDX1	TASOR2	0.6645
PHLPP1	CAV2	0.5502
CUL3	SHB	0.5573
SLC7A5	PSMA1	0.6853
GALE	KLC4	0.5613
FBLN2	AP3M1	0.564
PRRC2B	CHST15	0.5464
CYP1A1	OLR1	0.6917
RBBP4	DACH1	0.5352
TMEM109	UBC	0.7023
PYCARD	RAB33A	0.613
CASC1	UBE2E1	0.5327
RAD51	CDC25C	0.6405
TYRO3	BUB1B	0.7174
AHR	CDK2	0.5542
TYRO3	EIF4A2	0.53
ABCC5	UTP14C	0.5363
QPCT	KRT85	0.5762
PROX1	CHD3	0.5375
RPL19	LMO1	0.5583
KIF3C	PRELID1	0.5403
FOXM1	QDPR	0.6966
DKC1	SETD7	0.5391
NFATC2IP	RPP25	0.7077
RSPO2	GTF2IRD2B	0.5985
LRRC39	CCDC120	0.5552
GNAI3	WNT11	0.5309
SEC63	THAP1	0.5269
FICD	ITGA1	0.5491
RNF19A	CYP4F3	0.5651
DUSP22	CHP2	0.6025
MTCH1	COL6A1	0.5265
FA2H	RAB8B	0.5541
ACHE	PPP1R7	0.5451
MLYCD	DONSON	0.51
AGER	VAMP2	0.5721
PTGR2	DYNLL2	0.5284
SEMA4G	RASEF	0.5124
HOXA3	TUBB2B	0.5375
ZDHHC6	HNRNPA0	0.5459
IL18R1	CRADD	0.7725
CD180	FEM1C	0.6092
CTC1	TMEM220	0.5316
NFE2L2	ZNF75D	0.5871
FAM219B	MARCKS	0.5185
STK24	LBR	0.6958
PAQR5	MFSD2A	0.5484
HNRNPH3	JMJD1C	0.675
ATP5F1A	CDK5R1	0.5399
EPB41L1	LRCH3	0.5258
HINT2	RPUSD4	0.5502
SYDE2	BTBD10	0.5325
CRY1	HIRA	0.5213
CBX3	NARF	0.5658
RFC1	PLK1	0.7793
PIP	ZDHHC17	0.5762
RAB9A	PSME3	0.5606
CUL9	CLIP4	0.5833
MAP4K4	NFKBIZ	0.6918
HINT3	KSR2	0.5356
PSMD14	GRIA1	0.5457
PTGDR	CHRM1	0.6945
BCL11A	RINL	0.5629
R3HDM1	PKN2	0.5653
TIMM8B	ATG16L2	0.5151
URM1	NR2F2	0.5336
CD99	PHOSPHO1	0.5825
RIOK3	ITPRIP	0.5545
RIOK3	PDCD11	0.5758
PDGFRA	ZNF740	0.5574
DHCR24	HMBOX1	0.5819
DDIAS	PCLAF	0.6539
ARHGDIB	PTPN2	0.628
DHRS13	RBM15B	0.5443
FAM76B	ALDH5A1	0.5597
ACTR1B	CHP1	0.5215
COL5A3	CFHR1	0.5392
RAB9B	PWWP3B	0.5735
PLD1	AGL	0.5245
ANK2	LIPH	0.5504
BMPR1A	HAND1	0.5698
RAB20	NAP1L1	0.5304
IPO11	C1QL1	0.533
CTNNA2	ASF1A	0.5329
TP53	TYMS	0.8436
HSPE1	GRIA3	0.54
TP53	TCEANC	0.6997
CCL2	ANXA1	0.8592
CENPJ	GNG4	0.5796
DMXL2	LRRC8B	0.5407
B9D1	GALNT14	0.5335
NDUFC1	SDHC	0.8753
GLRB	DYNC1I1	0.5012
NDUFC1	USP21	0.5159
ATM	VCP	0.6686
PPIE	PRMT5	0.5698
BFSP2	ALG3	0.5651
GBP5	CSF2	0.5732
GMDS	SLC2A4	0.5752
DMRT3	CD47	0.5785
MAPK6	TAPT1	0.541
RANBP9	RNF175	0.5197
SLC37A2	FKBP2	0.5494
TNNC1	FGGY	0.5593
DIPK1A	HDHD2	0.5169
SIDT2	PHB	0.5251
SLC25A3	HBS1L	0.5155
PIGK	H2AC4	0.5519
GLUL	TTC13	0.5283
ELK3	SERPING1	0.6334
ELK3	SSRP1	0.6445
TTLL12	CDC25B	0.6139
FGFR1OP2	HMGCLL1	0.5327
MYO5C	APOLD1	0.5657
CASC3	IMP4	0.521
USP9X	ARL14	0.5646
BCL11A	HIP1	0.5883
CAPN1	LIPA	0.5805
GCLM	EVPL	0.557
CAPN1	ACTA2	0.5573
SEH1L	ZNF768	0.5487
CDKL3	ALDH1A3	0.6659
RALGDS	CLDN5	0.633
AAMDC	KLHL24	0.5675
GRIPAP1	EIF2AK3	0.5168
CXXC5	ZNF107	0.538
PARD3	USP1	0.5282
ZC3HAV1	KIF13B	0.5515
ACTR2	SLC35A4	0.5075
NUP153	TIMM8B	0.52
TMEM170A	PTP4A3	0.5666
APBB2	SLC19A1	0.5384
PDE1B	PDE4B	0.7095
GZMA	F2RL2	0.8525
NAT10	CPEB2	0.5404
SYT1	CDK18	0.5711
VHL	SKP2	0.5171
CCDC88A	EMP2	0.5395
UBR2	PTRHD1	0.5645
B3GALT1	PNP	0.5764
CTSA	SLC16A9	0.554
SLC27A6	CCDC170	0.6911
ATP1A2	PIK3R1	0.7653
PCYT1A	RCC2	0.5836
MRPL50	KPNA5	0.5312
FUOM	H2BC7	0.5349
OCRL	IMPA1	0.553
XRCC5	CLDN12	0.5278
PPP2R2C	TGFB1	0.579
CXCL6	TUBA4A	0.5611
GLI2	CXCL2	0.5181
AKAP12	CLMP	0.5372
MT1G	DUSP19	0.5906
RB1CC1	RRAS2	0.5211
SGPL1	SCAND1	0.6012
BTRC	PAWR	0.5669
ALDH1A2	ZNF544	0.5772
WNT2	GBP4	0.5651
APEX1	TGFBR2	0.67
GINS1	RPS23	0.522
FOS	KRT15	0.8419
MORN3	CCDC78	0.5776
SDC4	VTCN1	0.5651
CACYBP	COL14A1	0.5125
GPR108	WIF1	0.5639
ATP2C2	LRRC1	0.6042
OTUB2	CDK5RAP3	0.5379
HTRA3	MICAL3	0.5278
TUBGCP3	ZBTB38	0.5486
ABCD1	PPIH	0.5197
ICAM3	GNS	0.6121
LPCAT1	HS2ST1	0.5915
DARS1	ATP5IF1	0.5873
NUTF2	FADS1	0.57
DPP7	SRCIN1	0.5572
STK11	PIGP	0.5484
ITPR2	RPL30	0.5673
SLC5A9	RAB3IP	0.5646
MAP4K5	EIF5A2	0.6804
SYF2	STIM1	0.5522
MLF1	SIGLEC15	0.5493
TIGD5	H2AC15	0.5609
OGG1	ADAMTS13	0.5472
ANXA4	SYNJ2BP	0.562
ROCK1	PEX13	0.5334
CYP7B1	EVC2	0.5718
TRIM14	FUT2	0.5548
UMPS	HSD11B2	0.5522
FGF10	ZBTB16	0.5825
CCDC15	POP5	0.5245
PAN2	HYLS1	0.5325
ACOT9	FERMT3	0.586
COL9A2	DDX43	0.5651
STXBP5	SH2D1B	0.5345
MAP2	PTGDR	0.567
ISG20L2	PPFIBP2	0.5436
SDC1	SHROOM2	0.5974
RAB3D	RSL1D1	0.5273
SPINK6	YOD1	0.5392
ADAP1	ARL6IP5	0.5339
IL37	PBX3	0.5646
PLK4	PTTG1	0.6741
CACNA2D2	CACNA1D	0.6914
RANBP3	AP5S1	0.5416
USP48	IRAK1	0.5471
RANBP3	FLRT3	0.5472
REXO1	DNASE1	0.533
RBM27	SLC25A44	0.5401
PKLR	XDH	0.5632
PSD	ECEL1	0.6127
CAPG	CTNNB1	0.6022
NTRK3	ALDH1A3	0.7658
WFDC1	ZBTB16	0.5762
POLR1H	CTPS1	0.5254
ARAF	IRS2	0.5528
VAMP3	TNFSF13	0.5536
CCN4	YPEL5	0.5809
CACNA1D	SRR	0.5527
MDN1	NDUFB3	0.523
TSNAX	SOCS5	0.5239
PPP3CC	ADCY7	0.7302
AARS1	MCL1	0.7673
SLC17A9	SLC40A1	0.593
SLC7A8	MDM1	0.5157
NFATC3	BAMBI	0.6918
TIPIN	FBXO16	0.5361
DLL4	COX6B2	0.5825
COX6B2	NDUFB6	0.5646
MAP3K6	CTSS	0.5414
HSPB8	ZNF83	0.5551
CD74	TBRG1	0.5407
ATP6AP1	MAPT	0.5073
POP4	PPP1R14B	0.6793
CSNK1G1	FOSL1	0.5749
SDF4	RGS3	0.52
PAX8	CDC25C	0.5327
COMMD8	UBE2N	0.7038
OSBP2	MAOA	0.6021
TBPL1	BCAT1	0.5297
EIF4B	NUP54	0.5501
STEAP4	MED12	0.5866
TESK1	ARHGEF26	0.5066
COL11A1	LAMB1	0.8791
NUP214	KIF20B	0.5799
NECAP1	AHCY	0.5677
SLC12A2	PPP1R18	0.583
VPS4A	ANKRD6	0.5328
PRRC1	TMTC2	0.5144
SCAP	HERC4	0.5523
TMEM154	DPY19L1	0.542
IER3IP1	APOBEC3B	0.5352
CD44	GPR87	0.7837
ATG2B	DNAJB4	0.5335
COL6A2	PCDHB11	0.5361
TAF5	ARHGAP1	0.5497
POLR2H	MIF	0.5828
PFKP	GLA	0.6775
GTF3C4	MRPL14	0.5167
PTK2B	CAT	0.5531
ASPM	XG	0.5179
NTN4	EPHA5	0.5807
LPIN1	ETNK2	0.7077
LPIN1	PPFIA4	0.7546
PARP8	TEX264	0.524
ALG1	ORMDL1	0.5285
HRH2	ADCY6	0.5064
GNGT2	ERN1	0.5693
SLC3A2	UBE2J1	0.8446
EPHA2	BOLA1	0.5165
DNAJC21	GK	0.5041
IQGAP1	KLHL28	0.5535
SPTLC2	PRR5	0.518
ZDHHC16	PJA2	0.5167
IK	IDH1	0.5935
TTC7A	HPS6	0.5656
RORA	RHAG	0.5598
ARF4	ATG13	0.554
MATN2	AMHR2	0.5698
ADCY7	MCL1	0.8876
MATN2	CD63	0.5479
GGH	KIF23	0.5255
GGH	NUSAP1	0.5823
SNRPN	PPP2R2A	0.5073
MINK1	PEA15	0.5184
CADM1	OCLN	0.575
TSPO	NR2F2	0.6828
UBE2R2	MAPKAPK2	0.5452
RECQL	CHAF1A	0.8169
DDX5	SAMD14	0.5394
FASTK	FEZ2	0.5196
SPDEF	RAB40C	0.5825
ZNF500	NTF3	0.572
GSK3B	ZMYM3	0.5474
VPS54	MRPL40	0.5304
GNB1	BGLAP	0.6946
TYW3	PRPF39	0.6071
GRPR	STAT5B	0.5656
OSGIN1	ARMCX6	0.523
PACC1	MAP1B	0.5333
MBNL2	DYRK3	0.5329
RPL21	RNPS1	0.6106
SMAD3	KBTBD11	0.5521
APBA2	MKRN1	0.5301
NUP210	DPP7	0.5849
PDPN	GP1BA	0.5653
EPHA7	QDPR	0.5242
AGFG2	RPS4X	0.5652
SBF1	XRCC6	0.7621
CST7	FAM102B	0.6234
MBNL2	DTL	0.5443
LGALS1	WDR81	0.7018
PNISR	RPS27	0.713
ITGA2B	RAC3	0.5672
HS3ST2	LZTFL1	0.5614
LIFR	PDGFA	0.809
ARFIP2	UBASH3B	0.5002
SCD	RNF34	0.5491
MAPK8IP3	MAGEB1	0.5651
HNRNPM	NXPH2	0.5912
EFNB2	UPP1	0.7035
CLEC16A	MRPL44	0.7769
SHANK2	IRAK1	0.5962
MICAL1	SMPDL3A	0.5401
PLEKHG6	SERPINA11	0.5651
MSH6	LRP3	0.5297
OPHN1	ASAP3	0.6034
KCNC4	FUBP1	0.5368
STAT4	PLD4	0.5953
STBD1	GNL2	0.5418
SNW1	GHITM	0.5842
MCF2L	SYCP2	0.5648
CMTM3	HPGDS	0.5983
NCL	GPRC5C	0.5626
HHAT	SMOC2	0.6143
GNB1	MT1A	0.6994
FTH1	TOR4A	0.5993
ITGA5	PDGFD	0.704
HOXA3	G6PC3	0.5358
RAB18	SMPDL3A	0.5294
ITGAV	LGR5	0.749
TYMS	CDCA2	0.7123
KCNQ1	NFAM1	0.7759
NSFL1C	MMP14	0.5609
SPG21	TXNIP	0.6973
TRPC4AP	IRF4	0.5776
HEBP1	ATP8A2	0.5211
KDM6B	GRINA	0.5277
SPRY1	NIPSNAP1	0.5857
RAD18	ATAD1	0.5323
RAD18	STAMBPL1	0.6979
CBX7	PHB2	0.522
GPATCH2L	HSPA14	0.5245
SNX10	RHOU	0.5808
MYLK	S100A7	0.694
YTHDC1	CCDC25	0.539
YAF2	ATP5ME	0.5555
UNK	CHEK2	0.5498
LMF1	RAP1GDS1	0.5364
ZNF410	DAP3	0.5417
RPL35	ATP6V0C	0.5248
SRF	TANC2	0.5381
DNAJC17	SRGAP2	0.5227
POLH	REPIN1	0.5453
CLU	MAP3K2	0.5566
MZF1	GOLGA8B	0.8196
OSBPL3	STK11	0.5384
GPN3	TRABD	0.5807
KIF3B	SCAMP2	0.5507
TNS1	CAV2	0.77
RHOF	PABPC3	0.5045
GPN3	RNF34	0.5608
CILK1	UBE2J1	0.5871
PLP2	SUN3	0.5651
EMC9	HPX	0.5477
MACF1	ANKRD13D	0.5449
SPRTN	RPL31	0.5444
UTP3	RAB4A	0.5379
ACP5	HEXA	0.8687
RIPK2	ABHD13	0.5713
RASL10A	FTO	0.5582
APOC1	PSTPIP1	0.7307
SLC25A30	ZDHHC14	0.5376
FUCA1	SMYD3	0.5137
HES1	ZWILCH	0.5317
ABI1	MLF1	0.552
GPD1	POM121	0.5388
DGKD	ATP10A	0.7265
PEX7	SLC5A12	0.5324
DNAJC1	NACA	0.5868
NACAD	SAA4	0.5651
CGGBP1	RPS4X	0.5783
SPOP	RREB1	0.572
SPOP	RPP40	0.5506
C1QL1	PITX2	0.5192
CD69	PLAG1	0.7344
TTC33	RPP14	0.5549
STOML2	RPS28	0.5532
PRKCB	RASGRP1	0.8647
PRKCB	PDE3A	0.5524
SNAP29	PAX9	0.5261
PELO	STAT6	0.5191
RP2	CLCF1	0.5519
CDK6	FN1	0.8467
CDK6	STAT1	0.6927
ERBB2	TMEM45B	0.777
LEPR	IPP	0.5816
LCP2	GPIHBP1	0.5825
PVALB	FGGY	0.5663
DDIT4	HLA-DRB1	0.7869
CDADC1	SLC25A28	0.5319
KALRN	GABRA5	0.5434
TMEM53	SMC2	0.5157
PHGDH	CNPY4	0.5171
ELMO3	SPATA24	0.5186
MYO5C	GOLGA8A	0.5784
TRIM5	VBP1	0.5047
SUV39H1	NDUFA4L2	0.5418
BCAR3	SRPRB	0.534
GNPDA1	TRAPPC6B	0.5584
TBXA2R	MMP28	0.5577
MYO9B	TNS3	0.5937
IDH3A	GPRC5B	0.564
CA4	KCND3	0.5825
CCNC	SMAD2	0.7262
NEK6	SKP2	0.5296
IGFBP4	CSF2	0.5714
FRRS1	ACTBL2	0.5345
TRPC4AP	MCTS1	0.5489
HIC1	BMP8A	0.6078
HIPK2	APEX2	0.5687
PPOX	FITM2	0.577
RNF32	GPT	0.5845
SCYL1	AP3S1	0.5391
TMEM97	MED22	0.552
CYP4B1	MRFAP1L1	0.5762
HSD11B1	RGS16	0.8558
TTC17	VAV2	0.5506
CARD6	FZD2	0.5469
MAPK8IP2	RARB	0.565
TTC17	PCNT	0.662
PSMB4	RPL15	0.5952
HOXD13	BNC2	0.5528
GNA11	TRAPPC2	0.5259
SH2D3A	ADAMTS1	0.5512
ENHO	CARD11	0.5487
CCNI	FOXL2	0.7075
CORO2B	APC	0.536
USPL1	LONRF1	0.5644
CCDC6	FKBP9	0.5109
GSDMD	SYT5	0.5672
WASF1	KHDRBS1	0.5745
ITGA2B	TGFB2	0.6892
GABPB1	GTF2I	0.5744
RPL34	COL3A1	0.7507
SATB2	MRTFA	0.5215
TUBGCP3	PARM1	0.5616
UPF3B	UVRAG	0.5176
TLR4	PRKCD	0.5938
GNAI3	CFL2	0.6267
ATP6V0A4	CHST6	0.5614
SCAF4	ARHGAP25	0.5566
SLC25A16	ESD	0.5244
AP3S2	TLR3	0.5284
GHR	GPHN	0.5871
GHR	HDAC3	0.5251
CYC1	SERPINB5	0.6947
ANK1	LDLRAP1	0.5295
NR2F2	GDF10	0.606
IGFBP5	PLIN2	0.8567
TTC21B	BMP2	0.5454
B3GALNT1	ONECUT1	0.5564
PDGFB	GRK5	0.5974
KDM1A	KCMF1	0.5887
CRISPLD1	PRKAR1B	0.5625
SCN9A	LRRC66	0.5429
ASIC1	FGD6	0.5167
BCL2L2	NEGR1	0.5381
CEBPG	GKAP1	0.589
BCL2L2	DPAGT1	0.5292
NEDD9	EXOC8	0.5847
NSL1	CTSS	0.5607
PPP2R5A	AKT1S1	0.5673
GTDC1	IER2	0.5477
KEAP1	ANP32E	0.5567
FOXJ1	CXCL5	0.5875
AAAS	TK1	0.6654
PPAT	FOCAD	0.6033
LTBP1	PPP2CB	0.5226
PTCH2	TCEAL8	0.5282
HELLS	MIA	0.679
TNNC2	PPP3CA	0.8255
PTPRS	ACP6	0.5572
SERP1	PELO	0.6784
RGL1	STIM1	0.5431
PRSS16	F2R	0.5463
CCDC88A	FZD5	0.5396
MARCHF9	FAT4	0.5345
TMEM52B	GPR137	0.5354
TARS1	MGAT1	0.5257
CALHM3	STING1	0.5392
ERBB3	TGFB3	0.7586
HEXIM2	CALM1	0.5229
POLR2E	CASP1	0.7723
NUDT12	KDM6A	0.512
SYTL2	CAPN13	0.5591
STAU2	NT5C	0.5842
MECOM	USP25	0.5548
FSTL4	FITM1	0.5651
CDC73	PARD3	0.521
ACLY	URB1	0.5472
LDB3	NHLH2	0.5651
SORT1	PTCHD1	0.5818
TSC2	ACTR1A	0.5124
DLX3	ADAMTS4	0.5651
CST7	TMEM144	0.5811
MLPH	TMEM126B	0.5181
TAGLN3	ZNF562	0.5266
HEXB	ADAMTS2	0.6262
FXR1	POLR2D	0.6134
CPD	TEAD4	0.5349
MID2	GNA13	0.5128
P2RX6	PTPN22	0.535
KDR	FAM71F1	0.5564
CCDC134	KIAA1109	0.5594
UNC5B	COL24A1	0.5327
TPST1	APOM	0.5117
SLC6A15	VPS8	0.5199
LDB3	EFR3A	0.5478
CLDN10	LRP12	0.5663
ICA1	PSMB1	0.5187
GCDH	HMGN1	0.8067
SLC9A1	UBA7	0.53
B4GALT3	PSIP1	0.5355
TEK	NRGN	0.582
TFPT	UTRN	0.5068
TFR2	PPAT	0.5629
SQLE	SECISBP2	0.5253
ANLN	VWA8	0.5563
STRN	PHF6	0.6526
SNW1	IWS1	0.6
CDC16	ZNHIT2	0.5446
WFDC2	NFIC	0.5534
ECH1	MPZL2	0.5702
SLFN11	PARPBP	0.6001
KDM2A	EXT1	0.7623
WDR45	ERCC6	0.5286
ADCY3	HAUS7	0.5552
OASL	IFNB1	0.8611
DUSP15	HDDC3	0.5598
MIB1	AHCYL1	0.5306
APPBP2	PPP1R3C	0.5494
FBXW11	HTATIP2	0.5188
ZNF556	HLA-DQA1	0.5476
FLT3	FADS2	0.5839
AMZ1	VWA1	0.5766
LSM4	MBNL2	0.5137
PEBP1	TOR1A	0.5416
KIF20A	DUSP18	0.5208
TSPAN12	FAM13C	0.6214
ITGA4	LTN1	0.5217
UBE2G1	TDRD9	0.5762
PSMC4	SF3B4	0.7479
RHOF	EI24	0.5174
GLI3	PARM1	0.5665
GLI3	CSNK1G1	0.5584
TRIM37	RPL10A	0.528
HMBS	CCL14	0.5651
ITM2C	PARP9	0.5463
ARL2BP	GRWD1	0.5232
KCNG1	RAB25	0.5999
NSFL1C	PSMF1	0.7474
HDGF	EMB	0.8301
NT5DC3	NBEA	0.5651
PHF5A	PDXP	0.5675
PSMA2	HDAC3	0.5279
HSF4	RAB33A	0.5836
BAD	ELF2	0.6311
EPB41L4A	YIPF3	0.5389
CEACAM5	TWSG1	0.5825
COLEC11	CYBB	0.5653
BRI3	ADAMTSL5	0.5182
BLCAP	C1GALT1C1	0.5345
CEACAM1	CACHD1	0.7111
GADD45GIP1	CREB3L2	0.5107
GINM1	BCR	0.5455
IDH3G	TIMP3	0.5317
RAD54L	POLD4	0.6771
ITGA2B	RDX	0.7521
HSP90AB1	PBRM1	0.568
NEK6	PPP4R2	0.6943
SEC31B	ATP8B4	0.5833
DELE1	JAG2	0.6031
VRK1	CTC1	0.55
COL7A1	HIGD2A	0.5214
WIPF1	SEPTIN6	0.8581
KREMEN2	FEN1	0.5757
MCAM	KLK11	0.5651
PLLP	NAMPT	0.5597
ARG1	GSTA3	0.5651
SERINC5	TNFAIP2	0.5503
NDC80	NAP1L4	0.614
BBX	ZADH2	0.6816
CLN5	CDC42EP2	0.7581
ANKMY2	AOX1	0.5376
PIGL	PMAIP1	0.5172
MRPS12	TMEM201	0.5825
CRYM	NRXN2	0.5651
UGDH	TMEM81	0.5433
CRLS1	MST1	0.5177
CASP4	HLA-A	0.7772
CMC2	HNRNPD	0.571
L3MBTL2	ATN1	0.5069
HINT3	CTHRC1	0.5196
ZC3H12D	CALR	0.5137
ORC2	TNK1	0.5351
RERG	METRNL	0.5749
CLTA	MPPE1	0.5142
TPH1	INMT	0.5651
PLEKHG2	TPM4	0.6235
EBP	DONSON	0.572
HOXA6	PRPF19	0.5147
RAD54L	LLGL1	0.5286
RASSF7	SRSF6	0.5264
MAN2B2	EZH2	0.5163
TMEM248	CSGALNACT2	0.5557
KRT19	ZNF749	0.54
TCP11L2	TRAPPC5	0.5337
CYP39A1	MAB21L3	0.5944
POLR1G	LSM4	0.5514
PDGFB	HAND1	0.6164
CCP110	CSDC2	0.5237
SORBS1	TMEM14C	0.5217
CERS4	SCNM1	0.5386
PSMG4	TTC3	0.5352
SDF2	GLTP	0.5641
TCIRG1	DEK	0.5218
EXD2	COBL	0.5938
SLC25A5	NDUFB1	0.6265
UQCRC2	SCRG1	0.5392
UQCRC2	HMGB2	0.6994
CD48	PSMB10	0.9303
UQCRC2	MAD2L1	0.7195
NOL4	IRF2BPL	0.5703
EVI2A	TIAM1	0.6936
ECHDC3	COL13A1	0.5795
HNRNPM	THADA	0.641
TMEM128	LRPAP1	0.5773
CLDN15	EPC1	0.5207
IL17RB	TOR1B	0.5681
GCH1	BRI3BP	0.5105
PANK3	MAP3K12	0.5107
GCH1	IFNE	0.749
TUT7	ART3	0.5315
ABHD6	ENC1	0.5174
ADM	TBX20	0.7375
TFR2	GIP	0.569
ZNF577	OMA1	0.5604
ACAD8	CNTN2	0.5726
MAGEB2	PAK4	0.5327
DCBLD2	PKNOX2	0.5841
RNF166	NFKBID	0.6622
TEAD2	GSK3B	0.5392
HNRNPA2B1	MSMB	0.5651
CDC42EP3	B3GNT3	0.5541
DEPDC1	UBE2C	0.7103
PIAS2	RBMS3	0.5109
TMED7	POLG	0.535
MXI1	FZD5	0.6853
RBM5	ENTPD1	0.6932
ACTR1A	DUSP14	0.5892
HES1	PTCRA	0.559
ASS1	PYCR1	0.7229
SPATA2L	IER5L	0.5685
VASP	CCDC125	0.5245
ERLIN1	CLCN3	0.6
CIITA	PCDHA11	0.5312
HMGA2	MYBL1	0.8398
FBLN7	TMEM171	0.5526
NPM3	WIPF1	0.5132
IDO1	CCDC152	0.569
LEPROTL1	PPT1	0.7383
IL2RA	RRM2	0.8601
CUL3	AP4M1	0.5575
ALX4	SLC2A6	0.5392
COPZ2	KANK3	0.6062
POFUT1	TAGAP	0.6061
ZNF330	CAST	0.5211
CHEK1	PLEKHG5	0.5586
IFT43	LPCAT1	0.5258
BET1	GDPD1	0.5381
WNT5B	AP4M1	0.5612
ISCU	MPI	0.5337
CHGA	CXCR2	0.6027
FLCN	GCC1	0.5591
FLNB	DNER	0.5547
RGS3	RTP3	0.5651
IFT80	MAML2	0.5301
SF3B1	SF3B5	0.8887
MAP3K4	COL4A6	0.5425
AEBP1	SMOC2	0.6374
THNSL2	PRDX2	0.5676
RSBN1	CERT1	0.5558
ZNF436	ODF3L1	0.5871
ANAPC4	XPO7	0.5824
PAM	LAMB2	0.6878
MKLN1	DNAJB4	0.6126
TLX2	MOCS1	0.5345
AGPS	RPL36AL	0.5168
ICAM2	SELPLG	0.9466
UBAP2L	CFL2	0.7092
MECP2	SYT9	0.5912
CUZD1	GUCY1A2	0.5651
NPDC1	OSTF1	0.5327
SPATA6	MAP1LC3B	0.5357
RBPMS	PIGP	0.5343
GRWD1	NIPSNAP1	0.5354
ITGA7	NAPEPLD	0.5331
CRKL	CDC42BPB	0.5033
GCLM	ELL	0.571
IGFBP5	KRT19	0.8323
BAG5	ZNF844	0.5476
CTBS	PPP1R1A	0.6989
NT5DC1	EXOSC4	0.5125
SLC66A3	TUBB6	0.5397
PPP1CA	VANGL1	0.5326
PIK3CD	ARHGAP19	0.544
CCDC47	EIF3F	0.5663
PKP2	ITGB3	0.5312
ARID4B	AP4M1	0.5561
CD74	GPHN	0.5143
RFC5	CENPF	0.9073
SET	NPC2	0.7359
GCSH	TMSB4Y	0.5651
GNAS	DMPK	0.7076
ESR1	RESF1	0.5713
SIKE1	SLC15A2	0.5695
POLR2C	COMMD4	0.6894
EI24	CSNK1G3	0.6095
UBE4A	CMPK1	0.6771
MTHFD1L	EGR1	0.6749
HMGCS2	STAR	0.6945
SERPING1	C3AR1	0.9042
NAGLU	SNX21	0.5394
TAB1	ABCA8	0.5245
CHORDC1	GLRX	0.6742
TIMP3	SSBP2	0.8496
CPQ	CASZ1	0.5368
THRAP3	THOC7	0.5735
TMC6	NCAM1	0.5312
PSMC5	HLA-A	0.7733
FHL1	SH3RF2	0.5989
TDRD3	FAM168B	0.5297
RDX	GPR107	0.5686
PVR	MTX1	0.6869
ATXN1	FES	0.6073
YEATS4	ASPHD2	0.5199
E2F7	IRS2	0.5994
SEC61B	NOVA1	0.5243
SLIRP	AFF3	0.5236
N4BP2L1	CD52	0.6637
SS18	STAT5B	0.6886
PMEPA1	TET1	0.5488
LSS	MAFF	0.7104
CSF2RB	POLR2C	0.5825
CSF2RB	CTCF	0.647
TGM5	EIF4ENIF1	0.5651
CSF2RB	CCL17	0.7628
FMO1	HTRA3	0.6047
GJA3	MORN2	0.5078
ZNF695	FAM216A	0.5422
PORCN	MEIS1	0.5124
NFIB	TMEM116	0.5404
FANCD2	SUV39H2	0.5298
SOX4	NUDT17	0.5502
FANCD2	DCLRE1C	0.6407
PSMB7	GABARAPL1	0.6764
ITGA2B	KDM4A	0.5727
DESI2	SLC5A3	0.5415
SLC6A6	CX3CR1	0.5939
CELF1	UHMK1	0.6213
NCOA3	PC	0.5203
UBE2C	ZNF600	0.5201
MYO1G	ZEB2	0.6786
MAPRE3	ADI1	0.5447
SF3A2	KCNH1	0.5592
SHBG	ASS1	0.5757
USB1	FADD	0.5535
MAPRE1	ZCRB1	0.5396
SLC23A2	CSNK1G2	0.5633
ATRNL1	CRABP2	0.5215
PIP4P1	ATL1	0.5332
FRZB	BGLAP	0.5651
LAMP2	CASP1	0.7031
GMNN	FAM72B	0.7426
DNASE2B	CREB5	0.5651
CEP68	CMA1	0.5651
CARD10	CPEB1	0.7917
CUL1	LRIG2	0.5305
FADS2	KLRG1	0.517
MSL2	ZDHHC18	0.6489
ADAP1	AGER	0.5582
PSMD5	PSMC2	0.964
CCR7	STAT3	0.8067
N4BP2L1	MGST3	0.5408
TSPAN3	CLTB	0.524
MRPL37	SNRPC	0.7374
NUP85	UTP15	0.5743
ZNHIT1	SSPN	0.5708
EIF2B5	BTF3	0.5302
CIRBP	COX6C	0.7725
RO60	IST1	0.6576
PTP4A1	TSPYL1	0.6252
RASA1	FES	0.5609
KRIT1	DMBT1	0.561
RASD1	GRPEL1	0.7249
IFT20	PFKFB2	0.5382
ACTA2	BCAR3	0.5284
PTGER2	RASA1	0.5487
PANX1	EPHB2	0.5667
PLEKHA1	GSTM4	0.5274
RNF13	MTRR	0.6748
CYTH1	COX7B	0.5478
VTI1A	OXNAD1	0.6545
MAP4K4	METAP1	0.5427
NDUFV1	MAFB	0.5718
VPS13C	KCNAB1	0.5545
PAIP2B	MEIS2	0.5596
WDR75	MBP	0.5618
HK1	SLC2A4	0.5778
ARHGAP15	BNIP2	0.6473
DCLK1	RBBP4	0.6797
DECR1	COL25A1	0.5298
SOAT1	EFTUD2	0.5941
E2F2	CEP128	0.7563
SAMD4A	PON3	0.5762
ZNF92	EIF4A1	0.5094
THRSP	BHLHE22	0.5651
ADCY8	MRPS17	0.557
SLC38A7	ACE	0.5819
EIF3I	PKP4	0.5378
GTPBP1	RPL32	0.5143
POGLUT2	TRAPPC10	0.5245
STARD13	CITED2	0.8117
LGALS3	HS3ST3A1	0.6797
LYRM1	RSPRY1	0.5674
PNPLA8	PLAC1	0.5606
SRD5A3	ALDH1A3	0.5241
HNRNPM	RNF130	0.5179
ARL5B	KLHL28	0.6797
ART3	SLC44A4	0.5504
ZFR2	TMEM145	0.5938
ACTR1B	ACYP2	0.5605
ASF1A	SLC3A2	0.6851
MYH8	PCDHGC3	0.5605
IDS	GALC	0.7274
TFF2	PLK1	0.5825
CENPL	BARHL2	0.5587
FLOT1	MGAT5	0.5444
BHLHE41	CCDC85B	0.5418
PDZD4	SLC9A1	0.7387
AAMDC	MARCKSL1	0.6085
ZNF614	FZD8	0.5263
EEPD1	DDIT3	0.5384
CS	FAAH	0.511
SH3BP1	TPST2	0.5388
LEO1	PRR13	0.5778
SPATA6	HSD17B4	0.5338
LRP8	NBPF14	0.5535
ZBTB16	KRT6B	0.5651
RRP1	ZNF703	0.5435
UNC5A	PSMC3	0.551
RBL2	BUB1	0.5241
MAP3K1	DHX58	0.5291
NET1	IRF9	0.5246
CDR2L	SKIL	0.5742
UBE2S	UBE2J2	0.6782
BYSL	DBI	0.5541
ITIH4	MAFF	0.7633
DNAJB6	SYK	0.558
RNF113A	SINHCAF	0.5312
MTMR2	GALNT12	0.5112
GOPC	GLS	0.7072
PXMP2	GINS3	0.5421
SRSF6	BAG4	0.5334
LDLR	PARD3	0.5287
IFT27	NEK4	0.5121
ENTR1	SLC35C1	0.541
FLCN	CBX2	0.5631
PMP22	S100A9	0.7707
HSPE1	SIRT7	0.5392
STK33	ABHD2	0.5564
DDX5	OGFOD2	0.7402
GINM1	PSMG2	0.5261
TMSB10	NKX2-6	0.5825
FMO2	EFS	0.5721
SEMA3E	NEURL1B	0.5281
ASNS	TMEM167A	0.5264
BIK	FOXQ1	0.7048
POLD1	RFC3	0.9015
BST2	EVL	0.5447
CCDC22	RAB37	0.5826
CCDC22	DCP2	0.528
GHR	CCR5	0.5822
RAB15	TSPAN33	0.5949
FGFRL1	CLEC10A	0.5871
DKKL1	DLEU7	0.5564
KIF3C	MAP3K12	0.5832
CPOX	OAS2	0.5581
MSH6	SETD4	0.5231
ABHD3	DCLK3	0.5585
AHDC1	ZBTB12	0.5675
TUSC2	CXXC5	0.5449
CEP192	GPR171	0.8091
PIK3CB	FAM126A	0.5392
SPP1	LITAF	0.8784
PHF20	AKT1	0.549
AURKB	MYL6B	0.7049
PXDN	MSL2	0.5272
VILL	PFDN2	0.5349
BLOC1S1	SYNPO	0.5073
STAT3	LCORL	0.6899
PPP3CA	SRGAP3	0.6091
PRRX1	PDE7B	0.6114
STAT3	ZNF366	0.6154
ITGB2	CCL3L3	0.6107
DDHD1	MAF	0.5344
POLR1D	NME2	0.6154
GCNT2	HES4	0.6112
STAP2	IER5L	0.5387
SMARCD3	SLC22A18	0.5498
WAS	PPP1R9A	0.5557
SOD3	USP18	0.535
MPHOSPH10	LSM6	0.5862
ZFC3H1	IQGAP2	0.5068
SSBP1	ORC3	0.7
SGCG	POLL	0.5343
STX12	PKN3	0.5282
ANLN	SSH1	0.5427
SLC39A8	IL17RA	0.5483
ACSS1	NAGS	0.5651
RBM5	PTAR1	0.5827
CCDC86	TAOK3	0.5538
CAPRIN1	LYST	0.5331
SPHK2	DHRS7	0.5165
RANBP1	HS6ST2	0.5307
MGAT1	HLA-A	0.6194
NKIRAS2	MAFK	0.5625
ROCK1	NOSTRIN	0.5723
DZANK1	APOE	0.533
TULP3	MTR	0.5565
LIF	TMED10	0.6888
HECW2	ELAPOR2	0.5054
CHMP5	GET1	0.5623
EEF1D	GSN	0.5668
PSMA6	CXCL9	0.6136
REST	CH25H	0.5438
HSPE1	AIFM1	0.7368
MEF2D	STK39	0.5793
SPAG1	RNASE4	0.5651
CDS1	DDO	0.5401
KAZN	ZNF786	0.5376
EMC1	PPID	0.5147
RPAP1	BMP1	0.5438
PCSK6	CPN2	0.7821
SLC39A3	MTFP1	0.5741
PDE4A	N6AMT1	0.5169
FDXR	CRYBB2	0.5651
PERP	NET1	0.7925
TRIM38	ARGLU1	0.5421
PPP2R1B	TRAF6	0.5692
HSF4	SEC14L5	0.5762
RCE1	BOLA1	0.5256
BAD	ATP6AP1	0.7773
RBM3	CMC2	0.6645
NID1	FANCI	0.5517
ARCN1	ASB8	0.5102
TGFB3	SMTNL2	0.5587
ATP5F1B	UQCRC2	0.9584
KAT2B	CBR3	0.5219
ANTXR1	ITGB3	0.5518
UXS1	SCG2	0.5342
ADSS2	TUBB6	0.5239
IMPACT	HNRNPH1	0.5117
MTPAP	OSBPL11	0.5944
AMPD2	RAB32	0.5482
NOTCH3	UBAC1	0.7764
NPHP1	SLC19A1	0.5429
B3GAT3	FPGT	0.5386
MTG1	CDC25A	0.5195
REEP2	UBE2E3	0.51
ERAP1	RPS27L	0.5148
CCR7	TNFRSF21	0.5989
MYBL2	TEP1	0.8554
NFATC4	RRAS2	0.5304
RHOH	ACBD3	0.5854
CBX3	TUBGCP3	0.6887
GPR155	NAP1L2	0.5239
CALD1	CRIM1	0.9019
FGF9	TPI1	0.6889
TUBB4B	BLOC1S5	0.5323
DNM2	HGS	0.6969
HAND1	LOXL4	0.5761
PGAP2	MFSD2A	0.5702
MRPL15	TCF7L2	0.5604
APBA3	PPP2R5D	0.5439
MTFR1	FKBP11	0.5691
CDK13	SNX2	0.6843
GABRE	ULK1	0.75
SLC19A2	RNF181	0.5062
ALDH3A2	DBT	0.8414
STXBP2	STX1A	0.9093
ATP5PD	ATP5PO	0.9298
STXBP2	FKBP14	0.5635
MED1	AK4	0.5714
ALKBH1	PPP2R2A	0.7023
CRY1	GTF2H3	0.5968
ARCN1	VTI1B	0.5612
ARCN1	PSMA3	0.6429
TGS1	PCBP2	0.5199
FGFR2	GJC3	0.531
EML1	MMP3	0.8479
AMFR	UBXN6	0.5755
TUSC2	ATP6V1F	0.5838
NCKAP5	APOD	0.5449
RPL18	EMP1	0.5218
TMEM106C	FUT2	0.5666
PCMT1	DDI2	0.5218
ARHGAP5	SET	0.6427
ABL1	CDKN1C	0.5526
TNFRSF1B	TRIQK	0.5325
NEDD4L	CHRNA3	0.5663
PRKACB	CRIP1	0.7649
ITPR2	WRN	0.5417
SYP	STARD3	0.5631
EFEMP1	MSI1	0.5368
SMAD6	SLC25A37	0.5476
BAG2	AP3S2	0.5154
LTF	F8A1	0.5755
RPL8	APEH	0.5092
RPL8	BSN	0.5514
RPL13A	RPS8	0.9787
DUSP11	ABCA9	0.5383
FOXC1	BRD4	0.5415
BRI3	DDX10	0.512
CWF19L1	GNL2	0.6136
NCAPD2	BUB1B	0.7604
TIMM10	TRAFD1	0.5352
LMOD1	SLCO2A1	0.6682
MYL9	TMEM65	0.5502
PLOD3	RXRB	0.5822
BLOC1S1	EIF4EBP2	0.5722
MYOM1	AKR1C2	0.7698
LSM7	ILF2	0.7037
DFFB	ETFDH	0.6963
MACC1	SULT1C2	0.5564
PITHD1	SLC26A11	0.5424
MEF2C	DUSP8	0.6034
FBXW11	HOOK2	0.5315
CR2	HMX2	0.551
F7	RPRM	0.7069
UTP18	ZC3H18	0.5926
ARHGEF7	KRT16	0.5392
ORAI2	CPSF2	0.5879
MOB4	MCCC2	0.524
ROCK2	CANT1	0.5523
CCN5	SPAG7	0.5467
HOXA1	KCTD11	0.5518
SLC38A10	INTU	0.52
ANKRD22	COL1A2	0.6053
BCAN	GABRG3	0.5651
LGMN	LRPAP1	0.7312
CLP1	PFDN6	0.538
ITGA6	GABARAP	0.509
PSMD14	AURKAIP1	0.7796
EXOC6B	ZNF286A	0.5276
KRT74	SUCNR1	0.5651
CRNN	ESPN	0.5651
CAP2	SRGAP3	0.563
DTL	NFIB	0.851
GSDME	RWDD4	0.5019
MTRR	YRDC	0.562
STXBP5L	MRPL17	0.5608
BAZ1B	RNFT2	0.5363
CDYL	TMEM88	0.5393
CDH3	CTNNBIP1	0.843
BRIP1	CENPO	0.504
PIK3R1	EFEMP2	0.524
OTUD5	ZNF740	0.5947
ERP44	ACOT7	0.5689
ICOSLG	TMEM216	0.5651
ATRN	MDM1	0.555
AKT2	RBM26	0.5476
IL4R	GHR	0.5133
ALOX15	RCAN2	0.5659
UBTF	POLR1C	0.5331
CGREF1	ALPL	0.5366
SP100	SLC35A3	0.5327
HOXA11	COL2A1	0.8365
CHRDL1	ACTG1	0.5301
GDAP1	PAPSS2	0.5345
MLLT3	RRH	0.5646
TFAP2A	SAV1	0.5587
ERRFI1	ZBTB46	0.6022
ESPL1	BUB1B	0.9474
TMCC3	AKR1C1	0.577
CYB561	MID2	0.5158
DCAF15	DHFR	0.5921
DAB2	NR2F2	0.7607
PSD4	VPS13C	0.6972
KRIT1	SLC16A14	0.596
CAND1	MPPED1	0.5587
KRT4	CD55	0.5651
ECH1	SMOC2	0.6117
FOXN3	RPTN	0.5651
CAPG	RAB43	0.7263
CYTH3	RCC1	0.5549
IL15RA	FITM2	0.6943
KIF21A	TRMT10A	0.8648
GATA3	DPYSL3	0.6998
TOM1	POLR2I	0.5192
TTC21B	CTSO	0.5021
LARP4B	EIF4E2	0.6454
IFITM1	INSYN2B	0.5142
RBX1	BZW2	0.7275
PSD	ARRB1	0.5725
NGFR	ALG2	0.6969
GHR	C2CD4A	0.5609
PDCD5	CNPPD1	0.5323
FHOD3	VPS37B	0.5271
ACIN1	STC2	0.7012
KCTD12	INCA1	0.5255
ERRFI1	AVPR1A	0.735
BCKDHB	TCP11L2	0.5386
RPA3	PSMA2	0.7397
CRY1	NMD3	0.6011
ASPM	UBE2S	0.6069
TRNT1	DACT1	0.5376
CEACAM6	NCAPG	0.5651
EXOSC2	PLA2G7	0.5398
GANAB	HNRNPF	0.5764
BAX	MICB	0.5882
PEX3	PIP4K2A	0.5492
ACSM3	MMP28	0.5392
IGF2BP2	SRSF9	0.5959
KDM8	SERPINB5	0.567
HGF	FHL2	0.6966
HGF	MLPH	0.5455
BRCA1	TOB2	0.5339
CUL2	ETS1	0.5915
USP34	C1QTNF4	0.5953
MRC2	CALR	0.7231
NDC80	MPI	0.5131
CACHD1	ZMAT1	0.606
RBM48	BSG	0.5279
UBE2D1	SNRPB2	0.5972
ECHDC2	KRT16	0.6816
ZBED4	COL4A6	0.5432
GTSE1	HADHA	0.5574
EHD4	PSD4	0.6011
COQ10B	DNAJC18	0.5202
STYK1	RPGRIP1	0.5663
RPS10	COX6C	0.6782
GABPB1	ATP1A1	0.5168
TSR3	LLPH	0.6518
SMARCE1	MIS18A	0.5434
RCBTB2	WDR61	0.5466
KLHL7	CPSF7	0.5698
MRPS10	ZMYM4	0.5347
RNF121	DHTKD1	0.5224
LPIN2	HMGCS1	0.7711
TPD52L2	SEC11A	0.5731
GSN	DMBT1	0.561
ZMIZ2	SRGN	0.6862
ODF2	NOC3L	0.6091
ITPR3	PPP1R1A	0.859
ITPR3	CDK4	0.67
TRAPPC6A	ATP11B	0.5112
HGF	COL11A1	0.6016
NIPAL3	CCDC12	0.5291
NADK	HAUS8	0.5721
TBC1D23	ETF1	0.5834
KPNA3	TRAF2	0.5553
RAD51C	TUBA1B	0.6015
PABPN1	PCDHB16	0.6827
PRR4	NPAS3	0.5651
LDHB	INHBA	0.5318
CDKL5	ENAH	0.6064
NKAIN1	MKRN1	0.5717
PKD1	CCT2	0.5122
ZEB2	RPL37A	0.6768
TFF2	RALGAPA2	0.5729
ETAA1	CEP63	0.6639
ELAC2	TRUB2	0.6018
TNRC6A	MECP2	0.6272
RHEB	TSC1	0.768
ARHGDIB	IL1RAP	0.7815
IDI1	PPM1H	0.5463
NFATC3	MAP3K13	0.506
FN1	DAP3	0.5407
FN1	RHBG	0.581
SLAMF7	GIMAP2	0.5098
LAMTOR3	WASF2	0.5661
MIPEP	CAB39L	0.5817
DDX49	SLC36A4	0.5335
TAF4B	CHCHD7	0.5133
DCTD	DDX23	0.5239
GPX8	ZBTB48	0.5142
RUNDC3B	MAPK8IP1	0.521
MYLPF	CSF1	0.5783
FH	DDOST	0.5848
TACC1	SUMO3	0.5754
XBP1	ABCD3	0.6836
ACOX3	RELL1	0.5311
TREM1	GNA12	0.617
RAB36	SFI1	0.5133
RGS13	SSTR1	0.5651
CDYL	TMED9	0.5948
EIF4A3	SUMO4	0.5651
NEDD4	CSK	0.5831
RPAP1	PIK3R5	0.5497
MID1	SMAD5	0.5575
RBX1	SOS1	0.5078
ALDH2	GPR162	0.5707
STK38	ALK	0.6061
CDC14A	CALR	0.535
DDX3Y	PIEZO1	0.5917
B4GALT3	JUP	0.7174
GABBR2	ZADH2	0.5999
COPB1	R3HDM2	0.5748
CENPL	CBR3	0.5543
DOK7	ASB8	0.5327
GNAI1	RPL8	0.5857
PLGRKT	APOLD1	0.5251
SAMD1	SHMT2	0.5269
G0S2	KCTD3	0.533
ARL6IP1	CCDC14	0.5761
CCDC110	FAM20C	0.5595
NAA15	SGCD	0.7716
H2BC13	CASP4	0.5617
SH2B3	CYP1A1	0.5556
CSE1L	ABCE1	0.697
EDN2	SLC6A6	0.5504
OAT	CCDC86	0.5514
HMOX2	NR2F2	0.5272
NFKBIA	SUPT6H	0.7023
PTPN21	COL7A1	0.578
USP33	PRDX3	0.7633
C1QB	CHEK2	0.7034
ADAM23	CUX1	0.5457
IKZF1	EXOSC6	0.5032
SRP19	PGAM4	0.6379
RRM2B	CANT1	0.5445
LOX	KRT85	0.5651
ASPM	BMP2	0.5558
SMARCE1	GRPEL1	0.5583
MIER3	ZHX1	0.5022
RNF8	PARS2	0.5487
SAFB2	DDI2	0.6157
TMEM126B	OSTC	0.5929
EDAR	KIAA1522	0.5651
ACAP2	DRAP1	0.5674
URI1	AVL9	0.5506
FOXN3	TCEA3	0.5737
INTS9	CCDC174	0.5635
PACSIN3	MAFB	0.5439
RRH	ZNF560	0.5651
SNRPN	CDCA7	0.5196
VIM	EIF4EBP2	0.6235
CD3D	XKR6	0.7818
SWAP70	BTG2	0.7724
PRKCB	GAA	0.5979
CTDSP1	INPP1	0.5394
SAP30BP	LILRA2	0.5762
SCGB2A2	CCNO	0.7156
SAP30BP	F8A1	0.5546
KCTD10	IDNK	0.5468
FLT1	HNRNPD	0.5852
MYB	NDUFA6	0.5616
MRI1	CKS1B	0.5163
PLK2	ZWILCH	0.6999
RAB9A	IL12A	0.5088
PI3	KLK13	0.597
EEA1	RNF41	0.5138
RHEBL1	DUSP8	0.5572
IL33	ZMAT3	0.6962
LGALS1	NAP1L1	0.8291
WDR1	PARM1	0.6202
HMGA1	DUS3L	0.7921
SRF	KIF3A	0.5309
CNN2	PAK6	0.5784
MYORG	ZDHHC9	0.5826
EIF5A	RMI1	0.5369
MT1G	SLC6A17	0.598
GOLT1B	ZNF185	0.5342
PLEKHA8	UTP20	0.5791
PSMA3	ZDHHC17	0.5465
ALG5	DCTD	0.5781
ANKRD23	PTAFR	0.5762
AP3B1	PPIL3	0.5707
NDRG4	ARFGAP2	0.5896
MTX2	RAB13	0.6993
MAGED1	UBE2QL1	0.5384
NEFM	DACT1	0.5767
SOX4	PCP4L1	0.703
SLC7A5	SOX13	0.5371
FBXW7	DTL	0.5425
ASAH1	TBL2	0.5305
CD37	GRP	0.5762
UBE2R2	GLT8D2	0.5449
ERLIN1	STON1	0.5276
RGS9	PPIA	0.5208
SPHK1	P4HB	0.6888
TOP3B	RASSF8	0.5362
ZBTB44	MAFB	0.6045
CYP2U1	BRD2	0.5096
RNF13	PUF60	0.5414
ATAD1	FANCI	0.534
RNF13	DCTPP1	0.5729
USP46	PKIA	0.778
CCDC102A	FCGR2A	0.7101
FMOD	URB2	0.5841
TPGS2	CACHD1	0.5397
TNPO1	CENPK	0.6393
PKP1	TBX2	0.6778
PHKA1	GRIN1	0.5762
NOP2	SHCBP1	0.5914
CHCHD3	CPSF3	0.7959
LIX1	CEBPG	0.5651
STEAP3	REM2	0.5692
KIDINS220	WDR12	0.5566
POGZ	TBC1D8	0.8108
PDE8A	HOXD8	0.6941
PITX1	LGALS9	0.5651
RGS6	GJB3	0.5651
PCK2	GLDC	0.7507
ATF4	TYMS	0.6951
PKIB	CCNA2	0.8482
LIPT1	RANBP2	0.5779
DNM1	TWIST1	0.5782
DAPK2	NFE2	0.5762
HSD17B10	CST7	0.5962
WDFY2	SCCPDH	0.5172
EFNB3	SLC6A1	0.5762
ESYT1	ARHGAP36	0.5644
VRK3	ANKMY2	0.5287
TECR	TUBB2A	0.646
CTNNAL1	ARHGAP22	0.5348
PPIP5K2	ACOX1	0.5898
FYN	TMOD1	0.5329
CLPS	ATP5F1A	0.5757
RAB4A	OR3A2	0.5392
SHPK	TMEM170B	0.5482
CD40LG	TJP3	0.567
GNPDA1	AADAC	0.5651
ARFGAP2	TSTD1	0.5707
FAM214B	RALGDS	0.5756
ABRACL	DOCK5	0.7885
NXN	PTEN	0.5236
MRPL32	MRPL14	0.6891
SEMA3A	FLI1	0.5576
SMARCA2	SLC23A1	0.5651
TES	ZNF621	0.5444
IRAG2	IBA57	0.5942
MMP19	NHP2	0.5187
PPP2R5C	ATG3	0.5998
RALGPS1	SHISA2	0.5677
TNMD	CLNS1A	0.5659
SEL1L	SH3BP4	0.5747
SEPTIN3	FCHO1	0.5596
RTP4	DEAF1	0.5696
SLC16A2	PRDX3	0.5166
CITED4	NUP62	0.5532
NCALD	MZB1	0.5691
ST6GALNAC4	AHNAK2	0.5437
RHBDL2	KCNAB3	0.5434
SLC25A39	STARD10	0.6272
CTNNAL1	S100A2	0.7686
PTHLH	RRS1	0.6878
SLC9A2	FOXO4	0.6165
GINS4	ADAMTS5	0.5651
WSB1	LDHC	0.543
PIK3CG	IQGAP2	0.7812
FGF2	DMD	0.5599
SCAF1	LAMC1	0.5499
MRPL15	RBM26	0.5269
DPYSL4	SHISA7	0.615
SH3BP4	PSMB7	0.5491
BLVRB	ZNF574	0.542
SDC1	HMGB2	0.7942
DCT	WWOX	0.5638
GFPT2	DDR2	0.7432
MSX2	BAZ2B	0.5022
BAZ1B	SLC35B2	0.5687
FAM117B	GZMM	0.6138
RTCA	TRANK1	0.5339
PARK7	COX5A	0.7492
WFDC12	CYFIP1	0.694
UTP3	CCL23	0.5762
CRYBB3	NOXRED1	0.5651
LMO2	ENOPH1	0.5413
PPP1R15B	PRKDC	0.5724
PTGS2	TNNC1	0.515
CTTN	CYC1	0.6312
ADRB1	SOX13	0.5497
LEPROTL1	HS3ST4	0.5651
ERLEC1	FAM126B	0.5332
NOB1	LPCAT4	0.5555
UBE2K	CLIC1	0.5123
RASGRP2	CACNA2D3	0.7025
ZW10	RTN3	0.5254
RARA	POU3F1	0.6632
WASF1	FZD1	0.5445
RPS15	COL14A1	0.5203
LRGUK	ABHD15	0.5425
BLVRB	RAP1GDS1	0.7089
SCN8A	ARHGEF12	0.5193
DEGS1	ADSL	0.5244
WFS1	AR	0.5922
COBLL1	STAT4	0.5568
TBXAS1	FKBP9	0.5324
GJA1	AURKAIP1	0.5379
COQ10A	SPINT2	0.5773
TRIM3	CEBPA	0.6977
CCS	PAX9	0.5327
SPA17	HMGCL	0.529
CDT1	RAB31	0.5349
SPA17	GALE	0.5766
PICALM	FANCA	0.5347
WDR75	CNBP	0.6761
TTC22	FKBP3	0.5743
RIOK2	FKBP7	0.5084
RDH10	GSN	0.5362
SERTAD3	ALG3	0.5428
NUFIP1	PIK3C2B	0.5363
CENPM	NCF2	0.5924
RFC5	PLK4	0.7452
ATP2C1	FBXL4	0.5941
PDCD2L	MED7	0.534
HAGH	GIMAP1	0.5867
KITLG	NOP10	0.5123
DNAJC13	MMP14	0.5873
CAV2	SF3B3	0.5613
NRIP1	TREX2	0.5422
TNC	IRF2BPL	0.5689
CSRNP2	FANCB	0.5266
SMS	TUBB6	0.8544
URI1	TRPV3	0.5409
SLC25A6	PDE4DIP	0.5301
PEX7	CYC1	0.6074
CTNS	COL18A1	0.7343
MVP	C1S	0.7952
SULT2B1	FAM83E	0.5825
TTI1	FBXW2	0.5404
IER3	TMEM171	0.531
CHN2	THOP1	0.5556
WDR34	MFSD9	0.5232
ZNF142	RASA1	0.546
CD84	SCNM1	0.6354
CKS2	TSPY1	0.5825
SLCO1A2	ACRBP	0.5765
ZXDC	PSMD14	0.5314
ABCD4	PRSS23	0.5257
GEMIN2	SYTL1	0.5629
CTU1	PADI4	0.5762
RANBP9	PMFBP1	0.5601
CHCHD6	SYAP1	0.535
CNPPD1	CFDP1	0.5383
PABPC1	LRRC8D	0.5212
SLC25A11	PRMT7	0.5682
WDR37	ENO2	0.5442
ITGA7	LIPH	0.5392
EGR1	MACROD1	0.8734
[truncated: 998,000+ more rows]
