# Supplementary material for: In vivo tumor immune microenvironment phenotypes correlate with inflammation and vasculature to predict immunotherapy response
Source: Nat Commun. 2022 Sep 9;13:5312. doi: 10.1038/s41467-022-32738-7 (PMC9463451; doi:10.1038/s41467-022-32738-7)
Supplement: Supplementary file 8 — Source Data [file 41467_2022_32738_MOESM8_ESM.zip › source data/Figure 3_S3/TissueNexusInteraction/t_lymphocyte.txt]

LACTB2	NOL9	0.5486
WDR12	SCG5	0.5216
DARS1	MN1	0.5016
AGBL2	METRNL	0.532
BRCA1	UBE2R2	0.6127
NXT2	IQGAP2	0.5213
EPHA7	TAMALIN	0.5292
COL16A1	STX2	0.5615
DNASE1L1	SOX5	0.5674
POLD1	POLR3G	0.6015
ASCC3	WIPF1	0.5028
INSR	HOXA4	0.5455
PARD6A	GPHA2	0.5145
SPIN2B	CES1	0.5749
PFKP	MOGS	0.5588
GADD45B	RPL9	0.5174
NUCB2	STK38	0.6969
VAX2	ZC4H2	0.5269
TSNAXIP1	CAMK1	0.5405
MAP3K9	PPFIA4	0.66
IFIT5	FARSA	0.5515
FCRLA	FBXO36	0.5366
EPN1	NPPC	0.5093
TMEM97	EPS8L1	0.5056
TIFA	DAGLB	0.5152
GARS1	S100A9	0.6881
SLC35A3	TSTD1	0.5622
HERPUD1	POMP	0.7778
PLAUR	MYL4	0.5589
USP13	CEP120	0.5243
GPR85	PURA	0.5563
DNAJB9	MAP1A	0.5263
ESCO1	H2AW	0.5521
FAM214A	DPF3	0.5081
PMS1	LRRC1	0.5004
USP45	PHC2	0.5528
HMCN1	STMN3	0.5603
USP1	HMGB2	0.5611
PMM1	EMCN	0.555
PUS7L	EML3	0.571
THOP1	TMEM199	0.5327
STRN	NUDT19	0.61
FHL1	NDUFB6	0.5039
HIGD2A	MGAT2	0.6471
SNX8	ANKRD52	0.5371
ARPC2	CKAP5	0.5999
EML2	KHDRBS3	0.5183
TAPBPL	RAB40B	0.5484
NOTCH3	OASL	0.5888
UGGT2	TGFBR1	0.5913
TBX3	ADRA1B	0.5546
HK2	FAM207A	0.5608
IL1R2	LTB	0.8636
WDR36	UGT8	0.576
CFAP251	MSC	0.5551
PHPT1	TP53BP2	0.5346
NMRK1	VSTM4	0.5714
MAPK4	FOXG1	0.5887
ACAP2	FAM193A	0.827
FKBP3	RAB4A	0.5272
METTL21A	TMEM154	0.5256
PCDH10	FOXO1	0.5801
MAPKAPK3	TTC5	0.5685
RPUSD1	GPR83	0.5195
PRSS16	TCF7L1	0.5164
PRRC2B	CHST15	0.5572
CLTCL1	GDPGP1	0.5706
NOP58	EIF6	0.6016
PSME3	MCFD2	0.6327
RFC5	DNA2	0.9023
LLPH	CCDC28B	0.5336
KLF15	GNL3	0.5643
ARFGAP2	STX5	0.5798
EIF2A	UBXN2A	0.5438
AVPR2	P2RY14	0.702
TCF3	DSN1	0.5799
FAT1	SNRNP200	0.5223
FASTKD1	FEN1	0.7127
MS4A3	SPIB	0.547
IFNAR2	DDX51	0.562
TEK	ANPEP	0.7131
MBNL2	WNT9A	0.5402
MBNL2	LBR	0.5663
VEGFA	PTPRO	0.7355
ESYT2	METTL21A	0.523
NUP188	PAIP1	0.5609
DPP7	SRCIN1	0.5079
SPI1	GASK1B	0.5705
HK3	GSTM2	0.5572
ZNF639	ANKH	0.5781
OASL	KIF24	0.5304
BFSP1	PDCD2L	0.5164
GGA2	SAR1B	0.5374
DOCK7	RAB31	0.5572
ZFAND1	CASP1	0.5871
CENPF	PRKDC	0.6744
CHD6	CLMN	0.5185
SEPHS1	SLC51A	0.5226
TMEM154	DPY19L1	0.5439
ZC3HAV1	URB2	0.5491
IQGAP1	KLHL28	0.5886
BTBD1	CBX4	0.5533
CYP26B1	GZMM	0.5963
DLD	IKBKE	0.5736
B3GNT5	FOCAD	0.5419
PI4K2A	HLA-F	0.5129
KDELR3	PLXNB2	0.762
GOLGA3	KCNMA1	0.5685
SLC16A7	PID1	0.7015
POLB	TOP1	0.7427
FHL2	HDAC2	0.7557
SFT2D3	ZCCHC3	0.6418
MS4A2	GRB2	0.547
SPAG9	SF3B3	0.56
TMEM97	MED22	0.5686
DDX6	PDCD11	0.5973
TPST2	MAP3K7	0.5906
CDKN3	PSMB6	0.7562
B3GAT1	FN1	0.5292
CCDC80	IL27RA	0.5646
NEXN	HHIPL1	0.547
LMNB1	PSMG4	0.5358
MS4A1	S100A10	0.5496
SYNJ2	SPN	0.5378
TARDBP	RNF20	0.5986
TSPAN9	CORO1A	0.5426
DSP	ACOT9	0.5292
CRMP1	FKBP3	0.5331
CD46	RPP30	0.5277
MAD2L2	ATM	0.5289
FOXF1	FZD7	0.5276
HVCN1	CD300A	0.5807
PRRG2	UBL5	0.5408
ANKRA2	TYW1	0.5369
BBX	ZADH2	0.7141
PLXNB1	DACH1	0.5394
RABEP1	CYHR1	0.5541
YME1L1	ZNF496	0.5291
HYAL2	VEGFC	0.6375
LIG1	ANKRD9	0.5385
ADAM10	ATP2A2	0.6156
INPP5A	MYH9	0.5373
ENOX1	G6PC3	0.5017
RGS1	CCR6	0.7309
GLIS3	ANKRD9	0.5527
HTRA1	HSP90B1	0.5822
NFKBIA	POLG	0.6452
WDR83OS	RAB3GAP2	0.5528
ZNF212	TSC22D2	0.5525
SNAI1	TSHZ2	0.6941
SLC15A3	BNC2	0.5603
PDGFRA	TDRKH	0.5705
NAT9	BDH2	0.5388
GYG2	PPP1R16B	0.5599
PIK3CD	ARHGAP19	0.5775
YPEL1	VILL	0.5431
DCLK1	RCAN1	0.5292
PMM1	KCTD10	0.5294
CDK5RAP2	ALKBH4	0.5495
IBTK	XPOT	0.6154
ADM	THTPA	0.5517
POP5	TDRKH	0.507
KARS1	TST	0.5433
EDC4	CLTA	0.5053
TNFRSF1A	CLEC7A	0.8735
SKAP1	LMTK3	0.5086
HNRNPC	DDX50	0.8442
CDC34	POM121	0.5451
RPL22	ANGPTL7	0.536
AFTPH	LSP1	0.5753
TNFAIP8	SEMA4D	0.6746
E2F2	CEP128	0.7427
ZNHIT1	SLC25A11	0.6004
E2F2	COL4A5	0.545
CD59	NES	0.5678
MACROH2A2	CCDC125	0.5287
CDK9	PSAP	0.5253
AEBP2	PPP2R2A	0.598
ANKRD54	CIAO1	0.5133
PSMB4	RPL17	0.7061
DYM	ERI2	0.5228
KITLG	SLC29A3	0.5688
BST2	EVL	0.57
DDB2	COX5A	0.7303
ZNF76	LPIN2	0.5259
FDX1	DNALI1	0.547
PPP3CA	SRGAP3	0.5373
BCKDHB	INHBE	0.5606
GNS	BTN3A2	0.8061
RPL6	RPS25	0.9427
KCTD9	ZNF2	0.5205
NUP214	CD200R1	0.5577
PLTP	MMP19	0.5848
ARHGAP25	TMSB4X	0.629
CFTR	IDUA	0.5191
PIM1	SERPINA1	0.7249
ADAM28	FCRL2	0.5449
EPHX2	ALOX12B	0.6587
UBR1	KBTBD3	0.549
PHIP	MRPS28	0.5364
ZNF35	CD2AP	0.5204
SFXN2	S100P	0.6909
MEPCE	ADCY6	0.5989
PSMB5	MAFF	0.5265
CRTC1	SLC17A5	0.5242
EIF3I	MADD	0.5637
TNFRSF1B	STAC3	0.5703
PSMD14	PSMB4	0.9307
DDX59	PHLDA2	0.5507
RASSF4	CPSF6	0.5174
DEPTOR	SF3B3	0.5367
NGDN	LYVE1	0.54
SGPP2	ARL4D	0.5059
NMRK1	GOLPH3L	0.566
ERCC5	DDR1	0.5326
RBX1	SEPTIN1	0.5649
RBX1	TRNAU1AP	0.6141
RHOT2	EME2	0.8217
DNMT1	FOXH1	0.6948
CYB5R4	RBM8A	0.5812
RHOA	ITGAE	0.5953
P2RX7	PAK6	0.5192
MAZ	ANKRD36	0.545
TCERG1	PPIL1	0.5823
COPB1	R3HDM2	0.502
ELF4	FGF18	0.5549
TMEM147	BCR	0.5181
PDCD6IP	HAP1	0.5445
PDX1	METRNL	0.5292
PSME4	MRPS31	0.584
CELSR3	ZNF652	0.5671
GLRX3	WDR53	0.6015
MYORG	ZDHHC9	0.5188
PAFAH1B1	HBEGF	0.664
USP1	MAD2L1	0.9302
NPRL3	NUMB	0.5356
WNT1	OSBP2	0.5153
CNOT1	TSEN54	0.6004
SIRT1	ZFR2	0.5605
POLA1	UVRAG	0.8036
UBE2G1	RPUSD4	0.5425
UBE2G1	NEMF	0.5797
NGF	MESP1	0.5016
ABCD1	DAP3	0.6672
PAK1IP1	LZIC	0.5701
AFG3L2	ATP5PO	0.6887
PFAS	GP1BA	0.5322
RFFL	MRPL13	0.515
PPAT	DKK2	0.5234
BMP7	IRS4	0.5667
RUNX3	MAGEA3	0.5455
TGFBR3	IL17A	0.7975
SARS1	TMEM44	0.5728
MLF2	DLST	0.5459
CACYBP	CSNK2B	0.608
STIM2	GRTP1	0.5053
IKBKB	IRAK2	0.5278
ABCC5	CALR	0.5917
CEP112	NUDT14	0.551
MICU1	GLUD1	0.7639
NCKAP1	TSPAN7	0.5446
ATP2B4	SH3BGRL2	0.5745
PTPN4	FLRT1	0.5073
GPM6B	DMXL1	0.5688
SPSB2	ARAP3	0.5652
RPIA	BATF	0.5094
KAT2B	NDUFAF3	0.5658
INKA1	PCDH18	0.5355
CBFA2T2	UBE2E1	0.5978
NPY	ZHX2	0.5192
ARHGAP6	TRMT1L	0.547
GGCX	GLUL	0.5856
PCF11	KCTD12	0.6841
MECOM	RARG	0.8048
MECOM	CYP7B1	0.5806
DPEP1	CCT3	0.7623
HEXB	SDC1	0.5568
CEP85	HERC4	0.6697
IFT27	NSMCE2	0.5251
RNF125	MAFB	0.6051
EXOSC4	PPA1	0.5906
HSPE1	RPL41	0.7491
PILRA	SUMO3	0.5374
TACC3	F12	0.5105
ARID4A	HLX	0.5952
ACSL1	ITGA1	0.6023
PLA2G4A	LDLR	0.6998
MSRB2	EPHB1	0.5165
ACTN1	HLA-DPA1	0.5205
MLH1	GYS1	0.5524
MYH10	FAM160B1	0.5473
DHX15	MVK	0.5365
PDS5B	STXBP1	0.6147
ARNTL	NUDCD2	0.525
CHPT1	DENND6B	0.5305
CETN3	CDCA4	0.6603
NEFH	LIPC	0.5437
TSPAN7	GCC1	0.5075
AGK	ABCB1	0.5505
SCFD1	STX2	0.5729
NME3	RSPH1	0.567
OPHN1	HAVCR2	0.547
CPT1A	PACS2	0.515
ACTR3	H3-3B	0.6042
AP1B1	NEU1	0.5235
FAM171B	GPC6	0.6127
DCAF11	ETS2	0.5287
SECTM1	BTG3	0.5649
AKAP13	SAMD13	0.5382
DUSP9	SMARCAD1	0.5165
PTGDS	CYP2E1	0.5475
RPL6	TMEM19	0.6839
CYP2E1	CHST11	0.52
SPIN1	LNX2	0.5387
LAMC2	SYTL3	0.7832
RASAL3	BRWD1	0.5726
FRMD4B	ANKRD13B	0.5112
ADCY6	EIF4EBP1	0.5787
ZMYND11	DDX18	0.5391
VPS51	KEL	0.5603
AZGP1	TRRAP	0.711
TST	BTG2	0.7894
CENPH	TSEN2	0.5395
SF3B1	ZEB1	0.8476
CDK13	CPSF7	0.5138
ELAVL1	TRAK2	0.5153
HMMR	OSBPL10	0.563
FKBP7	TTI1	0.565
RAP1GDS1	CDK19	0.6096
MYC	CRK	0.5522
ROCK2	BORA	0.5142
SNW1	HECA	0.5078
BZW2	SLCO3A1	0.5101
PPIF	KLC2	0.7211
CCNB2	QARS1	0.5289
GTPBP4	RAD54B	0.6997
IL1R1	ANP32B	0.5392
FAM162A	CETN2	0.5553
DRD4	ZNF875	0.5021
STX1A	ARFGAP3	0.5886
PGM1	ZFAND5	0.5781
KDELR1	REPIN1	0.5163
SLC12A7	CTH	0.5129
TAF12	TAF4B	0.5203
CHRM3	BRD4	0.5292
ARHGEF6	DEAF1	0.5471
XRCC5	BRCC3	0.6933
PDZD2	PDZD7	0.5493
DNAJC6	VGLL4	0.594
FANCD2	RECQL4	0.8175
BCAT1	EMILIN1	0.5589
ELF4	HERC5	0.6276
MKNK2	DUSP14	0.5787
RPA3	ZNF292	0.5379
TSPAN6	HSPB8	0.8273
TMX4	H1-10	0.5291
KIF4A	GMPPB	0.5265
KIF4A	CSPG4	0.5356
BATF3	ANXA9	0.5327
EHD2	ZBTB46	0.6134
WNT5A	GFPT1	0.5523
DAPP1	DESI1	0.5573
RASSF4	KLHL12	0.5549
MXI1	CTSS	0.5903
ANXA11	VPS28	0.6061
PDCD7	SIRT1	0.5402
GORASP2	MTRR	0.6205
NEBL	CDC37L1	0.5986
ZMYND12	MMACHC	0.5427
MFAP3	GARRE1	0.5607
TIFA	GEMIN6	0.5943
GOT2	PRKCD	0.6223
CYLD	TTC5	0.5606
IGHMBP2	CLCF1	0.5783
ZNF131	SEC24C	0.5844
TRIM24	APOM	0.5318
NLRP2	MAGEF1	0.5495
PIK3CG	CD3E	0.5671
ITGA9	ZNF711	0.5994
SOX7	PTPRM	0.5723
ANKRD27	DDX54	0.5813
GJA3	LAX1	0.5108
PDE8A	POLR1B	0.5044
PDE8A	PSD4	0.5407
OXR1	PTP4A3	0.5357
PCSK7	DENND2B	0.5038
CDC5L	RPL4	0.8114
CDC5L	SNAPC5	0.5314
FERMT2	ASXL2	0.5268
RALGPS2	ADH6	0.547
ZNF532	ODC1	0.5194
CSTA	DACT1	0.6938
MBD3	SCRIB	0.633
MBD3	D2HGDH	0.576
RAB5C	PITPNA	0.5562
VAX2	XKR8	0.5269
AKR1A1	EIF4E	0.7227
SLC7A8	COQ7	0.504
CPSF7	SSNA1	0.5341
LRRC23	BCAS1	0.547
RAC1	DCTPP1	0.5492
RAD1	CGAS	0.5671
DPT	PBXIP1	0.641
OAT	CPEB4	0.5629
OAS3	MCHR1	0.5375
SLC1A2	MPHOSPH10	0.5675
METRN	HELLS	0.544
POMT1	HMGN5	0.5317
FAM50A	ELAC1	0.5162
KLRD1	ABCA6	0.547
PAPOLA	LIN28B	0.5801
CUTC	ECD	0.5877
SPTLC2	PCYT1A	0.558
TNFSF9	GPAA1	0.5239
PTPRU	EGR3	0.5812
TRPC4AP	VPS26C	0.5885
PPP1R12C	CCNA1	0.5553
USP28	GRK4	0.5377
GAB1	FER	0.5889
GTPBP1	DTL	0.5722
AHCY	UPF2	0.6303
TACC1	IFITM1	0.6061
GPR135	LEPROT	0.5105
MAD2L2	OSBPL9	0.5745
TTBK2	SLC19A1	0.5351
PPP1R16B	TNIP1	0.5157
SEC24D	GOLGB1	0.6068
DDX1	TASOR2	0.5681
PHLPP1	CAV2	0.5215
SLC7A5	PSMA1	0.6934
RBBP4	DACH1	0.5288
GABPB1	MN1	0.5016
RAD51	CDC25C	0.5579
TYRO3	BUB1B	0.6602
AHR	CDK2	0.5772
ABCC5	UTP14C	0.5285
TCERG1	USPL1	0.5712
KIF3C	PRELID1	0.5287
FOXM1	QDPR	0.7024
DKC1	SETD7	0.5195
FGF13	DDIT3	0.5292
NFATC2IP	RPP25	0.6959
GNAI3	WNT11	0.5441
SEC63	THAP1	0.5474
FICD	ITGA1	0.5921
RRP12	WDR46	0.5322
MTCH1	COL6A1	0.5475
ACHE	PPP1R7	0.533
MLYCD	DONSON	0.5259
AGER	VAMP2	0.6373
PTGR2	DYNLL2	0.5422
SEMA4G	RASEF	0.5165
HOXA3	TUBB2B	0.518
ZDHHC6	HNRNPA0	0.5578
IL18R1	CRADD	0.7705
CD180	FEM1C	0.5434
NCKAP1	PGK1	0.6747
CTC1	TMEM220	0.614
NFE2L2	ZNF75D	0.6086
FAM219B	MARCKS	0.5176
STK24	LBR	0.7289
PAQR5	MFSD2A	0.5348
CC2D2A	DHRS3	0.5441
HNRNPH3	JMJD1C	0.6235
PRIM2	KPNA2	0.5539
CDKN2B	UVSSA	0.5348
HINT2	RPUSD4	0.5263
CBX3	NARF	0.5827
RFC1	PLK1	0.818
RAD52	GIGYF1	0.5384
PRRG4	PCED1B	0.5957
BCL11A	RINL	0.5371
R3HDM1	PKN2	0.5267
URM1	NR2F2	0.5179
CD99	PHOSPHO1	0.5087
RIOK3	ITPRIP	0.5936
RIOK3	PDCD11	0.5495
PDGFRA	ZNF740	0.5589
DDIAS	PCLAF	0.654
ARHGDIB	PTPN2	0.5553
DHRS13	RBM15B	0.5519
COX5B	EXOC3	0.5141
PLD1	AGL	0.5058
BMPR1A	HAND1	0.5599
RAB20	NAP1L1	0.5313
IPO11	C1QL1	0.5051
TP53	TYMS	0.8788
TP53	TCEANC	0.6999
CCL2	ANXA1	0.8712
GTF2H3	NFIB	0.516
MOGS	MEMO1	0.5376
CENPJ	GNG4	0.5211
B9D1	GALNT14	0.5271
NDUFC1	SDHC	0.9063
NDUFC1	USP21	0.5389
KIAA0825	RPL36A	0.5159
ATM	VCP	0.7035
BFSP2	ALG3	0.5309
ATXN1	BSDC1	0.6636
GBP5	CSF2	0.5653
MYOD1	PLAC8	0.7497
DMRT3	CD47	0.5546
MAPK6	TAPT1	0.5136
RANBP9	RNF175	0.5365
SLC37A2	FKBP2	0.5331
TNNC1	FGGY	0.5106
DIPK1A	HDHD2	0.5194
MCM3AP	TAPBP	0.5398
PIGK	H2AC4	0.5653
GLUL	TTC13	0.5366
ELK3	SERPING1	0.5866
ELK3	SSRP1	0.5326
TTLL12	CDC25B	0.6084
MYO5C	APOLD1	0.5501
BCL11A	HIP1	0.565
CAPN1	LIPA	0.5821
CAPN1	ACTA2	0.5104
GAD1	SLC39A10	0.5249
SEH1L	ZNF768	0.5519
CDKL3	ALDH1A3	0.6896
AAMDC	KLHL24	0.546
GRIPAP1	EIF2AK3	0.5294
CXXC5	ZNF107	0.5494
ZC3HAV1	KIF13B	0.6126
NUP153	TIMM8B	0.5218
TMEM170A	PTP4A3	0.552
NELL1	MFF	0.5016
PDE1B	PDE4B	0.7014
GZMA	F2RL2	0.8349
SYT1	CDK18	0.5248
VHL	SKP2	0.5766
CTSA	SLC16A9	0.5121
CCL24	DPYD	0.5111
MRPL50	KPNA5	0.5847
FUOM	H2BC7	0.5633
PPP2R2C	TGFB1	0.5276
RAB5B	ACAD9	0.5464
AKAP12	CLMP	0.635
KCNQ1	SLC12A2	0.5522
ALDH1A2	ZNF544	0.5421
APEX1	TGFBR2	0.6712
SCNN1D	PAQR7	0.5179
DR1	MRPL34	0.5134
GINS1	RPS23	0.5221
RNF11	LRPPRC	0.5241
CACYBP	COL14A1	0.5215
ACOT8	NAT1	0.7218
ATP2C2	LRRC1	0.5603
BTBD3	PDE6H	0.5195
GBX1	PRR16	0.5292
LPCAT1	HS2ST1	0.5096
DARS1	ATP5IF1	0.638
NUTF2	FADS1	0.5161
HNRNPH3	CCDC77	0.5609
STK11	PIGP	0.5467
FBXO33	KRT5	0.5394
MAP4K5	EIF5A2	0.7278
SYF2	STIM1	0.5753
TIGD5	H2AC15	0.5254
OGG1	ADAMTS13	0.5022
ANXA4	SYNJ2BP	0.5773
ROCK1	PEX13	0.5145
CYP7B1	EVC2	0.5289
PPIB	COL18A1	0.8354
DCUN1D1	SPON2	0.518
RASL10A	HCAR2	0.547
CCDC15	POP5	0.5384
PAN2	HYLS1	0.5196
ACOT9	FERMT3	0.5834
COL9A2	DDX43	0.5308
HIVEP2	ABCE1	0.5765
HIVEP2	ANAPC10	0.5309
STXBP5	SH2D1B	0.5816
ISG20L2	PPFIBP2	0.5143
SDC1	SHROOM2	0.5546
FAM151B	CTPS1	0.5223
ADAP1	ARL6IP5	0.5272
PLK4	PTTG1	0.6346
CACNA2D2	CACNA1D	0.6937
RANBP3	AP5S1	0.5463
USP48	IRAK1	0.5635
RANBP3	FLRT3	0.5701
REXO1	DNASE1	0.5575
RBM27	SLC25A44	0.5885
PSD	ECEL1	0.5169
CAPG	CTNNB1	0.6129
POLR1H	CTPS1	0.5198
VAMP3	TNFSF13	0.6738
CCN4	YPEL5	0.5873
FPR2	MIF	0.54
CACNA1D	SRR	0.5315
MDN1	NDUFB3	0.5043
TSNAX	SOCS5	0.5341
PPP3CC	ADCY7	0.7176
AARS1	MCL1	0.7512
SLC17A9	SLC40A1	0.5223
SLC17A9	ITGAV	0.5516
NFATC3	BAMBI	0.6881
TIPIN	FBXO16	0.5503
RCAN3	ID4	0.5487
MAP2K4	TTYH3	0.5389
MAP3K6	CTSS	0.5471
POP4	PPP1R14B	0.6623
SDF4	RGS3	0.5425
PAX8	CDC25C	0.5334
TMSB10	PRSS12	0.5268
COMMD8	UBE2N	0.6685
OSBP2	MAOA	0.5678
EIF4B	NUP54	0.5556
STEAP4	MED12	0.5589
COL11A1	LAMB1	0.8649
NUP214	KIF20B	0.5983
NECAP1	AHCY	0.5399
SLC12A2	PPP1R18	0.6256
AOX1	H1-2	0.766
SCAP	HERC4	0.559
MPHOSPH9	MYBL1	0.8817
IER3IP1	APOBEC3B	0.5204
CD44	GPR87	0.8002
ATG2B	DNAJB4	0.5173
TAF5	ARHGAP1	0.577
POLR2H	MIF	0.598
PFKP	GLA	0.5265
SSBP4	SYT12	0.5292
GTF3C4	MRPL14	0.5383
PTK2B	CAT	0.5387
LPIN1	ETNK2	0.6697
LPIN1	PPFIA4	0.7409
PARP8	TEX264	0.603
SLC3A2	UBE2J1	0.8628
EPHA2	BOLA1	0.5488
DNAJC21	GK	0.5391
SPTLC2	PRR5	0.5179
IK	IDH1	0.5407
TTC7A	HPS6	0.5203
ARF4	ATG13	0.5617
ADCY7	MCL1	0.8603
MATN2	CD63	0.6204
CYBB	SMCR8	0.6281
GGH	KIF23	0.6422
GGH	NUSAP1	0.6379
SERPINF1	GALNT2	0.5488
MINK1	PEA15	0.5554
TSPO	NR2F2	0.7264
RECQL	CHAF1A	0.8283
DDX5	SAMD14	0.5398
SPDEF	RAB40C	0.5546
ZNF500	NTF3	0.5333
GSK3B	ZMYM3	0.5539
VPS54	MRPL40	0.6039
GNB1	BGLAP	0.6779
TYW3	PRPF39	0.6244
DAP	B3GAT3	0.5634
GRPR	STAT5B	0.547
PACC1	MAP1B	0.5221
RPL21	RNPS1	0.5647
NUP210	DPP7	0.5848
PDPN	GP1BA	0.5685
EPHA7	QDPR	0.5441
AGFG2	RPS4X	0.5433
SBF1	XRCC6	0.7641
CST7	FAM102B	0.5968
LGALS1	WDR81	0.6863
PNISR	RPS27	0.7043
ITGA2B	RAC3	0.5292
LIFR	PDGFA	0.7672
KXD1	RAB39A	0.5642
SLC2A9	MBP	0.5275
EFNB2	UPP1	0.7112
CLEC16A	MRPL44	0.7439
SHANK2	IRAK1	0.5667
FAM83E	PADI4	0.5603
MICAL1	SMPDL3A	0.5465
MSH6	LRP3	0.5429
VHL	CCT3	0.5837
KCNC4	FUBP1	0.5368
KCNJ2	TRIM47	0.5826
STAT4	PLD4	0.5529
STBD1	GNL2	0.5351
CASC3	IRF4	0.5012
SNW1	GHITM	0.5663
CMTM3	HPGDS	0.5785
NCL	GPRC5C	0.5225
HHAT	SMOC2	0.547
GNB1	MT1A	0.7172
HPCAL4	CRYZL1	0.5173
RPS6KA1	NR2F6	0.5617
FTH1	TOR4A	0.6338
ITGA5	PDGFD	0.7493
AVPI1	EGLN1	0.5884
RAB18	SMPDL3A	0.581
ITGAV	LGR5	0.7497
KCNQ1	NFAM1	0.5894
SPG21	TXNIP	0.7183
TRPC4AP	IRF4	0.537
KDM6B	GRINA	0.5632
RRM1	FAM72A	0.6266
RAD18	ATAD1	0.5611
RAD18	STAMBPL1	0.7349
RNF121	CUL5	0.534
GPATCH2L	HSPA14	0.5561
SNX10	RHOU	0.6159
MYLK	S100A7	0.7263
RERE	MMUT	0.5189
LMF1	RAP1GDS1	0.5068
ZNF410	DAP3	0.5078
RPL35	ATP6V0C	0.5292
POLH	REPIN1	0.603
GPN3	TRABD	0.5304
KIF3B	SCAMP2	0.6087
TNS1	CAV2	0.7828
CILK1	UBE2J1	0.5088
PLP2	SUN3	0.547
IL17F	IL1RAP	0.7691
EMC9	HPX	0.5365
MACF1	ANKRD13D	0.5809
SPRTN	RPL31	0.5191
COL12A1	DCAF6	0.5106
ACP5	HEXA	0.8752
RIPK2	ABHD13	0.5288
APOC1	PSTPIP1	0.7614
SLC25A30	ZDHHC14	0.5143
DGKD	ATP10A	0.7235
CGGBP1	RPS4X	0.5691
CGGBP1	ZNF273	0.5471
NFYA	B2M	0.7646
SPOP	RREB1	0.5486
SPOP	RPP40	0.5255
CD69	PLAG1	0.6969
TTC33	RPP14	0.5289
PRKCB	RASGRP1	0.7056
PELO	STAT6	0.5704
RP2	CLCF1	0.5657
CDK6	FN1	0.8625
CDK6	STAT1	0.6919
ERBB2	TMEM45B	0.7501
LEPR	IPP	0.5494
LCP2	GPIHBP1	0.6349
PVALB	FGGY	0.5145
DDIT4	HLA-DRB1	0.8151
TMEM53	SMC2	0.5367
PHGDH	CNPY4	0.5233
ELMO3	SPATA24	0.5085
MYO5C	GOLGA8A	0.5524
SUV39H1	NDUFA4L2	0.5039
MRPS2	TMEFF1	0.506
BCAR3	SRPRB	0.5318
TBXA2R	MMP28	0.6266
MYO9B	TNS3	0.5535
CCNJ	DLAT	0.561
IDH3A	GPRC5B	0.5341
CCNC	SMAD2	0.6732
NEK6	SKP2	0.5431
IGFBP4	CSF2	0.6154
TRPC4AP	MCTS1	0.5707
HIC1	BMP8A	0.5079
PPOX	FITM2	0.5472
RNF32	GPT	0.5403
IFIT5	NF1	0.5552
TIPIN	ANP32E	0.595
HSD11B1	RGS16	0.8721
TTC17	VAV2	0.5292
CARD6	FZD2	0.595
MAPK8IP2	RARB	0.5385
TTC17	PCNT	0.6537
PSMB4	RPL15	0.5894
HOXD13	BNC2	0.5546
GNA11	TRAPPC2	0.5373
SH2D3A	ADAMTS1	0.5364
ENHO	CARD11	0.5095
CCNI	FOXL2	0.6896
CORO2B	APC	0.5331
USPL1	LONRF1	0.57
CCDC6	FKBP9	0.5558
WASF1	KHDRBS1	0.5327
GABPB1	GTF2I	0.5334
RPL34	COL3A1	0.7524
UPF3B	UVRAG	0.5543
TLR4	PRKCD	0.5758
GNAI3	CFL2	0.5501
AP3S2	TLR3	0.5192
ILF3	APLNR	0.5486
FAM126A	ATP5IF1	0.5433
ANK1	LDLRAP1	0.5346
NR2F2	GDF10	0.5443
IGFBP5	PLIN2	0.8453
PIK3CA	RASSF5	0.5398
FOXF1	BCL2L2	0.5324
KDM1A	KCMF1	0.5279
CRISPLD1	PRKAR1B	0.5173
BCL2L2	NEGR1	0.5325
CEBPG	GKAP1	0.5588
BCL2L2	DPAGT1	0.5018
NEDD9	EXOC8	0.5651
NSL1	CTSS	0.5258
PPP2R5A	AKT1S1	0.558
GTDC1	IER2	0.5203
KEAP1	ANP32E	0.5632
AAAS	TK1	0.5627
LTBP1	PPP2CB	0.5271
TNNC2	PPP3CA	0.8425
MARCHF9	FAT4	0.5603
TARS1	MGAT1	0.5319
TM9SF2	EBP	0.5618
ERBB3	TGFB3	0.7615
POLR2E	CASP1	0.7555
NUDT12	KDM6A	0.5393
STAU2	NT5C	0.5632
CCL1	STX16	0.5318
ACLY	URB1	0.6088
SPRYD7	COL5A2	0.5136
DLX3	ADAMTS4	0.5192
MLPH	TMEM126B	0.547
TAGLN3	ZNF562	0.547
HEXB	ADAMTS2	0.5708
KIDINS220	ULK1	0.5524
FXR1	POLR2D	0.6063
CPD	TEAD4	0.5625
MID2	GNA13	0.5236
CCDC134	KIAA1109	0.5459
ZNF354B	ZNF43	0.5335
SLC6A15	VPS8	0.5292
LDB3	EFR3A	0.547
GCDH	HMGN1	0.7869
SLC9A1	UBA7	0.5712
B4GALT3	PSIP1	0.5976
TFPT	UTRN	0.5256
SQLE	SECISBP2	0.5171
ANLN	VWA8	0.5147
STRN	PHF6	0.6163
CDC16	ZNHIT2	0.5209
WFDC2	NFIC	0.5557
ECH1	MPZL2	0.5332
KDM2A	EXT1	0.7772
PTGER3	BCL2	0.8515
APPBP2	PPP1R3C	0.5727
ZNF556	HLA-DQA1	0.5603
FLT3	FADS2	0.564
PEBP1	TOR1A	0.5489
ITGA4	LTN1	0.5877
PSMC4	SF3B4	0.6369
GLI3	CSNK1G1	0.503
TRIM37	RPL10A	0.6074
SPON2	FOXL1	0.5292
TOMM34	IL17A	0.5557
CNIH2	SLC24A3	0.567
ITM2C	PARP9	0.5653
ARL2BP	GRWD1	0.5123
KCNG1	RAB25	0.5546
NSFL1C	PSMF1	0.6398
HDGF	EMB	0.8457
NT5DC3	NBEA	0.5712
PSMA2	HDAC3	0.5767
BAD	ELF2	0.5234
EPB41L4A	YIPF3	0.517
BLCAP	C1GALT1C1	0.6091
STRAP	EIF1B	0.8804
CEACAM1	CACHD1	0.7011
GINM1	BCR	0.508
IDH3G	TIMP3	0.5511
RAD54L	POLD4	0.6952
ITGA2B	RDX	0.7513
HSP90AB1	PBRM1	0.6214
NEK6	PPP4R2	0.7024
AGK	TTC14	0.5871
SEC31B	ATP8B4	0.5214
DELE1	JAG2	0.5323
MXRA5	STARD13	0.5895
WIPF1	RNF113A	0.5583
WIPF1	SEPTIN6	0.7264
ITGA3	CACNA2D2	0.5532
KREMEN2	FEN1	0.5312
LRRFIP2	SSU72	0.5932
PLLP	NAMPT	0.5145
SERINC5	TNFAIP2	0.5555
CLN5	CDC42EP2	0.7564
ANKMY2	AOX1	0.547
CACNA2D1	ZEB2	0.6871
PIGL	PMAIP1	0.5169
MRPS12	TMEM201	0.5942
CRYM	NRXN2	0.5292
LDHA	PLEKHM1	0.5702
CMC2	HNRNPD	0.6174
HINT3	CTHRC1	0.5158
ORC2	TNK1	0.5424
ULK2	PPM1K	0.5461
RERG	METRNL	0.545
TPH1	INMT	0.5475
EBP	DONSON	0.6165
RAD54L	LLGL1	0.5184
TMEM248	CSGALNACT2	0.5717
TCP11L2	TRAPPC5	0.5038
POLR1G	LSM4	0.5119
PDGFB	HAND1	0.6063
CCP110	CSDC2	0.5391
SORBS1	TMEM14C	0.5149
OCA2	FMN2	0.5292
SEPSECS	TAP2	0.5243
PSMG4	TTC3	0.625
SDF2	GLTP	0.5801
EXD2	COBL	0.5016
SLC25A5	NDUFB1	0.5967
UQCRC2	HMGB2	0.751
CD48	PSMB10	0.781
UQCRC2	MAD2L1	0.7716
TSPAN15	LSM10	0.509
TRAM2	UGP2	0.6653
EVI2A	TIAM1	0.6981
HNRNPM	THADA	0.6451
TMEM128	LRPAP1	0.5268
PAPLN	MORC3	0.5485
IL17RB	TOR1B	0.5528
GCH1	BRI3BP	0.5245
PANK3	MAP3K12	0.5176
ADM	TBX20	0.7497
CPSF1	SRSF7	0.5482
ZNF577	OMA1	0.5631
MAGEB2	PAK4	0.5292
DCBLD2	PKNOX2	0.5919
RNF166	NFKBID	0.5617
TEAD2	GSK3B	0.5376
CDC42EP3	B3GNT3	0.5413
DEPDC1	UBE2C	0.5244
PIAS2	RBMS3	0.547
APAF1	GATA2	0.6017
RBM5	ENTPD1	0.7028
ACTR1A	DUSP14	0.5849
SPATA2L	IER5L	0.5794
VASP	CCDC125	0.5951
SERPINC1	FBXO46	0.5191
ERLIN1	CLCN3	0.5775
HMGA2	MYBL1	0.8506
FBLN7	TMEM171	0.5465
NPM3	WIPF1	0.5174
IDO1	CCDC152	0.5934
NAA10	DLAT	0.8098
IL2RA	RRM2	0.89
MYLK	PAK1	0.9093
CUL3	AP4M1	0.5548
ALX4	SLC2A6	0.5292
COPZ2	KANK3	0.5867
POFUT1	TAGAP	0.5116
WNT5B	AP4M1	0.5055
FLCN	GCC1	0.5377
SF3B1	SF3B5	0.9137
MAP3K4	COL4A6	0.5292
THNSL2	PRDX2	0.536
RSBN1	CERT1	0.5832
SPSB2	KRI1	0.5183
ZNF436	ODF3L1	0.5455
PAM	LAMB2	0.6455
MFAP1	PISD	0.541
ICAM2	SELPLG	0.866
UBAP2L	CFL2	0.7221
MECP2	SYT9	0.5769
CUZD1	GUCY1A2	0.547
NPDC1	OSTF1	0.5397
RBPMS	PIGP	0.5405
GRWD1	NIPSNAP1	0.5855
ITGA7	NAPEPLD	0.5194
GCLM	ELL	0.5669
CTBS	PPP1R1A	0.6946
NT5DC1	EXOSC4	0.5301
SLC66A3	TUBB6	0.5711
PPP1CA	VANGL1	0.5313
CCDC47	EIF3F	0.5363
ARID4B	AP4M1	0.5014
CD74	GPHN	0.5551
RFC5	CENPF	0.9095
GCSH	TMSB4Y	0.5039
SIKE1	SLC15A2	0.5212
EI24	CSNK1G3	0.646
UBE4A	CMPK1	0.5458
MTHFD1L	EGR1	0.68
TMEM147	HERC6	0.5058
SERPING1	C3AR1	0.8324
NAGLU	SNX21	0.5166
CHORDC1	GLRX	0.6695
TIMP3	SSBP2	0.7864
CPQ	CASZ1	0.528
THRAP3	THOC7	0.6066
ITGB5	MPV17	0.529
TMC6	NCAM1	0.5135
PSMC5	HLA-A	0.7831
FHL1	SH3RF2	0.5183
RDX	GPR107	0.6603
PVR	MTX1	0.7017
ATXN1	FES	0.6124
YEATS4	ASPHD2	0.5539
PLXDC2	GALNT8	0.5603
E2F7	IRS2	0.5443
SEC61B	NOVA1	0.5017
N4BP2L1	CD52	0.5394
SS18	STAT5B	0.7344
PMEPA1	TET1	0.5133
LSS	MAFF	0.7061
SCAND1	CD2AP	0.5284
CCR6	SLC12A4	0.5482
CSF2RB	POLR2C	0.5274
CSF2RB	CCL17	0.7083
FMO1	HTRA3	0.54
ZNF695	FAM216A	0.5419
SLC25A13	EGFR	0.5292
PORCN	MEIS1	0.5165
NFIB	TMEM116	0.547
SOX4	NUDT17	0.5164
FANCD2	DCLRE1C	0.6574
PSMB7	GABARAPL1	0.7019
ITGA2B	KDM4A	0.5459
SLC6A6	CX3CR1	0.5934
UBE2C	ZNF600	0.5665
MYO1G	ZEB2	0.608
EP300	ANKRD17	0.5309
USB1	FADD	0.5425
MAPRE1	ZCRB1	0.5919
ATRNL1	CRABP2	0.5107
PIP4P1	ATL1	0.5624
LAMP2	CASP1	0.782
GMNN	FAM72B	0.7142
OTUD6B	RPE	0.6469
CARD10	CPEB1	0.7881
CUL1	LRIG2	0.5409
FADS2	KLRG1	0.5023
ADAP1	AGER	0.5184
PSMD5	PSMC2	0.9594
CCR7	STAT3	0.7856
N4BP2L1	MGST3	0.5232
RNF128	ARHGAP23	0.5292
MRPL37	SNRPC	0.7376
NUP85	UTP15	0.5915
ZNHIT1	SSPN	0.5603
MTMR1	MIA2	0.508
EIF2B5	BTF3	0.5808
PGAP2	CD247	0.5645
RO60	IST1	0.5612
PTP4A1	TSPYL1	0.5717
RASA1	FES	0.564
RASD1	GRPEL1	0.6797
IFT20	PFKFB2	0.524
ACTA2	BCAR3	0.5573
PTGER2	RASA1	0.5769
FOXJ2	MAPK8	0.5772
SPPL2A	CASP3	0.5604
RNF13	MTRR	0.682
TMEM59L	LRCH2	0.5441
CYTH1	COX7B	0.542
VTI1A	OXNAD1	0.5859
MAP4K4	METAP1	0.5763
VPS13C	KCNAB1	0.5666
WDR75	MBP	0.5602
ARHGAP15	BNIP2	0.5805
ASB9	ATP5MC1	0.5434
DCLK1	RBBP4	0.6871
DECR1	COL25A1	0.5013
HDAC6	FCER2	0.5503
SOAT1	EFTUD2	0.5639
ETV7	NOTCH4	0.5571
ADNP2	GALE	0.504
GIT2	IMPACT	0.5404
SLC38A7	ACE	0.5774
EIF3I	PKP4	0.5455
GTPBP1	RPL32	0.5166
POGLUT2	TRAPPC10	0.5578
CDK16	ZNF607	0.5514
CHRNB4	NKX6-1	0.5455
MYORG	ZNF395	0.5764
LGALS3	HS3ST3A1	0.6879
PNPLA8	PLAC1	0.5441
SRD5A3	ALDH1A3	0.6294
ARL5B	KLHL28	0.5564
ASF1A	SLC3A2	0.6829
IDS	GALC	0.7297
FLOT1	MGAT5	0.586
BHLHE41	CCDC85B	0.5546
PDZD4	SLC9A1	0.6981
AAMDC	MARCKSL1	0.5366
ZNF614	FZD8	0.5227
EEPD1	DDIT3	0.5561
DDX59	NGF	0.5115
SH3BP1	TPST2	0.5286
LEO1	PRR13	0.5515
LRP8	NBPF14	0.5394
UNC5A	PSMC3	0.5016
NKX2-5	NRBP2	0.5546
MAP3K1	DHX58	0.5435
NET1	IRF9	0.501
CDR2L	SKIL	0.5484
UBE2S	UBE2J2	0.5903
APOBEC3H	IRF5	0.5007
ITIH4	MAFF	0.7537
RNF113A	SINHCAF	0.5847
MTMR2	GALNT12	0.5248
PXMP2	GINS3	0.6216
IFT27	NEK4	0.5774
ENTR1	SLC35C1	0.523
PMP22	S100A9	0.7563
HSPE1	SIRT7	0.5292
STK33	ABHD2	0.5247
DDX5	OGFOD2	0.7079
GINM1	PSMG2	0.5582
FMO2	EFS	0.547
BIK	FOXQ1	0.6938
CCDC22	RAB37	0.5402
CCDC22	DCP2	0.6012
RAB15	TSPAN33	0.5206
FGFRL1	CLEC10A	0.6073
POLD1	TPT1	0.5186
TMX4	NBEAL1	0.5164
KIF3C	MAP3K12	0.5712
CPOX	OAS2	0.5947
DBH	EMP1	0.5286
MSH6	SETD4	0.5725
PRR5	TCF4	0.5279
ABHD3	DCLK3	0.5384
AHDC1	ZBTB12	0.5059
TUSC2	CXXC5	0.5573
CEP192	GPR171	0.78
DAB2	PNPLA2	0.5431
SPP1	LITAF	0.8761
SRSF1	CYCS	0.5043
PHF20	AKT1	0.5389
CLPTM1	H2BC5	0.5248
PXDN	MSL2	0.5466
VILL	PFDN2	0.5308
BLOC1S1	SYNPO	0.515
CD53	MYADM	0.5798
STAT3	LCORL	0.6766
PRRX1	PDE7B	0.6713
STAT3	ZNF366	0.5958
ITGB2	CCL3L3	0.5495
DDHD1	MAF	0.5532
PRICKLE1	DAPK3	0.5292
GCNT2	HES4	0.5236
SMARCD3	SLC22A18	0.6136
SOD3	USP18	0.635
MPHOSPH10	LSM6	0.5707
ZFC3H1	IQGAP2	0.5081
SSBP1	AKIRIN2	0.5169
SSBP1	ORC3	0.7526
ANLN	SSH1	0.5399
ATP1A3	COL12A1	0.5711
ACSS1	NAGS	0.5469
RBM5	PTAR1	0.5673
CCDC86	TAOK3	0.5174
CAPRIN1	LYST	0.5726
ROCK1	NOSTRIN	0.5394
DZANK1	APOE	0.5402
TULP3	MTR	0.5502
LIF	TMED10	0.6687
LDHB	MRC1	0.547
HECW2	ELAPOR2	0.5127
CHMP5	GET1	0.5518
PSMA6	CXCL9	0.5474
REST	CH25H	0.5524
HSPE1	AIFM1	0.7026
MEF2D	STK39	0.5515
CDS1	DDO	0.547
RPAP1	BMP1	0.5215
GPR83	FBXL16	0.5195
SLC39A3	MTFP1	0.579
TSPAN7	HPGDS	0.8653
PDE4A	N6AMT1	0.5058
FDXR	CRYBB2	0.5477
PERP	NET1	0.8113
TRIM38	ARGLU1	0.5207
PPP2R1B	TRAF6	0.5134
RCE1	BOLA1	0.5295
BAD	ATP6AP1	0.7264
RBM3	CMC2	0.5758
NID1	FANCI	0.5333
ARCN1	ASB8	0.5863
ASCC2	MPZL2	0.6267
THUMPD1	IFRD2	0.5424
ATP5F1B	UQCRC2	0.9209
KAT2B	CBR3	0.5515
ANTXR1	ITGB3	0.5557
UXS1	SCG2	0.5003
IMPACT	HNRNPH1	0.535
AMPD2	RAB32	0.5287
NOTCH3	UBAC1	0.7295
MTG1	CDC25A	0.5056
BCAS3	PIGK	0.5772
CCR7	TNFRSF21	0.5316
NFATC4	RRAS2	0.5381
MYH10	CSNK1D	0.5809
CBX3	TUBGCP3	0.7296
BRF2	E2F6	0.6959
CALD1	CRIM1	0.8767
DNM2	HGS	0.6112
HAND1	LOXL4	0.5546
DBNDD1	PLEKHB2	0.5008
APBA3	PPP2R5D	0.5568
MTFR1	FKBP11	0.5212
CDK13	SNX2	0.6907
SEL1L3	PAX5	0.7331
SLC19A2	RNF181	0.5616
ALDH3A2	DBT	0.8173
STXBP2	STX1A	0.9108
ALKBH1	PPP2R2A	0.7498
CRY1	GTF2H3	0.5364
ARCN1	PSMA3	0.5677
FGFR2	GJC3	0.5292
AMFR	UBXN6	0.5258
TUSC2	ATP6V1F	0.6002
RPL18	EMP1	0.5212
TMEM106C	FUT2	0.537
PCMT1	DDI2	0.5225
ARHGAP5	SET	0.5693
ABL1	CDKN1C	0.5764
TNFRSF1B	TRIQK	0.5715
GANAB	GPR35	0.5237
NEDD4L	CHRNA3	0.5016
PRKACB	CRIP1	0.7788
PRMT2	SLC26A11	0.5044
ARMC5	DCAKD	0.52
EFEMP1	MSI1	0.5391
SMAD6	SLC25A37	0.5412
PFDN5	RNPEP	0.6955
LTF	F8A1	0.5603
ACADVL	TMPRSS6	0.759
RPL13A	RPS8	0.9735
WIPI1	ZNF285	0.5608
CWF19L1	GNL2	0.5957
NCAPD2	BUB1B	0.7039
TIMM10	TRAFD1	0.5822
LMOD1	SLCO2A1	0.5292
MYL9	TMEM65	0.6028
PLOD3	RXRB	0.5325
BLOC1S1	EIF4EBP2	0.5381
DFFB	ETFDH	0.672
MACC1	SULT1C2	0.54
MEF2C	DUSP8	0.6168
EEF2K	CD244	0.5617
MT3	PSMB4	0.5434
FBXW11	HOOK2	0.5394
GDAP1	METAP2	0.5381
UTP18	ZC3H18	0.6406
ARHGEF7	KRT16	0.5394
ORAI2	CPSF2	0.642
MOB4	MCCC2	0.5148
ROCK2	CANT1	0.6041
TULP4	DNAAF2	0.5437
HOXA1	KCTD11	0.5439
COPB1	ROCK2	0.5664
SLC38A10	INTU	0.5292
ANKRD22	COL1A2	0.547
LGMN	LRPAP1	0.7276
PSMD14	AURKAIP1	0.7736
LRP8	IRAK1	0.8147
CAP2	SRGAP3	0.5292
DTL	NFIB	0.8455
MTRR	YRDC	0.5498
BAZ1B	RNFT2	0.588
WWTR1	ACAA1	0.5771
NFATC2	CAPRIN1	0.595
TIA1	MARCKSL1	0.738
CDYL	TMEM88	0.5299
CDH3	CTNNBIP1	0.8421
PIK3R1	EFEMP2	0.5619
BIRC2	ZFAND3	0.5289
ICOSLG	TMEM216	0.5249
CCDC3	BCOR	0.5052
AKT2	RBM26	0.6083
ELMO2	MAOA	0.7079
SP100	SLC35A3	0.5664
HOXA11	COL2A1	0.8384
ALAD	PSMB8	0.5151
SSR1	DEK	0.7019
TFAP2A	SAV1	0.5016
ERRFI1	ZBTB46	0.572
TMCC3	AKR1C1	0.547
DCAF15	DHFR	0.5591
DAB2	NR2F2	0.7792
PSD4	VPS13C	0.6493
CAND1	MPPED1	0.545
KRT4	CD55	0.5762
CAPG	RAB43	0.6548
IL15RA	FITM2	0.7098
KIF21A	TRMT10A	0.8453
GATA3	DPYSL3	0.6871
LARP4B	EIF4E2	0.6114
IFITM1	INSYN2B	0.536
RBX1	BZW2	0.7181
NGFR	ALG2	0.6873
FHOD3	VPS37B	0.5493
ACIN1	STC2	0.6884
KCTD12	INCA1	0.5102
ERRFI1	AVPR1A	0.7441
BCKDHB	TCP11L2	0.53
CRY1	NMD3	0.5725
CGREF1	PPP1R15B	0.5105
TRNT1	DACT1	0.533
GANAB	HNRNPF	0.5785
BAX	MICB	0.5059
PEX3	PIP4K2A	0.5247
IGF2BP2	SRSF9	0.5327
RECQL	RECQL4	0.5301
HGF	FHL2	0.7382
BRCA1	TOB2	0.5623
CUL2	ETS1	0.597
MRC2	CALR	0.6746
USP34	CLEC7A	0.5266
NDC80	MPI	0.537
CACHD1	ZMAT1	0.5041
RBM48	BSG	0.533
ZBED4	COL4A6	0.5455
GTSE1	HADHA	0.5821
EHD4	PSD4	0.587
COQ10B	DNAJC18	0.5194
MAD2L1BP	GPATCH8	0.5794
MT3	SCML4	0.5513
STYK1	RPGRIP1	0.547
RPS10	COX6C	0.6772
DYRK2	TCEANC	0.5508
RCBTB2	WDR61	0.545
KLHL7	CPSF7	0.5407
GNA11	LETM1	0.5359
RNF121	DHTKD1	0.5305
LPIN2	HMGCS1	0.7978
TPD52L2	SEC11A	0.5994
ZMIZ2	SRGN	0.6861
ODF2	NOC3L	0.664
ITPR3	PPP1R1A	0.836
ITPR3	CDK4	0.6933
TRAPPC6A	ATP11B	0.51
HGF	COL11A1	0.5955
NIPAL3	CCDC12	0.5048
NADK	HAUS8	0.56
KPNA3	TRAF2	0.5724
RAD51C	TUBA1B	0.6399
LDHB	INHBA	0.5526
NKAIN1	MKRN1	0.5165
ZEB2	RPL37A	0.6985
ETAA1	CEP63	0.5344
ELAC2	TRUB2	0.6283
RHEB	TSC1	0.7837
ARHGDIB	IL1RAP	0.7755
CCNG1	INA	0.7398
FN1	DAP3	0.602
LAMTOR3	WASF2	0.6063
TAF4B	CHCHD7	0.5182
DCTD	DDX23	0.5375
GPX8	ZBTB48	0.5481
RUNDC3B	MAPK8IP1	0.5441
FH	DDOST	0.5041
TACC1	SUMO3	0.5448
ACOX3	RELL1	0.5549
TREM1	GNA12	0.547
RAB36	SFI1	0.5255
CDYL	TMED9	0.5857
EIF4A3	SUMO4	0.5256
NEDD4	CSK	0.5737
RBX1	SOS1	0.5545
ALDH2	GPR162	0.5455
CDC14A	CALR	0.5684
DDX3Y	PIEZO1	0.5287
GABBR2	ZADH2	0.5675
DOK7	ASB8	0.5292
GNAI1	RPL8	0.5676
FST	CTPS1	0.8453
PLGRKT	APOLD1	0.5423
SAMD1	SHMT2	0.6345
G0S2	KCTD3	0.5345
ARL6IP1	CCDC14	0.5423
H2BC13	CASP4	0.5516
SH2B3	CYP1A1	0.5326
CSE1L	ABCE1	0.5225
MED17	TDP2	0.551
OAT	CCDC86	0.5313
NFKBIA	SUPT6H	0.693
PTPN21	COL7A1	0.5292
USP33	PRDX3	0.769
C1QB	CHEK2	0.6903
ADAM23	CUX1	0.5582
SRP19	PGAM4	0.5589
RRM2B	CANT1	0.5713
FBXO31	DIO1	0.536
ASPM	BMP2	0.5348
SMARCE1	GRPEL1	0.5468
SAFB2	DDI2	0.6675
TMEM126B	OSTC	0.6611
EDAR	KIAA1522	0.5441
ACAP2	DRAP1	0.5962
URI1	AVL9	0.5582
FOXN3	TCEA3	0.5346
INTS9	CCDC174	0.5614
RRP8	IFIT1	0.7671
SNRPN	CDCA7	0.5247
VIM	EIF4EBP2	0.5454
CD3D	XKR6	0.7874
SWAP70	BTG2	0.8223
PRKCB	GAA	0.5075
CTDSP1	INPP1	0.5431
SAP30BP	LILRA2	0.5394
SAP30BP	F8A1	0.5789
FLT1	HNRNPD	0.5091
SARS1	YBX1	0.6198
MYB	NDUFA6	0.5503
MRI1	CKS1B	0.5711
PLK2	ZWILCH	0.6634
RAB9A	IL12A	0.5321
MYL12B	OST4	0.5387
IL33	ZMAT3	0.7244
LGALS1	NAP1L1	0.8691
ODC1	MEX3B	0.6872
HMGA1	DUS3L	0.7937
TSPAN2	HSPA12A	0.5455
EIF5A	RMI1	0.5809
MT1G	DYNC1H1	0.5536
GOLT1B	ZNF185	0.505
PLEKHA8	UTP20	0.5259
SPDL1	PELP1	0.5614
ALG5	DCTD	0.5526
ANKRD23	PTAFR	0.5332
AP3B1	PPIL3	0.5795
MTX2	RAB13	0.7137
NEFM	DACT1	0.5523
SOX4	PCP4L1	0.6922
FBXW7	DTL	0.5366
ASAH1	TBL2	0.5004
UBE2R2	GLT8D2	0.5478
RGS9	PPIA	0.5421
SPHK1	P4HB	0.725
HSD11B1	NDUFB10	0.556
ZBTB44	MAFB	0.5518
CYP2U1	BRD2	0.5434
ATAD1	FANCI	0.5792
RNF13	DCTPP1	0.5674
USP46	PKIA	0.707
CCDC102A	FCGR2A	0.7113
FMOD	URB2	0.539
TNPO1	CENPK	0.5898
NOP2	SHCBP1	0.5149
CHCHD3	CPSF3	0.7942
STEAP3	REM2	0.5641
KIDINS220	WDR12	0.5551
POGZ	TBC1D8	0.7194
PDE8A	HOXD8	0.7297
PITX1	LGALS9	0.5119
ATF4	TYMS	0.7443
PKIB	CCNA2	0.8427
DNM1	TWIST1	0.5194
HSD17B10	CST7	0.5001
EFNB3	SLC6A1	0.5599
VRK3	ANKMY2	0.5833
B3GALNT2	EXOSC4	0.5098
TECR	TUBB2A	0.5749
PPIP5K2	ACOX1	0.5461
FYN	TMOD1	0.5215
WNT5A	HOMER1	0.5827
SHPK	TMEM170B	0.5007
CD40LG	TJP3	0.572
FAM214B	RALGDS	0.621
RIPK1	NAA80	0.5223
ABRACL	DOCK5	0.7794
AGAP1	PADI4	0.563
NXN	PTEN	0.5453
SEMA3A	FLI1	0.5948
LAIR1	MX2	0.7235
TES	ZNF621	0.5523
IRAG2	IBA57	0.5993
MMP19	NHP2	0.5394
RAD18	CEP20	0.5998
SEL1L	SH3BP4	0.5618
MAGT1	SRGAP2	0.5233
CDC6	CWF19L2	0.5411
RNF122	HEY1	0.5473
CITED4	NUP62	0.5093
ST6GALNAC4	AHNAK2	0.5292
NDUFB2	ATP5ME	0.9457
NDUFB2	UQCRFS1	0.8951
SLC25A39	STARD10	0.5134
CTNNAL1	S100A2	0.7702
ETF1	KCNJ15	0.547
WSB1	LDHC	0.5452
PIK3CG	IQGAP2	0.5829
SCAF1	LAMC1	0.5602
MRPL15	RBM26	0.5576
DPYSL4	SHISA7	0.6063
DCT	WWOX	0.5607
GFPT2	DDR2	0.7787
BAZ1B	SLC35B2	0.566
ODF2L	VPS33B	0.5256
FAM117B	GZMM	0.5441
RTCA	TRANK1	0.5714
PARK7	COX5A	0.7794
FGFR2	COL11A2	0.5436
UTP3	CCL23	0.5711
CENPU	RRM2	0.6006
CRYBB3	NOXRED1	0.5482
LMO2	ENOPH1	0.5513
ADRB1	SOX13	0.5345
ERLEC1	FAM126B	0.6038
NOB1	LPCAT4	0.5618
ZW10	RTN3	0.5075
AKAP8	CXCR5	0.5634
RARA	POU3F1	0.6713
SLC25A19	QTRT1	0.5749
SLC17A3	QDPR	0.5603
BLVRB	RAP1GDS1	0.7308
SCN8A	ARHGEF12	0.501
WFS1	AR	0.567
GJA1	AURKAIP1	0.5364
COQ10A	SPINT2	0.5154
TRIM3	CEBPA	0.7149
PRPF4B	DHX38	0.5086
KAT6A	PDSS2	0.5248
CDT1	RAB31	0.507
CTBS	SLC4A10	0.5759
WDR75	CNBP	0.5617
TTC22	FKBP3	0.5422
RIOK2	FKBP7	0.5191
RDH10	GSN	0.5479
STAM	RAB31	0.6264
NUFIP1	PIK3C2B	0.5295
CENPM	NCF2	0.5305
RFC5	PLK4	0.5991
ATP2C1	FBXL4	0.5461
PDCD2L	MED7	0.5556
HAGH	GIMAP1	0.5547
KITLG	NOP10	0.5665
DNAJC13	MMP14	0.5739
NRIP1	TREX2	0.5451
TNC	IRF2BPL	0.5787
SMS	TUBB6	0.8017
ATP11A	NSMCE1	0.5591
URI1	TRPV3	0.536
HSD17B6	TSPAN1	0.6922
MVP	C1S	0.7971
TPBG	INSL3	0.5185
IER3	TMEM171	0.5465
CHN2	THOP1	0.5063
WDR34	MFSD9	0.5015
CD84	SCNM1	0.5183
SLCO1A2	ACRBP	0.547
ABCD4	PRSS23	0.5672
CTU1	PADI4	0.5593
CNPPD1	CFDP1	0.5808
PABPC1	LRRC8D	0.595
SLC25A11	PRMT7	0.6068
WDR37	ENO2	0.5443
EGR1	MACROD1	0.8677
USP46	TDRD7	0.5818
MYBL2	CENPL	0.5448
H2AX	HLA-DRB1	0.6744
APPBP2	NPAT	0.5313
NECAB2	OSBP2	0.5546
CENPQ	SMC5	0.5201
GUCY1B1	ACHE	0.5199
ABHD14A	LIN37	0.5133
PLCD4	APAF1	0.5175
VDAC2	TOP3A	0.73
TGFB3	BRI3	0.5446
LSR	S1PR2	0.6077
MRPS15	HPGD	0.5539
RSBN1	TNFRSF11A	0.5116
RAP1GAP	ACER3	0.5099
DICER1	GOT1	0.5163
CNFN	AADAT	0.5051
NNT	MED20	0.5703
CMAS	PRR13	0.5392
MTA1	COPS8	0.5186
SLC25A44	AR	0.5603
AP3D1	NABP1	0.5903
FOXN3	LIMD1	0.5865
U2AF2	CDK13	0.5601
PLIN3	MFSD2A	0.5441
ATXN3	B2M	0.5754
EPAS1	CDK1	0.7307
CSE1L	VBP1	0.8635
BTBD1	TUT7	0.6174
HTR3A	H4C11	0.5431
COL16A1	TPK1	0.572
EIF4E3	NPB	0.5185
GOT2	CASP4	0.5314
DSG2	BMP2	0.5292
GOT2	SLC39A10	0.6987
USP33	PURA	0.6219
EGFLAM	FAM219A	0.5212
TBC1D16	SLC8A1	0.6478
LARS2	ZNF407	0.546
GPCPD1	DTL	0.6797
UTS2R	TWIST2	0.5455
VPS26A	CD164	0.6948
KCTD9	SERPINB8	0.5358
SINHCAF	CREG1	0.5305
TUBGCP2	MORN4	0.5328
DLAT	KRT79	0.548
TRPC1	ZNF334	0.547
H2AZ1	ZNF367	0.7822
CNOT6L	PRMT2	0.6
EHD4	AP2A1	0.622
KARS1	PDS5B	0.6649
ARMC6	ATL1	0.5376
MR1	KIF15	0.5024
SCNN1A	SSH3	0.7755
SCNN1A	CES2	0.5038
NDUFA5	DCTN4	0.6974
TARBP1	ADORA2B	0.5004
SLC6A6	STX3	0.5267
PTPN21	AGBL5	0.5447
SLC37A2	PHF21A	0.5298
PAX8	SH2B1	0.5209
EIF3B	PSAP	0.5051
DAPK3	MMRN2	0.7177
POLR1F	RPL7L1	0.6419
CASP10	OAT	0.504
SIK3	ADAM9	0.5035
PLAA	PRKACB	0.5212
TFB1M	ATP5PF	0.6301
PABPC4	CNOT1	0.5777
METTL4	KAT2B	0.5089
BLOC1S3	NF1	0.577
ECI1	PCYT2	0.8607
ID3	ZIC1	0.5455
HPS4	POLE2	0.5194
CSNK2A1	FOXP1	0.7552
SLC9A3R1	ITPKB	0.5183
RB1	PPP2R2D	0.5539
NR1D1	POGLUT3	0.5728
MDFIC	SLC25A10	0.5325
COX8A	ZNF254	0.5431
TMF1	SRR	0.527
PIKFYVE	THYN1	0.5622
SSR1	SASS6	0.5014
ACOT7	PPP1R11	0.753
THAP4	UBE2F	0.5405
PRKAA1	DSC3	0.5455
USP31	FBXO22	0.5327
FGR	NTRK3	0.5308
SHKBP1	TMEM167A	0.5139
IRAK2	DDOST	0.5384
FIGNL1	CASKIN2	0.5002
TUBB4A	RPL37A	0.5564
LIPA	CWF19L2	0.5168
BBS7	HOMER1	0.5186
NCKAP1	TIAM1	0.601
LYRM7	CEBPD	0.5445
ELOVL5	BAG5	0.5821
PUM2	RPL38	0.5652
RPA2	PCGF5	0.6076
ACADVL	CCNE2	0.5025
RPS6KA6	SMC3	0.5455
AP4B1	YIF1A	0.5196
AP2S1	RPN2	0.5371
ST3GAL5	NPTN	0.5612
CDCA7	ZNF768	0.5346
NMT1	IL24	0.5287
XRCC1	LMBR1L	0.516
MRTFA	TCEA3	0.5605
RHEB	SLC30A6	0.5239
RHEB	RASGRP3	0.5488
FAM102B	FNBP1	0.5802
PARP4	EAF1	0.5749
DAAM1	HSPE1	0.5163
METTL8	PPM1D	0.5275
SMARCA4	PNISR	0.6256
FAS	ERCC6	0.7208
CNTRL	KIF13B	0.5316
PARP12	ARHGEF18	0.535
BZW2	ZNF623	0.5148
CYB5R4	METAP2	0.5642
ACAA1	ADD1	0.5706
SEC62	CLTC	0.8002
RFC2	FAM98A	0.546
DLG3	NOVA1	0.545
SMC1A	THOC7	0.615
TTBK1	HPD	0.5612
RRAD	ITSN2	0.5651
PRRG4	RANBP2	0.5353
R3HDM1	EIF3A	0.6468
RIT1	PDCD6	0.7882
ATP8B2	IARS1	0.5994
NDUFA8	TUBA1C	0.6044
DMPK	RELA	0.7286
LHFPL2	SH3KBP1	0.6007
ANK1	MEGF11	0.5539
ASXL1	BCAM	0.5127
BIN3	INHBB	0.5367
PPFIA1	IGHMBP2	0.5357
AKAP8	LTO1	0.5111
EIF3J	CBX2	0.5877
TTC1	NFATC2IP	0.589
LPCAT4	PRSS57	0.5553
TMEM147	ADAT2	0.544
IDS	ENG	0.5574
USP15	SOCS5	0.5847
MS4A6A	FTH1	0.6202
LYPLA2	EPOR	0.7073
ING4	PRRG4	0.6095
GSK3B	CRK	0.563
IPMK	CNOT8	0.5289
PHPT1	HLF	0.5057
LARP4	ARC	0.5161
HNRNPF	LSM10	0.6092
TERF1	ACTRT3	0.5011
MAPK8	NUP88	0.5894
FLT3	SIGIRR	0.5475
CHD1L	VPS54	0.566
GCLC	CA2	0.5667
B4GALT7	KCNN4	0.5248
EHD1	RCBTB2	0.5614
HUWE1	LYPLA1	0.5476
GNA13	DNAJC24	0.5613
MCOLN3	BCKDHA	0.547
CCDC28B	RPL36AL	0.5455
INTS3	EYA3	0.5809
SNRPA	RAD9A	0.8171
INTS3	TMSB15A	0.5176
SOS2	CCL23	0.5705
MRPL55	NIPSNAP1	0.5403
HP1BP3	NDUFS4	0.5098
MAP4K4	RAP2B	0.8231
ZNHIT1	FUBP1	0.5304
ZNHIT1	DNAJB4	0.5614
TRAP1	PRPF40A	0.7209
STX18	CRACDL	0.527
CASK	KRCC1	0.5154
MTIF2	GET3	0.5712
TBCD	NPLOC4	0.5295
STEAP2	FTH1	0.5426
TENT4A	SMG1	0.6413
BYSL	AMD1	0.5277
TMEM30A	SSR1	0.7643
CCN4	PSMB9	0.7131
MVP	COL17A1	0.547
VRK2	ANKRD9	0.523
CELSR3	IER2	0.5462
CD74	TLR1	0.6185
TMEM128	CELF1	0.5106
RNFT2	ZBTB10	0.5043
PHAX	FIBP	0.5803
SAMM50	PRPS2	0.5911
MTMR1	GRK4	0.5268
TRIAP1	PISD	0.5244
MPP7	EXT2	0.5095
MND1	HS6ST2	0.5292
PRKCH	TNFRSF11A	0.5352
CD22	ZC3H3	0.5553
RIOK1	RUFY1	0.5236
KIN	CSF2	0.5728
DLGAP5	MED6	0.5561
TBX2	EIF2B5	0.5698
CTBS	OGFRL1	0.6011
MIPEP	LARP1	0.5089
TLCD1	MARCHF8	0.5561
FBXW7	COPS8	0.5779
RRP8	CDR2	0.6144
PRPF38B	ZNF397	0.7094
AKNA	PODXL	0.5361
NSDHL	SLC25A21	0.5292
MED6	RPUSD2	0.8965
PIKFYVE	HSD17B11	0.6007
TFDP2	FAM209A	0.5218
ENAH	WDR63	0.5192
ABCB7	UBXN7	0.5476
RPLP2	RPL13AP5	0.6598
SQSTM1	NFIL3	0.8651
SLC7A2	IL10RA	0.555
PTH1R	RPL36AL	0.5599
GLT8D1	ARL6IP4	0.5285
COX5B	TRA2A	0.5781
LRP11	CSNK1E	0.5266
TMEM177	LIMK2	0.5229
MCM6	SP4	0.579
TMEM59	DSC2	0.5873
RAP1B	CD164	0.5882
PCBD1	CDCA2	0.5202
OLFML2B	MAOA	0.547
XPO7	PA2G4	0.6177
EPB41L5	IRX3	0.6481
PLCB1	KLRC2	0.547
NUBP2	SMAD5	0.5382
RIOK3	MRPS15	0.5495
ARHGAP39	ZNF606	0.5162
TIMP3	SLC25A19	0.6698
HOXC11	GPR83	0.5195
OGFR	CCND3	0.5481
ATXN1	TMEM71	0.5836
TCEAL4	NME6	0.8743
NUCB2	PSMB9	0.5218
RPL37	GPATCH8	0.6078
PDAP1	POLR1G	0.5725
TCOF1	THEM5	0.543
TCOF1	EVL	0.5679
CCNT2	DDX49	0.5342
CCNT2	ARMC6	0.5304
GSK3B	GSK3A	0.5582
IL6	RUSC2	0.5546
SNX4	CANT1	0.5277
CSNK2A1	STK3	0.6563
PTHLH	RB1	0.7117
MYLIP	GADD45G	0.7866
CRYAB	HMGCR	0.693
CRYAB	CERT1	0.5373
POLR2L	TSPAN4	0.5527
CLTC	IRF2	0.5875
CHMP4C	SLC25A20	0.5516
ZC2HC1A	PCYT1A	0.5735
FABP5	PLIN5	0.5188
YWHAB	HNRNPA0	0.6182
KRT18	SNTB2	0.502
RRP7A	HSBP1	0.552
RALB	ETS2	0.8356
MAF	FNIP1	0.5213
HMGB3	KIF20A	0.8862
MTDH	DAXX	0.7964
IRF8	GPR182	0.547
PLEKHB2	SYNPO	0.5255
BAZ2A	COL8A2	0.5873
LAMB1	RASD1	0.519
ZBTB32	CBS	0.5546
SNCB	RTN1	0.536
ASB2	NRN1	0.5818
CAND2	GEM	0.5025
DNAJC16	UBL3	0.5759
THRAP3	ASB1	0.6407
SRPK1	UBE2N	0.7293
FOXF1	RBM10	0.7854
BRD4	WDR78	0.5035
BRD4	FARP1	0.571
MLYCD	IFT172	0.5598
KIF11	GSTO1	0.5594
OSBPL5	AMMECR1L	0.5207
ARMC1	ADAM23	0.5008
SLC52A2	AQP1	0.56
MYH14	CGN	0.6871
RLF	PRSS23	0.5271
PDCD10	CXCL14	0.5533
INO80E	ZNF521	0.506
TCF3	AEBP1	0.7676
GNAQ	ECI2	0.5736
MOB3C	TMEM50A	0.5355
MOB3C	NPBWR1	0.548
RBM48	TOR1AIP1	0.5697
NRM	HSP90B1	0.5767
OLAH	MPLKIP	0.547
CMTM6	KDM3A	0.5874
PCCB	QPCT	0.6114
FOXRED2	SEPTIN7	0.5056
ATG3	GADD45GIP1	0.55
DHX37	DNHD1	0.543
CXCR4	GNG10	0.6814
ATP2C1	CRYM	0.5041
PCK2	SSU72	0.5765
SLC38A1	SLC25A10	0.5615
NPC1	PRKACB	0.6265
MEFV	CLEC12A	0.5525
MAP3K13	NFKBIA	0.6135
PDS5B	SLC2A8	0.5452
GTF3C3	RABGAP1L	0.5067
CPSF4	CCDC137	0.5943
FGF8	SMAD2	0.5051
LAS1L	SLC17A5	0.5294
MCHR1	ZNF362	0.5521
RASSF1	RAB3GAP2	0.5969
FANCE	NPM1	0.7178
PIK3C2B	SREBF2	0.5036
SRF	ANKRD53	0.5552
ENAH	NDUFA7	0.5217
NEO1	SNRNP200	0.5321
PHGDH	JAG1	0.7449
PIGF	IFI27	0.6835
GPCPD1	MRPL39	0.538
ISLR	MYH11	0.7015
PPP3CB	PPP2CA	0.6136
SEMA3A	VPS33A	0.547
HERC2	TCHP	0.6042
HNRNPA1	CCDC106	0.5531
HOXA3	MTX2	0.6541
SPTLC1	SPTLC2	0.5739
SEPHS1	RPL4	0.7235
TMOD3	BBS12	0.5778
CBL	CCDC84	0.5529
NKAIN1	CPNE2	0.5185
INHBA	DUSP11	0.5565
SNW1	STT3A	0.5641
TRAPPC6A	VPS45	0.5178
INHBA	TEX261	0.563
DNM1L	S100A6	0.5469
DCXR	PSMB8	0.6091
STARD7	SLBP	0.8262
GCH1	ENTPD6	0.6859
GSKIP	SDC1	0.6339
AUP1	LAPTM5	0.5602
IMPDH1	AVEN	0.5286
DLL3	MTDH	0.5131
SLC39A7	DIS3L	0.5126
CDK11A	RBMS1	0.7195
FAIM2	DNAJB2	0.5144
OMA1	OPA1	0.5184
IVNS1ABP	ANAPC10	0.5222
SMARCD3	DNM3	0.5033
POLR1E	COL4A5	0.5318
GNPDA1	SRM	0.5062
POLE2	FAM86B2	0.5292
MCCC2	PIGO	0.5816
SREBF1	ACACB	0.8632
TNFRSF12A	TUBB6	0.8706
SETBP1	TOB2	0.5826
CLCN6	TRAF1	0.5664
TGFB3	APPL2	0.5663
EPS15	IL2RB	0.6288
ZFHX3	ERAP1	0.5063
TOPBP1	PPM1D	0.5566
UBIAD1	NARS2	0.5581
GLIS3	CHMP1B	0.5219
SF3A1	WARS1	0.5604
FRMD4B	SPTAN1	0.5741
EIF4G2	PSMG2	0.57
FRG1	WT1	0.5065
UBAP2L	PDE7B	0.5528
TSFM	COMMD10	0.5761
RPS6KA6	ALAD	0.5455
IRF1	RPN1	0.5437
NRG2	UBXN7	0.5016
PBXIP1	CALM1	0.6464
SLC17A7	HJURP	0.5292
BRCA2	SLC35B4	0.57
DELE1	ENSA	0.5135
RTBDN	HTR7	0.5624
MNAT1	VKORC1	0.5506
ZNF37A	TMEM167A	0.5854
TM2D3	ENTPD7	0.512
GMIP	UGDH	0.5436
AP2B1	TTC1	0.5717
SDC4	LAMA5	0.5513
CHAF1A	PIGP	0.5287
CENPT	OSGIN2	0.5163
PCCB	POU5F1	0.536
STYK1	MYL6B	0.532
SMOX	CD160	0.5485
ACD	FZR1	0.5753
CHPF	HGS	0.5565
NRP1	NCK1	0.5654
RECQL	LANCL2	0.5023
MATN2	TOPBP1	0.5096
FLT1	OCRL	0.5448
CTTNBP2	TTC3	0.5292
RICTOR	IL13	0.5144
MAX	TMEM135	0.5362
GRAMD4	IMPDH2	0.5178
NBN	SLC17A7	0.542
NBN	RNASEH2A	0.7077
DNMBP	PNPO	0.536
SHPRH	KRT13	0.5289
PIANP	MARCKSL1	0.6679
GCFC2	PCM1	0.5114
WASF1	CD2AP	0.5358
EED	HSD17B11	0.5256
SRSF4	AKAP17A	0.5686
MECOM	GNG7	0.5221
HSPA9	CCT5	0.8549
BCL10	NOD2	0.5562
GNA11	ANXA2	0.5246
ELAPOR1	DNMT3A	0.5003
SETDB1	COX5A	0.5089
CCND3	ITGA5	0.8419
PRDX4	ROM1	0.6904
NT5C2	PIH1D2	0.5295
PPIF	BCL6	0.7865
RAI14	SH3GL3	0.5016
YTHDF1	NOC3L	0.5983
BCAT1	STX7	0.5614
KLRB1	EML4	0.591
EPHA8	ABLIM3	0.5994
MCM2	ZNF322	0.5196
IL23A	IL13RA2	0.547
SEC62	ACTR1B	0.5618
HNRNPC	NCBP2	0.7868
SELPLG	KRT18	0.5269
CAT	ATM	0.6903
PDCD10	MSANTD4	0.548
COX5B	FARS2	0.7571
ATP1B1	IER5L	0.551
TFR2	ECHDC3	0.5307
RASAL3	CYSTM1	0.5647
PPIA	GIMAP5	0.5027
IER2	BAG5	0.5206
TRIP4	TBC1D7	0.5371
LAMP2	GK	0.5758
NME1	TMEM199	0.5414
SLC7A8	ZAP70	0.5357
YTHDC1	DCAF13	0.5562
PAX3	SSB	0.5292
RAD18	THAP2	0.5397
NCALD	PARP1	0.6941
CSTB	MMP1	0.5685
ERP29	PRSS53	0.5344
RTP4	APEX2	0.5301
GALNT7	SMPD1	0.545
PMAIP1	BOP1	0.5357
ME1	NSMCE1	0.5815
PRTG	LRCH3	0.5455
IGFBP3	BAP1	0.5594
SGCE	GEMIN6	0.532
CORO2A	RHOU	0.5414
ING1	ZNF286A	0.6096
SRRT	AGPAT1	0.5133
FAM8A1	MME	0.5564
[truncated: 998,000+ more rows]
