# Supplementary material for: In vivo tumor immune microenvironment phenotypes correlate with inflammation and vasculature to predict immunotherapy response
Source: Nat Commun. 2022 Sep 9;13:5312. doi: 10.1038/s41467-022-32738-7 (PMC9463451; doi:10.1038/s41467-022-32738-7)
Supplement: Supplementary file 8 — Source Data [file 41467_2022_32738_MOESM8_ESM.zip › source data/Figure 3_S3/TissueNexusInteraction/intermod2hubtidy.txt]

symbol	sample	log2cpm	pheno
ICAM1	P5	4.2887	high
CXCR4	P5	3.918	high
RAC2	P5	3.5652	high
VCAM1	P5	3.9738	high
PRKCB	P5	4.5834	high
FOS	P5	8.0766	high
ICAM1	P6	4.2532	high
CXCR4	P6	4.7675	high
RAC2	P6	3.4958	high
VCAM1	P6	4.6172	high
PRKCB	P6	4.9941	high
FOS	P6	6.9798	high
ICAM1	P21	4.4346	high
CXCR4	P21	3.0254	high
RAC2	P21	2.8948	high
VCAM1	P21	3.791	high
PRKCB	P21	3.2263	high
FOS	P21	4.8431	high
ICAM1	P23	5.0241	high
CXCR4	P23	3.0504	high
RAC2	P23	3.6692	high
VCAM1	P23	4.034	high
PRKCB	P23	3.9011	high
FOS	P23	5.1571	high
ICAM1	P26	6.0347	high
CXCR4	P26	2.6017	high
RAC2	P26	3.6913	high
VCAM1	P26	4.6426	high
PRKCB	P26	4.6048	high
FOS	P26	4.6068	high
ICAM1	P27	4.4918	high
CXCR4	P27	2.2235	high
RAC2	P27	3.2943	high
VCAM1	P27	4.5641	high
PRKCB	P27	4.0344	high
FOS	P27	2.9237	high
ICAM1	P33	3.1931	high
CXCR4	P33	1.271	high
RAC2	P33	1.5301	high
VCAM1	P33	3.7461	high
PRKCB	P33	3.4078	high
FOS	P33	5.3467	high
ICAM1	P34	3.6341	high
CXCR4	P34	2.5745	high
RAC2	P34	3.0943	high
VCAM1	P34	4.0552	high
PRKCB	P34	4.1463	high
FOS	P34	4.9445	high
ICAM1	P7	2.0434	low
CXCR4	P7	1.4581	low
RAC2	P7	1.0572	low
VCAM1	P7	1.9838	low
PRKCB	P7	1.8233	low
FOS	P7	2.9918	low
ICAM1	P14	1.2793	low
CXCR4	P14	1.1702	low
RAC2	P14	1.0521	low
VCAM1	P14	2.5548	low
PRKCB	P14	1.4756	low
FOS	P14	2.7091	low
ICAM1	P17	2.511	low
CXCR4	P17	2.445	low
RAC2	P17	0.5024	low
VCAM1	P17	1.559	low
PRKCB	P17	1.9117	low
FOS	P17	4.3675	low
ICAM1	P20	4.6245	low
CXCR4	P20	2.5823	low
RAC2	P20	2.7881	low
VCAM1	P20	2.7697	low
PRKCB	P20	2.6441	low
FOS	P20	7.6466	low
ICAM1	P22	4.7912	low
CXCR4	P22	3.2451	low
RAC2	P22	3.5064	low
VCAM1	P22	4.0934	low
PRKCB	P22	4.4964	low
FOS	P22	5.6753	low
ICAM1	P29	3.6696	low
CXCR4	P29	1.7293	low
RAC2	P29	2.6697	low
VCAM1	P29	3.9152	low
PRKCB	P29	3.9188	low
FOS	P29	5.5849	low
