# Supplementary material for: In vivo tumor immune microenvironment phenotypes correlate with inflammation and vasculature to predict immunotherapy response
Source: Nat Commun. 2022 Sep 9;13:5312. doi: 10.1038/s41467-022-32738-7 (PMC9463451; doi:10.1038/s41467-022-32738-7)
Supplement: Supplementary file 8 — Source Data [file 41467_2022_32738_MOESM8_ESM.zip › source data/Figure 3_S3/TissueNexusInteraction/macrophage.txt]

ISCA1	EI24	0.5692
ATP2B1	SDCBP	0.6962
MAP3K9	ZCCHC4	0.7794
NFKBIA	RPA3	0.5824
SF3A2	SNRPA1	0.905
EPCAM	MAP1LC3B	0.6067
NUCB2	STK38	0.612
DHX15	HMBS	0.6173
ZNF385A	COL27A1	0.6194
ZNF385A	DAPK1	0.7109
PKM	VWF	0.6721
PSMA4	YWHAZ	0.7079
ABCA1	FBXO45	0.7639
RGS3	ERG	0.6124
HDAC6	RBBP4	0.568
MAPK6	CD55	0.573
SFXN2	S100P	0.6083
CENPM	WDR90	0.6526
PPP2R5A	RDH5	0.6171
FHL2	PLK4	0.5925
MDH2	ANXA4	0.5663
HIGD2A	MGAT2	0.5953
KIF22	CRABP1	0.6155
ALDOC	APOE	0.7807
UGGT2	TGFBR1	0.5023
RPS5	MRPS12	0.6942
PSME4	FMOD	0.6019
SLC35E4	TACC1	0.5639
TUBB2A	FDXR	0.581
LCP2	GASK1B	0.577
TNRC6A	ELK1	0.6412
FAH	TUBB3	0.6181
ACAP2	FAM193A	0.7192
ODF2L	GJA1	0.5035
MTUS1	CCNG2	0.5565
CDK2	PTEN	0.5739
MSI2	IGF2	0.6066
PTPRC	VAMP8	0.6007
SRCAP	LHX2	0.5912
CCL2	ANXA1	0.7736
LFNG	ZNF395	0.5605
SMAD7	SMAD9	0.605
SMAD7	ELF1	0.557
POLR3K	DCTPP1	0.7681
CDKN1A	CHEK2	0.5821
CDKN1A	TRAIP	0.7892
VEGFA	PTPRO	0.5917
NRP1	CCL13	0.6815
FAM210B	TRPM2	0.5787
CREG1	SMARCA5	0.5679
STK38	ID3	0.5719
SH3D19	PITX2	0.531
PRPF31	NUP155	0.5478
LMNB2	MT1F	0.5934
BECN1	GIGYF2	0.5031
GAB2	PDGFRA	0.5158
FUS	PARPBP	0.6365
KDELR3	PLXNB2	0.6717
LAS1L	JUNB	0.582
ICAM3	EPHX1	0.6236
DSP	PPL	0.7972
POLB	TOP1	0.6549
NFATC4	ELK4	0.6742
FHL2	HDAC2	0.6767
RPL5	RPS18	0.862
CYB5B	EIF3M	0.5428
PIK3R3	ZNF593	0.5969
HSP90AB1	PPP3R1	0.5081
DDX58	IL18	0.5658
NNAT	TUBB6	0.7336
MNT	PCK2	0.5839
CCNI	FOXL2	0.5974
ANGPTL2	TMEM64	0.6383
ID2	SEMA7A	0.647
CDKN3	PSMB6	0.6045
HNRNPA2B1	NONO	0.8205
EEF1A1	TSC22D3	0.5668
KLHDC3	TSPYL2	0.5842
ACLY	URB1	0.6514
POLE2	MYBL2	0.8554
PDE4A	SERPINB9	0.5794
GCDH	HMGN1	0.7435
KDM2A	EXT1	0.6466
POLR2B	DDX39B	0.5736
FOXF1	FZD7	0.5292
PLS3	CDKN1A	0.6745
EIF2S1	CCNG2	0.5585
VAMP8	HLA-DPB1	0.5588
CACNA2D1	ZEB2	0.599
MMP2	PML	0.5752
BAP1	TKT	0.6014
ID2	LRBA	0.5768
C5	A2M	0.5676
SOX4	RGS3	0.6413
NFKBIA	POLG	0.5774
HSPA5	MAPK1	0.583
LAMP2	CAD	0.6871
FBLN1	BUB1B	0.5918
DDX39A	TRA2B	0.6756
ARAP3	APOE	0.579
POLR2B	MPHOSPH10	0.5492
CTSC	ST6GALNAC4	0.7611
HNRNPC	DDX50	0.7914
PSME1	HLA-DMA	0.6452
TLR1	CCL5	0.5633
ZFYVE26	TKT	0.6574
TGFBR3	VEGFA	0.7979
PSMB4	RPL17	0.5614
DDB2	COX5A	0.5641
TCF4	TUBB3	0.6816
TRAF6	MIF	0.7588
NR1H3	CYP27A1	0.6749
RPL6	RPS25	0.8144
KDR	FGFR4	0.8
PADI2	MAPRE2	0.5949
CDC7	CKAP5	0.6409
TIMP4	CRTAP	0.5918
PSMD14	PSMB4	0.8796
UBE2B	BLM	0.5685
EPHA2	DPY19L1	0.6117
CERK	SCN8A	0.6075
ANKHD1	EPB41	0.6926
SLC10A3	BOK	0.5263
RHOT2	EME2	0.6864
RPS6	PTCH1	0.5749
LCP1	OAZ2	0.5684
TCERG1	PPIL1	0.6145
DNAJC3	LPIN1	0.5883
XPO1	NXF3	0.8015
ARHGAP35	KPNA2	0.6665
LGALS1	NAP1L1	0.7749
PAFAH1B1	HBEGF	0.5745
USP1	MAD2L1	0.859
CMC2	AKR1C2	0.6109
POLA1	UVRAG	0.6936
NEDD9	NEMF	0.5682
TFRC	PSMD1	0.5661
UBE2G1	NEMF	0.5014
KIF11	RAB4A	0.5724
PHLDA1	CSGALNACT2	0.6071
RNF44	FBXO33	0.5133
CDK4	IRAK1	0.6727
AFG3L2	ATP5PO	0.6154
CA2	SLC52A2	0.561
PFN2	SPARC	0.8137
CASP7	CDK5R1	0.7767
PRLR	IL18R1	0.6886
ERGIC1	EGR1	0.5743
ATP11B	IL7R	0.5747
IL6	JUN	0.779
SHOC2	IDE	0.5128
ARID4B	SGCG	0.6602
WWTR1	HK2	0.6408
TDRD3	RB1	0.5644
MAPK1	BCL6	0.6933
HBEGF	PDGFRB	0.7048
GALNS	TOP1	0.5735
IFT172	ZNF704	0.6072
ARF6	CFB	0.6179
NIBAN1	ANKRD46	0.5974
RAP1GDS1	CLTC	0.553
PCF11	KCTD12	0.6
MECOM	RARG	0.7334
DPEP1	CCT3	0.6824
TARS2	IARS1	0.5844
CDKN1B	PDGFA	0.6585
HSPE1	RPL41	0.5731
DDX18	ZNF653	0.6397
HERC6	RAB4B	0.678
AURKA	TLE3	0.6532
NAA10	AQP1	0.5921
UBE3C	UBA3	0.5656
SEC24A	NARF	0.578
DHX15	MVK	0.529
PIGF	IFI27	0.5852
VASH1	KDM6B	0.7273
TNC	PKN2	0.6117
CD99	IFITM1	0.7982
FAM171B	GPC6	0.5007
GZMB	IL1B	0.6963
MAP4K5	ACTR2	0.7715
RPL6	TMEM19	0.5752
CCND3	ITGA5	0.7729
CALML4	FZD1	0.6163
KAT6B	RPS27	0.7
RGS16	COL5A2	0.5812
SAMM50	SLC13A3	0.6843
NFYB	TIMM17A	0.5741
ENG	ZNF211	0.5967
EIF4G1	AATF	0.614
TBXA2R	GPRASP1	0.7789
TMEM38B	CENPN	0.6922
PDK4	EPAS1	0.6635
PPIF	KLC2	0.5752
SPAG5	ESPL1	0.8564
PDGFRB	MYH10	0.5274
SLC9A1	TXN	0.6178
UBE2D3	TAGLN2	0.5855
KIF11	SPON1	0.5979
FAM104A	BAIAP2	0.5052
SPP1	HOXC6	0.7206
GTF3C2	IVNS1ABP	0.5063
KIF4A	GMPPB	0.5156
RAD51C	TAGLN3	0.6083
ERBB2	CRIP1	0.6184
IGF2	NR2F2	0.6732
SCRIB	UPP1	0.5948
UNG	MCM5	0.5094
NFE2L3	B4GALT5	0.6787
DTL	TLR7	0.709
RBM26	IWS1	0.5036
RAB27B	GFPT2	0.6093
WDR82	ZNF273	0.5663
ITGA9	ZNF711	0.5031
MAP1LC3B	CDC42EP4	0.6868
NOP56	EIF2S2	0.6816
ALDH6A1	FABP5	0.793
S100A8	ATG16L2	0.6432
CDC5L	RPL4	0.7244
M6PR	ATP5F1C	0.694
LEPR	SLC29A2	0.6232
BCAT1	ALDH7A1	0.5632
MBD3	SCRIB	0.5726
SORL1	ADCY3	0.7965
ARPC1B	LYN	0.6573
SLC7A6OS	DCAF4	0.5607
PAPOLA	LIN28B	0.5485
COL1A2	CFL2	0.6838
DUSP5	CASP3	0.8167
PBX1	TPK1	0.7219
CYP51A1	SNX9	0.5685
SOD2	ZSCAN30	0.5818
NSDHL	LRRC27	0.57
JAK2	ATP5MC2	0.5663
PTPRC	SOS1	0.8741
GAB1	FER	0.5143
MCM2	RFC4	0.8696
PDCD2	MTF2	0.604
PKM	CDK7	0.7667
OAZ1	RAP1GDS1	0.5762
KANK1	BMI1	0.5915
BCL3	CXCL5	0.7508
MTUS1	ASPH	0.5528
DDX1	TASOR2	0.5021
SMARCA4	CNOT7	0.57
PRDM4	EMILIN2	0.508
SRSF7	TRA2A	0.782
CYP1A1	OLR1	0.6069
EIF3J	SPOCK2	0.6069
PLAGL1	KANK2	0.5738
ROMO1	PHB2	0.6838
TYRO3	BUB1B	0.566
CRIM1	STX3	0.633
FOXM1	QDPR	0.5732
P2RX4	FUCA1	0.5804
CDC6	RAD9A	0.6319
NAGPA	P4HA1	0.5636
NFATC2IP	RPP25	0.6211
LRRC49	PCYT1A	0.5963
SNRPD3	SRRM1	0.8971
NDE1	DSCC1	0.5005
IL18R1	CRADD	0.733
NCKAP1	PGK1	0.5592
GDF15	NDUFA4	0.557
STK24	LBR	0.5762
NRCAM	GLO1	0.6116
RFC1	PLK1	0.771
CASP3	PTEN	0.7719
VPS26A	RRP8	0.5644
SZRD1	FBLN1	0.5832
ACADVL	PRKACB	0.579
IL13RA1	IL2RG	0.7901
BMPR1A	HAND1	0.513
NUP107	ZBTB2	0.5184
IL23A	JUN	0.6155
TP53	TYMS	0.806
ITPR1	ARHGEF12	0.5314
TP53	TCEANC	0.5606
RO60	VASP	0.6586
UCHL5	NHP2	0.799
STRA6	FBN1	0.6005
WFS1	SLC27A1	0.5726
NME3	MYL6B	0.5773
PPBP	FPR3	0.5676
ATP6V0C	CSF2RA	0.7699
PSMF1	PSMB8	0.6883
PSMF1	TAP2	0.6606
BCL11A	HIP1	0.5001
FNDC3B	CENPA	0.5744
COL1A2	COL4A1	0.8489
PKP4	NHP2	0.5099
DVL3	SULT1A1	0.5727
NUP50	COCH	0.5951
IDS	AMPD3	0.5828
ITGB7	SELL	0.6026
PSMA3	NR1D1	0.5753
PIK3CB	FOS	0.5768
AK3	CENPV	0.5994
PDE1B	PDE4B	0.6076
TEK	ANPEP	0.5963
NFE2L1	IARS1	0.5925
LMO2	RAB6A	0.5143
P4HA2	SELENBP1	0.5116
KCNJ2	CDH11	0.6009
EARS2	KRI1	0.503
GUSB	ATP6V0C	0.5747
AKAP8	ZMAT3	0.5611
IFNGR1	HLA-DMB	0.7795
RSRC2	PTP4A2	0.5682
ORC6	SMG7	0.5779
SPTBN1	DES	0.6075
S100A8	CXCL10	0.6096
ACOT8	NAT1	0.593
CXCR4	IL6	0.8043
SMARCA2	RXRA	0.6108
CIT	HILPDA	0.5885
MAP4K5	EIF5A2	0.5918
MYLK	PDGFA	0.6713
PRKRIP1	TSEN34	0.5911
KIT	HLA-DRA	0.6171
RNF213	LITAF	0.6717
URI1	PTEN	0.5742
DDX21	SRXN1	0.7644
UBA3	UBE2E1	0.5077
SLPI	STC1	0.7937
HIVEP2	FKBP10	0.7041
CFLAR	PDLIM1	0.5639
PPP3CC	ADCY7	0.5919
CD74	CTSS	0.7803
PQBP1	LSM7	0.7609
SMC1A	PNN	0.6937
ATP5F1C	KLHL32	0.6872
KIAA0895	GTF2A1	0.5997
OIP5	RAB5A	0.5822
CENPF	PRKDC	0.6139
CXCL2	GAS1	0.5781
TXNDC16	ARHGAP25	0.5017
HS3ST1	ZBTB43	0.5892
RXRB	NME1	0.5737
TTC9	TCF7L2	0.5684
CD44	GPR87	0.7231
DNAJA1	HSPA1A	0.8
DNAJA1	HSPA1B	0.5462
PLA2G10	ARMC9	0.6814
CYFIP2	EGFL7	0.5758
CMPK1	HIGD1A	0.61
MYB	LGALS9	0.6944
VPS35	PCNA	0.6119
SLC3A2	UBE2J1	0.762
HSPH1	HTRA1	0.5674
ZNF174	RPRD2	0.5953
NDUFB3	ATP5MG	0.8543
PMAIP1	FAM216A	0.5743
SYNGR1	DNAJB5	0.7174
GLYR1	VCAM1	0.792
MPZL1	SEC22B	0.5176
TPST1	TAPBP	0.6681
ADCY7	MCL1	0.7632
LIG3	STRAP	0.5338
RPS23	ISG15	0.5734
PARP1	HNRNPU	0.7896
TOP2B	CXCR4	0.6813
PNN	ABCB7	0.6494
BRAP	CCNE1	0.5732
RAB33A	MRAS	0.5802
FNDC3B	MT1F	0.5786
TSPO	NR2F2	0.5973
PKD1	BBC3	0.5787
RECQL	CHAF1A	0.7262
TGFB1I1	ZNF281	0.5878
NCKAP1L	RGS18	0.5226
ACVR2A	SLC26A9	0.502
SRSF9	NUP205	0.6429
VCAN	RYK	0.6654
GRN	CSF1R	0.7824
GADD45A	FGF5	0.6902
CREBBP	RPS6KA1	0.8943
LGALS1	WDR81	0.5746
PNISR	RPS27	0.5945
PLA2G7	LEP	0.6171
APEX2	HRAS	0.5819
TFAP2C	SPON2	0.6841
LIFR	PDGFA	0.677
PIAS2	MED21	0.6059
EFNB2	UPP1	0.5885
CLEC16A	MRPL44	0.6504
OXNAD1	USP1	0.5259
TBXA2R	TTC3	0.6357
ADRB2	HLA-G	0.5825
CD69	BATF	0.6824
ADRB2	TBC1D8	0.588
NFIX	ZNF281	0.5815
DLGAP5	PARD3	0.5842
CEP55	ITPR1	0.5747
RFC5	SLC30A5	0.7017
ATXN10	GSTK1	0.7463
CSNK1A1	RBM12	0.5935
KDM6B	GRINA	0.5245
RAD18	STAMBPL1	0.6103
AKT2	IFRD2	0.5408
STC2	PRKCE	0.6284
TOP2B	CASP4	0.7738
TUBB2B	HLA-DQA1	0.6072
PLCB4	CPEB2	0.6039
FAM8A1	MAP3K5	0.5723
ESR1	SUMO1	0.7586
POLE3	WRN	0.6754
PSMA6	DCTPP1	0.5736
STK10	ANXA2	0.5599
UMPS	POLR1E	0.5013
PLS3	CASP1	0.6566
HSPA13	SLMAP	0.5022
TNS1	CAV2	0.6864
PMP22	PLEKHB2	0.7137
WBP11	SRSF7	0.5217
BAK1	MED6	0.5834
POLB	PPP2R1B	0.5727
MLH1	GMFG	0.5126
TFRC	AP4S1	0.5797
SATB2	PTPRE	0.6058
PPT1	HSPBAP1	0.54
CD69	PLAG1	0.6171
CDK6	FN1	0.8061
H2AX	GNL1	0.6021
ERBB2	TMEM45B	0.6862
DDIT4	HLA-DRB1	0.6528
AK2	SAT1	0.6564
PKP1	STK32B	0.6224
PHGDH	CNPY4	0.5017
FN1	GBP1	0.8286
SUSD3	NOL6	0.5747
CKAP4	PRRC1	0.5101
RAB3A	ZBTB7A	0.6073
BCAR3	SRPRB	0.5031
PLD1	ZNF135	0.6061
MTIF2	LSM4	0.6226
CCNC	SMAD2	0.5741
KIF21B	SERPINB8	0.5618
RAB27A	NR4A3	0.7117
IFIT3	SPTAN1	0.5643
HOXA5	ACTA2	0.6134
CAV1	IL24	0.6116
GRHPR	HDGF	0.5817
HNRNPA2B1	AAMP	0.5158
SEC14L1	LAMB3	0.5761
HSD11B1	RGS16	0.7864
ATP5F1B	CREB3L4	0.6866
GUCY1B1	LAMP1	0.5812
NFRKB	RUVBL2	0.7677
HYAL1	KHK	0.6139
CDH1	TIMP3	0.8012
SNRNP40	PTTG1	0.6708
BID	CDKN2A	0.5905
CTSC	RRP1B	0.8105
MFSD11	LIMK2	0.5624
ARHGAP28	ARID5B	0.6036
SEMA3C	PPP3CB	0.5658
TNNC2	PPP3CA	0.7972
TIAL1	EIF1AX	0.5807
MSH2	RAB14	0.518
MSH2	CNTRL	0.6889
CNOT1	GMEB1	0.5029
CCL2	PDE4D	0.7714
POLR2E	CASP1	0.6684
DUSP4	TNFRSF11B	0.686
HNRNPA3	TFDP1	0.6089
SNRPB	HNRNPA1	0.7696
GTF3C1	TBC1D10A	0.5631
ZNF451	DACH1	0.6171
TSTA3	ADAMTS7	0.8028
PLAGL2	HAUS3	0.57
MGLL	H2AX	0.6908
VTN	COL1A2	0.7737
CTSC	EGLN1	0.566
MGAT3	PROS1	0.5937
FGL2	MPZL2	0.6049
TAB2	CASP3	0.5585
GNAZ	DHX30	0.6008
MAZ	ATP6V1G1	0.7811
IFIH1	IRF1	0.7186
HAGH	SERPIND1	0.6206
GFPT2	AKR1B10	0.6046
RASA1	EPHB3	0.8632
CRHBP	PRSS23	0.6617
TTC1	SEPTIN7	0.7279
ACAP1	CD79A	0.6113
RGS1	FZD6	0.7176
WBP11	HELLS	0.6559
OGFRL1	SPATS2L	0.5901
ALDH1A1	STX3	0.5913
ARFIP1	YWHAZ	0.7316
CHD7	LRBA	0.5049
ID2	CTSF	0.5945
CBFB	PFKFB3	0.5814
GHR	TGIF1	0.6086
FGFR1	SLC25A46	0.6022
ABHD5	CLOCK	0.5726
NEK6	PPP4R2	0.5695
COA1	ABCE1	0.503
WIPF1	SEPTIN6	0.5911
EHD3	LMO7	0.5408
SERINC5	TNFAIP2	0.5077
MCM5	H2AX	0.5094
CLN5	CDC42EP2	0.6653
SDS	MYBL1	0.5987
MKNK2	BAG1	0.5791
GNAI3	RBM39	0.5708
SOAT1	HLA-DPB1	0.567
ANGPTL2	MYO7A	0.5863
EBP	DONSON	0.5075
RAB1A	USO1	0.9261
RPL8	RPL23A	0.7523
ST14	RAPH1	0.5676
CHRAC1	DNAJC13	0.5308
RALY	ST6GALNAC6	0.6466
SEPTIN3	GPR160	0.5561
BAG1	SOD1	0.6466
CLIC4	EFNA5	0.6088
NKG7	LDHB	0.5817
CDKN2C	WEE1	0.8241
MLLT10	KRI1	0.5783
CD48	PSMB10	0.7092
UQCRC2	MAD2L1	0.5826
SPCS3	MANEA	0.5357
EVI2A	TIAM1	0.5837
ADM	TBX20	0.676
UBE2D3	CANX	0.6664
LCP2	IRF4	0.6622
PYGB	ACACA	0.6009
PRCC	ILF2	0.5616
APAF1	GATA2	0.5007
RBM5	ENTPD1	0.5674
SUMF2	FRZB	0.5963
ZKSCAN1	ZDHHC7	0.5649
NDUFA1	ANXA1	0.6469
LAMB1	SNX7	0.5185
ARID5B	AK4	0.7195
SNRPA	TARDBP	0.6759
DTX1	XRCC6	0.6139
ASF1B	MCM3	0.5014
NACC2	JUNB	0.5773
NCOA1	DOP1B	0.5814
SF3B1	SF3B5	0.8646
HIPK2	CALD1	0.7803
HTATIP2	FOXF2	0.5963
CDC6	ASF1B	0.5026
FBXW11	ITGB1	0.5873
OAS3	BNIP3	0.7691
ICAM2	SELPLG	0.7502
ENAH	CASP4	0.5753
UBAP2L	CFL2	0.5651
TNFAIP1	ZBTB5	0.5809
CD37	RIN2	0.5987
IGFBP5	KRT19	0.81
HIVEP2	ADORA2B	0.6022
CTBS	PPP1R1A	0.6233
UBE2I	RAB9A	0.5768
CDC6	FIS1	0.7157
EIF3A	BOP1	0.6512
RFC5	CENPF	0.859
TLR2	PLA1A	0.6898
MTHFD1L	EGR1	0.6399
SEC63	PALLD	0.5836
HMOX1	LILRA2	0.5959
GINS1	XPO4	0.5665
SERPING1	C3AR1	0.7239
APP	IFITM2	0.6022
ALG5	GADD45G	0.5729
SNX6	KLF4	0.579
ING3	PPIG	0.6453
PSMC5	HLA-A	0.6862
FHL1	SH3RF2	0.5257
DUSP4	JUND	0.8065
EGFR	CEBPG	0.5974
USP13	ZNRD2	0.7403
S100A16	TTC30B	0.5858
FBXO21	ZCCHC24	0.5173
GPSM2	FAM126A	0.5336
SS18	STAT5B	0.5755
PPARG	LMO7	0.5718
MAPK9	MAPK14	0.7486
LSS	MAFF	0.5769
CDC23	ABITRAM	0.5457
CCND2	GNS	0.6394
ST6GAL1	PARVA	0.5957
CREBBP	NBN	0.645
ACOX3	NRP2	0.5812
ARHGEF5	DLG1	0.5088
MAN1A1	CSF3R	0.5731
NASP	ASPH	0.6569
NFATC4	PCNA	0.7212
SRSF5	SRSF2	0.7159
WASL	CDA	0.6757
LAMP2	CASP1	0.5844
GMNN	FAM72B	0.6318
ERCC5	LAMB2	0.5662
ARAP2	AHR	0.5733
IGF2BP3	RBM12B-AS1	0.5177
PSMD5	PSMC2	0.9593
ATRN	POP1	0.5689
RHEB	PBX2	0.5883
SLC25A5	ERH	0.5904
DYNLL1	YIPF5	0.6542
UBL3	CDK8	0.59
RASD1	GRPEL1	0.6135
MAPK1	PINK1	0.6931
GNB1	PISD	0.5126
CDC6	ANAPC11	0.5964
ARHGAP5	SPP1	0.5569
AP2M1	ADCY9	0.6112
EXOSC3	PPP2CA	0.7202
DCLK1	RBBP4	0.5974
ADCY7	CXCL14	0.6072
CRY1	PKIA	0.5353
MEIS1	VPS33B	0.5789
UBA2	UBE2C	0.705
STARD13	CITED2	0.6939
MET	DUSP14	0.6914
EIF3I	NOB1	0.5465
TEX14	BSG	0.5646
TBC1D9	ARHGEF2	0.7185
ARL5B	KLHL28	0.5177
STAT1	DOCK2	0.6695
ABCC4	SLC25A37	0.5815
ASF1A	SLC3A2	0.5773
SLC3A2	FZD2	0.6818
EPHA3	RGS1	0.5974
ASPHD1	FZD8	0.5285
SH3D19	BCL9	0.575
DCBLD2	STEAP1	0.6004
MGST3	PLIN4	0.7725
GNPNAT1	RHOD	0.7977
CP	FTH1	0.7962
IFRD2	HSBP1	0.5045
SERPINB1	GRK6	0.5992
POLR1A	WDR36	0.6097
RPS8	RPL29	0.9102
ACSM3	MTHFD1	0.603
RICTOR	MLST8	0.5384
CDKN1C	EFNA4	0.669
STBD1	ABCG1	0.5989
EPHA2	PTK2	0.8813
RAB7A	ODC1	0.5752
RAMP2	NR6A1	0.609
DDX5	OGFOD2	0.6574
POLD1	RFC3	0.84
COTL1	NR4A2	0.5757
CD151	GAS6	0.6007
AFG3L2	MIA2	0.5644
EPCAM	POR	0.6078
VCL	SPP1	0.7907
PKD1	TNRC6A	0.6072
EPCAM	PTPN12	0.8032
DNTTIP2	XRCC6	0.6092
CEP192	GPR171	0.7307
AURKB	MYL6B	0.5816
CD70	CALML4	0.6171
STAT1	TM4SF1	0.6924
CCT7	RPL11	0.6345
SSBP1	ORC3	0.6149
MRPL35	NPL	0.5654
CAV1	NR4A2	0.5843
TNFAIP8	TAP2	0.7078
HLTF	PSMD11	0.5846
GSE1	TRIM13	0.5906
ACBD5	ECT2	0.5675
LPAR4	ERCC6L	0.7287
H2AZ1	SUMO2	0.6259
PKMYT1	ABHD2	0.5862
BCL11B	ADARB1	0.6171
ANLN	P4HA1	0.7682
BAG1	LEPROT	0.5765
SLC12A4	CHD1L	0.5624
PERP	NET1	0.7361
BAD	ATP6AP1	0.6512
CEP55	API5	0.6216
NUP50	CCNF	0.7675
CD68	DNAJB2	0.7251
FZR1	MAD2L2	0.8967
WDR1	EIF4G2	0.5519
ATP5F1B	UQCRC2	0.843
HERC1	UBN2	0.5371
NOTCH3	UBAC1	0.6414
EIF1	CEBPD	0.6035
GGH	S100A8	0.5638
IRAG1	FLNA	0.5985
DCTN4	CSTF2T	0.5398
XAF1	ZBTB12	0.778
BRF2	E2F6	0.5828
CALD1	CRIM1	0.8451
AKAP1	CFDP1	0.6057
CDK13	SNX2	0.5728
LRRC59	WDR74	0.522
SEL1L3	PAX5	0.6179
ALDH3A2	DBT	0.655
ATP5PD	ATP5PO	0.8393
ING3	EFCAB11	0.5021
PDLIM1	COL3A1	0.7191
TYROBP	BIRC3	0.594
ALKBH1	PPP2R2A	0.5669
PCK2	GATA3	0.6066
IER5	SLC30A1	0.7687
FBXO5	XPO5	0.5058
YPEL5	TTLL7	0.5015
RALBP1	CYTH1	0.5741
PRKACB	CRIP1	0.6885
PDGFB	CCL3	0.6515
TFRC	TNFAIP6	0.7921
KIF20A	CCDC14	0.5247
RPL13A	RPS8	0.8951
CSRNP1	ACSL1	0.6415
NUP153	NUP85	0.5753
SMC1A	XRCC4	0.5762
TBX2	TCF4	0.6068
AHR	FLNB	0.5692
MRPL4	DDX41	0.5377
CEBPG	FOSL1	0.7355
FST	RASA3	0.6141
LGMN	LRPAP1	0.6131
KLHL2	NAP1L2	0.5979
LRP8	IRAK1	0.6563
PRKCZ	STAT3	0.7484
ELK1	DDIT3	0.7675
STAT1	MRC1	0.5783
RBPJ	NOTCH4	0.7971
ELMO2	MAOA	0.5793
IL1B	CCNE2	0.7807
DDX5	PRPF4B	0.6057
NMRK1	NRIP1	0.646
SYNPO	FZD2	0.5842
SSR1	DEK	0.5656
LFNG	EMP2	0.6164
HSPA9	CMSS1	0.5352
SETX	PALLD	0.5577
MED1	ORC5	0.7224
TUFT1	RNF111	0.5652
CAPG	RAB43	0.5758
DKC1	MYBL1	0.6868
GATA3	DPYSL3	0.6035
SLC22A17	MAGI2	0.6135
FUT8	PDLIM1	0.5594
RBX1	BZW2	0.5818
POU2F1	ZNF536	0.608
CDC42	ITSN1	0.8258
HNRNPU	TRA2A	0.563
P2RX5	KCNJ11	0.6906
SLC39A7	TAL1	0.5749
MCAM	LYL1	0.784
MCL1	ZCCHC10	0.5658
EBI3	CTLA4	0.7972
FCGR3B	CFB	0.6171
ACAP2	PLCE1	0.7233
MRC2	CALR	0.5721
GPLD1	MYO10	0.5946
EIF3I	COX7B	0.5126
CPSF3	TPRKB	0.5299
LPIN2	HMGCS1	0.6938
ZMIZ2	SRGN	0.6218
CXCR4	DEPTOR	0.6794
ITPR3	PPP1R1A	0.7991
ITPR3	CDK4	0.5984
LPCAT3	KRT7	0.5749
PSMB1	RPL10	0.6452
MRPS27	PSMC3	0.5854
PABPN1	PCDHB16	0.5974
RAD51C	USP6NL	0.5918
HMGCR	TBX3	0.6982
BORA	CCNE2	0.7109
ZEB2	RPL37A	0.5692
ELAC2	TRUB2	0.5368
RHEB	TSC1	0.7476
ARHGDIB	IL1RAP	0.731
FH	DDOST	0.5036
RECK	CREBRF	0.6536
PPARA	NF1	0.7684
HSPH1	EIF2S1	0.8163
ADCY1	PLK1	0.6816
DHX9	LST1	0.5769
OAT	ALDH7A1	0.6942
PRPF19	STIP1	0.6515
SPP1	TBL1XR1	0.6399
KIT	MAFF	0.6171
RPS6KA5	MAFB	0.5674
NFKBIA	SUPT6H	0.5729
C1QB	CHEK2	0.5593
KIF22	IDH2	0.6374
GPI	CDH2	0.6629
WAS	GATA3	0.6066
IVNS1ABP	MDH2	0.655
CD3D	XKR6	0.7287
SWAP70	BTG2	0.7111
LONP2	GPD1L	0.6055
OLFML2B	ELANE	0.7972
SORBS1	ACSL1	0.7734
SPAG5	NEK2	0.855
UFL1	RWDD1	0.66
PLK2	ZWILCH	0.5853
RCAN1	AMOTL1	0.5212
SAT1	ERBB2	0.7721
ODC1	MEX3B	0.6021
HMGA1	DUS3L	0.6905
ERF	BTBD11	0.502
MAPK6	CKS2	0.6631
EIF5A	RMI1	0.501
SLC35E4	RAB11FIP1	0.5805
PRKAB1	EIF2S3	0.8918
SPDL1	PELP1	0.5101
PHF8	PARG	0.5793
CSF1R	CCL4	0.6412
GTSE1	ZC3HC1	0.5167
MTX2	RAB13	0.5863
IQGAP1	ITGAX	0.7724
ITGA6	COL4A6	0.6732
ANK2	VPS13A	0.6045
SPHK1	P4HB	0.5833
POLR1F	CPSF2	0.5048
XPO1	CNOT7	0.6021
LGALS3	LAPTM5	0.7927
CCDC102A	FCGR2A	0.6002
HOXA9	TSC22D1	0.7315
EPAS1	SOX4	0.5954
MTDH	CTHRC1	0.6174
OSBPL5	ME1	0.7768
CHCHD3	CPSF3	0.6955
ELOVL1	GSN	0.5997
IFIT2	ZNF24	0.5598
DBF4	PPM1D	0.6859
ATF4	TYMS	0.5986
RBBP8	CD1C	0.5853
ATP2C1	IPO5	0.5694
CST3	TANK	0.575
SLC39A8	PRKACB	0.5729
TNFRSF19	MCM7	0.5963
CITED4	AKR1C1	0.6839
COX7A2	HSPE1	0.6754
ACYP1	TGFBI	0.5654
RRP15	SUMO3	0.5806
LAIR1	MX2	0.616
ETF1	RPLP1	0.6924
VCL	SCPEP1	0.6435
PTPRC	ERBB2	0.8227
PDGFRB	LPIN3	0.6118
RNF144B	LMBRD1	0.6583
MPST	TST	0.8181
F11R	SMARCC1	0.5717
NUAK1	PRNP	0.7952
NCKAP1L	SERPINA1	0.6582
PFN1	PKP3	0.6834
CTNNAL1	S100A2	0.6931
SLC9A2	FOXO4	0.5108
TBCB	SSBP1	0.7116
EIF2AK1	UBP1	0.7135
CDC42	MAPK14	0.8413
GFPT2	DDR2	0.6742
NID2	RBM47	0.5894
SBK1	SULF2	0.6069
CAV2	SOD2	0.6511
PARK7	COX5A	0.646
LSM4	UPF2	0.5087
FBLN1	MAPRE2	0.6544
LDHB	PDHA1	0.825
ETS1	DNAJC7	0.598
RECK	BACE2	0.6753
TIMP3	COL6A3	0.7931
RARA	POU3F1	0.608
BLVRB	RAP1GDS1	0.5966
CDC20	LSM7	0.6103
TSPAN17	NDRG4	0.6109
MAP3K9	MEX3D	0.5169
DAZAP1	CPSF6	0.5582
GPRC5B	LDB2	0.6785
TRIM3	CEBPA	0.57
DNALI1	ALCAM	0.6989
MYO7A	MYO5A	0.8025
CREM	DNAJB9	0.7797
SH3GL1	CAST	0.5674
RGCC	ZEB2	0.5932
TSPAN12	PLIN2	0.6241
IL23A	ITGB2	0.7734
ADAM19	ATP7A	0.5005
PTGS2	PTP4A1	0.7747
H2AC6	H2BC4	0.8113
RIPK2	ZNF274	0.6043
ACSL3	SSBP2	0.5731
MVP	C1S	0.6542
CETN2	MORN2	0.6455
NCAM1	MYBL1	0.7219
TJP2	RPL27	0.5791
HIVEP2	EIF4G1	0.6667
TMPO	NFATC2IP	0.7033
CD200	HPCAL1	0.7009
CD200	ODC1	0.6821
CAMK2N1	F2RL1	0.5283
SGK1	CTNNAL1	0.5573
EGR1	MACROD1	0.7939
JUNB	APOC2	0.6132
E2F8	PBRM1	0.5138
VDAC2	TOP3A	0.6028
YY1	INIP	0.527
RPL5	IMPA2	0.6072
UNC119	TGIF1	0.57
SLCO4A1	CEBPB	0.7694
FOXN3	LIMD1	0.5146
TLR4	EIF4EBP1	0.5753
APAF1	CASP9	0.9725
GOT2	SLC39A10	0.5547
LSM4	SS18	0.6042
GADD45G	DUSP6	0.7738
WDR12	MRPL1	0.5927
CDC20	PPA2	0.5815
IL6	SERPINB8	0.585
FYN	BSG	0.5265
GPCPD1	DTL	0.5836
TUBA4A	DYNC1H1	0.6065
H2AZ1	ZNF367	0.6882
ALDH3A2	XCL1	0.728
ITM2A	BCL2L11	0.599
GNG11	LMNA	0.5902
EIF4E	NUP205	0.5374
BLNK	CYSTM1	0.5832
SH3GLB1	HSPA13	0.5925
DICER1	PML	0.7626
FTSJ1	UBE2D3	0.5805
HP1BP3	MMAB	0.5041
RELB	DDIT3	0.7218
EIF4A3	ENOPH1	0.6737
FHL2	CCNB1	0.7075
FUS	RRP1B	0.6315
MAP3K1	RRAS2	0.5874
HS2ST1	CKS1B	0.5608
CPQ	MTARC1	0.7863
CSNK2A1	FOXP1	0.6187
URI1	SRGAP2	0.6598
SRSF1	WT1	0.6197
ICAM2	CASP7	0.7167
TSTA3	WDR74	0.5387
CCL1	TNFSF11	0.8033
ALDH3A2	HMGCS1	0.6914
PGRMC1	IVNS1ABP	0.641
CCNK	CDH5	0.5109
AKT3	GRK5	0.6272
CCND2	PARP8	0.6613
ID3	E2F5	0.6214
CLSPN	HORMAD1	0.6033
KLF6	IFITM2	0.5821
POLI	RPA2	0.567
IRAK3	CDKN1A	0.6994
IRF5	GULP1	0.7212
ITGAL	CXCL10	0.6211
CYBRD1	MEIS2	0.6079
CTSD	MAOA	0.7303
TMPO	DLGAP5	0.5083
RO60	FBP1	0.5974
SEMA4F	SEMA4A	0.5768
PTGS1	PDGFB	0.6716
EFNA3	TRIM46	0.7402
SNRNP200	EPB41	0.6449
FAS	ERCC6	0.589
PCDH17	PARM1	0.6209
EIF2S3	MAF	0.7766
CDK1	LAGE3	0.7147
PARD6A	PRKCI	0.9523
UBE2I	DRAP1	0.5382
ATP6V1B2	ATP6V0C	0.7079
UBE2D1	TACC1	0.5758
SEC62	CLTC	0.6578
ACTA1	PRRC1	0.7325
EREG	DHX9	0.6812
SOD3	BCAP31	0.5842
R3HDM1	EIF3A	0.6119
RIT1	PDCD6	0.6561
MEF2C	CD93	0.6805
DMPK	RELA	0.5957
IL1R2	COL4A2	0.6092
COQ9	ST3GAL5	0.6766
CFH	C3	0.9265
OAZ1	ALDOA	0.6126
BUB1B	RAD21	0.77
GCLC	CCR3	0.6069
DHODH	DTYMK	0.6
CDC34	CDAN1	0.592
CCNB2	CHAMP1	0.518
USP15	YWHAB	0.5483
MET	ZYX	0.6184
IFT46	PTEN	0.5741
BRCA1	E2F4	0.875
TNC	FLNA	0.6226
RAD51B	TGM2	0.6507
CDK1	IFITM2	0.7674
MAP4K4	RAP2B	0.7078
UBXN4	TMEM39A	0.686
SUCLG2	VDAC1	0.7513
GZMK	PLAC8	0.702
CD36	SERPINA1	0.7693
FOXP1	LAMA5	0.6172
VEZT	SSX2IP	0.5381
STIP1	MMP1	0.5921
TAX1BP1	MBP	0.5858
CEBPE	GMPR	0.566
CCN4	PSMB9	0.599
CELSR3	IER2	0.5024
RB1	SREK1IP1	0.6911
FGFR1	SLC38A1	0.548
CDKN2D	CCNA2	0.8023
HNRNPU	TCEA1	0.6212
CCND2	CCNG2	0.7718
LIMK2	FUT4	0.6479
NR3C1	ETNK1	0.5674
DDHD2	CHMP7	0.7269
NFYC	GK	0.5693
HGF	LAMC1	0.8048
ASF1A	HMGN3	0.5749
JAG1	PHF8	0.5712
RPL13A	CKS1B	0.6537
PKP1	LRP8	0.621
TAP1	GPR183	0.6418
TPP1	PSAP	0.6205
TYROBP	SH3TC1	0.5088
BUB3	PSMD1	0.5445
MAPK9	MAP2K4	0.5899
SH2B3	UBASH3B	0.5893
ICAM1	LAMA2	0.567
TACC3	RANGAP1	0.7007
MED6	RPUSD2	0.7922
KAT2B	FOXO1	0.5726
TLR3	ISG15	0.7908
POLA2	RMI1	0.7366
SQSTM1	NFIL3	0.8022
VWF	C1QC	0.7118
IL18RAP	TNFRSF8	0.6069
FAM110A	GRK6	0.5792
TRPA1	ZNF704	0.6069
TCIRG1	SMC6	0.5881
COX11	ATP5MF	0.6921
TGFA	CLIC4	0.5768
DICER1	FZD7	0.6917
TCEAL4	NME6	0.7908
JUND	RASA1	0.6489
KDM4B	CCN3	0.6011
LYAR	RRS1	0.8769
TESC	GLRX	0.5679
DHX15	DDX42	0.6233
PDAP1	POLR1G	0.5175
TRMT2A	STAT1	0.5706
CD38	HLA-DRA	0.6633
CASP4	PLCG2	0.7161
PAFAH1B3	MRPL23	0.6427
PARD6B	CD47	0.5067
CSNK2A1	STK3	0.5746
CENPA	EGR1	0.7837
PTHLH	RB1	0.6052
MYLIP	GADD45G	0.6839
THOC1	ERBB2	0.588
PPAT	CUL4A	0.5397
CUL1	SNN	0.557
CRYAB	HMGCR	0.5974
RALB	ETS2	0.6673
HMGB3	KIF20A	0.7962
MKNK2	HSPA1B	0.5627
CRLF1	ATF3	0.6107
PVR	LRRC4	0.5931
PLD1	LMBRD1	0.5065
CLCN3	MAN2A1	0.5485
BLNK	OAS2	0.794
LMCD1	LPP	0.5064
STC2	GPT2	0.8197
SRPK1	UBE2N	0.6427
VTN	NDN	0.5031
SEC62	ARF6	0.5819
CLMP	ARF4	0.5581
PARP6	YIPF5	0.5711
PAK1IP1	WRAP53	0.5473
MAP2K4	MAP2K1	0.686
ABL1	FANCD2	0.6455
DIMT1	PRDX1	0.5761
FKBP11	SLC16A2	0.5411
HAS2	MBOAT1	0.5974
CPSF4	CCDC137	0.5087
POLD1	HPRT1	0.5997
FKBP1A	GINS4	0.5519
DDAH1	FBN1	0.6986
PHGDH	JAG1	0.6504
PDGFB	LAGE3	0.6919
C1QBP	CPSF3	0.8056
EPS8	TAF9B	0.563
HOXA3	MTX2	0.5963
PLA2G4A	LAPTM5	0.5739
DHRS7	ZDHHC2	0.5642
SEPHS1	RPL4	0.6547
MATK	RHOA	0.5954
MRPS34	GOT2	0.7907
DDX18	SDF2L1	0.5976
PAQR4	INF2	0.5847
BICC1	NNMT	0.6747
HAT1	NAP1L4	0.8126
UPP1	SERPINA1	0.7939
ID2	SRSF7	0.7742
TACR2	AKAP9	0.6526
CDC42	DIAPH2	0.8721
ZNF185	OGA	0.5953
SREBF1	ACACB	0.7705
TNFRSF12A	TUBB6	0.8152
BUB1B	MSC	0.6708
CIAO3	ZNF598	0.6185
BTBD10	BAZ1A	0.6155
PPP1R12C	RAPGEF6	0.5126
TNFAIP3	CASP3	0.8052
TNFAIP3	ERAP1	0.5753
PPIG	ATR	0.6128
MPV17	PEX19	0.5736
EHD1	RAB31	0.5678
CD74	G3BP1	0.5753
MARK2	PER2	0.6071
KLHL20	PLCE1	0.6138
ACD	FZR1	0.5273
TRIM37	UBE2H	0.8428
TRAM2	GRK5	0.6464
C3	CXCR5	0.7949
PRKACB	HK1	0.5605
ITM2A	DCUN1D4	0.6075
PCNA	SDHC	0.5742
RPS6	RPSA	0.8711
DNAJB1	OTUD4	0.8822
ZNF160	RPL35A	0.7718
NUDCD1	EIF5B	0.5387
G3BP1	ADD3	0.5561
NBN	RNASEH2A	0.5973
FZD7	FNDC5	0.5024
PIANP	MARCKSL1	0.6066
MRPL49	RPL36A	0.5774
GFER	COPS8	0.5791
PPIF	BCL6	0.687
CCND2	AXL	0.7924
CCND2	IL2RA	0.7769
DBN1	LPCAT1	0.6625
DBP	ENPP2	0.7904
NCBP2	STMN1	0.7928
KDR	AK3	0.6041
HNRNPC	NCBP2	0.6752
TM2D2	ZNF703	0.7113
CAT	ATM	0.5822
COX5B	FARS2	0.6383
TMEM33	EEF1E1	0.5875
HOXA11	LRP5	0.5099
POLD1	POLD2	0.9285
MRPS2	RPL13A	0.6966
LAMC2	SYTL3	0.7017
COL16A1	KAT8	0.6075
POLD4	PAPSS2	0.5922
HTATIP2	MYO1B	0.6882
PIP5K1A	CREB5	0.565
GAB1	LDHB	0.5609
CAV1	PCED1A	0.7674
TCERG1	SNRPC	0.5224
PROCR	QPRT	0.5885
CCND1	CDK1	0.8041
FMOD	UCHL1	0.607
TIMP3	AKR1C3	0.8113
PLS3	MXRA7	0.7083
HMOX1	NDP	0.6138
FGF5	MAP3K5	0.5873
SLC19A2	PDLIM3	0.5971
GAMT	TMEM45A	0.597
SASH1	MIOS	0.5862
MFN2	DLAT	0.777
DAB2IP	APTX	0.6622
NDUFA8	COX7A1	0.7305
MYOF	SGMS1	0.5688
F3	RGS16	0.7771
STAT1	RELA	0.7063
TST	BTG2	0.6976
GSTP1	CDKN1A	0.7776
APOC2	MRPL33	0.6788
BAMBI	ICMT	0.6602
UBE2K	PIAS4	0.8817
PSMA7	ARNT	0.5716
DBF4	RNASEH2A	0.8502
AGPS	NDUFA9	0.6531
CRY1	NEK7	0.5567
ASF1A	IL9R	0.5115
SF3B1	ZEB1	0.6602
FKBP14	CYB5R2	0.5059
ATP6V0B	NDUFS3	0.6154
DNAJB11	BLM	0.6162
ATP5F1D	COX6B1	0.7951
NUP37	PPP2R3C	0.5838
UBE2B	CASP3	0.7178
FZR1	TBC1D10B	0.5091
RAD23B	HSP90B1	0.6928
GALNS	PSAP	0.5469
ISYNA1	TGFB1I1	0.6077
SLC4A4	HMGCR	0.6025
SUB1	PRPF40A	0.5518
MTHFD2	CMC2	0.6513
FOS	TBK1	0.5657
MYL12B	CHI3L1	0.5702
CDC45	TK1	0.866
SRSF9	SNRPC	0.5809
POLA2	POLR2D	0.5435
MYL6	CCND1	0.5983
MGLL	CD69	0.6189
KIF2C	CMSS1	0.6873
RBMS1	DDX52	0.5032
GRWD1	DONSON	0.574
MDFI	LMO4	0.5985
MT2A	HK2	0.7691
PPP6R3	SP1	0.568
AGRN	TMEM158	0.7972
RAC1	MAP3K11	0.5028
GTPBP4	RAD54B	0.6063
RGCC	PLCXD2	0.597
FYN	CCR5	0.5784
ORC6	GART	0.8054
APC	CFDP1	0.573
RBL1	MVK	0.5134
WDR41	FDXACB1	0.5683
JAG1	PDCD6	0.5149
CASP6	PDCD4	0.7124
CIAO1	CIAO2B	0.8994
CAV1	VEGFC	0.807
UQCRC1	NDUFA7	0.6879
CTTN	SLC30A1	0.6995
SUMO1	CEBPA	0.5712
COBLL1	PTPRM	0.6049
CAP2	ATP2B2	0.6814
SF1	SZT2	0.5763
RBP4	ANXA4	0.6605
CBR1	HLA-DRA	0.6371
EEF1E1	SNRPF	0.7942
HSD17B10	SDHB	0.7753
PSMB6	EIF4A1	0.566
CAV1	MYH10	0.8044
TPM4	MLLT11	0.6081
CCDC34	ARL15	0.5621
SPOCK1	RAB3B	0.5974
TIMP1	NCF2	0.6469
ZADH2	CEBPD	0.6675
NUDCD1	A4GALT	0.5067
VLDLR	PTPRO	0.5876
EXTL3	CAMK2B	0.6072
CENPU	RACGAP1	0.5003
HLA-DQA1	BOP1	0.6729
POLR2J	POLR2K	0.8076
CDC42	LUC7L3	0.6144
KYNU	NEU1	0.796
LY6E	NUDT5	0.5798
GRB10	SLC2A1	0.6949
MAP4K4	APLP2	0.7908
YTHDC1	KDM3A	0.5787
BCLAF1	PLEC	0.5707
MASTL	KIF18A	0.6568
PFN2	PCBP4	0.5435
GGT7	COL11A2	0.6133
PML	TOP1	0.5801
ANAPC5	AKAP1	0.6767
WASF3	NAP1L3	0.5974
BUB1	CHEK2	0.7522
CXCL11	TYMS	0.8
CTTN	SLC20A2	0.5507
SAMM50	ILF3	0.5725
CXCL12	L1CAM	0.6096
GGA2	SLC9A6	0.5826
LONRF1	PRKD1	0.5031
SLC35A3	SCARB2	0.5959
CHUK	IKBKE	0.7841
HBP1	GEM	0.6021
DAB2	KRTAP2-3	0.5974
NUP153	RPP38	0.5731
TRAF3IP2	NRBF2	0.5982
TIMELESS	SYNCRIP	0.703
SET	LYAR	0.7793
WNT5A	DOCK1	0.6637
PVR	CXCL5	0.599
ST3GAL1	BAIAP2	0.577
PER2	ZYX	0.5905
NUP107	PSMB2	0.5969
NCLN	CEBPA	0.5687
N4BP1	HCFC1	0.582
TGFB1	CRABP2	0.5685
KIAA0930	CGNL1	0.5056
PIK3CG	APAF1	0.5292
MAPK8	CFL2	0.7831
REV3L	RRAGD	0.5029
FHL2	IRF9	0.599
ITGB8	NFIL3	0.5004
SLC9A3R2	PKMYT1	0.6792
GOLGA5	MSI2	0.5069
HPRT1	SIVA1	0.581
STAM	CHRNA1	0.6069
TCOF1	RPIA	0.6004
HBS1L	UBE2N	0.5501
MKNK1	MAPK14	0.9474
UQCRC1	HIBADH	0.5822
NUMA1	ENC1	0.6443
ACTB	CGGBP1	0.5749
NEK3	DBR1	0.5969
PLAUR	PROS1	0.7886
SLC6A6	SULT1A1	0.5722
RABAC1	ESYT1	0.5687
ATP2B4	ADCY1	0.597
ZFAND3	AATF	0.5659
TOP2A	XRCC4	0.7727
PXN	LRR1	0.515
LILRB2	IL7R	0.5672
GYG2	NONO	0.5741
DLG4	MDM2	0.7322
UGCG	ACE	0.5738
EPCAM	ARF6	0.6078
CDH1	SMURF1	0.7316
HMGXB4	UNC5B	0.6367
DDX3Y	SLC9B2	0.5942
SERPINE1	TMOD3	0.568
HSPA5	MREG	0.5702
EPS15	TMEM9B	0.5152
DOCK9	IQGAP1	0.6043
ELAC2	RSRC2	0.723
SQLE	SOD2	0.6456
PAPOLA	TBCB	0.674
MAGT1	CASP3	0.5021
LRRC23	NPTX2	0.5935
MPDZ	PROS1	0.6735
ATRX	TTC3	0.6668
LNPEP	SEC14L1	0.5688
FYN	FCER1G	0.5871
RBM22	CEP20	0.5132
SORBS1	FABP5	0.771
PAPOLA	DHX15	0.656
TMEM123	ELOVL2	0.5974
LRP6	ZNF704	0.5749
GNE	NFRKB	0.6454
DHRS3	KAZN	0.597
EXOSC5	EXOSC2	0.7572
NRCAM	TPBG	0.7983
RPL34	RPS28	0.6089
PXDN	FGF2	0.5963
AHNAK2	GM2A	0.596
DNA2	ZWILCH	0.5023
HMGB3	ACTN1	0.6726
RAB11A	RHOB	0.5975
MNT	H1-10	0.5778
ARHGEF37	BICD2	0.5017
CTSC	GALNT14	0.6103
ZFYVE16	HSPB1	0.5879
CFLAR	PPP3R1	0.5659
MYH10	C1QB	0.5448
FCN1	LPCAT1	0.5919
TSFM	CALM1	0.5651
MYOF	CRIP2	0.605
EIF4G2	MRPL3	0.7038
TUFT1	SRXN1	0.5774
ZNF146	PCDHGB7	0.5748
IRS1	HTT	0.7296
MANF	RUVBL2	0.652
DVL2	MED13L	0.5032
KLF6	HEG1	0.5664
SP100	IFI44	0.8524
FTL	RTN2	0.5799
TROAP	DNA2	0.7649
DLX4	CAB39	0.6814
INSIG2	RGS3	0.646
IL1RN	FOSL1	0.6393
LGMN	TPMT	0.5702
RBBP8	PSMC3	0.5347
XPO5	NMT1	0.5743
HMGA2	CRTAP	0.5982
NLK	DUSP9	0.7362
TNFSF13B	TNFRSF13C	0.9192
KDM5D	KRT19	0.5997
BLZF1	CDKN1C	0.6578
TNFAIP8	TMEM170B	0.714
BMP2K	DNM3	0.7215
FBL	PWP1	0.6702
TIMP1	LRP1	0.7735
YWHAE	RBM12	0.6078
PALLD	PXDC1	0.5691
H3-3B	H2AJ	0.5851
GADD45B	CDK1	0.9302
RFC2	SET	0.7216
DNAJB4	RPP25	0.5802
ITGB1BP1	CDK1	0.675
NIN	CACHD1	0.5103
SFPQ	TMEM167A	0.5056
MIB1	GLIS3	0.516
NAA15	DLL1	0.6608
BZW1	RSL1D1	0.5851
TGFB1	EHD1	0.561
ELAVL1	YWHAB	0.7868
UQCR11	TP53	0.5766
PRDX2	YRDC	0.7178
SLC11A2	HMGCR	0.5642
PFN1	RAC2	0.6316
FARP1	CAMTA1	0.6099
VIM	IRAK1	0.5977
MYBBP1A	CTSW	0.5634
MRPL19	STARD3	0.5705
LTBP4	MT2A	0.5865
DLGAP5	PDCD4	0.6538
IDO1	ITPKB	0.6144
CCL2	ST3GAL5	0.7683
PLAAT1	RAD21	0.5974
PSMB5	PSMB4	0.8151
ESPL1	TLR2	0.5712
BRAT1	PELI2	0.711
KCNK2	LDB2	0.6742
EHD1	IL13RA1	0.6469
BIRC3	IL1RAP	0.7821
METTL7A	ZNF616	0.5376
TLN2	COL5A2	0.5163
GEMIN5	HNRNPA1	0.5111
SPATA7	SNTB2	0.6838
NDUFS1	ARHGEF9	0.5105
HIVEP3	RCAN1	0.654
STRAP	SNRPG	0.5018
ARHGDIA	ITGB2	0.7822
DPYSL2	DAD1	0.6646
IL6ST	WWOX	0.5605
IL1R1	MAOA	0.7828
BAK1	TMSB4X	0.7788
MBD4	TIAM1	0.5894
JMY	DHRS1	0.5638
SPAST	MTMR9	0.5703
EMC6	HIGD2A	0.5872
TBC1D15	STOML2	0.5726
JAK2	NMI	0.6908
SEPTIN8	ANGEL2	0.5761
CDC14B	EPAS1	0.6012
RAD17	CHEK2	0.766
ARHGDIA	PDIA6	0.5994
E2F1	ATR	0.7819
ARHGDIA	RHOB	0.8673
TJP1	AKT3	0.6405
CDC25C	RMI1	0.5499
SRSF3	PPP2CA	0.8308
MAPKAPK3	PRKCB	0.6394
PRRC2C	CDKN1A	0.5717
CDO1	SPOCK1	0.5974
MYO7A	SAMD9	0.5905
HOXA3	AGGF1	0.6742
SNRPD1	PUF60	0.5746
DGAT2	CACUL1	0.5117
CALD1	PSAP	0.6494
FN1	ARHGAP35	0.5628
SORBS1	INSR	0.9361
JUN	HLA-DQA1	0.7159
SMAD3	C3AR1	0.5801
SRSF7	DEDD	0.505
STAM	EGFR	0.5974
NFKB1	STAT5B	0.5027
SH3YL1	TM4SF1	0.576
PHF20	PPIG	0.5059
ADCY1	CDK1	0.6042
DHCR24	CLP1	0.5834
IFI6	PARP1	0.5673
S100A11	AVEN	0.5699
SNX4	TOP1	0.617
EIF3H	TCEA1	0.6057
CCNB1	TYMS	0.8564
CCNB1	PXMP2	0.6307
POLL	RBM14	0.5607
PRPF4B	FEN1	0.6142
HNRNPA2B1	PPARG	0.5613
CPSF6	MTF2	0.5929
HNRNPM	CCNA2	0.6264
CYFIP2	FKBP11	0.6299
VDAC3	ATP5MC2	0.6019
PDGFRB	ENPP2	0.5763
ENO3	MAPK8IP3	0.5801
MCM6	FZR1	0.5108
UGCG	GREM2	0.5963
CYP51A1	BTG3	0.5605
RAC1	TRIM13	0.5826
ARNTL	TBL3	0.7232
GABARAP	HLA-B	0.6453
SULF1	A2M	0.5842
CCNH	PEX19	0.5678
CSRP2	PRKX	0.5655
UGCG	GLUD2	0.579
CCT4	GEMIN6	0.6307
VCAN	TFPI2	0.7939
TGFB1	PLAGL1	0.642
U2AF2	MDM1	0.5876
RARA	ALDH9A1	0.7653
NEK6	MDM2	0.7107
SEC22A	PDIA4	0.6896
RCL1	RINT1	0.5089
RBBP8	NPNT	0.5917
TFRC	F3	0.7157
KAT6A	VASP	0.5764
AKR1A1	ZNF580	0.5671
CHD4	ARGLU1	0.5755
PTPRF	PHLDA2	0.7304
TPX2	EPRS1	0.7973
RUFY3	SEC24A	0.5917
NFYA	SHLD2	0.5956
BDNF	MAP3K5	0.6667
HAGHL	CXCL12	0.6066
FSTL3	ICAM1	0.588
SEPTIN6	ARIH1	0.5767
CHRAC1	FAM83H	0.5666
CD68	CTSS	0.7956
GRB10	B2M	0.5704
FZD5	TSPYL5	0.6095
RREB1	APOBEC3C	0.7003
SLC39A14	AXIN2	0.5974
TMEM47	FAM3C	0.7355
PFN1	LYN	0.7059
FAM76B	CA2	0.5701
VHL	IMPDH2	0.9352
RBBP7	RPA3	0.7035
IGFBP2	MAPK12	0.7922
HIVEP2	ZEB2	0.5834
EFEMP1	SOX11	0.5015
RAC2	ATP1A1	0.5991
GPR65	PM20D2	0.5711
CCL2	DHX58	0.6886
LEPR	ANXA1	0.7853
MSX2	MAGEH1	0.5112
RAB40C	STARD10	0.5672
IER5L	ADARB1	0.5702
KRT7	PRNP	0.7169
VIM	FHL3	0.7883
ITGB7	LAPTM5	0.6884
HGF	ITGB3	0.6037
CD2	FCRLA	0.6957
THBS2	H2AX	0.7785
PFDN4	TTK	0.678
KIF18A	PSMC3	0.5339
CX3CL1	CXCL3	0.6171
ETS1	SRSF2	0.6936
PTGES3	SCP2	0.5572
PAFAH1B1	DPP8	0.5612
CHD1	HIPK1	0.5228
LHPP	ATP6V1G1	0.5971
DGKG	ZNF804A	0.5879
NOP58	MCM10	0.6459
RGS2	CEBPB	0.7777
CDH3	ROCK1	0.7806
PPP6R1	CCDC170	0.512
TMEM47	FAM171A1	0.6489
SRSF9	PPT1	0.5594
FANCA	HDAC2	0.754
PKP2	ID2	0.6982
MGP	MAD2L1	0.6005
OAT	ARHGAP25	0.5644
H3-3B	PPP1CC	0.5526
CHI3L1	ABHD10	0.5663
DNAJB4	PRIM1	0.5738
CDKN3	LILRB4	0.6078
MFF	GSTA4	0.6063
IMMT	RPS7	0.5867
SLC11A1	NEU1	0.8037
WWTR1	S100A9	0.5759
IL1B	CCNT1	0.5675
GADD45B	RNASE2	0.5657
VARS1	FAM133B	0.5126
BTAF1	PEX1	0.6144
TIPIN	PPIF	0.6564
CDC23	AZI2	0.5639
TUBGCP4	MRPL30	0.5243
PSEN1	SHCBP1	0.5822
CCNE1	MTA1	0.7747
GADD45A	SLC27A2	0.6732
WEE1	FAM91A1	0.5976
SEC61G	BCL2	0.5624
DBF4	TSFM	0.6741
CFDP1	RPN1	0.6108
IGFBP4	RUNX1	0.565
LDHB	EPRS1	0.829
STON2	DAPK3	0.5817
NOTCH1	RAB4A	0.581
COL1A1	COL6A2	0.8125
ACLY	MYC	0.6553
LOXL2	GOLM1	0.8182
CKAP2	HDAC2	0.6212
TTN	THBS2	0.608
NPTN	LAMP1	0.5897
REC8	CEBPA	0.6672
RARRES1	DUSP5	0.7726
POLRMT	TIMELESS	0.7377
CREBRF	ZNF594	0.5572
KIF23	RRM2	0.5005
TCF7	RB1	0.6283
NOL11	RWDD4	0.5227
ICA1	PDGFD	0.6055
PTPN18	DENND1C	0.5068
NFKB1	SMAD1	0.5677
LTA4H	NBEA	0.66
MRPL2	IMPDH2	0.5373
VIM	LAMA4	0.5963
SLC25A12	ECI1	0.6015
GSR	GPX3	0.7289
COX10	CYB5A	0.6389
UNKL	TBL3	0.5847
RP2	STIP1	0.5182
TPX2	IL33	0.7234
DUSP6	CRIP1	0.8046
GNL3	UBE2C	0.6076
TBCC	TPM2	0.6555
MAPRE3	RAB1A	0.6269
STAM	LBR	0.8272
DSP	ARHGDIA	0.6692
EME1	XRCC6	0.5633
ATP8A1	MAF	0.6457
PRKACB	C1QB	0.6521
GCLC	TXNRD1	0.7198
TMEM176A	ECM1	0.6345
KIF14	CCNB2	0.5083
AHCY	HMGCR	0.6844
MAP1LC3A	CALML4	0.6072
MARK2	RSRC2	0.5877
MAPK1	HSP90B1	0.657
CENPBD1	SSTR2	0.6222
CNOT1	PRKCA	0.5285
PRDM8	ALOX15	0.6179
NCOA1	SEMA5A	0.5885
CCDC124	ANXA9	0.5749
CDKN1A	TMEM9B	0.6549
C3	PINK1	0.648
CCNE1	BCL2L1	0.6651
CREM	CCR2	0.7966
TCIRG1	TLR4	0.5848
AGT	VLDLR	0.7976
TMED10	MARCKSL1	0.6485
PGS1	MAT2A	0.5804
COX6A1	LAGE3	0.6278
SEMA3F	SLC16A6	0.6204
PKP2	SLC39A6	0.6291
GGCX	IFITM1	0.7397
PRRG2	GAA	0.6041
ARHGEF26	BCL11A	0.5974
BCAS1	ACSL1	0.608
LDOC1	TNFRSF25	0.6605
SYNGR1	DCTN6	0.5988
CLCN3	SLC6A8	0.784
TTC9	RET	0.69
SRPX	ABI3BP	0.6035
IDH3B	CBX1	0.5021
NGEF	PCNA	0.608
AP1S1	HAX1	0.5705
NKTR	CCDC85B	0.5724
DIP2A	TENT5C	0.5015
SNRPD3	SNRPG	0.955
HAUS2	FANCC	0.5401
PHF20L1	KLF11	0.5572
HIPK2	RNF213	0.6774
HSP90AA1	ATF6B	0.6017
SLC7A8	HNRNPD	0.5857
POLR2J	POLR2G	0.8682
ATF2	PIK3CA	0.7026
KPNA3	DENR	0.5312
IGFBP5	ANPEP	0.7047
RBM3	EIF1AX	0.8046
DUSP1	SEMA7A	0.6062
IDH3G	MRPS12	0.7133
LIPA	NSDHL	0.5731
RPL5	RPL35A	0.6685
PTGER3	DHCR24	0.6833
PARP12	NNMT	0.5769
CTSC	CLEC10A	0.6542
ETV4	CD47	0.7779
CD200	BST1	0.5863
APOE	HSPA1A	0.6562
PRKRA	NF1	0.5589
POLR2C	EIF2S3	0.567
DOCK3	ERBB2	0.7945
SGCG	PAX8	0.5908
USP6NL	SMG1	0.6218
PPP2R5D	HYLS1	0.5086
MYCBP2	UCK2	0.5733
NCAPH	PRKCA	0.6357
S100A8	CXCL14	0.7986
MED1	GATA4	0.677
DHX9	CASK	0.5667
SMAD4	PRKCA	0.6945
NDUFB5	NDUFA7	0.7359
LSR	FGF1	0.6742
CNOT6	HAT1	0.5096
PRPF4B	CEP20	0.5177
EIF2AK4	UBE2D2	0.5775
SPDL1	CARHSP1	0.5082
ASH1L	SLC5A3	0.6525
EIF5B	ELOVL6	0.6096
SLC1A5	GATA6	0.6077
GIMAP4	OSTF1	0.5113
DUSP6	MYO15B	0.5008
SEC31A	MCFD2	0.8746
IL13RA1	CDC25C	0.5918
ACADVL	CCN1	0.6509
WWTR1	ICAM1	0.6354
NCAPH	MORC4	0.6526
CCL22	CLEC2B	0.6577
ATP6AP1	DDAH1	0.5996
SNRPG	GART	0.6921
ZC4H2	SYNPO	0.5439
LAPTM4B	EXT1	0.5884
SULF1	RAD54B	0.706
PPP1R3C	CHI3L1	0.7967
NAV1	VASN	0.5441
WNT5A	MAPKAPK2	0.6614
GNAS	DACH1	0.6814
CSNK2A1	SYMPK	0.5944
TBL1X	PRKCA	0.6336
POU2F1	CGAS	0.6026
PSMC6	OGA	0.7024
PTPRK	PPP4R1	0.5957
XRCC5	IFI16	0.594
INHBA	IFI16	0.7719
CA12	KCNK2	0.6849
CDC6	E2F8	0.5083
CAPRIN1	NUP205	0.562
RPL3	INCENP	0.5816
ATRX	PRPF8	0.5265
HDAC9	BCAR1	0.7654
SLC2A1	SLC35C1	0.521
SYNGR1	NOTCH1	0.5079
GAPDH	ZNF473	0.6334
POLQ	NT5M	0.6379
AHR	SMARCAL1	0.5598
CACYBP	CTSS	0.5608
CACYBP	MSX1	0.5733
MAP3K1	GRB2	0.9358
ATP5F1D	MCCC2	0.6774
CCNT1	ATAD2	0.594
RNF14	IMMP2L	0.5762
ID3	PDE4DIP	0.5857
CD38	RASGRP1	0.6111
RSF1	CDK12	0.5177
NAA15	NBPF10	0.558
CCND2	MSN	0.7116
THSD7A	STAT6	0.6824
SMYD5	ITGA2	0.6475
CALR	KANK2	0.5306
SNX10	PTPN12	0.6933
GLI2	PTCH1	0.7949
ADCY7	RAMP1	0.6625
ULK2	PRKCA	0.537
TNFAIP1	PAPPA	0.6338
FAT1	MTUS1	0.5842
CDC42	ITGB1BP1	0.5945
TMEM109	RABGEF1	0.676
HSPA5	EIF2S1	0.8432
BCS1L	DNM1L	0.5997
BST2	TAGLN	0.7643
NFYA	HMGN4	0.5648
SCD	MYOM1	0.5704
HSP90AB1	MTAP	0.7508
DCN	TGFB3	0.5974
FBLN1	DHRS2	0.724
COX15	NDUFB5	0.7672
CPSF3	PTMA	0.6141
PDHA1	BDH2	0.6483
GNA13	PDGFRA	0.6127
PKMYT1	SAFB	0.8281
TRAF3IP2	ATP1B3	0.5896
DLGAP5	SCD5	0.7995
ERBB2	AXIN2	0.7965
LPIN1	RAC3	0.5666
GNB1	PRKD1	0.6081
FASTKD1	SDC2	0.5941
GNPTAB	GPX8	0.5753
GTPBP6	ACBD6	0.607
KLF2	GUCY1A1	0.7348
LSM5	ZFP36L1	0.5622
HSD11B1	DUSP6	0.5868
EYA2	RBPMS	0.8774
SPG21	PDGFRA	0.6058
BRD8	ACADM	0.708
IL7	CCR5	0.6655
NLRP1	MPZL2	0.6049
CNKSR3	LRP10	0.7384
TMEM106C	TOX	0.6122
ABCC4	TRIM68	0.5668
HSP90AA1	RGS10	0.6769
NID1	SIN3B	0.6001
HEBP2	WIPI1	0.5776
UBA6	RELL1	0.6369
ARAP2	LIMK2	0.6066
RCC1	CENPP	0.5262
THBS4	COL5A2	0.6824
CCND1	OSGIN1	0.5789
PPARG	BGN	0.725
TCF7L2	DAG1	0.6015
GABARAPL1	ZBTB43	0.7204
DDX21	PEX11A	0.5938
NFKB1	IRF7	0.805
CDC20	CEP63	0.5039
TIA1	FMO5	0.6003
CENPF	DMD	0.5765
RRS1	RPL17	0.5103
CCNI	ZNF830	0.6844
MAT2B	ZNF462	0.5856
CLSTN3	PTMS	0.7813
GADD45B	FOLR1	0.5823
FECH	GPHN	0.5154
ADAM19	GRIP1	0.6004
BATF3	TMC6	0.7049
ODF2	ZNF367	0.5685
CYTIP	CLEC4D	0.6832
GOLIM4	MARCKSL1	0.5756
BCL2	DDIT3	0.7021
SCML4	DIPK1A	0.7972
PLAUR	PPP5C	0.581
TRIM22	GAS6	0.6496
AP2B1	LAPTM4B	0.5525
PTGS1	TSPAN5	0.7723
C1QTNF6	ABAT	0.521
FBXO5	PBX3	0.565
NANS	GEMIN6	0.6239
OPTN	IGFBP6	0.7774
SH2D3A	SSH3	0.6255
NADK	RNF149	0.5049
RPIA	SCFD2	0.717
CENPM	LSM2	0.6969
UBE2I	SMC3	0.6489
AKT2	SPP1	0.6465
ZNF446	CCDC97	0.5851
PMS2	RAD9A	0.6721
ICAM2	YIF1A	0.5499
CD6	XPNPEP2	0.6072
BTF3	PCBP2	0.7803
PICALM	SLC35D2	0.5608
NME1	GTF2I	0.5794
GNB1	NTM	0.5849
ECD	SRSF2	0.5572
LAMA1	STX3	0.597
MTREX	THOC2	0.5204
EIF4G3	RIPK1	0.5763
IMPA2	ZFP62	0.5886
CCNE1	RAD50	0.7592
APC	MCM7	0.5727
HSP90AA1	URGCP	0.7334
GCNT2	ZNF706	0.5827
TLR2	CLEC7A	0.6291
XDH	CSF1	0.5963
PPP1CC	PPP2R2A	0.5182
ANP32B	MTBP	0.5554
NREP	TLN2	0.6756
SERPINE2	GALNT2	0.7088
DNAJB11	CDK16	0.6471
PGPEP1	ARHGAP29	0.6081
UCHL5	GREM2	0.5984
PAG1	UBE2V2	0.632
TNFRSF11B	NQO1	0.6083
PPP1R15A	RPN1	0.5713
DOK4	ADAM19	0.6343
TRIP6	HNRNPAB	0.6007
PFDN1	CCT6A	0.6032
CORO1A	DPP4	0.5688
SYNE3	AMACR	0.5871
PSMD14	RPLP1	0.5643
CHD1L	H2AX	0.9535
C1QC	HSPA1A	0.6683
C1QC	HSPA1B	0.6578
CDK13	RAPGEF2	0.6707
ZKSCAN1	BIN1	0.6875
PTPRC	TRIM22	0.668
SPG11	FUBP1	0.7701
CTSD	MX1	0.7016
KDELR3	SAR1B	0.5896
CD59	COL5A1	0.6107
BCLAF1	HSF1	0.5715
MAN1A1	PI4KA	0.5794
EDN1	PCSK5	0.5771
RB1CC1	AVL9	0.7111
TYMP	KAT2A	0.7772
SEMA5A	SLC16A2	0.64
SNX3	H2BC5	0.7798
DECR1	GPX3	0.647
TACC1	PBK	0.5853
FCHSD2	COL24A1	0.5004
SLC25A12	B4GALT5	0.5833
STAG1	SKP2	0.6577
RIN2	CES1	0.5906
SFTPD	NET1	0.608
PRKD3	PIK3R3	0.599
EZR	PRKCA	0.8771
RFC3	ORC5	0.6169
CTCF	NFIC	0.7106
PDAP1	CD320	0.56
DARS1	ANP32E	0.5886
SUMO1	TRAP1	0.5965
PDE8B	ERCC3	0.6966
PUM2	ARHGEF2	0.5922
PIM1	MINK1	0.6128
HSPA9	HNRNPA1	0.5286
YBX1	MRPL42	0.5919
SORBS3	CREBRF	0.5589
MVK	CSNK1G2	0.5167
RHOBTB3	AURKB	0.7716
CLEC2B	TUBA1A	0.7765
NLE1	CCT4	0.7016
TESC	RPS6KA1	0.6196
DTX3L	A2M	0.5599
HELLS	RPL36A	0.607
GPCPD1	FPR1	0.5662
IL18	RBP7	0.5896
ELAVL1	ANP32A	0.5275
ITGA2	TBL1XR1	0.512
C5	INSR	0.5783
POLB	ETS2	0.5779
PRKAR2B	FZD5	0.5676
RAB27A	TPD52	0.6415
AMPD3	NYAP1	0.5985
FAM126A	LAMA5	0.5837
HSPB1	RPL35A	0.5704
SUPT16H	BICD2	0.6122
CDCA3	SKA1	0.5923
NCK1	YWHAZ	0.5638
FAU	EEF1A1	0.6911
DNMT3B	EPS8L2	0.7993
COL11A1	COL5A2	0.8729
DNAJC18	GRINA	0.5671
SIDT1	SPTLC2	0.599
MAPK1	FZD8	0.5957
HACE1	FAR1	0.5163
PXN	ERBB2	0.5812
GID8	STMN3	0.5856
SOD2	CD86	0.5596
GCLC	GCLM	0.7753
SEC22A	COPG2	0.6063
RAP2A	PELI1	0.52
PHKA2	IKBKB	0.5069
FAM50B	CLDN7	0.6154
CRIM1	BRD3	0.5707
DKC1	RRP7A	0.7916
TLE4	SNRPD2	0.6527
DOCK2	RPS6	0.5794
PLD1	NCAM2	0.608
ETNK1	MBNL1	0.6734
ZNF184	ZNF43	0.6006
GNA13	SRGN	0.6385
GBF1	COPG1	0.899
CHORDC1	RUVBL1	0.5131
EIF4A1	LAMP1	0.582
FKBP4	HMOX1	0.5718
HIF1A	SAT1	0.9334
NREP	HAS2	0.7922
CAPG	GRK6	0.6003
MYO7A	KIF23	0.5069
NOP16	MRPL19	0.6597
CXCR4	CCL5	0.7863
GNAI3	DDX21	0.6831
GNA11	GNG12	0.5941
DNAJB6	IGF2BP3	0.5501
RHOQ	PIK3CA	0.6036
KHK	SAE1	0.5402
PDIA6	PDIA3	0.8457
KLHL7	CLIC4	0.6628
STK25	LAMP1	0.7979
PCSK5	CIB1	0.6539
CD59	PCDH1	0.607
G3BP1	DENND5B	0.557
LPXN	RARRES1	0.57
EGR1	IDH3A	0.6793
GTF3C3	IPO7	0.6785
CASP1	HLA-DMB	0.7641
CDC14A	CDC7	0.6642
MPC2	DRAM2	0.5763
SOX9	AK3	0.5021
ATP6V0A1	CYP27B1	0.5983
DDX1	G3BP2	0.6507
COX4I1	NME1	0.7246
AEBP1	GSE1	0.6874
RAMP1	PRKCB	0.5834
POR	TNFAIP2	0.6128
EXOSC8	POGLUT3	0.5451
CTSC	NPC2	0.7318
SERPINF1	DHTKD1	0.6912
WDR1	GALNT2	0.5967
FBXL2	ARL4C	0.6064
SLC25A39	SLPI	0.5963
FOXN3	PPP3CA	0.5016
TIPARP	TOP1	0.5911
IL18R1	COL3A1	0.721
GNAS	SORL1	0.5845
GAPDH	BCL6	0.5664
GALC	TRIB1	0.7888
FOXC1	SFRP2	0.61
IL4I1	SAMSN1	0.5688
PICK1	RPS6KA5	0.6455
ATP5F1D	NDUFA4L2	0.6824
APEX1	POLR1C	0.6618
PTHLH	SRM	0.6867
ABHD2	SULT1C2	0.7878
PRKCSH	IGF2R	0.566
CXCR4	ORAI3	0.6067
TMEM59	IL18	0.5641
HIF1A	CYRIB	0.5655
EHBP1	TPBG	0.505
ABR	ITSN1	0.5997
GLUL	PPP3R1	0.5779
PNISR	FBXO38	0.5554
SULF2	SLC9A8	0.5686
PSMC6	AKAP10	0.5972
SMARCA2	SELL	0.6828
FBLN2	NRAS	0.773
GNAS	MR1	0.5915
EIF4G1	TOP2A	0.669
PABPC1	AP3S1	0.6811
CUL4B	PGGT1B	0.5899
[truncated: 482,879 more rows]
