# Supplementary material for: In vivo tumor immune microenvironment phenotypes correlate with inflammation and vasculature to predict immunotherapy response
Source: Nat Commun. 2022 Sep 9;13:5312. doi: 10.1038/s41467-022-32738-7 (PMC9463451; doi:10.1038/s41467-022-32738-7)
Supplement: Supplementary file 8 — Source Data [file 41467_2022_32738_MOESM8_ESM.zip › source data/Figure 3_S3/enrichr_module2_module5/module5_enrichr/OMIM_Disease_table.txt]

Term	Overlap	P-value	Adjusted P-value	Old P-value	Old Adjusted P-value	Odds Ratio	Combined Score	Genes
ichthyosis	2/17	0.0033321166769984686	0.06997445021696784	0	0	26.510666666666665	151.2207540022897	GJB2;KRT2
hypertension	2/29	0.00955969890465967	0.07613770159234995	0	0	14.719259259259259	68.44748539089417	PTGIS;CYP3A5
obesity	2/31	0.01087681451319285	0.07613770159234995	0	0	13.702758620689655	61.95184159900207	NTRK2;LEPR
deafness	3/111	0.019205987070316666	0.1008314321191625	0	0	5.552749719416386	21.947427739317906	GJB2;CDH23;IGF1
ehlers-danlos	1/11	0.05470419842989522	0.18472052504236536	0	0	19.69108910891089	57.218658530075224	TNXB
usher syndrome	1/11	0.05470419842989522	0.18472052504236536	0	0	19.69108910891089	57.218658530075224	CDH23
corneal dystrophy	1/14	0.06910215203883725	0.18472052504236536	0	0	15.144706778370145	40.46922209874876	DCN
hypogonadism	1/15	0.07385304727236812	0.18472052504236536	0	0	14.062234794908063	36.6416559464346	LEPR
cardiomyopathy, hypertrophic	1/17	0.08328292883718645	0.18472052504236536	0	0	12.303217821782178	30.57979168054389	TTN
aneurysm	1/18	0.08796215478207874	0.18472052504236536	0	0	11.578916715200933	28.146593675405043	MYH11
asthma	1/23	0.11100587575178392	0.20137221548436582	0	0	8.945094509450945	19.66285757943244	CHI3L1
mental retardation	2/114	0.11506983741963761	0.20137221548436582	0	0	3.5332142857142856	7.639572647366475	ZBTB16;IGF1
prostate cancer	1/30	0.14230151047491377	0.20393313957710943	0	0	6.7835438716285426	13.226602405790088	AR
schizophrenia	1/30	0.14230151047491377	0.20393313957710943	0	0	6.7835438716285426	13.226602405790088	CHI3L1
muscular dystrophy	1/33	0.15537763015398814	0.20393313957710943	0	0	6.146658415841584	11.444443644451095	TTN
cardiomyopathy, dilated	1/33	0.15537763015398814	0.20393313957710943	0	0	6.146658415841584	11.444443644451095	TTN
cardiomyopathy	1/42	0.19343318424352546	0.23526603950126687	0	0	4.795218546244868	7.877695927794955	TTN
myopathy	1/44	0.20165660528680016	0.23526603950126687	0	0	4.571724614321897	7.320195172642484	TTN
epilepsy	1/58	0.256941656798116	0.2839881469873914	0	0	3.4464130623588676	4.6833522029908385	KCNMA1
diabetes	1/75	0.3189986257224674	0.3294042210966763	0	0	2.6523949692266524	3.0305428997187303	KLF11
leukemia	1/78	0.3294042210966763	0.3294042210966763	0	0	2.548669152629549	2.830219733780442	ZBTB16
