# Supplementary material for: In vivo tumor immune microenvironment phenotypes correlate with inflammation and vasculature to predict immunotherapy response
Source: Nat Commun. 2022 Sep 9;13:5312. doi: 10.1038/s41467-022-32738-7 (PMC9463451; doi:10.1038/s41467-022-32738-7)
Supplement: Supplementary file 8 — Source Data [file 41467_2022_32738_MOESM8_ESM.zip › source data/Figure 3_S3/enrichr_module2_module5/module5_enrichr/MSigDB_Hallmark_2020_table.txt]

Term	Overlap	P-value	Adjusted P-value	Old P-value	Old Adjusted P-value	Odds Ratio	Combined Score	Genes
Myogenesis	6/200	5.633873591517924E-4	0.014084683978794811	0	0	6.347938144329897	47.492373073643556	CFD;DTNA;PTGIS;APOD;MYH11;IGF1
Bile Acid Metabolism	4/112	0.002598457117051961	0.03015726077484814	0	0	7.479213907785336	44.52254447191984	AR;ABCA6;ABCA9;ABCA8
Epithelial Mesenchymal Transition	5/200	0.0036188712929817765	0.03015726077484814	0	0	5.208300290774518	29.278944973607796	TGFBR3;MFAP5;CXCL12;DCN;MATN2
UV Response Dn	4/144	0.006351363060336363	0.03969601912710227	0	0	5.760349854227405	29.142104346069317	TGFBR3;PLCB4;KCNMA1;CDON
Coagulation	3/138	0.033650950781637406	0.16825475390818703	0	0	4.4361391694725025	15.046115186263808	CFD;CFH;DCT
IL-2/STAT5 Signaling	3/199	0.0816651392594712	0.1877613942363335	0	0	3.046072974644403	7.630802882276777	ITIH5;SCN9A;FGL2
Hypoxia	3/200	0.08261501346398674	0.1877613942363335	0	0	3.030456852791878	7.5566376689451715	SRPX;DTNA;DCN
Adipogenesis	3/200	0.08261501346398674	0.1877613942363335	0	0	3.030456852791878	7.5566376689451715	ITIH5;CAVIN2;OMD
Interferon Gamma Response	3/200	0.08261501346398674	0.1877613942363335	0	0	3.030456852791878	7.5566376689451715	CFH;P2RY14;FGL2
Xenobiotic Metabolism	3/200	0.08261501346398674	0.1877613942363335	0	0	3.030456852791878	7.5566376689451715	MAOA;PDK4;IGF1
KRAS Signaling Up	3/200	0.08261501346398674	0.1877613942363335	0	0	3.030456852791878	7.5566376689451715	IL33;CFH;APOD
Apoptosis	2/161	0.19837267291867414	0.38780116401307724	0	0	2.482893081761006	4.016347292401363	TGFBR3;DCN
Apical Surface	1/44	0.20165660528680016	0.38780116401307724	0	0	4.571724614321897	7.320195172642484	SRPX
Estrogen Response Early	2/200	0.2716402584331571	0.45273376405526183	0	0	1.9898989898989898	2.593388923930461	AR;CXCL12
Complement	2/200	0.2716402584331571	0.45273376405526183	0	0	1.9898989898989898	2.593388923930461	CFH;ZFPM2
IL-6/JAK/STAT3 Signaling	1/87	0.3596856443424082	0.5620088192850128	0	0	2.2809118121114436	2.332288983822041	LEPR
Fatty Acid Metabolism	1/158	0.5556114260296826	0.642186106799596	0	0	1.2449391435958883	0.7316334339029893	MAOA
UV Response Up	1/158	0.5556114260296826	0.642186106799596	0	0	1.2449391435958883	0.7316334339029893	MAOA
Estrogen Response Late	1/200	0.642186106799596	0.642186106799596	0	0	0.9800985123637992	0.43406321756699195	CXCL12
Apical Junction	1/200	0.642186106799596	0.642186106799596	0	0	0.9800985123637992	0.43406321756699195	CD34
mTORC1 Signaling	1/200	0.642186106799596	0.642186106799596	0	0	0.9800985123637992	0.43406321756699195	FGL2
Oxidative Phosphorylation	1/200	0.642186106799596	0.642186106799596	0	0	0.9800985123637992	0.43406321756699195	PDK4
Glycolysis	1/200	0.642186106799596	0.642186106799596	0	0	0.9800985123637992	0.43406321756699195	DCN
p53 Pathway	1/200	0.642186106799596	0.642186106799596	0	0	0.9800985123637992	0.43406321756699195	ZBTB16
KRAS Signaling Dn	1/200	0.642186106799596	0.642186106799596	0	0	0.9800985123637992	0.43406321756699195	ZBTB16
