# Supplementary material for: In vivo tumor immune microenvironment phenotypes correlate with inflammation and vasculature to predict immunotherapy response
Source: Nat Commun. 2022 Sep 9;13:5312. doi: 10.1038/s41467-022-32738-7 (PMC9463451; doi:10.1038/s41467-022-32738-7)
Supplement: Supplementary file 8 — Source Data [file 41467_2022_32738_MOESM8_ESM.zip › source data/Figure 3_S3/enrichr_module2_module5/module5_enrichr/GO_Biological_Process_2021_table.txt]

Term	Overlap	P-value	Adjusted P-value	Old P-value	Old Adjusted P-value	Odds Ratio	Combined Score	Genes
regulation of T cell migration (GO:2000404)	4/20	2.901041852278447E-6	0.0029242501870966743	0	0	50.71938775510204	646.6945421627448	CD200R1;CXCL12;CCL21;APOD
positive regulation of glycoprotein biosynthetic process (GO:0010560)	3/14	4.500123589300876E-5	0.022680622890076413	0	0	54.78512396694215	548.3344775684747	IL33;CCL21;IGF1
positive regulation of cardiac muscle tissue growth (GO:0055023)	3/17	8.313806875052501E-5	0.027934391100176405	0	0	43.03896103896104	404.351376958666	TGFBR3;IGF1;ZFPM2
regulation of neuroinflammatory response (GO:0150077)	3/19	1.1759661871827767E-4	0.029634347917005973	0	0	37.65530303030303	340.71460601077206	IL33;CD200R1;IGF1
negative regulation of leukocyte adhesion to vascular endothelial cell (GO:1904995)	2/5	2.5498813828150007E-4	0.03212850542346901	0	0	132.63333333333333	1097.4471319194868	CXCL12;CCL21
negative regulation of T cell migration (GO:2000405)	2/5	2.5498813828150007E-4	0.03212850542346901	0	0	132.63333333333333	1097.4471319194868	CD200R1;APOD
positive regulation of glycoprotein metabolic process (GO:1903020)	2/5	2.5498813828150007E-4	0.03212850542346901	0	0	132.63333333333333	1097.4471319194868	CCL21;IGF1
response to prostaglandin (GO:0034694)	2/5	2.5498813828150007E-4	0.03212850542346901	0	0	132.63333333333333	1097.4471319194868	TGFBR3;CCL21
negative regulation of cellular extravasation (GO:0002692)	2/6	3.81209751704544E-4	0.04269549219090893	0	0	99.47	783.043835264899	CXCL12;CCL21
negative regulation of dendritic cell apoptotic process (GO:2000669)	2/7	5.319184795012633E-4	0.044532571224732385	0	0	79.572	599.894924456191	CXCL12;CCL21
definitive hemopoiesis (GO:0060216)	2/7	5.319184795012633E-4	0.044532571224732385	0	0	79.572	599.894924456191	MFAP5;TGFBR3
positive regulation of protein phosphorylation (GO:0001934)	8/371	6.261750917553606E-4	0.044532571224732385	0	0	4.580036340191079	33.78180085311593	TENM1;NTRK2;CCL21;PDGFD;LEPR;CHI3L1;CSPG4;IGF1
muscle cell development (GO:0055001)	3/33	6.286962058553533E-4	0.044532571224732385	0	0	20.068686868686868	147.94359809443998	MYH11;IGF1;TTN
positive regulation of phosphatidylinositol 3-kinase signaling (GO:0014068)	4/77	6.485778999843628E-4	0.044532571224732385	0	0	11.084707855745037	81.36983018452642	NTRK2;PDGFD;IGF1;DCN
elastic fiber assembly (GO:0048251)	2/8	7.068662099163871E-4	0.044532571224732385	0	0	66.30666666666667	481.03292886084796	TNXB;MYH11
skeletal myofibril assembly (GO:0014866)	2/8	7.068662099163871E-4	0.044532571224732385	0	0	66.30666666666667	481.03292886084796	MYH11;TTN
negative regulation of nitric oxide biosynthetic process (GO:0045019)	2/9	9.058066747473116E-4	0.04948883610423239	0	0	56.831428571428575	398.1998986620522	PTGIS;CD34
negative regulation of nitric oxide metabolic process (GO:1904406)	2/9	9.058066747473116E-4	0.04948883610423239	0	0	56.831428571428575	398.1998986620522	PTGIS;CD34
connective tissue development (GO:0061448)	3/38	9.542923704410732E-4	0.04948883610423239	0	0	17.197402597402597	119.60003226513325	ZBTB16;CHI3L1;SOX6
sulfur compound catabolic process (GO:0044273)	3/40	0.0011094189470398966	0.04948883610423239	0	0	16.266175266175267	110.67373686638165	OMD;CSPG4;DCN
regulation of glycoprotein biosynthetic process (GO:0010559)	2/10	0.0011284954391627604	0.04948883610423239	0	0	49.725	337.4771109100563	CCL21;IGF1
regulation of leukocyte tethering or rolling (GO:1903236)	2/10	0.0011284954391627604	0.04948883610423239	0	0	49.725	337.4771109100563	CXCL12;CCL21
positive regulation of supramolecular fiber organization (GO:1902905)	4/91	0.0012130627874591975	0.04948883610423239	0	0	9.294393619516772	62.40819941956118	TENM1;CCL21;SYNPO2;STMN2
hemopoiesis (GO:0030097)	4/94	0.0013680668170993743	0.04948883610423239	0	0	8.983219954648526	59.23855595947596	TGFBR3;MFAP5;ZBTB16;CD34
negative regulation of lymphocyte migration (GO:2000402)	2/11	0.001374689891784233	0.04948883610423239	0	0	44.19777777777778	291.24245471584624	CD200R1;APOD
regulation of dendritic cell apoptotic process (GO:2000668)	2/11	0.001374689891784233	0.04948883610423239	0	0	44.19777777777778	291.24245471584624	CXCL12;CCL21
positive regulation of chondrocyte differentiation (GO:0032332)	2/11	0.001374689891784233	0.04948883610423239	0	0	44.19777777777778	291.24245471584624	ZBTB16;SOX6
response to prostaglandin E (GO:0034695)	2/11	0.001374689891784233	0.04948883610423239	0	0	44.19777777777778	291.24245471584624	TGFBR3;CCL21
negative regulation of leukocyte apoptotic process (GO:2000107)	2/12	0.0016441492326284893	0.05278892183224477	0	0	39.776	254.98532927894865	CXCL12;CCL21
dermatan sulfate biosynthetic process (GO:0030208)	2/12	0.0016441492326284893	0.05278892183224477	0	0	39.776	254.98532927894865	CSPG4;DCN
smooth muscle cell differentiation (GO:0051145)	2/12	0.0016441492326284893	0.05278892183224477	0	0	39.776	254.98532927894865	EDNRB;TBX18
cardiac cell development (GO:0055006)	2/13	0.001936634462582429	0.05278892183224477	0	0	36.158181818181816	225.87306127473852	MYH11;TTN
chondroitin sulfate catabolic process (GO:0030207)	2/13	0.001936634462582429	0.05278892183224477	0	0	36.158181818181816	225.87306127473852	CSPG4;DCN
dermatan sulfate metabolic process (GO:0030205)	2/13	0.001936634462582429	0.05278892183224477	0	0	36.158181818181816	225.87306127473852	CSPG4;DCN
response to interleukin-6 (GO:0070741)	2/13	0.001936634462582429	0.05278892183224477	0	0	36.158181818181816	225.87306127473852	PTGIS;CHI3L1
nervous system development (GO:0007399)	8/447	0.0020537446618554165	0.05278892183224477	0	0	3.772403431396307	23.343973790097618	TENM1;EDNRB;ZBTB16;ADAM22;LSAMP;SOX6;APBA2;SDK2
positive regulation of cell differentiation (GO:0045597)	6/258	0.002085074066613482	0.05278892183224477	0	0	4.872519841269841	30.077825743365146	AR;ZBTB16;IGF1;SOX6;CD34;CDON
regulation of phosphatidylinositol 3-kinase signaling (GO:0014066)	4/106	0.0021272401450174324	0.05278892183224477	0	0	7.921568627450981	48.74085603481362	NTRK2;PDGFD;IGF1;DCN
positive regulation of developmental process (GO:0051094)	5/177	0.002139233037702739	0.05278892183224477	0	0	5.911651882042675	36.34074436254451	AR;KRT2;ZBTB16;SOX6;DCN
negative regulation of neuroinflammatory response (GO:0150079)	2/14	0.002251908371812029	0.05278892183224477	0	0	33.14333333333333	202.0410062213326	CD200R1;IGF1
positive regulation of cardiac muscle cell proliferation (GO:0060045)	2/14	0.002251908371812029	0.05278892183224477	0	0	33.14333333333333	202.0410062213326	TGFBR3;ZFPM2
response to chemokine (GO:1990868)	2/14	0.002251908371812029	0.05278892183224477	0	0	33.14333333333333	202.0410062213326	CXCL12;CCL21
positive regulation of lymphocyte migration (GO:2000403)	2/14	0.002251908371812029	0.05278892183224477	0	0	33.14333333333333	202.0410062213326	CXCL12;CCL21
lipid transport (GO:0006869)	4/109	0.0023547342489843226	0.05318272827687769	0	0	7.6940719144800775	46.55934821923256	ABCA10;ABCA6;ABCA9;ABCA8
cartilage development (GO:0051216)	3/52	0.00237422894093204	0.05318272827687769	0	0	12.275200989486704	74.18005290538096	ZBTB16;CHI3L1;SOX6
dermatan sulfate proteoglycan biosynthetic process (GO:0050651)	2/15	0.0025897355285690606	0.05673071354586341	0	0	30.592307692307692	182.21388842339513	CSPG4;DCN
striated muscle contraction (GO:0006941)	3/54	0.0026451820800154568	0.05673071354586341	0	0	11.79263220439691	69.9894534650505	DTNA;SCN3B;TTN
positive regulation of MAPK cascade (GO:0043410)	6/274	0.002812856169652336	0.059069979562699056	0	0	4.5778917910447765	26.888498675678896	TENM1;NTRK2;CCL21;PDGFD;CHI3L1;IGF1
glycosaminoglycan catabolic process (GO:0006027)	3/56	0.0029344858571315057	0.06036656620384812	0	0	11.34648370497427	66.16387694805621	OMD;CSPG4;DCN
muscle tissue morphogenesis (GO:0060415)	2/17	0.0033321166769984686	0.06585830608655797	0	0	26.510666666666665	151.2207540022897	TGFBR3;TTN
negative regulation of amyloid-beta formation (GO:1902430)	2/17	0.0033321166769984686	0.06585830608655797	0	0	26.510666666666665	151.2207540022897	NTRK2;IGF1
regulation of cartilage development (GO:0061035)	2/18	0.0037362085914807515	0.06974256037430737	0	0	24.8525	138.91761980413474	ZBTB16;SOX6
positive regulation of cartilage development (GO:0061036)	2/18	0.0037362085914807515	0.06974256037430737	0	0	24.8525	138.91761980413474	ZBTB16;SOX6
regulation of transforming growth factor beta production (GO:0071634)	2/18	0.0037362085914807515	0.06974256037430737	0	0	24.8525	138.91761980413474	ITGB6;CD34
platelet degranulation (GO:0002576)	4/125	0.0038557455085892743	0.07066529950287252	0	0	6.671276775172879	37.08022988464003	CFD;MMRN1;IGF1;TTN
detection of mechanical stimulus (GO:0050982)	2/19	0.004161929576551853	0.07233146574421152	0	0	23.389411764705883	128.21552709942694	PIEZO2;TTN
regulation of vascular endothelial growth factor signaling pathway (GO:1900746)	2/19	0.004161929576551853	0.07233146574421152	0	0	23.389411764705883	128.21552709942694	CCBE1;DCN
negative regulation of amyloid precursor protein catabolic process (GO:1902992)	2/19	0.004161929576551853	0.07233146574421152	0	0	23.389411764705883	128.21552709942694	NTRK2;IGF1
positive regulation of macromolecule biosynthetic process (GO:0010557)	4/129	0.004312934149120717	0.07368538342904547	0	0	6.456489795918367	35.16292686640224	AR;IL33;CCL21;IGF1
oligodendrocyte differentiation (GO:0048709)	2/20	0.004609052918383906	0.07725005347398929	0	0	22.08888888888889	118.83232192165295	TPPP;SOX6
autonomic nervous system development (GO:0048483)	2/21	0.00507735361368677	0.07725005347398929	0	0	20.925263157894737	110.54743487347888	EDNRB;SEMA3A
regulation of cardiac muscle cell proliferation (GO:0060043)	2/21	0.00507735361368677	0.07725005347398929	0	0	20.925263157894737	110.54743487347888	TGFBR3;ZFPM2
chondroitin sulfate biosynthetic process (GO:0030206)	2/21	0.00507735361368677	0.07725005347398929	0	0	20.925263157894737	110.54743487347888	CSPG4;DCN
regulation of transcription by RNA polymerase III (GO:0006359)	2/21	0.00507735361368677	0.07725005347398929	0	0	20.925263157894737	110.54743487347888	TENM1;AR
positive regulation of glycolytic process (GO:0045821)	2/21	0.00507735361368677	0.07725005347398929	0	0	20.925263157894737	110.54743487347888	PFKFB4;IGF1
positive regulation of purine nucleotide metabolic process (GO:1900544)	2/21	0.00507735361368677	0.07725005347398929	0	0	20.925263157894737	110.54743487347888	PFKFB4;IGF1
organic substance transport (GO:0071702)	4/136	0.0051986431767020004	0.07725005347398929	0	0	6.111935683364255	32.14485547868946	ABCA10;ABCA6;ABCA9;ABCA8
positive regulation of protein polymerization (GO:0032273)	3/69	0.005287950088993315	0.07725005347398929	0	0	9.105601469237833	47.73451871673548	TENM1;CCL21;TPPP
positive regulation of protein transport (GO:0051222)	3/69	0.005287950088993315	0.07725005347398929	0	0	9.105601469237833	47.73451871673548	TENM1;IGF1;TTN
positive regulation of cell motility (GO:2000147)	5/221	0.005510423930954913	0.0790301580979256	0	0	4.69692630775105	24.42924786252714	CXCL12;CCL21;PDGFD;SEMA3A;IGF1
cellular response to nerve growth factor stimulus (GO:1990090)	2/22	0.005566608358088013	0.0790301580979256	0	0	19.878	103.18608820015623	NTRK2;STMN2
cardiac muscle cell development (GO:0055013)	2/24	0.006607095198908548	0.08879935947333088	0	0	18.06909090909091	90.69981068989617	MYH11;TTN
cardiac muscle cell differentiation (GO:0055007)	2/24	0.006607095198908548	0.08879935947333088	0	0	18.06909090909091	90.69981068989617	MYH11;TTN
positive regulation of carbohydrate metabolic process (GO:0045913)	2/24	0.006607095198908548	0.08879935947333088	0	0	18.06909090909091	90.69981068989617	PFKFB4;IGF1
extracellular matrix assembly (GO:0085029)	2/24	0.006607095198908548	0.08879935947333088	0	0	18.06909090909091	90.69981068989617	TNXB;MYH11
positive regulation of T cell migration (GO:2000406)	2/25	0.0071578890784244915	0.09493621304015641	0	0	17.282608695652176	85.36813977232643	CXCL12;CCL21
regulation of ERK1 and ERK2 cascade (GO:0070372)	5/238	0.007485277114740757	0.09618013131413154	0	0	4.350471218087695	21.294761516584128	TGFBR3;NTRK2;CCL21;PDGFD;CHI3L1
regulation of chondrocyte differentiation (GO:0032330)	2/26	0.007728760552028428	0.09618013131413154	0	0	16.561666666666667	80.53618481890834	ZBTB16;SOX6
positive regulation of filopodium assembly (GO:0051491)	2/26	0.007728760552028428	0.09618013131413154	0	0	16.561666666666667	80.53618481890834	TENM1;CCL21
retinoic acid metabolic process (GO:0042573)	2/26	0.007728760552028428	0.09618013131413154	0	0	16.561666666666667	80.53618481890834	ADH1B;CYP3A5
membrane depolarization during action potential (GO:0086010)	2/26	0.007728760552028428	0.09618013131413154	0	0	16.561666666666667	80.53618481890834	SCN9A;SCN3B
chondroitin sulfate proteoglycan biosynthetic process (GO:0050650)	2/27	0.00831949464007076	0.10103675418302803	0	0	15.8984	76.13988223925524	CSPG4;DCN
microtubule polymerization or depolymerization (GO:0031109)	2/27	0.00831949464007076	0.10103675418302803	0	0	15.8984	76.13988223925524	STMN2;TPPP
positive regulation of cytoskeleton organization (GO:0051495)	3/82	0.008522590086330106	0.10113839350786909	0	0	7.602224779439969	36.224867027197966	TENM1;CCL21;SYNPO2
skeletal system development (GO:0001501)	4/158	0.008755134699731128	0.10113839350786909	0	0	5.232971110522131	24.794418536031127	ZBTB16;CHI3L1;IGF1;SOX6
epidermis development (GO:0008544)	3/83	0.008809923408872142	0.10113839350786909	0	0	7.506818181818182	35.52133679001588	DCT;KRT2;SVEP1
regulation of neuron migration (GO:2001222)	2/28	0.008929877998214632	0.10113839350786909	0	0	15.286153846153846	72.12546292162165	IGSF10;SEMA3A
response to ketone (GO:1901654)	2/28	0.008929877998214632	0.10113839350786909	0	0	15.286153846153846	72.12546292162165	TGFBR3;CCL21
ventricular septum morphogenesis (GO:0060412)	2/28	0.008929877998214632	0.10113839350786909	0	0	15.286153846153846	72.12546292162165	TGFBR3;ZFPM2
positive regulation of phosphorylation (GO:0042327)	5/253	0.00959823462761831	0.10750022782932507	0	0	4.084220152976388	18.976006022587253	AR;NTRK2;PFKFB4;LEPR;IGF1
response to interleukin-1 (GO:0070555)	3/86	0.00970579976039371	0.10751039734589954	0	0	7.234392113910186	33.531636479489684	PTGIS;CCL21;CHI3L1
chondroitin sulfate metabolic process (GO:0030204)	2/30	0.010208747246936652	0.11064964757970049	0	0	14.192857142857143	65.06730050963371	CSPG4;DCN
response to alcohol (GO:0097305)	2/30	0.010208747246936652	0.11064964757970049	0	0	14.192857142857143	65.06730050963371	TGFBR3;CCL21
cardiac muscle tissue morphogenesis (GO:0055008)	2/32	0.011563693781112548	0.12269687717222576	0	0	13.245333333333333	59.072662599526296	TGFBR3;TTN
membrane depolarization (GO:0051899)	2/32	0.011563693781112548	0.12269687717222576	0	0	13.245333333333333	59.072662599526296	SCN9A;SCN3B
positive regulation of ERK1 and ERK2 cascade (GO:0070374)	4/172	0.011688234185876582	0.12272645895170411	0	0	4.793488824101069	21.32705898263057	NTRK2;CCL21;PDGFD;CHI3L1
central nervous system development (GO:0007417)	5/268	0.012090568725547911	0.12367333148694612	0	0	3.848339931794128	16.991689113478255	ZBTB16;ADAM22;APOD;TPPP;SOX6
cation transport (GO:0006812)	4/174	0.012152775477591516	0.12367333148694612	0	0	4.736614645858343	20.88940702127562	SCN9A;KCNMA1;PIEZO2;SCN3B
positive regulation of ATP metabolic process (GO:1903580)	2/33	0.012269179711006559	0.12367333148694612	0	0	12.81741935483871	56.40516715212003	PFKFB4;IGF1
primary alcohol metabolic process (GO:0034308)	2/33	0.012269179711006559	0.12367333148694612	0	0	12.81741935483871	56.40516715212003	ADH1B;IGF1
regulation of amyloid-beta formation (GO:1902003)	2/34	0.012993068528371718	0.12715546676309408	0	0	12.41625	53.9279860105189	NTRK2;IGF1
cardiac muscle contraction (GO:0060048)	2/34	0.012993068528371718	0.12715546676309408	0	0	12.41625	53.9279860105189	SCN3B;TTN
ventricular cardiac muscle tissue morphogenesis (GO:0055010)	2/34	0.012993068528371718	0.12715546676309408	0	0	12.41625	53.9279860105189	TGFBR3;ZFPM2
glycosaminoglycan biosynthetic process (GO:0006024)	3/97	0.013433050353766835	0.13019725727497086	0	0	6.3842682140554485	27.51643327005045	OMD;CSPG4;DCN
regulated exocytosis (GO:0045055)	4/180	0.013616991708466546	0.13068542123895996	0	0	4.573747680890538	19.65081819655563	CFD;MMRN1;IGF1;TTN
negative regulation of neuron death (GO:1901215)	3/98	0.013806866276068846	0.13068542123895996	0	0	6.316746411483254	27.052030304096284	NTRK2;CD200R1;CD34
positive regulation of macromolecule metabolic process (GO:0010604)	6/384	0.013872361183103886	0.13068542123895996	0	0	3.2275132275132274	13.806839479828353	AR;NTRK2;IL33;IGF1;CD34;TTN
cell-matrix adhesion (GO:0007160)	3/100	0.01457217853152271	0.13600699962754528	0	0	6.185879412683536	26.15786422245009	CCL21;ITGB6;CD34
regulation of microtubule cytoskeleton organization (GO:0070507)	2/37	0.015273137896233914	0.14076388625244138	0	0	11.350285714285715	47.4630322036801	STMN2;TPPP
positive regulation of vasculature development (GO:1904018)	3/102	0.015361138380722767	0.14076388625244138	0	0	6.060299969390878	25.30729415703534	PTGIS;CHI3L1;CD34
ventricular septum development (GO:0003281)	2/38	0.016068631553737944	0.14592054600151214	0	0	11.034444444444444	45.58203492237632	TGFBR3;ZFPM2
regulation of JNK cascade (GO:0046328)	3/105	0.016589088092712985	0.14930179283441686	0	0	5.88116458704694	24.106953298352895	TGFBR3;CCL21;SEMA3A
regulation of nitric oxide biosynthetic process (GO:0045428)	2/40	0.017711645882981793	0.1579941508853597	0	0	10.452631578947368	42.16103332629892	PTGIS;CD34
regulation of filopodium assembly (GO:0051489)	2/41	0.018558778906954777	0.16267173163661228	0	0	10.184102564102565	40.60210582978711	TENM1;CCL21
heart contraction (GO:0060047)	2/41	0.018558778906954777	0.16267173163661228	0	0	10.184102564102565	40.60210582978711	SCN3B;TTN
response to tumor necrosis factor (GO:0034612)	3/110	0.01875488858895646	0.16297351463506995	0	0	5.604927782497876	22.286879026168275	CCL21;CHI3L1;AFF3
sulfur compound biosynthetic process (GO:0044272)	3/113	0.020126159000161396	0.16732850208755135	0	0	5.451239669421487	21.291096846681032	OMD;CSPG4;DCN
regulation of angiogenesis (GO:0045765)	4/203	0.02024961755552317	0.16732850208755135	0	0	4.0404061121936214	15.756045944867303	PTGIS;CHI3L1;CD34;DCN
positive regulation of angiogenesis (GO:0045766)	3/116	0.021551399490806814	0.16732850208755135	0	0	5.305711987127916	20.359685662913808	PTGIS;CHI3L1;CD34
action potential (GO:0001508)	2/45	0.022113696746945567	0.16732850208755135	0	0	9.234883720930233	35.199295850238386	SCN9A;SCN3B
negative regulation of tumor necrosis factor production (GO:0032720)	2/46	0.02304308305144431	0.16732850208755135	0	0	9.024545454545455	34.026052679494455	IGF1;CD34
negative regulation of tumor necrosis factor superfamily cytokine production (GO:1903556)	2/48	0.024949348712210842	0.16732850208755135	0	0	8.631304347826086	31.85734647733977	IGF1;CD34
negative regulation of cell volume (GO:0045794)	1/5	0.02524355128901587	0.16732850208755135	0	0	49.242574257425744	181.17251842856115	KCNMA1
alkaloid metabolic process (GO:0009820)	1/5	0.02524355128901587	0.16732850208755135	0	0	49.242574257425744	181.17251842856115	CYP3A5
camera-type eye photoreceptor cell differentiation (GO:0060219)	1/5	0.02524355128901587	0.16732850208755135	0	0	49.242574257425744	181.17251842856115	SDK2
cardiac muscle cell proliferation (GO:0060038)	1/5	0.02524355128901587	0.16732850208755135	0	0	49.242574257425744	181.17251842856115	TGFBR3
cellular response to brain-derived neurotrophic factor stimulus (GO:1990416)	1/5	0.02524355128901587	0.16732850208755135	0	0	49.242574257425744	181.17251842856115	NTRK2
negative regulation of smooth muscle cell apoptotic process (GO:0034392)	1/5	0.02524355128901587	0.16732850208755135	0	0	49.242574257425744	181.17251842856115	IGF1
negative regulation of smooth muscle contraction (GO:0045986)	1/5	0.02524355128901587	0.16732850208755135	0	0	49.242574257425744	181.17251842856115	KCNMA1
regulation of granulocyte colony-stimulating factor production (GO:0071655)	1/5	0.02524355128901587	0.16732850208755135	0	0	49.242574257425744	181.17251842856115	CD34
cellular response to testosterone stimulus (GO:0071394)	1/5	0.02524355128901587	0.16732850208755135	0	0	49.242574257425744	181.17251842856115	AR
negative regulation of tubulin deacetylation (GO:1904428)	1/5	0.02524355128901587	0.16732850208755135	0	0	49.242574257425744	181.17251842856115	TPPP
regulation of integrin biosynthetic process (GO:0045113)	1/5	0.02524355128901587	0.16732850208755135	0	0	49.242574257425744	181.17251842856115	AR
chemokine (C-X-C motif) ligand 12 signaling pathway (GO:0038146)	1/5	0.02524355128901587	0.16732850208755135	0	0	49.242574257425744	181.17251842856115	CXCL12
dopamine catabolic process (GO:0042420)	1/5	0.02524355128901587	0.16732850208755135	0	0	49.242574257425744	181.17251842856115	MAOA
endothelin receptor signaling pathway (GO:0086100)	1/5	0.02524355128901587	0.16732850208755135	0	0	49.242574257425744	181.17251842856115	EDNRB
establishment of T cell polarity (GO:0001768)	1/5	0.02524355128901587	0.16732850208755135	0	0	49.242574257425744	181.17251842856115	CCL21
extracellular exosome biogenesis (GO:0097734)	1/5	0.02524355128901587	0.16732850208755135	0	0	49.242574257425744	181.17251842856115	CD34
fructose 2,6-bisphosphate metabolic process (GO:0006003)	1/5	0.02524355128901587	0.16732850208755135	0	0	49.242574257425744	181.17251842856115	PFKFB4
positive regulation of mitochondrial depolarization (GO:0051901)	1/5	0.02524355128901587	0.16732850208755135	0	0	49.242574257425744	181.17251842856115	DCN
SA node cell to atrial cardiac muscle cell signaling (GO:0086018)	1/5	0.02524355128901587	0.16732850208755135	0	0	49.242574257425744	181.17251842856115	SCN3B
sinoatrial node cell differentiation (GO:0060921)	1/5	0.02524355128901587	0.16732850208755135	0	0	49.242574257425744	181.17251842856115	TBX18
positive regulation of peroxisome proliferator activated receptor signaling pathway (GO:0035360)	1/5	0.02524355128901587	0.16732850208755135	0	0	49.242574257425744	181.17251842856115	PTGIS
striated muscle cell proliferation (GO:0014855)	1/5	0.02524355128901587	0.16732850208755135	0	0	49.242574257425744	181.17251842856115	TGFBR3
melanin biosynthetic process (GO:0042438)	1/5	0.02524355128901587	0.16732850208755135	0	0	49.242574257425744	181.17251842856115	DCT
microtubule nucleation by microtubule organizing center (GO:0051418)	1/5	0.02524355128901587	0.16732850208755135	0	0	49.242574257425744	181.17251842856115	TPPP
regulation of tumor necrosis factor production (GO:0032680)	3/124	0.025616152313569947	0.16732850208755135	0	0	4.952917605810168	18.15012593509918	IL33;IGF1;CD34
negative regulation of cell projection organization (GO:0031345)	2/49	0.025925863751877533	0.16732850208755135	0	0	8.447234042553191	30.853642359468502	SEMA3A;STMN2
positive regulation of actin filament polymerization (GO:0030838)	2/49	0.025925863751877533	0.16732850208755135	0	0	8.447234042553191	30.853642359468502	TENM1;CCL21
regulation of smooth muscle cell proliferation (GO:0048660)	2/49	0.025925863751877533	0.16732850208755135	0	0	8.447234042553191	30.853642359468502	APOD;IGF1
neuron migration (GO:0001764)	2/50	0.02691772640191098	0.16732850208755135	0	0	8.270833333333334	29.898816321570965	NTRK2;SEMA3A
blood circulation (GO:0008015)	2/51	0.02792475803092072	0.16732850208755135	0	0	8.101632653061225	28.989598979218883	CXCL12;MEOX2
inositol lipid-mediated signaling (GO:0048017)	2/51	0.02792475803092072	0.16732850208755135	0	0	8.101632653061225	28.989598979218883	PLCB4;IGF1
sensory perception (GO:0007600)	2/51	0.02792475803092072	0.16732850208755135	0	0	8.101632653061225	28.989598979218883	SCN9A;CDH23
muscle contraction (GO:0006936)	3/129	0.02835149858173841	0.16732850208755135	0	0	4.755170755170755	16.943031893849575	DTNA;MYH11;TTN
negative regulation of cellular biosynthetic process (GO:0031327)	2/52	0.028946781382182714	0.16732850208755135	0	0	7.9392	28.12299846463146	PTGIS;CD34
cardiac muscle tissue development (GO:0048738)	2/53	0.029983620589829514	0.16732850208755135	0	0	7.783137254901961	27.296272007496615	TBX18;TTN
heart morphogenesis (GO:0003007)	2/53	0.029983620589829514	0.16732850208755135	0	0	7.783137254901961	27.296272007496615	TGFBR3;TTN
negative regulation of cardiac muscle cell differentiation (GO:2000726)	1/6	0.03021603513748301	0.16732850208755135	0	0	39.392079207920794	137.84795382798865	SOX6
negative regulation of cellular response to hypoxia (GO:1900038)	1/6	0.03021603513748301	0.16732850208755135	0	0	39.392079207920794	137.84795382798865	CD34
regulation of cellular response to hypoxia (GO:1900037)	1/6	0.03021603513748301	0.16732850208755135	0	0	39.392079207920794	137.84795382798865	CD34
chitin catabolic process (GO:0006032)	1/6	0.03021603513748301	0.16732850208755135	0	0	39.392079207920794	137.84795382798865	CHI3L1
chitin metabolic process (GO:0006030)	1/6	0.03021603513748301	0.16732850208755135	0	0	39.392079207920794	137.84795382798865	CHI3L1
regulation of macrophage proliferation (GO:0120040)	1/6	0.03021603513748301	0.16732850208755135	0	0	39.392079207920794	137.84795382798865	IL33
embryonic hindlimb morphogenesis (GO:0035116)	1/6	0.03021603513748301	0.16732850208755135	0	0	39.392079207920794	137.84795382798865	AFF3
positive regulation of animal organ morphogenesis (GO:0110110)	1/6	0.03021603513748301	0.16732850208755135	0	0	39.392079207920794	137.84795382798865	CD34
equilibrioception (GO:0050957)	1/6	0.03021603513748301	0.16732850208755135	0	0	39.392079207920794	137.84795382798865	CDH23
positive regulation of antigen processing and presentation (GO:0002579)	1/6	0.03021603513748301	0.16732850208755135	0	0	39.392079207920794	137.84795382798865	CCL21
establishment of lymphocyte polarity (GO:0001767)	1/6	0.03021603513748301	0.16732850208755135	0	0	39.392079207920794	137.84795382798865	CCL21
positive regulation of dendritic cell antigen processing and presentation (GO:0002606)	1/6	0.03021603513748301	0.16732850208755135	0	0	39.392079207920794	137.84795382798865	CCL21
glomerulus vasculature development (GO:0072012)	1/6	0.03021603513748301	0.16732850208755135	0	0	39.392079207920794	137.84795382798865	CD34
regulation of ventricular cardiac muscle cell membrane depolarization (GO:0060373)	1/6	0.03021603513748301	0.16732850208755135	0	0	39.392079207920794	137.84795382798865	SCN3B
response to gonadotropin (GO:0034698)	1/6	0.03021603513748301	0.16732850208755135	0	0	39.392079207920794	137.84795382798865	TGFBR3
response to testosterone (GO:0033574)	1/6	0.03021603513748301	0.16732850208755135	0	0	39.392079207920794	137.84795382798865	AR
skeletal muscle thin filament assembly (GO:0030240)	1/6	0.03021603513748301	0.16732850208755135	0	0	39.392079207920794	137.84795382798865	TTN
positive regulation of non-membrane spanning protein tyrosine kinase activity (GO:1903997)	1/6	0.03021603513748301	0.16732850208755135	0	0	39.392079207920794	137.84795382798865	NTRK2
striated muscle hypertrophy (GO:0014897)	1/6	0.03021603513748301	0.16732850208755135	0	0	39.392079207920794	137.84795382798865	TTN
positive regulation of vascular endothelial growth factor signaling pathway (GO:1900748)	1/6	0.03021603513748301	0.16732850208755135	0	0	39.392079207920794	137.84795382798865	CCBE1
venous blood vessel morphogenesis (GO:0048845)	1/6	0.03021603513748301	0.16732850208755135	0	0	39.392079207920794	137.84795382798865	CCBE1
ventricular compact myocardium morphogenesis (GO:0003223)	1/6	0.03021603513748301	0.16732850208755135	0	0	39.392079207920794	137.84795382798865	TGFBR3
blood vessel morphogenesis (GO:0048514)	2/56	0.03318129523359319	0.16732850208755135	0	0	7.3496296296296295	25.031140448371374	TGFBR3;CCBE1
chemokine-mediated signaling pathway (GO:0070098)	2/56	0.03318129523359319	0.16732850208755135	0	0	7.3496296296296295	25.031140448371374	CXCL12;CCL21
positive regulation of cell population proliferation (GO:0008284)	6/474	0.034446019867140486	0.16732850208755135	0	0	2.594818376068376	8.740287152471558	TGFBR3;AR;NTRK2;PDGFD;IGF1;ZFPM2
negative regulation of cardiocyte differentiation (GO:1905208)	1/7	0.03516340208830281	0.16732850208755135	0	0	32.82508250825082	109.89015193471779	SOX6
regulation of atrial cardiac muscle cell membrane depolarization (GO:0060371)	1/7	0.03516340208830281	0.16732850208755135	0	0	32.82508250825082	109.89015193471779	SCN3B
regulation of bone remodeling (GO:0046850)	1/7	0.03516340208830281	0.16732850208755135	0	0	32.82508250825082	109.89015193471779	LEPR
cardiac pacemaker cell development (GO:0060926)	1/7	0.03516340208830281	0.16732850208755135	0	0	32.82508250825082	109.89015193471779	TBX18
catecholamine catabolic process (GO:0042424)	1/7	0.03516340208830281	0.16732850208755135	0	0	32.82508250825082	109.89015193471779	MAOA
cellular nitrogen compound catabolic process (GO:0044270)	1/7	0.03516340208830281	0.16732850208755135	0	0	32.82508250825082	109.89015193471779	CYP3A5
negative regulation of protein import (GO:1904590)	1/7	0.03516340208830281	0.16732850208755135	0	0	32.82508250825082	109.89015193471779	APOD
negative regulation of protein import into nucleus (GO:0042308)	1/7	0.03516340208830281	0.16732850208755135	0	0	32.82508250825082	109.89015193471779	APOD
complement activation, alternative pathway (GO:0006957)	1/7	0.03516340208830281	0.16732850208755135	0	0	32.82508250825082	109.89015193471779	CFD
regulation of mesenchymal stem cell differentiation (GO:2000739)	1/7	0.03516340208830281	0.16732850208755135	0	0	32.82508250825082	109.89015193471779	SOX6
dendrite arborization (GO:0140059)	1/7	0.03516340208830281	0.16732850208755135	0	0	32.82508250825082	109.89015193471779	SEMA3A
detection of muscle stretch (GO:0035995)	1/7	0.03516340208830281	0.16732850208755135	0	0	32.82508250825082	109.89015193471779	TTN
regulation of non-membrane spanning protein tyrosine kinase activity (GO:1903995)	1/7	0.03516340208830281	0.16732850208755135	0	0	32.82508250825082	109.89015193471779	NTRK2
flavin-containing compound metabolic process (GO:0042726)	1/7	0.03516340208830281	0.16732850208755135	0	0	32.82508250825082	109.89015193471779	SLC52A1
gap junction assembly (GO:0016264)	1/7	0.03516340208830281	0.16732850208755135	0	0	32.82508250825082	109.89015193471779	GJB2
regulation of transforming growth factor beta activation (GO:1901388)	1/7	0.03516340208830281	0.16732850208755135	0	0	32.82508250825082	109.89015193471779	ITGB6
regulation of tubulin deacetylation (GO:0090043)	1/7	0.03516340208830281	0.16732850208755135	0	0	32.82508250825082	109.89015193471779	TPPP
regulation of vascular associated smooth muscle cell apoptotic process (GO:1905459)	1/7	0.03516340208830281	0.16732850208755135	0	0	32.82508250825082	109.89015193471779	IGF1
heart trabecula formation (GO:0060347)	1/7	0.03516340208830281	0.16732850208755135	0	0	32.82508250825082	109.89015193471779	TGFBR3
hindlimb morphogenesis (GO:0035137)	1/7	0.03516340208830281	0.16732850208755135	0	0	32.82508250825082	109.89015193471779	AFF3
riboflavin metabolic process (GO:0006771)	1/7	0.03516340208830281	0.16732850208755135	0	0	32.82508250825082	109.89015193471779	SLC52A1
positive regulation of membrane depolarization (GO:1904181)	1/7	0.03516340208830281	0.16732850208755135	0	0	32.82508250825082	109.89015193471779	DCN
SA node cell action potential (GO:0086015)	1/7	0.03516340208830281	0.16732850208755135	0	0	32.82508250825082	109.89015193471779	SCN3B
sinoatrial node development (GO:0003163)	1/7	0.03516340208830281	0.16732850208755135	0	0	32.82508250825082	109.89015193471779	TBX18
keratinocyte proliferation (GO:0043616)	1/7	0.03516340208830281	0.16732850208755135	0	0	32.82508250825082	109.89015193471779	KRT2
lipid hydroxylation (GO:0002933)	1/7	0.03516340208830281	0.16732850208755135	0	0	32.82508250825082	109.89015193471779	CYP3A5
ureter development (GO:0072189)	1/7	0.03516340208830281	0.16732850208755135	0	0	32.82508250825082	109.89015193471779	TBX18
vascular wound healing (GO:0061042)	1/7	0.03516340208830281	0.16732850208755135	0	0	32.82508250825082	109.89015193471779	CD34
negative regulation of neuron projection development (GO:0010977)	2/58	0.035383994750707484	0.16732850208755135	0	0	7.086428571428572	23.679270506020032	SEMA3A;STMN2
muscle organ development (GO:0007517)	2/58	0.035383994750707484	0.16732850208755135	0	0	7.086428571428572	23.679270506020032	IGF1;SOX6
positive regulation of cellular catabolic process (GO:0031331)	3/141	0.03552410659398412	0.16732850208755135	0	0	4.339042599912165	14.481744527553229	PFKFB4;IGF1;DCN
neuron development (GO:0048666)	3/143	0.03680230088370916	0.17049140778492278	0	0	4.276623376623377	14.122243953748098	TENM1;NTRK2;STMN2
monocarboxylic acid metabolic process (GO:0032787)	3/143	0.03680230088370916	0.17049140778492278	0	0	4.276623376623377	14.122243953748098	ADH1B;IGF1;CYP3A5
cellular response to cytokine stimulus (GO:0071345)	6/482	0.03690553997298333	0.17049140778492278	0	0	2.55015756302521	8.413973553748342	CXCL12;PTGIS;CCL21;MAOA;LEPR;CHI3L1
positive regulation of gene expression (GO:0010628)	6/482	0.03690553997298333	0.17049140778492278	0	0	2.55015756302521	8.413973553748342	AR;NTRK2;IL33;IGF1;CD34;TTN
cellular response to chemokine (GO:1990869)	2/60	0.03764185224291706	0.17049140778492278	0	0	6.841379310344828	22.437252731021232	CXCL12;CCL21
regulation of acetyl-CoA biosynthetic process from pyruvate (GO:0010510)	1/8	0.04008577742562173	0.17049140778492278	0	0	28.134370579915135	90.5007775576607	PDK4
regulation of actin filament length (GO:0030832)	1/8	0.04008577742562173	0.17049140778492278	0	0	28.134370579915135	90.5007775576607	CXCL12
regulation of acyl-CoA biosynthetic process (GO:0050812)	1/8	0.04008577742562173	0.17049140778492278	0	0	28.134370579915135	90.5007775576607	PDK4
atrial cardiac muscle cell to AV node cell signaling (GO:0086026)	1/8	0.04008577742562173	0.17049140778492278	0	0	28.134370579915135	90.5007775576607	SCN3B
axon extension involved in axon guidance (GO:0048846)	1/8	0.04008577742562173	0.17049140778492278	0	0	28.134370579915135	90.5007775576607	SEMA3A
negative regulation of macrophage migration (GO:1905522)	1/8	0.04008577742562173	0.17049140778492278	0	0	28.134370579915135	90.5007775576607	CD200R1
cardiac muscle hypertrophy (GO:0003300)	1/8	0.04008577742562173	0.17049140778492278	0	0	28.134370579915135	90.5007775576607	TTN
negative regulation of muscle cell apoptotic process (GO:0010656)	1/8	0.04008577742562173	0.17049140778492278	0	0	28.134370579915135	90.5007775576607	IGF1
neuron projection extension involved in neuron projection guidance (GO:1902284)	1/8	0.04008577742562173	0.17049140778492278	0	0	28.134370579915135	90.5007775576607	SEMA3A
coronary vasculature morphogenesis (GO:0060977)	1/8	0.04008577742562173	0.17049140778492278	0	0	28.134370579915135	90.5007775576607	TGFBR3
positive regulation of dendritic cell chemotaxis (GO:2000510)	1/8	0.04008577742562173	0.17049140778492278	0	0	28.134370579915135	90.5007775576607	CCL21
positive regulation of execution phase of apoptosis (GO:1900119)	1/8	0.04008577742562173	0.17049140778492278	0	0	28.134370579915135	90.5007775576607	PTGIS
positive regulation of insulin-like growth factor receptor signaling pathway (GO:0043568)	1/8	0.04008577742562173	0.17049140778492278	0	0	28.134370579915135	90.5007775576607	IGF1
immunological synapse formation (GO:0001771)	1/8	0.04008577742562173	0.17049140778492278	0	0	28.134370579915135	90.5007775576607	CCL21
integrin activation (GO:0033622)	1/8	0.04008577742562173	0.17049140778492278	0	0	28.134370579915135	90.5007775576607	CXCL12
sequestering of BMP from receptor via BMP binding (GO:0038098)	1/8	0.04008577742562173	0.17049140778492278	0	0	28.134370579915135	90.5007775576607	CHRDL1
vascular associated smooth muscle contraction (GO:0014829)	1/8	0.04008577742562173	0.17049140778492278	0	0	28.134370579915135	90.5007775576607	EDNRB
venous blood vessel development (GO:0060841)	1/8	0.04008577742562173	0.17049140778492278	0	0	28.134370579915135	90.5007775576607	CCBE1
positive regulation of cellular process (GO:0048522)	7/625	0.040775339668139295	0.17269555624153113	0	0	2.2987566002384603	7.355280461859815	COLEC12;AR;NTRK2;CXCL12;PDGFD;TPPP;IGF1
regulation of extrinsic apoptotic signaling pathway (GO:2001236)	2/64	0.04231775647063989	0.17643249871761638	0	0	6.398709677419355	20.236229732512633	AR;IGF1
negative regulation of cell population proliferation (GO:0008285)	5/379	0.04470015611614315	0.17643249871761638	0	0	2.6908870389767903	8.362680306682872	TGFBR3;AR;TENM1;KLF11;APOD
protein O-linked glycosylation via threonine (GO:0018243)	1/9	0.04498328588336053	0.17643249871761638	0	0	24.616336633663366	76.34668884813594	GALNT16
regulation of actin filament organization (GO:0110053)	1/9	0.04498328588336053	0.17643249871761638	0	0	24.616336633663366	76.34668884813594	CXCL12
astral microtubule organization (GO:0030953)	1/9	0.04498328588336053	0.17643249871761638	0	0	24.616336633663366	76.34668884813594	TPPP
axon regeneration (GO:0031103)	1/9	0.04498328588336053	0.17643249871761638	0	0	24.616336633663366	76.34668884813594	APOD
regulation of cell adhesion molecule production (GO:0060353)	1/9	0.04498328588336053	0.17643249871761638	0	0	24.616336633663366	76.34668884813594	COLEC12
negative regulation of leukocyte proliferation (GO:0070664)	1/9	0.04498328588336053	0.17643249871761638	0	0	24.616336633663366	76.34668884813594	IL33
regulation of complement-dependent cytotoxicity (GO:1903659)	1/9	0.04498328588336053	0.17643249871761638	0	0	24.616336633663366	76.34668884813594	CFH
regulation of dendritic cell antigen processing and presentation (GO:0002604)	1/9	0.04498328588336053	0.17643249871761638	0	0	24.616336633663366	76.34668884813594	CCL21
regulation of epidermis development (GO:0045682)	1/9	0.04498328588336053	0.17643249871761638	0	0	24.616336633663366	76.34668884813594	KRT2
cellular response to leptin stimulus (GO:0044320)	1/9	0.04498328588336053	0.17643249871761638	0	0	24.616336633663366	76.34668884813594	LEPR
phenol-containing compound biosynthetic process (GO:0046189)	1/9	0.04498328588336053	0.17643249871761638	0	0	24.616336633663366	76.34668884813594	DCT
regulation of peroxisome proliferator activated receptor signaling pathway (GO:0035358)	1/9	0.04498328588336053	0.17643249871761638	0	0	24.616336633663366	76.34668884813594	PTGIS
regulation of smooth muscle cell apoptotic process (GO:0034391)	1/9	0.04498328588336053	0.17643249871761638	0	0	24.616336633663366	76.34668884813594	IGF1
glomerular filtration (GO:0003094)	1/9	0.04498328588336053	0.17643249871761638	0	0	24.616336633663366	76.34668884813594	CD34
glucosamine-containing compound catabolic process (GO:1901072)	1/9	0.04498328588336053	0.17643249871761638	0	0	24.616336633663366	76.34668884813594	CHI3L1
response to leptin (GO:0044321)	1/9	0.04498328588336053	0.17643249871761638	0	0	24.616336633663366	76.34668884813594	LEPR
sympathetic ganglion development (GO:0061549)	1/9	0.04498328588336053	0.17643249871761638	0	0	24.616336633663366	76.34668884813594	SEMA3A
cellular response to growth factor stimulus (GO:0071363)	3/158	0.047129229501711306	0.18079289186011274	0	0	3.859824046920821	11.79122936969622	NTRK2;STMN2;SOX6
cell chemotaxis (GO:0060326)	2/69	0.04844971249705198	0.18079289186011274	0	0	5.919701492537313	17.9202912876736	CXCL12;CCL21
positive regulation of MAP kinase activity (GO:0043406)	2/69	0.04844971249705198	0.18079289186011274	0	0	5.919701492537313	17.9202912876736	TENM1;PDGFD
positive regulation of cell migration (GO:0030335)	4/269	0.04895076673629618	0.18079289186011274	0	0	3.0239507123604157	9.123078607447999	CXCL12;PDGFD;SEMA3A;IGF1
carbohydrate homeostasis (GO:0033500)	2/70	0.049712808802500015	0.18079289186011274	0	0	5.83235294117647	17.50576452422357	LEPR;PDK4
protein O-linked glycosylation via serine (GO:0018242)	1/10	0.049856051675230315	0.18079289186011274	0	0	21.88008800880088	65.60996868685889	GALNT16
negative regulation of leukocyte migration (GO:0002686)	1/10	0.049856051675230315	0.18079289186011274	0	0	21.88008800880088	65.60996868685889	CD200R1
negative regulation of vascular endothelial growth factor signaling pathway (GO:1900747)	1/10	0.049856051675230315	0.18079289186011274	0	0	21.88008800880088	65.60996868685889	DCN
regulation of macrophage migration (GO:1905521)	1/10	0.049856051675230315	0.18079289186011274	0	0	21.88008800880088	65.60996868685889	CD200R1
endothelium development (GO:0003158)	1/10	0.049856051675230315	0.18079289186011274	0	0	21.88008800880088	65.60996868685889	CD34
positive regulation of epidermis development (GO:0045684)	1/10	0.049856051675230315	0.18079289186011274	0	0	21.88008800880088	65.60996868685889	KRT2
renal filtration (GO:0097205)	1/10	0.049856051675230315	0.18079289186011274	0	0	21.88008800880088	65.60996868685889	CD34
leptin-mediated signaling pathway (GO:0033210)	1/10	0.049856051675230315	0.18079289186011274	0	0	21.88008800880088	65.60996868685889	LEPR
positive regulation of transcription by RNA polymerase III (GO:0045945)	1/10	0.049856051675230315	0.18079289186011274	0	0	21.88008800880088	65.60996868685889	AR
positive regulation of vasculogenesis (GO:2001214)	1/10	0.049856051675230315	0.18079289186011274	0	0	21.88008800880088	65.60996868685889	CD34
myelin assembly (GO:0032288)	1/10	0.049856051675230315	0.18079289186011274	0	0	21.88008800880088	65.60996868685889	TPPP
regulation of glycolytic process (GO:0006110)	2/71	0.050987781403003925	0.18079289186011274	0	0	5.747536231884058	17.105640627027523	PFKFB4;IGF1
phosphatidylinositol-mediated signaling (GO:0048015)	2/71	0.050987781403003925	0.18079289186011274	0	0	5.747536231884058	17.105640627027523	PLCB4;IGF1
response to metal ion (GO:0010038)	2/71	0.050987781403003925	0.18079289186011274	0	0	5.747536231884058	17.105640627027523	KCNMA1;TTN
positive regulation of neurogenesis (GO:0050769)	2/72	0.05227447898601839	0.18079289186011274	0	0	5.6651428571428575	16.719235864590853	NTRK2;DCT
positive regulation of protein secretion (GO:0050714)	2/72	0.05227447898601839	0.18079289186011274	0	0	5.6651428571428575	16.719235864590853	IGF1;TTN
positive regulation of secretion by cell (GO:1903532)	2/72	0.05227447898601839	0.18079289186011274	0	0	5.6651428571428575	16.719235864590853	IGF1;TTN
regulation of neuron projection development (GO:0010975)	3/165	0.052387142267068074	0.18079289186011274	0	0	3.6917321361765807	10.887265440711495	NTRK2;SEMA3A;STMN2
regulation of MAPK cascade (GO:0043408)	3/166	0.05316057944244062	0.18079289186011274	0	0	3.668897564603086	10.766152964497447	TGFBR3;NTRK2;IGF1
regulation of actin filament polymerization (GO:0030833)	2/73	0.05357275145510054	0.18079289186011274	0	0	5.585070422535211	16.34590775388441	TENM1;CCL21
positive regulation of JNK cascade (GO:0046330)	2/73	0.05357275145510054	0.18079289186011274	0	0	5.585070422535211	16.34590775388441	CCL21;SEMA3A
angiogenesis involved in wound healing (GO:0060055)	1/11	0.05470419842989522	0.18079289186011274	0	0	19.69108910891089	57.218658530075224	CD34
regulation of cardiac muscle cell differentiation (GO:2000725)	1/11	0.05470419842989522	0.18079289186011274	0	0	19.69108910891089	57.218658530075224	SOX6
cell differentiation in spinal cord (GO:0021515)	1/11	0.05470419842989522	0.18079289186011274	0	0	19.69108910891089	57.218658530075224	SOX6
negative regulation of platelet-derived growth factor receptor signaling pathway (GO:0010642)	1/11	0.05470419842989522	0.18079289186011274	0	0	19.69108910891089	57.218658530075224	APOD
cyclooxygenase pathway (GO:0019371)	1/11	0.05470419842989522	0.18079289186011274	0	0	19.69108910891089	57.218658530075224	PTGIS
regulation of mitochondrial depolarization (GO:0051900)	1/11	0.05470419842989522	0.18079289186011274	0	0	19.69108910891089	57.218658530075224	DCN
regulation of monocyte chemotactic protein-1 production (GO:0071637)	1/11	0.05470419842989522	0.18079289186011274	0	0	19.69108910891089	57.218658530075224	APOD
regulation of pH (GO:0006885)	1/11	0.05470419842989522	0.18079289186011274	0	0	19.69108910891089	57.218658530075224	PDK4
embryonic eye morphogenesis (GO:0048048)	1/11	0.05470419842989522	0.18079289186011274	0	0	19.69108910891089	57.218658530075224	MFAP5
enteric nervous system development (GO:0048484)	1/11	0.05470419842989522	0.18079289186011274	0	0	19.69108910891089	57.218658530075224	EDNRB
hematopoietic stem cell proliferation (GO:0071425)	1/11	0.05470419842989522	0.18079289186011274	0	0	19.69108910891089	57.218658530075224	CD34
induction of positive chemotaxis (GO:0050930)	1/11	0.05470419842989522	0.18079289186011274	0	0	19.69108910891089	57.218658530075224	CXCL12
insulin-like growth factor receptor signaling pathway (GO:0048009)	1/11	0.05470419842989522	0.18079289186011274	0	0	19.69108910891089	57.218658530075224	IGF1
positive regulation of myelination (GO:0031643)	1/11	0.05470419842989522	0.18079289186011274	0	0	19.69108910891089	57.218658530075224	TPPP
positive regulation of neuroblast proliferation (GO:0002052)	1/11	0.05470419842989522	0.18079289186011274	0	0	19.69108910891089	57.218658530075224	DCT
positive regulation of nitric-oxide synthase biosynthetic process (GO:0051770)	1/11	0.05470419842989522	0.18079289186011274	0	0	19.69108910891089	57.218658530075224	IL33
somite development (GO:0061053)	1/11	0.05470419842989522	0.18079289186011274	0	0	19.69108910891089	57.218658530075224	MEOX2
sphingomyelin metabolic process (GO:0006684)	1/11	0.05470419842989522	0.18079289186011274	0	0	19.69108910891089	57.218658530075224	ABCA8
mesonephros development (GO:0001823)	1/11	0.05470419842989522	0.18079289186011274	0	0	19.69108910891089	57.218658530075224	ZBTB16
positive regulation of transforming growth factor beta production (GO:0071636)	1/11	0.05470419842989522	0.18079289186011274	0	0	19.69108910891089	57.218658530075224	CD34
vasoconstriction (GO:0042310)	1/11	0.05470419842989522	0.18079289186011274	0	0	19.69108910891089	57.218658530075224	EDNRB
myotube cell development (GO:0014904)	1/11	0.05470419842989522	0.18079289186011274	0	0	19.69108910891089	57.218658530075224	IGF1
transmembrane receptor protein tyrosine kinase signaling pathway (GO:0007169)	5/404	0.05590145215580983	0.1840615705319976	0	0	2.5190553703847245	7.265371134368026	NTRK2;PDGFD;PDK4;IGF1;ANGPTL1
cell-cell adhesion via plasma-membrane adhesion molecules (GO:0098742)	3/170	0.05630939214200283	0.1840615705319976	0	0	3.5802939575394666	10.300125970615397	TENM1;CDH23;SDK2
regulation of cell migration (GO:0030334)	5/408	0.057831757742666176	0.1840615705319976	0	0	2.493540712696017	7.107132658839913	IGSF10;CXCL12;PDGFD;SEMA3A;IGF1
negative regulation of cellular response to vascular endothelial growth factor stimulus (GO:1902548)	1/12	0.059527849199832554	0.1840615705319976	0	0	17.900090009000902	50.50172123995827	DCN
negative regulation of hemostasis (GO:1900047)	1/12	0.059527849199832554	0.1840615705319976	0	0	17.900090009000902	50.50172123995827	CD34
negative regulation of microtubule polymerization (GO:0031115)	1/12	0.059527849199832554	0.1840615705319976	0	0	17.900090009000902	50.50172123995827	STMN2
regulation of feeding behavior (GO:0060259)	1/12	0.059527849199832554	0.1840615705319976	0	0	17.900090009000902	50.50172123995827	LEPR
cochlea morphogenesis (GO:0090103)	1/12	0.059527849199832554	0.1840615705319976	0	0	17.900090009000902	50.50172123995827	TBX18
phasic smooth muscle contraction (GO:0014821)	1/12	0.059527849199832554	0.1840615705319976	0	0	17.900090009000902	50.50172123995827	EDNRB
regulation of pseudopodium assembly (GO:0031272)	1/12	0.059527849199832554	0.1840615705319976	0	0	17.900090009000902	50.50172123995827	CCL21
ethanol oxidation (GO:0006069)	1/12	0.059527849199832554	0.1840615705319976	0	0	17.900090009000902	50.50172123995827	ADH1B
eye photoreceptor cell differentiation (GO:0001754)	1/12	0.059527849199832554	0.1840615705319976	0	0	17.900090009000902	50.50172123995827	SDK2
ganglion development (GO:0061548)	1/12	0.059527849199832554	0.1840615705319976	0	0	17.900090009000902	50.50172123995827	SEMA3A
positive regulation of neuroinflammatory response (GO:0150078)	1/12	0.059527849199832554	0.1840615705319976	0	0	17.900090009000902	50.50172123995827	IL33
keratan sulfate catabolic process (GO:0042340)	1/12	0.059527849199832554	0.1840615705319976	0	0	17.900090009000902	50.50172123995827	OMD
positive regulation of protein depolymerization (GO:1901881)	1/12	0.059527849199832554	0.1840615705319976	0	0	17.900090009000902	50.50172123995827	STMN2
positive regulation of protein maturation (GO:1903319)	1/12	0.059527849199832554	0.1840615705319976	0	0	17.900090009000902	50.50172123995827	CCBE1
macrophage chemotaxis (GO:0048246)	1/12	0.059527849199832554	0.1840615705319976	0	0	17.900090009000902	50.50172123995827	EDNRB
positive regulation of pseudopodium assembly (GO:0031274)	1/12	0.059527849199832554	0.1840615705319976	0	0	17.900090009000902	50.50172123995827	CCL21
toll-like receptor 3 signaling pathway (GO:0034138)	1/12	0.059527849199832554	0.1840615705319976	0	0	17.900090009000902	50.50172123995827	COLEC12
tyrosine metabolic process (GO:0006570)	1/12	0.059527849199832554	0.1840615705319976	0	0	17.900090009000902	50.50172123995827	DCT
negative regulation of apoptotic signaling pathway (GO:2001234)	2/78	0.060232567118591235	0.18567103258574913	0	0	5.2163157894736845	14.655458769999479	AR;IGF1
negative regulation of transcription by RNA polymerase II (GO:0000122)	7/684	0.060576066933440684	0.18579296118509192	0	0	2.092000310969447	5.865666366633933	AR;KLF11;IL33;EDNRB;ZBTB16;ZFPM2;FOXP2
positive regulation of intracellular signal transduction (GO:1902533)	6/546	0.06064992808080167	0.18579296118509192	0	0	2.2405092592592593	6.279333766611361	NTRK2;CCL21;PDGFD;CHI3L1;IGF1;DCN
negative regulation of extrinsic apoptotic signaling pathway (GO:2001237)	2/80	0.06297239704646328	0.18579296118509192	0	0	5.082051282051282	14.052170572338648	AR;IGF1
regulation of fat cell differentiation (GO:0045598)	2/80	0.06297239704646328	0.18579296118509192	0	0	5.082051282051282	14.052170572338648	ZBTB16;ZFPM2
positive regulation of cell adhesion (GO:0045785)	2/80	0.06297239704646328	0.18579296118509192	0	0	5.082051282051282	14.052170572338648	CXCL12;CCL21
regulation of immune response (GO:0050776)	3/179	0.06371119774927579	0.18579296118509192	0	0	3.395661157024793	9.349596257929022	COLEC12;CD200R1;CD34
atrial cardiac muscle cell action potential (GO:0086014)	1/13	0.0643271264420606	0.18579296118509192	0	0	16.40759075907591	45.01871868898876	SCN3B
negative regulation of macromolecule biosynthetic process (GO:0010558)	1/13	0.0643271264420606	0.18579296118509192	0	0	16.40759075907591	45.01871868898876	AR
cardiac right ventricle morphogenesis (GO:0003215)	1/13	0.0643271264420606	0.18579296118509192	0	0	16.40759075907591	45.01871868898876	ZFPM2
negative regulation of nucleocytoplasmic transport (GO:0046823)	1/13	0.0643271264420606	0.18579296118509192	0	0	16.40759075907591	45.01871868898876	APOD
cellular biogenic amine metabolic process (GO:0006576)	1/13	0.0643271264420606	0.18579296118509192	0	0	16.40759075907591	45.01871868898876	MAOA
cellular potassium ion homeostasis (GO:0030007)	1/13	0.0643271264420606	0.18579296118509192	0	0	16.40759075907591	45.01871868898876	KCNMA1
pathway-restricted SMAD protein phosphorylation (GO:0060389)	1/13	0.0643271264420606	0.18579296118509192	0	0	16.40759075907591	45.01871868898876	TGFBR3
regulation of platelet-derived growth factor receptor signaling pathway (GO:0010640)	1/13	0.0643271264420606	0.18579296118509192	0	0	16.40759075907591	45.01871868898876	APOD
plasma membrane tubulation (GO:0097320)	1/13	0.0643271264420606	0.18579296118509192	0	0	16.40759075907591	45.01871868898876	CAVIN2
positive regulation of calcineurin-mediated signaling (GO:0106058)	1/13	0.0643271264420606	0.18579296118509192	0	0	16.40759075907591	45.01871868898876	IGF1
positive regulation of calcineurin-NFAT signaling cascade (GO:0070886)	1/13	0.0643271264420606	0.18579296118509192	0	0	16.40759075907591	45.01871868898876	IGF1
positive regulation of calcium ion import (GO:0090280)	1/13	0.0643271264420606	0.18579296118509192	0	0	16.40759075907591	45.01871868898876	CXCL12
semaphorin-plexin signaling pathway involved in neuron projection guidance (GO:1902285)	1/13	0.0643271264420606	0.18579296118509192	0	0	16.40759075907591	45.01871868898876	SEMA3A
positive regulation of neuron migration (GO:2001224)	1/13	0.0643271264420606	0.18579296118509192	0	0	16.40759075907591	45.01871868898876	SEMA3A
positive regulation of sodium ion transport (GO:0010765)	1/13	0.0643271264420606	0.18579296118509192	0	0	16.40759075907591	45.01871868898876	SCN3B
negative regulation of adenylate cyclase activity (GO:0007194)	1/13	0.0643271264420606	0.18579296118509192	0	0	16.40759075907591	45.01871868898876	EDNRB
negative regulation of cytokine production (GO:0001818)	3/182	0.06627409631709373	0.19031412364794523	0	0	3.3382427628237683	9.059844517256348	CD200R1;APOD;CD34
positive regulation of plasma membrane bounded cell projection assembly (GO:0120034)	2/83	0.06715992022160129	0.19031412364794523	0	0	4.893086419753087	13.214653951367895	TENM1;CCL21
negative regulation of cell migration involved in sprouting angiogenesis (GO:0090051)	1/14	0.06910215203883725	0.19031412364794523	0	0	15.144706778370145	40.46922209874876	MEOX2
negative regulation of coagulation (GO:0050819)	1/14	0.06910215203883725	0.19031412364794523	0	0	15.144706778370145	40.46922209874876	CD34
negative regulation of cyclase activity (GO:0031280)	1/14	0.06910215203883725	0.19031412364794523	0	0	15.144706778370145	40.46922209874876	EDNRB
neuromuscular process controlling balance (GO:0050885)	1/14	0.06910215203883725	0.19031412364794523	0	0	15.144706778370145	40.46922209874876	CDH23
regulation of nitric-oxide synthase biosynthetic process (GO:0051769)	1/14	0.06910215203883725	0.19031412364794523	0	0	15.144706778370145	40.46922209874876	IL33
regulation of vasculogenesis (GO:2001212)	1/14	0.06910215203883725	0.19031412364794523	0	0	15.144706778370145	40.46922209874876	CD34
positive regulation of glycogen biosynthetic process (GO:0045725)	1/14	0.06910215203883725	0.19031412364794523	0	0	15.144706778370145	40.46922209874876	IGF1
secondary palate development (GO:0062009)	1/14	0.06910215203883725	0.19031412364794523	0	0	15.144706778370145	40.46922209874876	TGFBR3
sequestering of extracellular ligand from receptor (GO:0035581)	1/14	0.06910215203883725	0.19031412364794523	0	0	15.144706778370145	40.46922209874876	CHRDL1
smooth muscle contraction (GO:0006939)	1/14	0.06910215203883725	0.19031412364794523	0	0	15.144706778370145	40.46922209874876	MYH11
positive regulation of T cell chemotaxis (GO:0010820)	1/14	0.06910215203883725	0.19031412364794523	0	0	15.144706778370145	40.46922209874876	CCL21
tRNA wobble base modification (GO:0002097)	1/14	0.06910215203883725	0.19031412364794523	0	0	15.144706778370145	40.46922209874876	TRMT9B
tRNA wobble uridine modification (GO:0002098)	1/14	0.06910215203883725	0.19031412364794523	0	0	15.144706778370145	40.46922209874876	TRMT9B
vasodilation (GO:0042311)	1/14	0.06910215203883725	0.19031412364794523	0	0	15.144706778370145	40.46922209874876	KCNMA1
NAD biosynthesis via nicotinamide riboside salvage pathway (GO:0034356)	1/14	0.06910215203883725	0.19031412364794523	0	0	15.144706778370145	40.46922209874876	PTGIS
negative regulation of cellular process (GO:0048523)	6/566	0.06958899704604175	0.19088172218088992	0	0	2.1582589285714286	5.752081220674833	TGFBR3;AR;TENM1;KLF11;ADAM22;CD34
negative regulation of cellular amide metabolic process (GO:0034249)	2/86	0.07143746073477412	0.19088172218088992	0	0	4.717619047619047	12.44948005343785	NTRK2;IGF1
regulation of neuron death (GO:1901214)	2/86	0.07143746073477412	0.19088172218088992	0	0	4.717619047619047	12.44948005343785	CD200R1;CD34
glucose homeostasis (GO:0042593)	2/86	0.07143746073477412	0.19088172218088992	0	0	4.717619047619047	12.44948005343785	LEPR;PDK4
sodium ion transmembrane transport (GO:0035725)	2/87	0.07288267822284415	0.19088172218088992	0	0	4.661882352941176	12.209023639110253	SCN9A;SCN3B
aflatoxin metabolic process (GO:0046222)	1/15	0.07385304727236812	0.19088172218088992	0	0	14.062234794908063	36.6416559464346	CYP3A5
negative regulation of cellular component movement (GO:0051271)	1/15	0.07385304727236812	0.19088172218088992	0	0	14.062234794908063	36.6416559464346	TGFBR3
androgen receptor signaling pathway (GO:0030521)	1/15	0.07385304727236812	0.19088172218088992	0	0	14.062234794908063	36.6416559464346	AR
cardiac myofibril assembly (GO:0055003)	1/15	0.07385304727236812	0.19088172218088992	0	0	14.062234794908063	36.6416559464346	TTN
cellular response to estrogen stimulus (GO:0071391)	1/15	0.07385304727236812	0.19088172218088992	0	0	14.062234794908063	36.6416559464346	AR
cellular response to exogenous dsRNA (GO:0071360)	1/15	0.07385304727236812	0.19088172218088992	0	0	14.062234794908063	36.6416559464346	COLEC12
central nervous system neuron development (GO:0021954)	1/15	0.07385304727236812	0.19088172218088992	0	0	14.062234794908063	36.6416559464346	NTRK2
neurotrophin TRK receptor signaling pathway (GO:0048011)	1/15	0.07385304727236812	0.19088172218088992	0	0	14.062234794908063	36.6416559464346	NTRK2
detection of mechanical stimulus involved in sensory perception (GO:0050974)	1/15	0.07385304727236812	0.19088172218088992	0	0	14.062234794908063	36.6416559464346	PIEZO2
organic heteropentacyclic compound metabolic process (GO:1901376)	1/15	0.07385304727236812	0.19088172218088992	0	0	14.062234794908063	36.6416559464346	CYP3A5
regulation of T cell chemotaxis (GO:0010819)	1/15	0.07385304727236812	0.19088172218088992	0	0	14.062234794908063	36.6416559464346	CCL21
positive regulation of glycogen metabolic process (GO:0070875)	1/15	0.07385304727236812	0.19088172218088992	0	0	14.062234794908063	36.6416559464346	IGF1
response to muscle stretch (GO:0035994)	1/15	0.07385304727236812	0.19088172218088992	0	0	14.062234794908063	36.6416559464346	TTN
steroid hormone mediated signaling pathway (GO:0043401)	1/15	0.07385304727236812	0.19088172218088992	0	0	14.062234794908063	36.6416559464346	AR
macrophage migration (GO:1905517)	1/15	0.07385304727236812	0.19088172218088992	0	0	14.062234794908063	36.6416559464346	EDNRB
prostanoid biosynthetic process (GO:0046457)	1/15	0.07385304727236812	0.19088172218088992	0	0	14.062234794908063	36.6416559464346	PTGIS
mycotoxin metabolic process (GO:0043385)	1/15	0.07385304727236812	0.19088172218088992	0	0	14.062234794908063	36.6416559464346	CYP3A5
myoblast differentiation (GO:0045445)	1/15	0.07385304727236812	0.19088172218088992	0	0	14.062234794908063	36.6416559464346	IGF1
protein kinase A signaling (GO:0010737)	1/15	0.07385304727236812	0.19088172218088992	0	0	14.062234794908063	36.6416559464346	TTN
sensory perception of mechanical stimulus (GO:0050954)	2/88	0.07433735856064369	0.19115320772736952	0	0	4.607441860465117	11.975394023897678	PIEZO2;CDH23
positive regulation of neuron projection development (GO:0010976)	2/88	0.07433735856064369	0.19115320772736952	0	0	4.607441860465117	11.975394023897678	NTRK2;STMN2
sodium ion transport (GO:0006814)	2/90	0.07727458141864092	0.1931916397659289	0	0	4.502272727272727	11.527575003549444	SCN9A;SCN3B
negative regulation of anoikis (GO:2000811)	1/16	0.07857993284130045	0.1931916397659289	0	0	13.124092409240925	33.38295223533899	PDK4
activation of NF-kappaB-inducing kinase activity (GO:0007250)	1/16	0.07857993284130045	0.1931916397659289	0	0	13.124092409240925	33.38295223533899	CHI3L1
negative regulation of cell-substrate junction organization (GO:0150118)	1/16	0.07857993284130045	0.1931916397659289	0	0	13.124092409240925	33.38295223533899	APOD
apoptotic DNA fragmentation (GO:0006309)	1/16	0.07857993284130045	0.1931916397659289	0	0	13.124092409240925	33.38295223533899	CECR2
negative regulation of focal adhesion assembly (GO:0051895)	1/16	0.07857993284130045	0.1931916397659289	0	0	13.124092409240925	33.38295223533899	APOD
negative regulation of lyase activity (GO:0051350)	1/16	0.07857993284130045	0.1931916397659289	0	0	13.124092409240925	33.38295223533899	EDNRB
regulation of cellular carbohydrate metabolic process (GO:0010675)	1/16	0.07857993284130045	0.1931916397659289	0	0	13.124092409240925	33.38295223533899	PDK4
negative regulation of release of cytochrome c from mitochondria (GO:0090201)	1/16	0.07857993284130045	0.1931916397659289	0	0	13.124092409240925	33.38295223533899	IGF1
regulation of fatty acid oxidation (GO:0046320)	1/16	0.07857993284130045	0.1931916397659289	0	0	13.124092409240925	33.38295223533899	PDK4
regulation of intrinsic apoptotic signaling pathway in response to DNA damage (GO:1902229)	1/16	0.07857993284130045	0.1931916397659289	0	0	13.124092409240925	33.38295223533899	CXCL12
dendritic cell chemotaxis (GO:0002407)	1/16	0.07857993284130045	0.1931916397659289	0	0	13.124092409240925	33.38295223533899	CCL21
oligodendrocyte development (GO:0014003)	1/16	0.07857993284130045	0.1931916397659289	0	0	13.124092409240925	33.38295223533899	TPPP
platelet-derived growth factor receptor signaling pathway (GO:0048008)	1/16	0.07857993284130045	0.1931916397659289	0	0	13.124092409240925	33.38295223533899	PDGFD
eosinophil chemotaxis (GO:0048245)	1/16	0.07857993284130045	0.1931916397659289	0	0	13.124092409240925	33.38295223533899	CCL21
eosinophil migration (GO:0072677)	1/16	0.07857993284130045	0.1931916397659289	0	0	13.124092409240925	33.38295223533899	CCL21
sympathetic nervous system development (GO:0048485)	1/16	0.07857993284130045	0.1931916397659289	0	0	13.124092409240925	33.38295223533899	SEMA3A
motor neuron axon guidance (GO:0008045)	1/16	0.07857993284130045	0.1931916397659289	0	0	13.124092409240925	33.38295223533899	SEMA3A
regulation of peptidyl-tyrosine phosphorylation (GO:0050730)	2/92	0.08024808726311934	0.19538664724933405	0	0	4.401777777777777	11.10406702846447	CSPG4;IGF1
positive regulation of cellular component biogenesis (GO:0044089)	2/92	0.08024808726311934	0.19538664724933405	0	0	4.401777777777777	11.10406702846447	SYNPO2;TPPP
retinoid metabolic process (GO:0001523)	2/92	0.08024808726311934	0.19538664724933405	0	0	4.401777777777777	11.10406702846447	ADH1B;CYP3A5
T cell activation (GO:0042110)	2/92	0.08024808726311934	0.19538664724933405	0	0	4.401777777777777	11.10406702846447	CCL21;LEPR
regulation of epithelial cell proliferation (GO:0050678)	2/93	0.08174812532916105	0.19568576286220032	0	0	4.353186813186813	10.900869083733225	TGFBR3;IGF1
negative regulation of cell death (GO:0060548)	2/94	0.08325685105592927	0.19568576286220032	0	0	4.305652173913043	10.70309720614634	CD200R1;CD34
regulation of kinase activity (GO:0043549)	2/94	0.08325685105592927	0.19568576286220032	0	0	4.305652173913043	10.70309720614634	NTRK2;TTN
negative regulation of chemokine production (GO:0032682)	1/17	0.08328292883718645	0.19568576286220032	0	0	12.303217821782178	30.57979168054389	APOD
regulation of cell killing (GO:0031341)	1/17	0.08328292883718645	0.19568576286220032	0	0	12.303217821782178	30.57979168054389	CFH
cellular response to fatty acid (GO:0071398)	1/17	0.08328292883718645	0.19568576286220032	0	0	12.303217821782178	30.57979168054389	PDK4
regulation of neuroblast proliferation (GO:1902692)	1/17	0.08328292883718645	0.19568576286220032	0	0	12.303217821782178	30.57979168054389	DCT
positive regulation of heart rate (GO:0010460)	1/17	0.08328292883718645	0.19568576286220032	0	0	12.303217821782178	30.57979168054389	SCN3B
positive regulation of macrophage activation (GO:0043032)	1/17	0.08328292883718645	0.19568576286220032	0	0	12.303217821782178	30.57979168054389	IL33
ruffle organization (GO:0031529)	1/17	0.08328292883718645	0.19568576286220032	0	0	12.303217821782178	30.57979168054389	CCL21
positive regulation of muscle hypertrophy (GO:0014742)	1/17	0.08328292883718645	0.19568576286220032	0	0	12.303217821782178	30.57979168054389	IGF1
positive regulation of positive chemotaxis (GO:0050927)	1/17	0.08328292883718645	0.19568576286220032	0	0	12.303217821782178	30.57979168054389	CXCL12
membrane depolarization during cardiac muscle cell action potential (GO:0086012)	1/17	0.08328292883718645	0.19568576286220032	0	0	12.303217821782178	30.57979168054389	SCN3B
positive regulation of smooth muscle cell migration (GO:0014911)	1/17	0.08328292883718645	0.19568576286220032	0	0	12.303217821782178	30.57979168054389	IGF1
positive regulation of stem cell differentiation (GO:2000738)	1/17	0.08328292883718645	0.19568576286220032	0	0	12.303217821782178	30.57979168054389	SOX6
regulation of MAP kinase activity (GO:0043405)	2/97	0.08783390418961914	0.19969786491066524	0	0	4.169052631578947	10.14041881906813	TENM1;PDGFD
cellular response to dsRNA (GO:0071359)	1/18	0.08796215478207874	0.19969786491066524	0	0	11.578916715200933	28.146593675405043	COLEC12
regulation of fatty acid metabolic process (GO:0019217)	1/18	0.08796215478207874	0.19969786491066524	0	0	11.578916715200933	28.146593675405043	PDK4
regulation of membrane depolarization (GO:0003254)	1/18	0.08796215478207874	0.19969786491066524	0	0	11.578916715200933	28.146593675405043	SCN3B
dendritic cell migration (GO:0036336)	1/18	0.08796215478207874	0.19969786491066524	0	0	11.578916715200933	28.146593675405043	CCL21
regulation of multicellular organism growth (GO:0040014)	1/18	0.08796215478207874	0.19969786491066524	0	0	11.578916715200933	28.146593675405043	IGF1
endothelial cell proliferation (GO:0001935)	1/18	0.08796215478207874	0.19969786491066524	0	0	11.578916715200933	28.146593675405043	CD34
positive regulation of cardiac muscle hypertrophy (GO:0010613)	1/18	0.08796215478207874	0.19969786491066524	0	0	11.578916715200933	28.146593675405043	IGF1
positive regulation of cell adhesion mediated by integrin (GO:0033630)	1/18	0.08796215478207874	0.19969786491066524	0	0	11.578916715200933	28.146593675405043	CCL21
response to axon injury (GO:0048678)	1/18	0.08796215478207874	0.19969786491066524	0	0	11.578916715200933	28.146593675405043	APOD
positive regulation of lymphocyte chemotaxis (GO:0140131)	1/18	0.08796215478207874	0.19969786491066524	0	0	11.578916715200933	28.146593675405043	CCL21
intracellular estrogen receptor signaling pathway (GO:0030520)	1/18	0.08796215478207874	0.19969786491066524	0	0	11.578916715200933	28.146593675405043	AR
positive regulation of nervous system process (GO:0031646)	1/18	0.08796215478207874	0.19969786491066524	0	0	11.578916715200933	28.146593675405043	TPPP
microtubule depolymerization (GO:0007019)	1/18	0.08796215478207874	0.19969786491066524	0	0	11.578916715200933	28.146593675405043	STMN2
ventricular cardiac muscle cell action potential (GO:0086005)	1/18	0.08796215478207874	0.19969786491066524	0	0	11.578916715200933	28.146593675405043	SCN3B
regulation of inflammatory response (GO:0050727)	3/206	0.08841415103666929	0.20027295335946663	0	0	2.9399910434393193	7.131604606958349	IL33;CD200R1;PTGIS
regulation of protein kinase B signaling (GO:0051896)	3/207	0.08939709375284051	0.2020454495579893	0	0	2.925430778371955	7.063941470503655	NTRK2;CCL21;CHI3L1
positive regulation of stress-activated MAPK cascade (GO:0032874)	2/99	0.0909264374481328	0.20207504640499618	0	0	4.082680412371134	9.789061111358485	CCL21;SEMA3A
positive regulation of cytokine production (GO:0001819)	4/335	0.09231311114164935	0.20207504640499618	0	0	2.4128491275664343	5.748779770335171	CCBE1;IL33;CHI3L1;CD34
negative regulation of cytokine production involved in inflammatory response (GO:1900016)	1/19	0.09261772960228992	0.20207504640499618	0	0	10.935093509350935	26.017591233462856	APOD
cardiac muscle cell contraction (GO:0086003)	1/19	0.09261772960228992	0.20207504640499618	0	0	10.935093509350935	26.017591233462856	SCN3B
negative regulation of protein localization to nucleus (GO:1900181)	1/19	0.09261772960228992	0.20207504640499618	0	0	10.935093509350935	26.017591233462856	APOD
negative regulation of striated muscle cell differentiation (GO:0051154)	1/19	0.09261772960228992	0.20207504640499618	0	0	10.935093509350935	26.017591233462856	SOX6
regulation of insulin-like growth factor receptor signaling pathway (GO:0043567)	1/19	0.09261772960228992	0.20207504640499618	0	0	10.935093509350935	26.017591233462856	IGF1
dopamine metabolic process (GO:0042417)	1/19	0.09261772960228992	0.20207504640499618	0	0	10.935093509350935	26.017591233462856	MAOA
ethanol metabolic process (GO:0006067)	1/19	0.09261772960228992	0.20207504640499618	0	0	10.935093509350935	26.017591233462856	ADH1B
heart trabecula morphogenesis (GO:0061384)	1/19	0.09261772960228992	0.20207504640499618	0	0	10.935093509350935	26.017591233462856	TGFBR3
response to fatty acid (GO:0070542)	1/19	0.09261772960228992	0.20207504640499618	0	0	10.935093509350935	26.017591233462856	PDK4
positive regulation of leukocyte activation (GO:0002696)	1/19	0.09261772960228992	0.20207504640499618	0	0	10.935093509350935	26.017591233462856	IL33
positive regulation of mitochondrial fission (GO:0090141)	1/19	0.09261772960228992	0.20207504640499618	0	0	10.935093509350935	26.017591233462856	DCN
positive regulation of monocyte chemotaxis (GO:0090026)	1/19	0.09261772960228992	0.20207504640499618	0	0	10.935093509350935	26.017591233462856	CXCL12
positive regulation of neutrophil chemotaxis (GO:0090023)	1/19	0.09261772960228992	0.20207504640499618	0	0	10.935093509350935	26.017591233462856	CCL21
prostaglandin biosynthetic process (GO:0001516)	1/19	0.09261772960228992	0.20207504640499618	0	0	10.935093509350935	26.017591233462856	PTGIS
negative regulation of inflammatory response (GO:0050728)	3/212	0.09438068462262199	0.2050790163475458	0	0	2.8547194432361898	6.738333553346395	CD200R1;PTGIS;IGF1
negative regulation of axon extension involved in axon guidance (GO:0048843)	1/20	0.09724977164099889	0.2050790163475458	0	0	10.359041167274622	24.14146206514577	SEMA3A
cardiac epithelial to mesenchymal transition (GO:0060317)	1/20	0.09724977164099889	0.2050790163475458	0	0	10.359041167274622	24.14146206514577	TGFBR3
cellular monovalent inorganic cation homeostasis (GO:0030004)	1/20	0.09724977164099889	0.2050790163475458	0	0	10.359041167274622	24.14146206514577	KCNMA1
neuromuscular synaptic transmission (GO:0007274)	1/20	0.09724977164099889	0.2050790163475458	0	0	10.359041167274622	24.14146206514577	DTNA
regulation of protein localization to cell periphery (GO:1904375)	1/20	0.09724977164099889	0.2050790163475458	0	0	10.359041167274622	24.14146206514577	AR
energy reserve metabolic process (GO:0006112)	1/20	0.09724977164099889	0.2050790163475458	0	0	10.359041167274622	24.14146206514577	LEPR
positive regulation of activated T cell proliferation (GO:0042104)	1/20	0.09724977164099889	0.2050790163475458	0	0	10.359041167274622	24.14146206514577	IGF1
regulation of smooth muscle cell migration (GO:0014910)	1/20	0.09724977164099889	0.2050790163475458	0	0	10.359041167274622	24.14146206514577	IGF1
eye morphogenesis (GO:0048592)	1/20	0.09724977164099889	0.2050790163475458	0	0	10.359041167274622	24.14146206514577	MFAP5
regulation of tissue remodeling (GO:0034103)	1/20	0.09724977164099889	0.2050790163475458	0	0	10.359041167274622	24.14146206514577	LEPR
positive regulation of heart contraction (GO:0045823)	1/20	0.09724977164099889	0.2050790163475458	0	0	10.359041167274622	24.14146206514577	SCN3B
hepaticobiliary system development (GO:0061008)	1/20	0.09724977164099889	0.2050790163475458	0	0	10.359041167274622	24.14146206514577	TGFBR3
positive regulation of protein processing (GO:0010954)	1/20	0.09724977164099889	0.2050790163475458	0	0	10.359041167274622	24.14146206514577	CCBE1
microtubule nucleation (GO:0007020)	1/20	0.09724977164099889	0.2050790163475458	0	0	10.359041167274622	24.14146206514577	TPPP
xenobiotic transport (GO:0042908)	1/20	0.09724977164099889	0.2050790163475458	0	0	10.359041167274622	24.14146206514577	ABCA8
extracellular structure organization (GO:0043062)	3/216	0.09844869237086458	0.20717386620006575	0	0	2.8005406174420258	6.492268587254964	MFAP5;ITGB6;DCN
cellular metal ion homeostasis (GO:0006875)	2/104	0.09879482066162766	0.2074691233894181	0	0	3.88156862745098	8.984706098256526	CXCL12;KCNMA1
external encapsulating structure organization (GO:0045229)	3/217	0.09947675016950824	0.20769794601997174	0	0	2.787312376097423	6.432646824598109	MFAP5;ITGB6;DCN
positive regulation of multicellular organismal process (GO:0051240)	4/345	0.1000929171487728	0.20769794601997174	0	0	2.340894128912562	5.387933843322218	IL33;ZBTB16;LEPR;SOX6
regulation of anoikis (GO:2000209)	1/21	0.10185839864661637	0.20769794601997174	0	0	9.840594059405941	22.477606252769743	PDK4
negative regulation of microtubule depolymerization (GO:0007026)	1/21	0.10185839864661637	0.20769794601997174	0	0	9.840594059405941	22.477606252769743	STMN2
negative regulation of reproductive process (GO:2000242)	1/21	0.10185839864661637	0.20769794601997174	0	0	9.840594059405941	22.477606252769743	IGF1
cellular response to steroid hormone stimulus (GO:0071383)	1/21	0.10185839864661637	0.20769794601997174	0	0	9.840594059405941	22.477606252769743	AR
neurotrophin signaling pathway (GO:0038179)	1/21	0.10185839864661637	0.20769794601997174	0	0	9.840594059405941	22.477606252769743	NTRK2
retinol metabolic process (GO:0042572)	1/21	0.10185839864661637	0.20769794601997174	0	0	9.840594059405941	22.477606252769743	ADH1B
sensory perception of pain (GO:0019233)	1/21	0.10185839864661637	0.20769794601997174	0	0	9.840594059405941	22.477606252769743	SCN9A
sterol transport (GO:0015918)	1/21	0.10185839864661637	0.20769794601997174	0	0	9.840594059405941	22.477606252769743	ABCA8
positive regulation of transcription regulatory region DNA binding (GO:2000679)	1/21	0.10185839864661637	0.20769794601997174	0	0	9.840594059405941	22.477606252769743	IGF1
positive regulation of vascular associated smooth muscle cell proliferation (GO:1904707)	1/21	0.10185839864661637	0.20769794601997174	0	0	9.840594059405941	22.477606252769743	IGF1
myotube differentiation (GO:0014902)	1/21	0.10185839864661637	0.20769794601997174	0	0	9.840594059405941	22.477606252769743	IGF1
NAD biosynthetic process (GO:0009435)	1/21	0.10185839864661637	0.20769794601997174	0	0	9.840594059405941	22.477606252769743	PTGIS
positive regulation of protein serine/threonine kinase activity (GO:0071902)	2/106	0.10199452706337898	0.20769794601997174	0	0	3.8065384615384614	8.689703505030748	TENM1;PDGFD
response to calcium ion (GO:0051592)	2/107	0.10360513863389278	0.21055237851404018	0	0	3.770095238095238	8.547440599064597	KCNMA1;TTN
supramolecular fiber organization (GO:0097435)	4/351	0.10490354099546324	0.21246589632080498	0	0	2.2997118155619596	5.185192445450627	TNXB;STMN2;MYH11;TPPP
regulation of adenylate cyclase activity (GO:0045761)	1/22	0.10644372781945091	0.21246589632080498	0	0	9.371522866572372	20.9935120892893	EDNRB
negative regulation of interleukin-2 production (GO:0032703)	1/22	0.10644372781945091	0.21246589632080498	0	0	9.371522866572372	20.9935120892893	CD34
negative regulation of myeloid cell differentiation (GO:0045638)	1/22	0.10644372781945091	0.21246589632080498	0	0	9.371522866572372	20.9935120892893	ZBTB16
regulation of execution phase of apoptosis (GO:1900117)	1/22	0.10644372781945091	0.21246589632080498	0	0	9.371522866572372	20.9935120892893	PTGIS
neuronal action potential (GO:0019228)	1/22	0.10644372781945091	0.21246589632080498	0	0	9.371522866572372	20.9935120892893	SCN9A
positive regulation of granulocyte chemotaxis (GO:0071624)	1/22	0.10644372781945091	0.21246589632080498	0	0	9.371522866572372	20.9935120892893	CCL21
positive regulation of neural precursor cell proliferation (GO:2000179)	1/22	0.10644372781945091	0.21246589632080498	0	0	9.371522866572372	20.9935120892893	DCT
positive regulation of neutrophil migration (GO:1902624)	1/22	0.10644372781945091	0.21246589632080498	0	0	9.371522866572372	20.9935120892893	CCL21
regulation of interleukin-6 production (GO:0032675)	2/110	0.10847865776949771	0.21567354444113154	0	0	3.664814814814815	8.140293365711358	IL33;CD200R1
regulation of protein kinase activity (GO:0045859)	2/110	0.10847865776949771	0.21567354444113154	0	0	3.664814814814815	8.140293365711358	CCL21;TTN
negative regulation of intracellular protein transport (GO:0090317)	1/23	0.11100587575178392	0.2172697529277635	0	0	8.945094509450945	19.66285757943244	APOD
DNA catabolic process, endonucleolytic (GO:0000737)	1/23	0.11100587575178392	0.2172697529277635	0	0	8.945094509450945	19.66285757943244	CECR2
peptidyl-L-cysteine S-palmitoylation (GO:0018230)	1/23	0.11100587575178392	0.2172697529277635	0	0	8.945094509450945	19.66285757943244	ZDHHC11B
peptidyl-S-diacylglycerol-L-cysteine biosynthetic process from peptidyl-cysteine (GO:0018231)	1/23	0.11100587575178392	0.2172697529277635	0	0	8.945094509450945	19.66285757943244	ZDHHC11B
drug catabolic process (GO:0042737)	1/23	0.11100587575178392	0.2172697529277635	0	0	8.945094509450945	19.66285757943244	CYP3A5
ERK1 and ERK2 cascade (GO:0070371)	1/23	0.11100587575178392	0.2172697529277635	0	0	8.945094509450945	19.66285757943244	IGF1
positive regulation of cholesterol efflux (GO:0010875)	1/23	0.11100587575178392	0.2172697529277635	0	0	8.945094509450945	19.66285757943244	ABCA8
positive regulation of protein autophosphorylation (GO:0031954)	1/23	0.11100587575178392	0.2172697529277635	0	0	8.945094509450945	19.66285757943244	PDGFD
activation of protein kinase activity (GO:0032147)	2/114	0.11506983741963761	0.2197534304040193	0	0	3.5332142857142856	7.639572647366475	CHI3L1;IGF1
cellular response to transforming growth factor beta stimulus (GO:0071560)	2/114	0.11506983741963761	0.2197534304040193	0	0	3.5332142857142856	7.639572647366475	TGFBR3;SOX6
positive regulation of cellular component organization (GO:0051130)	2/114	0.11506983741963761	0.2197534304040193	0	0	3.5332142857142856	7.639572647366475	AR;TPPP
positive regulation of kinase activity (GO:0033674)	2/114	0.11506983741963761	0.2197534304040193	0	0	3.5332142857142856	7.639572647366475	NTRK2;CCL21
apoptotic nuclear changes (GO:0030262)	1/24	0.11554495844655777	0.2197534304040193	0	0	8.55574687903573	18.464119473101512	CECR2
regulation of axon extension involved in axon guidance (GO:0048841)	1/24	0.11554495844655777	0.2197534304040193	0	0	8.55574687903573	18.464119473101512	SEMA3A
axon extension (GO:0048675)	1/24	0.11554495844655777	0.2197534304040193	0	0	8.55574687903573	18.464119473101512	SEMA3A
regulation of cardiac muscle hypertrophy (GO:0010611)	1/24	0.11554495844655777	0.2197534304040193	0	0	8.55574687903573	18.464119473101512	IGF1
negative regulation of lipid metabolic process (GO:0045833)	1/24	0.11554495844655777	0.2197534304040193	0	0	8.55574687903573	18.464119473101512	APOD
regulation of cellular response to transforming growth factor beta stimulus (GO:1903844)	1/24	0.11554495844655777	0.2197534304040193	0	0	8.55574687903573	18.464119473101512	TGFBR3
negative regulation of protein depolymerization (GO:1901880)	1/24	0.11554495844655777	0.2197534304040193	0	0	8.55574687903573	18.464119473101512	STMN2
cholesterol efflux (GO:0033344)	1/24	0.11554495844655777	0.2197534304040193	0	0	8.55574687903573	18.464119473101512	ABCA8
inner ear morphogenesis (GO:0042472)	1/24	0.11554495844655777	0.2197534304040193	0	0	8.55574687903573	18.464119473101512	TBX18
potassium ion homeostasis (GO:0055075)	1/24	0.11554495844655777	0.2197534304040193	0	0	8.55574687903573	18.464119473101512	KCNMA1
protein kinase B signaling (GO:0043491)	1/24	0.11554495844655777	0.2197534304040193	0	0	8.55574687903573	18.464119473101512	IGF1
negative regulation of cell junction assembly (GO:1901889)	1/25	0.12006109138115012	0.22168490470751098	0	0	8.198844884488448	17.379538920010766	APOD
regulation of calcium ion import (GO:0090279)	1/25	0.12006109138115012	0.22168490470751098	0	0	8.198844884488448	17.379538920010766	CXCL12
regulation of cardiac muscle cell action potential (GO:0098901)	1/25	0.12006109138115012	0.22168490470751098	0	0	8.198844884488448	17.379538920010766	TBX18
cardiac conduction system development (GO:0003161)	1/25	0.12006109138115012	0.22168490470751098	0	0	8.198844884488448	17.379538920010766	TBX18
regulation of cholesterol transport (GO:0032374)	1/25	0.12006109138115012	0.22168490470751098	0	0	8.198844884488448	17.379538920010766	ABCA8
negative regulation of sequestering of calcium ion (GO:0051283)	1/25	0.12006109138115012	0.22168490470751098	0	0	8.198844884488448	17.379538920010766	CCL21
regulation of microtubule depolymerization (GO:0031114)	1/25	0.12006109138115012	0.22168490470751098	0	0	8.198844884488448	17.379538920010766	STMN2
regulation of mitochondrial fission (GO:0090140)	1/25	0.12006109138115012	0.22168490470751098	0	0	8.198844884488448	17.379538920010766	DCN
outflow tract septum morphogenesis (GO:0003148)	1/25	0.12006109138115012	0.22168490470751098	0	0	8.198844884488448	17.379538920010766	ZFPM2
regulation of neutrophil chemotaxis (GO:0090022)	1/25	0.12006109138115012	0.22168490470751098	0	0	8.198844884488448	17.379538920010766	CCL21
energy derivation by oxidation of organic compounds (GO:0015980)	1/25	0.12006109138115012	0.22168490470751098	0	0	8.198844884488448	17.379538920010766	LEPR
regulation of protein processing (GO:0070613)	1/25	0.12006109138115012	0.22168490470751098	0	0	8.198844884488448	17.379538920010766	CCBE1
positive regulation of peptidyl-threonine phosphorylation (GO:0010800)	1/25	0.12006109138115012	0.22168490470751098	0	0	8.198844884488448	17.379538920010766	CHI3L1
positive regulation of vascular endothelial growth factor production (GO:0010575)	1/25	0.12006109138115012	0.22168490470751098	0	0	8.198844884488448	17.379538920010766	CCBE1
ventricular cardiac muscle tissue development (GO:0003229)	1/25	0.12006109138115012	0.22168490470751098	0	0	8.198844884488448	17.379538920010766	TGFBR3
positive regulation of cell projection organization (GO:0031346)	2/117	0.12007932338323511	0.22168490470751098	0	0	3.4405217391304346	7.292539258462761	NTRK2;STMN2
proteoglycan metabolic process (GO:0006029)	1/26	0.12455438941371809	0.2250014776505875	0	0	7.87049504950495	16.39434189671731	IGF1
negative regulation of cell development (GO:0010721)	1/26	0.12455438941371809	0.2250014776505875	0	0	7.87049504950495	16.39434189671731	IGF1
regulation of actin filament bundle assembly (GO:0032231)	1/26	0.12455438941371809	0.2250014776505875	0	0	7.87049504950495	16.39434189671731	SYNPO2
negative regulation of interleukin-1 beta production (GO:0032691)	1/26	0.12455438941371809	0.2250014776505875	0	0	7.87049504950495	16.39434189671731	IGF1
negative regulation of intrinsic apoptotic signaling pathway in response to DNA damage (GO:1902230)	1/26	0.12455438941371809	0.2250014776505875	0	0	7.87049504950495	16.39434189671731	CXCL12
regulation of glycogen biosynthetic process (GO:0005979)	1/26	0.12455438941371809	0.2250014776505875	0	0	7.87049504950495	16.39434189671731	IGF1
regulation of monocyte chemotaxis (GO:0090025)	1/26	0.12455438941371809	0.2250014776505875	0	0	7.87049504950495	16.39434189671731	CXCL12
regulation of myelination (GO:0031641)	1/26	0.12455438941371809	0.2250014776505875	0	0	7.87049504950495	16.39434189671731	TPPP
glial cell development (GO:0021782)	1/26	0.12455438941371809	0.2250014776505875	0	0	7.87049504950495	16.39434189671731	TPPP
positive regulation of glucose import (GO:0046326)	1/26	0.12455438941371809	0.2250014776505875	0	0	7.87049504950495	16.39434189671731	IGF1
positive regulation of microtubule polymerization or depolymerization (GO:0031112)	1/26	0.12455438941371809	0.2250014776505875	0	0	7.87049504950495	16.39434189671731	STMN2
lamellipodium assembly (GO:0030032)	1/26	0.12455438941371809	0.2250014776505875	0	0	7.87049504950495	16.39434189671731	ABLIM3
epithelium development (GO:0060429)	2/122	0.1285460388995092	0.2277708697474433	0	0	3.296333333333333	6.762322876233983	MEOX2;CD34
regulation of blood coagulation (GO:0030193)	1/27	0.1290249668906648	0.2277708697474433	0	0	7.567402894135568	15.49614436945303	CD34
negative regulation of plasma membrane bounded cell projection assembly (GO:0120033)	1/27	0.1290249668906648	0.2277708697474433	0	0	7.567402894135568	15.49614436945303	CCL21
negative regulation of protein polymerization (GO:0032272)	1/27	0.1290249668906648	0.2277708697474433	0	0	7.567402894135568	15.49614436945303	STMN2
positive regulation of cellular component movement (GO:0051272)	1/27	0.1290249668906648	0.2277708697474433	0	0	7.567402894135568	15.49614436945303	CCL21
regulation of transcription regulatory region DNA binding (GO:2000677)	1/27	0.1290249668906648	0.2277708697474433	0	0	7.567402894135568	15.49614436945303	IGF1
regulation of vascular endothelial growth factor production (GO:0010574)	1/27	0.1290249668906648	0.2277708697474433	0	0	7.567402894135568	15.49614436945303	CCBE1
release of sequestered calcium ion into cytosol (GO:0051209)	1/27	0.1290249668906648	0.2277708697474433	0	0	7.567402894135568	15.49614436945303	CCL21
positive regulation of muscle cell differentiation (GO:0051149)	1/27	0.1290249668906648	0.2277708697474433	0	0	7.567402894135568	15.49614436945303	CDON
positive regulation of nuclear division (GO:0051785)	1/27	0.1290249668906648	0.2277708697474433	0	0	7.567402894135568	15.49614436945303	IGF1
positive regulation of striated muscle cell differentiation (GO:0051155)	1/27	0.1290249668906648	0.2277708697474433	0	0	7.567402894135568	15.49614436945303	IGF1
mitotic chromosome condensation (GO:0007076)	1/27	0.1290249668906648	0.2277708697474433	0	0	7.567402894135568	15.49614436945303	TTN
monovalent inorganic cation homeostasis (GO:0055067)	1/27	0.1290249668906648	0.2277708697474433	0	0	7.567402894135568	15.49614436945303	PDK4
regulation of calcineurin-NFAT signaling cascade (GO:0070884)	1/28	0.13347293752000114	0.23154932867189995	0	0	7.286762009534287	14.674493305715684	IGF1
cellular response to interleukin-6 (GO:0071354)	1/28	0.13347293752000114	0.23154932867189995	0	0	7.286762009534287	14.674493305715684	PTGIS
regulation of microtubule polymerization or depolymerization (GO:0031110)	1/28	0.13347293752000114	0.23154932867189995	0	0	7.286762009534287	14.674493305715684	STMN2
regulation of small molecule metabolic process (GO:0062012)	1/28	0.13347293752000114	0.23154932867189995	0	0	7.286762009534287	14.674493305715684	PDK4
regulation of sodium ion transmembrane transport (GO:1902305)	1/28	0.13347293752000114	0.23154932867189995	0	0	7.286762009534287	14.674493305715684	SCN3B
positive regulation of fibroblast proliferation (GO:0048146)	1/28	0.13347293752000114	0.23154932867189995	0	0	7.286762009534287	14.674493305715684	IGF1
sarcomere organization (GO:0045214)	1/28	0.13347293752000114	0.23154932867189995	0	0	7.286762009534287	14.674493305715684	TTN
keratan sulfate biosynthetic process (GO:0018146)	1/28	0.13347293752000114	0.23154932867189995	0	0	7.286762009534287	14.674493305715684	OMD
positive regulation of phosphatidylinositol 3-kinase activity (GO:0043552)	1/28	0.13347293752000114	0.23154932867189995	0	0	7.286762009534287	14.674493305715684	CCL21
protein depolymerization (GO:0051261)	1/28	0.13347293752000114	0.23154932867189995	0	0	7.286762009534287	14.674493305715684	STMN2
regulation of protein secretion (GO:0050708)	2/125	0.13369217191175176	0.23154932867189995	0	0	3.2154471544715446	6.470172109247075	IGF1;TTN
regulation of actin polymerization or depolymerization (GO:0008064)	1/29	0.13789841450708185	0.2366121163567492	0	0	7.026166902404526	13.920508802784749	CXCL12
regulation of fatty acid biosynthetic process (GO:0042304)	1/29	0.13789841450708185	0.2366121163567492	0	0	7.026166902404526	13.920508802784749	PDK4
negative regulation of wound healing (GO:0061045)	1/29	0.13789841450708185	0.2366121163567492	0	0	7.026166902404526	13.920508802784749	CD34
glial cell differentiation (GO:0010001)	1/29	0.13789841450708185	0.2366121163567492	0	0	7.026166902404526	13.920508802784749	TPPP
lamellipodium organization (GO:0097581)	1/29	0.13789841450708185	0.2366121163567492	0	0	7.026166902404526	13.920508802784749	ABLIM3
positive regulation of signal transduction (GO:0009967)	3/252	0.13802373454143704	0.2366121163567492	0	0	2.391262017768042	4.735487001012679	CCBE1;PTGIS;IGF1
plasma membrane bounded cell projection organization (GO:0120036)	2/128	0.1388846515554426	0.23768375003036696	0	0	3.1384126984126985	6.195576710431555	CCL21;STMN2
negative regulation of interleukin-1 production (GO:0032692)	1/30	0.14230151047491377	0.23866875633729298	0	0	6.7835438716285426	13.226602405790088	IGF1
cardiac muscle cell action potential (GO:0086001)	1/30	0.14230151047491377	0.23866875633729298	0	0	6.7835438716285426	13.226602405790088	SCN3B
regulation of macrophage activation (GO:0043030)	1/30	0.14230151047491377	0.23866875633729298	0	0	6.7835438716285426	13.226602405790088	IL33
regulation of protein localization to membrane (GO:1905475)	1/30	0.14230151047491377	0.23866875633729298	0	0	6.7835438716285426	13.226602405790088	AR
estrogen metabolic process (GO:0008210)	1/30	0.14230151047491377	0.23866875633729298	0	0	6.7835438716285426	13.226602405790088	CYP3A5
respiratory tube development (GO:0030323)	1/30	0.14230151047491377	0.23866875633729298	0	0	6.7835438716285426	13.226602405790088	CHI3L1
heterotypic cell-cell adhesion (GO:0034113)	1/30	0.14230151047491377	0.23866875633729298	0	0	6.7835438716285426	13.226602405790088	CD200R1
positive regulation of lipid kinase activity (GO:0090218)	1/30	0.14230151047491377	0.23866875633729298	0	0	6.7835438716285426	13.226602405790088	CCL21
positive regulation of phosphate metabolic process (GO:0045937)	1/30	0.14230151047491377	0.23866875633729298	0	0	6.7835438716285426	13.226602405790088	AR
positive regulation of small GTPase mediated signal transduction (GO:0051057)	1/30	0.14230151047491377	0.23866875633729298	0	0	6.7835438716285426	13.226602405790088	IGF1
microtubule polymerization (GO:0046785)	1/30	0.14230151047491377	0.23866875633729298	0	0	6.7835438716285426	13.226602405790088	TPPP
morphogenesis of an epithelium (GO:0002009)	1/30	0.14230151047491377	0.23866875633729298	0	0	6.7835438716285426	13.226602405790088	TBX18
negative regulation of axon extension (GO:0030517)	1/31	0.14668233749516316	0.2396366226825356	0	0	6.557095709570957	12.586253414445132	SEMA3A
protein palmitoylation (GO:0018345)	1/31	0.14668233749516316	0.2396366226825356	0	0	6.557095709570957	12.586253414445132	ZDHHC11B
activation of protein kinase B activity (GO:0032148)	1/31	0.14668233749516316	0.2396366226825356	0	0	6.557095709570957	12.586253414445132	IGF1
proteoglycan biosynthetic process (GO:0030166)	1/31	0.14668233749516316	0.2396366226825356	0	0	6.557095709570957	12.586253414445132	IGF1
aminoglycan catabolic process (GO:0006026)	1/31	0.14668233749516316	0.2396366226825356	0	0	6.557095709570957	12.586253414445132	CHI3L1
negative regulation of interleukin-6 production (GO:0032715)	1/31	0.14668233749516316	0.2396366226825356	0	0	6.557095709570957	12.586253414445132	CD200R1
cardiac muscle cell action potential involved in contraction (GO:0086002)	1/31	0.14668233749516316	0.2396366226825356	0	0	6.557095709570957	12.586253414445132	SCN3B
regulation of developmental growth (GO:0048638)	1/31	0.14668233749516316	0.2396366226825356	0	0	6.557095709570957	12.586253414445132	IGF1
negative regulation of response to DNA damage stimulus (GO:2001021)	1/31	0.14668233749516316	0.2396366226825356	0	0	6.557095709570957	12.586253414445132	CXCL12
peptide cross-linking (GO:0018149)	1/31	0.14668233749516316	0.2396366226825356	0	0	6.557095709570957	12.586253414445132	KRT2
regulation of transmembrane receptor protein serine/threonine kinase signaling pathway (GO:0090092)	1/31	0.14668233749516316	0.2396366226825356	0	0	6.557095709570957	12.586253414445132	TGFBR3
positive regulation of locomotion (GO:0040017)	1/31	0.14668233749516316	0.2396366226825356	0	0	6.557095709570957	12.586253414445132	CCL21
positive regulation of mononuclear cell migration (GO:0071677)	1/31	0.14668233749516316	0.2396366226825356	0	0	6.557095709570957	12.586253414445132	CXCL12
positive regulation of protein targeting to mitochondrion (GO:1903955)	1/31	0.14668233749516316	0.2396366226825356	0	0	6.557095709570957	12.586253414445132	ABLIM3
vitamin transport (GO:0051180)	1/31	0.14668233749516316	0.2396366226825356	0	0	6.557095709570957	12.586253414445132	SLC52A1
prostaglandin metabolic process (GO:0006693)	1/31	0.14668233749516316	0.2396366226825356	0	0	6.557095709570957	12.586253414445132	PTGIS
regulation of cell adhesion (GO:0030155)	2/133	0.147634840473631	0.24080245824825253	0	0	3.0178625954198472	5.773211427773068	CXCL12;ADAM22
positive regulation of peptidyl-tyrosine phosphorylation (GO:0050731)	2/134	0.14939845732398427	0.2409008467080814	0	0	2.9948484848484846	5.693621253517049	CSPG4;IGF1
activation of phospholipase C activity (GO:0007202)	1/32	0.1510410070630034	0.2409008467080814	0	0	6.345257106355797	11.993829786564023	NTRK2
negative regulation of cell-matrix adhesion (GO:0001953)	1/32	0.1510410070630034	0.2409008467080814	0	0	6.345257106355797	11.993829786564023	APOD
negative regulation of chemotaxis (GO:0050922)	1/32	0.1510410070630034	0.2409008467080814	0	0	6.345257106355797	11.993829786564023	SEMA3A
regulation of cell migration involved in sprouting angiogenesis (GO:0090049)	1/32	0.1510410070630034	0.2409008467080814	0	0	6.345257106355797	11.993829786564023	MEOX2
regulation of cellular biosynthetic process (GO:0031326)	1/32	0.1510410070630034	0.2409008467080814	0	0	6.345257106355797	11.993829786564023	PDK4
negative regulation of microtubule polymerization or depolymerization (GO:0031111)	1/32	0.1510410070630034	0.2409008467080814	0	0	6.345257106355797	11.993829786564023	STMN2
regulation of chemotaxis (GO:0050920)	1/32	0.1510410070630034	0.2409008467080814	0	0	6.345257106355797	11.993829786564023	CCL21
regulation of intracellular protein transport (GO:0033157)	1/32	0.1510410070630034	0.2409008467080814	0	0	6.345257106355797	11.993829786564023	TENM1
chondrocyte differentiation (GO:0002062)	1/32	0.1510410070630034	0.2409008467080814	0	0	6.345257106355797	11.993829786564023	SOX6
regulation of transcription involved in G1/S transition of mitotic cell cycle (GO:0000083)	1/32	0.1510410070630034	0.2409008467080814	0	0	6.345257106355797	11.993829786564023	KLF11
positive regulation of glucose transmembrane transport (GO:0010828)	1/32	0.1510410070630034	0.2409008467080814	0	0	6.345257106355797	11.993829786564023	IGF1
positive regulation of interleukin-10 production (GO:0032733)	1/32	0.1510410070630034	0.2409008467080814	0	0	6.345257106355797	11.993829786564023	CD34
liver development (GO:0001889)	1/32	0.1510410070630034	0.2409008467080814	0	0	6.345257106355797	11.993829786564023	TGFBR3
cellular calcium ion homeostasis (GO:0006874)	2/136	0.15293855036625975	0.24354195698134254	0	0	2.9498507462686567	5.538990999504528	CXCL12;CDH23
regulation of protein phosphorylation (GO:0001932)	3/266	0.15468524366588166	0.24433798938411863	0	0	2.2623574144486693	4.22237997366196	NTRK2;LEPR;TTN
regulation of cholesterol efflux (GO:0010874)	1/33	0.15537763015398814	0.24433798938411863	0	0	6.146658415841584	11.444443644451095	ABCA8
negative regulation of smooth muscle cell proliferation (GO:0048662)	1/33	0.15537763015398814	0.24433798938411863	0	0	6.146658415841584	11.444443644451095	APOD
neuron projection extension (GO:1990138)	1/33	0.15537763015398814	0.24433798938411863	0	0	6.146658415841584	11.444443644451095	SEMA3A
positive regulation of cholesterol transport (GO:0032376)	1/33	0.15537763015398814	0.24433798938411863	0	0	6.146658415841584	11.444443644451095	ABCA8
keratan sulfate metabolic process (GO:0042339)	1/33	0.15537763015398814	0.24433798938411863	0	0	6.146658415841584	11.444443644451095	OMD
vasculogenesis (GO:0001570)	1/33	0.15537763015398814	0.24433798938411863	0	0	6.146658415841584	11.444443644451095	TGFBR3
negative chemotaxis (GO:0050919)	1/33	0.15537763015398814	0.24433798938411863	0	0	6.146658415841584	11.444443644451095	SEMA3A
positive regulation of response to external stimulus (GO:0032103)	2/139	0.15827952108025908	0.24726552333129348	0	0	2.884817518248175	5.317851520059652	IL33;CCL21
negative regulation of blood vessel endothelial cell migration (GO:0043537)	1/34	0.15969231715146037	0.24726552333129348	0	0	5.96009600960096	10.933833874449698	MEOX2
regulation of activated T cell proliferation (GO:0046006)	1/34	0.15969231715146037	0.24726552333129348	0	0	5.96009600960096	10.933833874449698	IGF1
regulation of cell adhesion mediated by integrin (GO:0033628)	1/34	0.15969231715146037	0.24726552333129348	0	0	5.96009600960096	10.933833874449698	CCL21
negative regulation of mitochondrion organization (GO:0010823)	1/34	0.15969231715146037	0.24726552333129348	0	0	5.96009600960096	10.933833874449698	IGF1
regulation of glucose metabolic process (GO:0010906)	1/34	0.15969231715146037	0.24726552333129348	0	0	5.96009600960096	10.933833874449698	PDK4
central nervous system neuron differentiation (GO:0021953)	1/34	0.15969231715146037	0.24726552333129348	0	0	5.96009600960096	10.933833874449698	NTRK2
phosphatidylinositol 3-kinase signaling (GO:0014065)	1/34	0.15969231715146037	0.24726552333129348	0	0	5.96009600960096	10.933833874449698	IGF1
positive regulation of DNA binding (GO:0043388)	1/34	0.15969231715146037	0.24726552333129348	0	0	5.96009600960096	10.933833874449698	IGF1
response to steroid hormone (GO:0048545)	1/34	0.15969231715146037	0.24726552333129348	0	0	5.96009600960096	10.933833874449698	AR
enzyme linked receptor protein signaling pathway (GO:0007167)	2/140	0.16006772038608835	0.2474666597380016	0	0	2.863768115942029	5.2468765254223735	NTRK2;ANGPTL1
negative regulation of epithelial cell migration (GO:0010633)	1/35	0.16398517794435913	0.24856700656829173	0	0	5.784507862550961	10.458270092263708	DCN
blood vessel diameter maintenance (GO:0097746)	1/35	0.16398517794435913	0.24856700656829173	0	0	5.784507862550961	10.458270092263708	EDNRB
cellular response to amyloid-beta (GO:1904646)	1/35	0.16398517794435913	0.24856700656829173	0	0	5.784507862550961	10.458270092263708	IGF1
regulation of lipid biosynthetic process (GO:0046890)	1/35	0.16398517794435913	0.24856700656829173	0	0	5.784507862550961	10.458270092263708	PDK4
regulation of muscle cell differentiation (GO:0051147)	1/35	0.16398517794435913	0.24856700656829173	0	0	5.784507862550961	10.458270092263708	CDON
regulation of phosphatidylinositol 3-kinase activity (GO:0043551)	1/35	0.16398517794435913	0.24856700656829173	0	0	5.784507862550961	10.458270092263708	CCL21
regulation of protein polymerization (GO:0032271)	1/35	0.16398517794435913	0.24856700656829173	0	0	5.784507862550961	10.458270092263708	TPPP
respiratory system development (GO:0060541)	1/35	0.16398517794435913	0.24856700656829173	0	0	5.784507862550961	10.458270092263708	CHI3L1
response to estrogen (GO:0043627)	1/35	0.16398517794435913	0.24856700656829173	0	0	5.784507862550961	10.458270092263708	AR
response to exogenous dsRNA (GO:0043330)	1/35	0.16398517794435913	0.24856700656829173	0	0	5.784507862550961	10.458270092263708	COLEC12
semaphorin-plexin signaling pathway (GO:0071526)	1/35	0.16398517794435913	0.24856700656829173	0	0	5.784507862550961	10.458270092263708	SEMA3A
lung development (GO:0030324)	1/35	0.16398517794435913	0.24856700656829173	0	0	5.784507862550961	10.458270092263708	CHI3L1
muscle cell differentiation (GO:0042692)	1/35	0.16398517794435913	0.24856700656829173	0	0	5.784507862550961	10.458270092263708	TBX18
regulation of androgen receptor signaling pathway (GO:0060765)	1/36	0.1682563218331979	0.25163556737071735	0	0	5.618953323903819	10.014473606609219	AR
negative regulation of fat cell differentiation (GO:0045599)	1/36	0.1682563218331979	0.25163556737071735	0	0	5.618953323903819	10.014473606609219	ZFPM2
calcium-dependent cell-cell adhesion via plasma membrane cell adhesion molecules (GO:0016339)	1/36	0.1682563218331979	0.25163556737071735	0	0	5.618953323903819	10.014473606609219	CDH23
regulation of microtubule-based process (GO:0032886)	1/36	0.1682563218331979	0.25163556737071735	0	0	5.618953323903819	10.014473606609219	TPPP
regulation of ossification (GO:0030278)	1/36	0.1682563218331979	0.25163556737071735	0	0	5.618953323903819	10.014473606609219	ZBTB16
embryonic limb morphogenesis (GO:0030326)	1/36	0.1682563218331979	0.25163556737071735	0	0	5.618953323903819	10.014473606609219	AFF3
regulation of protein import into nucleus (GO:0042306)	1/36	0.1682563218331979	0.25163556737071735	0	0	5.618953323903819	10.014473606609219	APOD
regulation of sodium ion transport (GO:0002028)	1/36	0.1682563218331979	0.25163556737071735	0	0	5.618953323903819	10.014473606609219	SCN3B
positive regulation of mitotic nuclear division (GO:0045840)	1/36	0.1682563218331979	0.25163556737071735	0	0	5.618953323903819	10.014473606609219	IGF1
regulation of glucose import (GO:0046324)	1/37	0.1725058575997924	0.25496466929705386	0	0	5.462596259625963	9.599551979063234	IGF1
neural crest cell migration (GO:0001755)	1/37	0.1725058575997924	0.25496466929705386	0	0	5.462596259625963	9.599551979063234	SEMA3A
regulation of intracellular steroid hormone receptor signaling pathway (GO:0033143)	1/37	0.1725058575997924	0.25496466929705386	0	0	5.462596259625963	9.599551979063234	AR
phospholipid biosynthetic process (GO:0008654)	1/37	0.1725058575997924	0.25496466929705386	0	0	5.462596259625963	9.599551979063234	ABCA8
regulation of protein autophosphorylation (GO:0031952)	1/37	0.1725058575997924	0.25496466929705386	0	0	5.462596259625963	9.599551979063234	PDGFD
positive regulation of calcium ion transport (GO:0051928)	1/37	0.1725058575997924	0.25496466929705386	0	0	5.462596259625963	9.599551979063234	CXCL12
regulation of transport (GO:0051049)	1/37	0.1725058575997924	0.25496466929705386	0	0	5.462596259625963	9.599551979063234	LEPR
regulation of vascular associated smooth muscle cell proliferation (GO:1904705)	1/37	0.1725058575997924	0.25496466929705386	0	0	5.462596259625963	9.599551979063234	IGF1
positive regulation of intracellular protein transport (GO:0090316)	2/148	0.17450300437783395	0.25753884101443136	0	0	2.705753424657534	4.723740370547047	TENM1;ABLIM3
actin-myosin filament sliding (GO:0033275)	1/38	0.1767338934779614	0.2585598906034617	0	0	5.314690928552315	9.210944549858391	TTN
negative regulation of endothelial cell migration (GO:0010596)	1/38	0.1767338934779614	0.2585598906034617	0	0	5.314690928552315	9.210944549858391	DCN
regulation of axon extension (GO:0030516)	1/38	0.1767338934779614	0.2585598906034617	0	0	5.314690928552315	9.210944549858391	SEMA3A
regulation of cell communication (GO:0010646)	1/38	0.1767338934779614	0.2585598906034617	0	0	5.314690928552315	9.210944549858391	TBX18
positive regulation of potassium ion transport (GO:0043268)	1/38	0.1767338934779614	0.2585598906034617	0	0	5.314690928552315	9.210944549858391	KCNMA1
muscle filament sliding (GO:0030049)	1/38	0.1767338934779614	0.2585598906034617	0	0	5.314690928552315	9.210944549858391	TTN
brain development (GO:0007420)	2/150	0.17814487012809724	0.25986979607687705	0	0	2.668918918918919	4.604307311627026	APOD;SOX6
response to cytokine (GO:0034097)	2/150	0.17814487012809724	0.25986979607687705	0	0	2.668918918918919	4.604307311627026	CHI3L1;AFF3
negative regulation of cellular metabolic process (GO:0031324)	1/39	0.18094053720874811	0.2609271266186239	0	0	5.1745700885878065	8.846376850561835	EDNRB
cellular response to ketone (GO:1901655)	1/39	0.18094053720874811	0.2609271266186239	0	0	5.1745700885878065	8.846376850561835	AR
regulation of heart rate by cardiac conduction (GO:0086091)	1/39	0.18094053720874811	0.2609271266186239	0	0	5.1745700885878065	8.846376850561835	SCN3B
regulation of ion transmembrane transporter activity (GO:0032412)	1/39	0.18094053720874811	0.2609271266186239	0	0	5.1745700885878065	8.846376850561835	SCN3B
regulation of peptidyl-threonine phosphorylation (GO:0010799)	1/39	0.18094053720874811	0.2609271266186239	0	0	5.1745700885878065	8.846376850561835	CHI3L1
regulation of protein targeting to mitochondrion (GO:1903214)	1/39	0.18094053720874811	0.2609271266186239	0	0	5.1745700885878065	8.846376850561835	ABLIM3
regulation of receptor-mediated endocytosis (GO:0048259)	1/39	0.18094053720874811	0.2609271266186239	0	0	5.1745700885878065	8.846376850561835	CCL21
positive regulation of intracellular transport (GO:0032388)	1/39	0.18094053720874811	0.2609271266186239	0	0	5.1745700885878065	8.846376850561835	TENM1
negative regulation of blood coagulation (GO:0030195)	1/40	0.1851258958653396	0.26399007088613197	0	0	5.041634932724041	8.503822274850544	CD34
carboxylic acid metabolic process (GO:0019752)	1/40	0.1851258958653396	0.26399007088613197	0	0	5.041634932724041	8.503822274850544	PTGIS
regulation of microtubule polymerization (GO:0031113)	1/40	0.1851258958653396	0.26399007088613197	0	0	5.041634932724041	8.503822274850544	STMN2
digestive tract development (GO:0048565)	1/40	0.1851258958653396	0.26399007088613197	0	0	5.041634932724041	8.503822274850544	EDNRB
regulation of sodium ion transmembrane transporter activity (GO:2000649)	1/40	0.1851258958653396	0.26399007088613197	0	0	5.041634932724041	8.503822274850544	SCN3B
positive regulation of ossification (GO:0045778)	1/40	0.1851258958653396	0.26399007088613197	0	0	5.041634932724041	8.503822274850544	ZBTB16
lymphocyte migration (GO:0072676)	1/40	0.1851258958653396	0.26399007088613197	0	0	5.041634932724041	8.503822274850544	CCL21
regulation of gene expression (GO:0010468)	8/1079	0.1851597024965231	0.26399007088613197	0	0	1.496076444762302	2.523187634945417	AR;NTRK2;IL33;IGF1;SOX6;AFF3;CD34;TTN
cellular response to interleukin-1 (GO:0071347)	2/155	0.18730050109846724	0.26666512020798727	0	0	2.581045751633987	4.32335744178112	PTGIS;CCL21
epithelial cell migration (GO:0010631)	1/41	0.18929007620664925	0.2672330487623284	0	0	4.915346534653465	8.181469682114148	KRT2
regulation of release of cytochrome c from mitochondria (GO:0090199)	1/41	0.18929007620664925	0.2672330487623284	0	0	4.915346534653465	8.181469682114148	IGF1
positive regulation of cation transmembrane transport (GO:1904064)	1/41	0.18929007620664925	0.2672330487623284	0	0	4.915346534653465	8.181469682114148	KCNMA1
hexose metabolic process (GO:0019318)	1/41	0.18929007620664925	0.2672330487623284	0	0	4.915346534653465	8.181469682114148	APOD
T cell differentiation (GO:0030217)	1/41	0.18929007620664925	0.2672330487623284	0	0	4.915346534653465	8.181469682114148	LEPR
visual system development (GO:0150063)	1/41	0.18929007620664925	0.2672330487623284	0	0	4.915346534653465	8.181469682114148	CHRDL1
ATP-dependent chromatin remodeling (GO:0043044)	1/42	0.19343318424352546	0.2708064579409356	0	0	4.795218546244868	7.877695927794955	CECR2
calcium ion transmembrane import into cytosol (GO:0097553)	1/42	0.19343318424352546	0.2708064579409356	0	0	4.795218546244868	7.877695927794955	CCL21
regulation of chemokine production (GO:0032642)	1/42	0.19343318424352546	0.2708064579409356	0	0	4.795218546244868	7.877695927794955	IL33
heterophilic cell-cell adhesion via plasma membrane cell adhesion molecules (GO:0007157)	1/42	0.19343318424352546	0.2708064579409356	0	0	4.795218546244868	7.877695927794955	TENM1
positive regulation of protein tyrosine kinase activity (GO:0061098)	1/42	0.19343318424352546	0.2708064579409356	0	0	4.795218546244868	7.877695927794955	NTRK2
monocyte chemotaxis (GO:0002548)	1/42	0.19343318424352546	0.2708064579409356	0	0	4.795218546244868	7.877695927794955	CCL21
regulation of cell population proliferation (GO:0042127)	6/764	0.19512849721840894	0.2728010058199115	0	0	1.5781662269129288	2.5788766611429965	AR;TENM1;KLF11;NTRK2;PDGFD;IGF1
extracellular matrix organization (GO:0030198)	3/300	0.19749355984124936	0.2731629193091013	0	0	1.9998979695949393	3.2439331087952548	MFAP5;ITGB6;DCN
regulation of cytokine production involved in inflammatory response (GO:1900015)	1/43	0.19755532557176078	0.2731629193091013	0	0	4.6808109382366805	7.591042436779819	APOD
development of primary male sexual characteristics (GO:0046546)	1/43	0.19755532557176078	0.2731629193091013	0	0	4.6808109382366805	7.591042436779819	AR
positive regulation of axonogenesis (GO:0050772)	1/43	0.19755532557176078	0.2731629193091013	0	0	4.6808109382366805	7.591042436779819	NTRK2
positive regulation of phospholipase C activity (GO:0010863)	1/43	0.19755532557176078	0.2731629193091013	0	0	4.6808109382366805	7.591042436779819	NTRK2
lipid modification (GO:0030258)	1/43	0.19755532557176078	0.2731629193091013	0	0	4.6808109382366805	7.591042436779819	CYP3A5
male gonad development (GO:0008584)	1/43	0.19755532557176078	0.2731629193091013	0	0	4.6808109382366805	7.591042436779819	AR
myofibril assembly (GO:0030239)	1/43	0.19755532557176078	0.2731629193091013	0	0	4.6808109382366805	7.591042436779819	TTN
positive regulation of protein kinase B signaling (GO:0051897)	2/161	0.19837267291867414	0.2739173346603062	0	0	2.482893081761006	4.016347292401363	CCL21;CHI3L1
cardiac ventricle morphogenesis (GO:0003208)	1/44	0.20165660528680016	0.27506070112191416	0	0	4.571724614321897	7.320195172642484	TGFBR3
embryonic organ morphogenesis (GO:0048562)	1/44	0.20165660528680016	0.27506070112191416	0	0	4.571724614321897	7.320195172642484	MFAP5
positive regulation of cell-matrix adhesion (GO:0001954)	1/44	0.20165660528680016	0.27506070112191416	0	0	4.571724614321897	7.320195172642484	CCL21
response to amyloid-beta (GO:1904645)	1/44	0.20165660528680016	0.27506070112191416	0	0	4.571724614321897	7.320195172642484	IGF1
intracellular steroid hormone receptor signaling pathway (GO:0030518)	1/44	0.20165660528680016	0.27506070112191416	0	0	4.571724614321897	7.320195172642484	AR
positive regulation of osteoblast differentiation (GO:0045669)	1/44	0.20165660528680016	0.27506070112191416	0	0	4.571724614321897	7.320195172642484	IGF1
positive regulation of potassium ion transmembrane transport (GO:1901381)	1/44	0.20165660528680016	0.27506070112191416	0	0	4.571724614321897	7.320195172642484	KCNMA1
lymphocyte chemotaxis (GO:0048247)	1/44	0.20165660528680016	0.27506070112191416	0	0	4.571724614321897	7.320195172642484	CCL21
positive regulation of receptor-mediated endocytosis (GO:0048260)	1/44	0.20165660528680016	0.27506070112191416	0	0	4.571724614321897	7.320195172642484	CCL21
heart development (GO:0007507)	2/164	0.20393915846574157	0.27779820504522634	0	0	2.436543209876543	3.8739418500740466	TGFBR3;ZFPM2
neural crest cell development (GO:0014032)	1/45	0.20573712788189055	0.2787406248722388	0	0	4.467596759675968	7.063967436961034	SEMA3A
chromosome condensation (GO:0030261)	1/45	0.20573712788189055	0.2787406248722388	0	0	4.467596759675968	7.063967436961034	TTN
positive regulation of chemotaxis (GO:0050921)	1/45	0.20573712788189055	0.2787406248722388	0	0	4.467596759675968	7.063967436961034	CCL21
microtubule bundle formation (GO:0001578)	1/45	0.20573712788189055	0.2787406248722388	0	0	4.467596759675968	7.063967436961034	TPPP
negative regulation of transcription, DNA-templated (GO:0045892)	7/948	0.20957546606899188	0.28234362266075985	0	0	1.4844118798590524	2.319647967592037	AR;KLF11;IL33;EDNRB;ZBTB16;ZFPM2;FOXP2
regulation of fibroblast proliferation (GO:0048145)	1/46	0.20979699739375907	0.28234362266075985	0	0	4.368096809680968	6.821285040264925	IGF1
erythrocyte differentiation (GO:0030218)	1/46	0.20979699739375907	0.28234362266075985	0	0	4.368096809680968	6.821285040264925	TGFBR3
positive regulation of smooth muscle cell proliferation (GO:0048661)	1/46	0.20979699739375907	0.28234362266075985	0	0	4.368096809680968	6.821285040264925	IGF1
vesicle organization (GO:0016050)	1/46	0.20979699739375907	0.28234362266075985	0	0	4.368096809680968	6.821285040264925	CD34
positive regulation of apoptotic process (GO:0043065)	3/310	0.21060301289109207	0.2829427939076613	0	0	1.9337676438653637	3.012385281863554	KLF11;PTGIS;KCNMA1
cytokine-mediated signaling pathway (GO:0019221)	5/621	0.21080360934985481	0.2829427939076613	0	0	1.6135024769045387	2.511946383202948	IL33;CXCL12;CCL21;MAOA;LEPR
regulation of cellular metabolic process (GO:0031323)	1/47	0.21383631734848346	0.2854927256785051	0	0	4.27292294446836	6.591173482799382	PDK4
regulation of DNA binding (GO:0051101)	1/47	0.21383631734848346	0.2854927256785051	0	0	4.27292294446836	6.591173482799382	IGF1
polyol metabolic process (GO:0019751)	1/47	0.21383631734848346	0.2854927256785051	0	0	4.27292294446836	6.591173482799382	PLCB4
epithelial to mesenchymal transition (GO:0001837)	1/47	0.21383631734848346	0.2854927256785051	0	0	4.27292294446836	6.591173482799382	TGFBR3
regulation of interleukin-10 production (GO:0032653)	1/48	0.21785519065720038	0.28856508828181077	0	0	4.181799030966927	6.372746833533601	CD34
regulation of interleukin-2 production (GO:0032663)	1/48	0.21785519065720038	0.28856508828181077	0	0	4.181799030966927	6.372746833533601	CD34
cognition (GO:0050890)	1/48	0.21785519065720038	0.28856508828181077	0	0	4.181799030966927	6.372746833533601	SOBP
positive regulation of endocytosis (GO:0045807)	1/48	0.21785519065720038	0.28856508828181077	0	0	4.181799030966927	6.372746833533601	CCL21
inositol phosphate metabolic process (GO:0043647)	1/48	0.21785519065720038	0.28856508828181077	0	0	4.181799030966927	6.372746833533601	PLCB4
myelination (GO:0042552)	1/48	0.21785519065720038	0.28856508828181077	0	0	4.181799030966927	6.372746833533601	TPPP
regulation of cellular protein metabolic process (GO:0032268)	1/49	0.2218537199073844	0.29270752574167996	0	0	4.0944719471947195	6.165198044044981	EDNRB
cellular response to mechanical stimulus (GO:0071260)	1/49	0.2218537199073844	0.29270752574167996	0	0	4.0944719471947195	6.165198044044981	PIEZO2
regulation of stress-activated MAPK cascade (GO:0032872)	1/49	0.2218537199073844	0.29270752574167996	0	0	4.0944719471947195	6.165198044044981	TGFBR3
neuron differentiation (GO:0030182)	2/174	0.22261238677367096	0.2933245566900135	0	0	2.293720930232558	3.445910158192597	TENM1;NTRK2
regulation of cellular component movement (GO:0051270)	1/50	0.2258320069783284	0.29640450915905603	0	0	4.010709234188725	5.967790506031058	TGFBR3
regulation of complement activation (GO:0030449)	1/50	0.2258320069783284	0.29640450915905603	0	0	4.010709234188725	5.967790506031058	CFH
positive regulation of ion transport (GO:0043270)	1/50	0.2258320069783284	0.29640450915905603	0	0	4.010709234188725	5.967790506031058	SCN3B
regulation of axonogenesis (GO:0050770)	1/51	0.22979015339982095	0.2992615951253482	0	0	3.9302970297029702	5.779850647330984	NTRK2
cholesterol transport (GO:0030301)	1/51	0.22979015339982095	0.2992615951253482	0	0	3.9302970297029702	5.779850647330984	ABCA8
positive regulation of actin filament bundle assembly (GO:0032233)	1/51	0.22979015339982095	0.2992615951253482	0	0	3.9302970297029702	5.779850647330984	SYNPO2
positive regulation of fat cell differentiation (GO:0045600)	1/51	0.22979015339982095	0.2992615951253482	0	0	3.9302970297029702	5.779850647330984	ZBTB16
gonad development (GO:0008406)	1/51	0.22979015339982095	0.2992615951253482	0	0	3.9302970297029702	5.779850647330984	AR
mesenchymal cell differentiation (GO:0048762)	1/51	0.22979015339982095	0.2992615951253482	0	0	3.9302970297029702	5.779850647330984	TGFBR3
negative regulation of BMP signaling pathway (GO:0030514)	1/52	0.2337282600685548	0.3014771954100086	0	0	3.853038245000971	5.600761443888233	CHRDL1
ameboidal-type cell migration (GO:0001667)	1/52	0.2337282600685548	0.3014771954100086	0	0	3.853038245000971	5.600761443888233	SEMA3A
amide biosynthetic process (GO:0043604)	1/52	0.2337282600685548	0.3014771954100086	0	0	3.853038245000971	5.600761443888233	ABCA8
negative regulation of protein metabolic process (GO:0051248)	1/52	0.2337282600685548	0.3014771954100086	0	0	3.853038245000971	5.600761443888233	EDNRB
response to peptide hormone (GO:0043434)	1/52	0.2337282600685548	0.3014771954100086	0	0	3.853038245000971	5.600761443888233	TGFBR3
sprouting angiogenesis (GO:0002040)	1/52	0.2337282600685548	0.3014771954100086	0	0	3.853038245000971	5.600761443888233	CCBE1
myeloid cell differentiation (GO:0030099)	1/52	0.2337282600685548	0.3014771954100086	0	0	3.853038245000971	5.600761443888233	ZBTB16
positive regulation of cellular biosynthetic process (GO:0031328)	2/180	0.23388409405816146	0.3014771954100086	0	0	2.215730337078652	3.2193002164576785	CCL21;IGF1
regulation of immune effector process (GO:0002697)	1/53	0.23764642747380324	0.3051561769345142	0	0	3.778750952018279	5.42995670098592	CFH
positive regulation of chemokine production (GO:0032722)	1/53	0.23764642747380324	0.3051561769345142	0	0	3.778750952018279	5.42995670098592	IL33
positive regulation of macroautophagy (GO:0016239)	1/53	0.23764642747380324	0.3051561769345142	0	0	3.778750952018279	5.42995670098592	DCN
regulation of focal adhesion assembly (GO:0051893)	1/54	0.24154475557916438	0.3081988780048072	0	0	3.7072669531104054	5.266916012992776	APOD
regulation of humoral immune response (GO:0002920)	1/54	0.24154475557916438	0.3081988780048072	0	0	3.7072669531104054	5.266916012992776	CFH
cytoplasmic microtubule organization (GO:0031122)	1/54	0.24154475557916438	0.3081988780048072	0	0	3.7072669531104054	5.266916012992776	TPPP
regulation of potassium ion transmembrane transport (GO:1901379)	1/54	0.24154475557916438	0.3081988780048072	0	0	3.7072669531104054	5.266916012992776	KCNMA1
positive regulation of leukocyte chemotaxis (GO:0002690)	1/54	0.24154475557916438	0.3081988780048072	0	0	3.7072669531104054	5.266916012992776	CXCL12
positive regulation of establishment of protein localization to mitochondrion (GO:1903749)	1/56	0.24928229119870132	0.31726837061652896	0	0	3.572097209720972	4.96224786993517	ABLIM3
sensory organ development (GO:0007423)	1/56	0.24928229119870132	0.31726837061652896	0	0	3.572097209720972	4.96224786993517	CHRDL1
regulation of GTPase activity (GO:0043087)	2/189	0.25085305479450537	0.31886491706539905	0	0	2.108128342245989	2.915305282288427	NTRK2;CCL21
arachidonic acid metabolic process (GO:0019369)	1/57	0.25312169621510944	0.3193325028596124	0	0	3.508132956152758	4.81977087178201	PTGIS
cellular response to peptide (GO:1901653)	1/57	0.25312169621510944	0.3193325028596124	0	0	3.508132956152758	4.81977087178201	IGF1
regulation of mitotic nuclear division (GO:0007088)	1/57	0.25312169621510944	0.3193325028596124	0	0	3.508132956152758	4.81977087178201	IGF1
renal system development (GO:0072001)	1/57	0.25312169621510944	0.3193325028596124	0	0	3.508132956152758	4.81977087178201	TBX18
icosanoid metabolic process (GO:0006690)	1/57	0.25312169621510944	0.3193325028596124	0	0	3.508132956152758	4.81977087178201	PTGIS
positive regulation of proteolysis (GO:0045862)	1/57	0.25312169621510944	0.3193325028596124	0	0	3.508132956152758	4.81977087178201	CCBE1
negative regulation of cell differentiation (GO:0045596)	2/191	0.2546304205524134	0.3208343298960409	0	0	2.0856084656084657	2.8529916581906107	ZBTB16;ZFPM2
eye development (GO:0001654)	1/58	0.256941656798116	0.32253697391345065	0	0	3.4464130623588676	4.6833522029908385	CHRDL1
RNA modification (GO:0009451)	1/58	0.256941656798116	0.32253697391345065	0	0	3.4464130623588676	4.6833522029908385	TRMT9B
positive regulation of mitochondrion organization (GO:0010822)	1/58	0.256941656798116	0.32253697391345065	0	0	3.4464130623588676	4.6833522029908385	DCN
post-translational protein modification (GO:0043687)	3/345	0.2578137604297295	0.3232291921805564	0	0	1.7327662590820485	2.3487955308617123	ZBTB16;TMEM132A;CHRDL1
negative regulation of macromolecule metabolic process (GO:0010605)	2/194	0.2602990086552658	0.32447926993969733	0	0	2.0527083333333334	2.762789976269997	IGF1;CD34
cellular response to tumor necrosis factor (GO:0071356)	2/194	0.2602990086552658	0.32447926993969733	0	0	2.0527083333333334	2.762789976269997	CCL21;CHI3L1
negative regulation of autophagy (GO:0010507)	1/59	0.2607422704872568	0.32447926993969733	0	0	3.3868214407647663	4.5526426981721455	LEPR
protein polymerization (GO:0051258)	1/59	0.2607422704872568	0.32447926993969733	0	0	3.3868214407647663	4.5526426981721455	TPPP
response to reactive oxygen species (GO:0000302)	1/59	0.2607422704872568	0.32447926993969733	0	0	3.3868214407647663	4.5526426981721455	APOD
positive regulation of tyrosine phosphorylation of STAT protein (GO:0042531)	1/59	0.2607422704872568	0.32447926993969733	0	0	3.3868214407647663	4.5526426981721455	IGF1
homophilic cell adhesion via plasma membrane adhesion molecules (GO:0007156)	1/60	0.264523634281119	0.32877906702264853	0	0	3.3292498741399563	4.427318638915545	SDK2
negative regulation of response to stimulus (GO:0048585)	1/61	0.2682858447887149	0.33222620583172563	0	0	3.2735973597359735	4.307079516018401	CD34
response to light stimulus (GO:0009416)	1/61	0.2682858447887149	0.33222620583172563	0	0	3.2735973597359735	4.307079516018401	DCT
positive regulation of interleukin-8 production (GO:0032757)	1/61	0.2682858447887149	0.33222620583172563	0	0	3.2735973597359735	4.307079516018401	CHI3L1
regulation of macromolecule metabolic process (GO:0060255)	2/200	0.2716402584331571	0.33596733803757345	0	0	1.9898989898989898	2.593388923930461	IGF1;AFF3
glucose metabolic process (GO:0006006)	1/62	0.27202899800019026	0.33603582105905855	0	0	3.2197695179354002	4.191646025703603	APOD
generation of neurons (GO:0048699)	2/202	0.27542042799438177	0.33938854090368253	0	0	1.9698	2.5399714525336106	NTRK2;SEMA3A
organonitrogen compound catabolic process (GO:1901565)	1/63	0.27575318948424205	0.33938854090368253	0	0	3.1676780581283936	4.080758262825172	CYP3A5
positive regulation of Ras protein signal transduction (GO:0046579)	1/63	0.27575318948424205	0.33938854090368253	0	0	3.1676780581283936	4.080758262825172	IGF1
axon guidance (GO:0007411)	2/203	0.2773102499911486	0.3408886975500949	0	0	1.959900497512438	2.513804368738528	CXCL12;SEMA3A
negative regulation of intrinsic apoptotic signaling pathway (GO:2001243)	1/64	0.27945851435839386	0.3414474939069831	0	0	3.1172402954581173	3.974174096178889	CXCL12
regulation of cellular ketone metabolic process (GO:0010565)	1/64	0.27945851435839386	0.3414474939069831	0	0	3.1172402954581173	3.974174096178889	PDK4
diterpenoid metabolic process (GO:0016101)	1/64	0.27945851435839386	0.3414474939069831	0	0	3.1172402954581173	3.974174096178889	ADH1B
plasma membrane organization (GO:0007009)	1/64	0.27945851435839386	0.3414474939069831	0	0	3.1172402954581173	3.974174096178889	CAVIN2
tRNA processing (GO:0008033)	1/64	0.27945851435839386	0.3414474939069831	0	0	3.1172402954581173	3.974174096178889	TRMT9B
BMP signaling pathway (GO:0030509)	1/65	0.2831450673243588	0.3446983428296542	0	0	3.068378712871287	3.8716677019159285	TGFBR3
regulation of cell-matrix adhesion (GO:0001952)	1/65	0.2831450673243588	0.3446983428296542	0	0	3.068378712871287	3.8716677019159285	CCL21
tRNA modification (GO:0006400)	1/65	0.2831450673243588	0.3446983428296542	0	0	3.068378712871287	3.8716677019159285	TRMT9B
cell-cell junction assembly (GO:0007043)	1/66	0.2868129424498307	0.3479030637658596	0	0	3.021020563594821	3.7730282408666476	GJB2
cellular response to nutrient levels (GO:0031669)	1/66	0.2868129424498307	0.3479030637658596	0	0	3.021020563594821	3.7730282408666476	PDK4
positive regulation of T cell proliferation (GO:0042102)	1/66	0.2868129424498307	0.3479030637658596	0	0	3.021020563594821	3.7730282408666476	IGF1
peptidyl-threonine modification (GO:0018210)	1/67	0.290462233502279	0.35190616751237647	0	0	2.975097509750975	3.67805865550658	GALNT16
regulation of myeloid cell differentiation (GO:0045637)	1/68	0.29409303370539047	0.3552777398846903	0	0	2.9305452933353036	3.5865745853618005	ZBTB16
regulation of tyrosine phosphorylation of STAT protein (GO:0042509)	1/68	0.29409303370539047	0.3552777398846903	0	0	2.9305452933353036	3.5865745853618005	IGF1
phosphate-containing compound metabolic process (GO:0006796)	2/212	0.29430249286082977	0.3552777398846903	0	0	1.875047619047619	2.2934591575465215	PFKFB4;PLCB4
negative regulation of cellular catabolic process (GO:0031330)	1/69	0.2977054357946365	0.358099139953453	0	0	2.8873034362259755	3.498403379246233	LEPR
cellular response to decreased oxygen levels (GO:0036294)	1/69	0.2977054357946365	0.358099139953453	0	0	2.8873034362259755	3.498403379246233	PTGIS
synapse assembly (GO:0007416)	1/69	0.2977054357946365	0.358099139953453	0	0	2.8873034362259755	3.498403379246233	SDK2
positive regulation of protein modification process (GO:0031401)	2/214	0.29807264673827494	0.3581135016831718	0	0	1.8571698113207546	2.247951845167842	NTRK2;LEPR
neutrophil chemotaxis (GO:0030593)	1/70	0.3012995320852558	0.35984588666106376	0	0	2.8453149662792367	3.413383197114134	CCL21
establishment of protein localization to membrane (GO:0090150)	1/70	0.3012995320852558	0.35984588666106376	0	0	2.8453149662792367	3.413383197114134	ZDHHC11B
positive regulation of cell-substrate adhesion (GO:0010811)	1/70	0.3012995320852558	0.35984588666106376	0	0	2.8453149662792367	3.413383197114134	CCL21
kidney development (GO:0001822)	1/70	0.3012995320852558	0.35984588666106376	0	0	2.8453149662792367	3.413383197114134	ZBTB16
wound healing (GO:0042060)	1/70	0.3012995320852558	0.35984588666106376	0	0	2.8453149662792367	3.413383197114134	IGF1
negative regulation of neuron apoptotic process (GO:0043524)	1/71	0.30487541445898425	0.3628269395214358	0	0	2.8045261669024044	3.331362193114698	NTRK2
cellular response to BMP stimulus (GO:0071773)	1/71	0.30487541445898425	0.3628269395214358	0	0	2.8045261669024044	3.331362193114698	TGFBR3
gland development (GO:0048732)	1/71	0.30487541445898425	0.3628269395214358	0	0	2.8045261669024044	3.331362193114698	TGFBR3
cellular response to lipid (GO:0071396)	2/219	0.30748468425715425	0.3649068541325729	0	0	1.8139170506912443	2.139206795881093	AR;PDK4
negative regulation of epithelial cell proliferation (GO:0050680)	1/72	0.3084331743263414	0.3649068541325729	0	0	2.7648863477897088	3.2521977709861485	TGFBR3
cell junction organization (GO:0034330)	1/72	0.3084331743263414	0.3649068541325729	0	0	2.7648863477897088	3.2521977709861485	SDK2
negative regulation of supramolecular fiber organization (GO:1902904)	1/72	0.3084331743263414	0.3649068541325729	0	0	2.7648863477897088	3.2521977709861485	STMN2
cytoskeleton-dependent cytokinesis (GO:0061640)	1/72	0.3084331743263414	0.3649068541325729	0	0	2.7648863477897088	3.2521977709861485	CECR2
negative regulation of cell adhesion (GO:0007162)	1/73	0.3119729025515113	0.36736996001392913	0	0	2.7263476347634765	3.1757559046009254	ADAM22
regulation of hydrolase activity (GO:0051336)	1/73	0.3119729025515113	0.36736996001392913	0	0	2.7263476347634765	3.1757559046009254	NTRK2
granulocyte chemotaxis (GO:0071621)	1/73	0.3119729025515113	0.36736996001392913	0	0	2.7263476347634765	3.1757559046009254	CCL21
insulin receptor signaling pathway (GO:0008286)	1/73	0.3119729025515113	0.36736996001392913	0	0	2.7263476347634765	3.1757559046009254	PDK4
NIK/NF-kappaB signaling (GO:0038061)	1/74	0.3154946896665915	0.3706511039439676	0	0	2.688864776888648	3.101910514381356	CHI3L1
sphingolipid biosynthetic process (GO:0030148)	1/74	0.3154946896665915	0.3706511039439676	0	0	2.688864776888648	3.101910514381356	ABCA8
positive regulation of transcription by RNA polymerase II (GO:0045944)	6/908	0.31783782019665596	0.37296917666848567	0	0	1.316241685144124	1.5086946806935349	AR;IL33;IGF1;ZFPM2;MEOX2;DCN
integrin-mediated signaling pathway (GO:0007229)	1/75	0.3189986257224674	0.37389606363749667	0	0	2.6523949692266524	3.0305428997187303	ITGB6
actomyosin structure organization (GO:0031032)	1/76	0.3224848002656778	0.3762322669766241	0	0	2.616897689768977	2.961541217779602	TTN
cellular response to hormone stimulus (GO:0032870)	1/76	0.3224848002656778	0.3762322669766241	0	0	2.616897689768977	2.961541217779602	AR
positive regulation of interleukin-6 production (GO:0032755)	1/76	0.3224848002656778	0.3762322669766241	0	0	2.616897689768977	2.961541217779602	IL33
water-soluble vitamin metabolic process (GO:0006767)	1/76	0.3224848002656778	0.3762322669766241	0	0	2.616897689768977	2.961541217779602	SLC52A1
neutrophil migration (GO:1990266)	1/77	0.3259533025116196	0.37940061077564957	0	0	2.5823345492443983	2.8948000037910844	CCL21
positive regulation of tumor necrosis factor production (GO:0032760)	1/77	0.3259533025116196	0.37940061077564957	0	0	2.5823345492443983	2.8948000037910844	IL33
inflammatory response (GO:0006954)	2/230	0.3281031763228106	0.3814625164168317	0	0	1.725438596491228	1.9228756315679914	CCL21;CHI3L1
negative regulation of blood vessel morphogenesis (GO:2000181)	1/78	0.3294042210966763	0.3825339341767854	0	0	2.548669152629549	2.830219733780442	DCN
regulation of autophagy (GO:0010506)	2/231	0.32997030782298614	0.38275036856797473	0	0	1.717816593886463	1.9046336231497079	LEPR;DCN
regulation of cellular response to heat (GO:1900034)	1/79	0.3328376443087539	0.38518983405651425	0	0	2.5158669713125157	2.7677064187884053	CD34
negative regulation of NF-kappaB transcription factor activity (GO:0032088)	1/79	0.3328376443087539	0.38518983405651425	0	0	2.5158669713125157	2.7677064187884053	PTGIS
negative regulation of cellular component organization (GO:0051129)	1/80	0.3362536600102222	0.3878074248172815	0	0	2.4838952249655346	2.707171233721936	AR
regulation of protein localization to plasma membrane (GO:1903076)	1/80	0.3362536600102222	0.3878074248172815	0	0	2.4838952249655346	2.707171233721936	AR
response to interferon-gamma (GO:0034341)	1/80	0.3362536600102222	0.3878074248172815	0	0	2.4838952249655346	2.707171233721936	CCL21
negative regulation of protein modification process (GO:0031400)	1/81	0.3396523554957474	0.39038719993125814	0	0	2.4527227722772276	2.6485301757911484	TPPP
regulation of interleukin-8 production (GO:0032677)	1/81	0.3396523554957474	0.39038719993125814	0	0	2.4527227722772276	2.6485301757911484	CHI3L1
positive regulation of tumor necrosis factor superfamily cytokine production (GO:1903557)	1/81	0.3396523554957474	0.39038719993125814	0	0	2.4527227722772276	2.6485301757911484	IL33
cell-cell junction organization (GO:0045216)	1/82	0.3430338177845722	0.39382470196679814	0	0	2.4223200097787556	2.5917037463214982	SDK2
regulation of interleukin-1 beta production (GO:0032651)	1/83	0.34639813340988046	0.3962387281100797	0	0	2.392658778072929	2.5366166605461964	IGF1
regulation of osteoblast differentiation (GO:0045667)	1/83	0.34639813340988046	0.3962387281100797	0	0	2.392658778072929	2.5366166605461964	IGF1
glycoprotein biosynthetic process (GO:0009101)	1/83	0.34639813340988046	0.3962387281100797	0	0	2.392658778072929	2.5366166605461964	IGF1
axonogenesis (GO:0007409)	2/240	0.34670888709631975	0.3962387281100797	0	0	1.6521008403361344	1.7500205155374202	CXCL12;SEMA3A
lymphocyte differentiation (GO:0030098)	1/84	0.34974538840420183	0.39880469627990434	0	0	2.363712274841942	2.4831975779757074	LEPR
vascular transport (GO:0010232)	1/84	0.34974538840420183	0.39880469627990434	0	0	2.363712274841942	2.4831975779757074	LEPR
negative regulation of defense response (GO:0031348)	1/85	0.3530756685001142	0.4016933113409877	0	0	2.3354549740688353	2.4313788515254124	PTGIS
G1/S transition of mitotic cell cycle (GO:0000082)	1/85	0.3530756685001142	0.4016933113409877	0	0	2.3354549740688353	2.4313788515254124	KLF11
anterograde trans-synaptic signaling (GO:0098916)	2/244	0.35410638958405954	0.4024117708012762	0	0	1.6244628099173555	1.6864488594944798	DTNA;APBA2
regulation of Ras protein signal transduction (GO:0046578)	1/86	0.35638905886629263	0.40409468091926093	0	0	2.3078625509609783	2.381096298287925	IGF1
transport across blood-brain barrier (GO:0150104)	1/86	0.35638905886629263	0.40409468091926093	0	0	2.3078625509609783	2.381096298287925	LEPR
cellular protein metabolic process (GO:0044267)	3/417	0.35799791076658305	0.4054628023064222	0	0	1.4261455131020349	1.464976786315462	TMEM132A;IGF1;CHRDL1
negative regulation of angiogenesis (GO:0016525)	1/87	0.3596856443424082	0.40646090750801284	0	0	2.2809118121114436	2.332288983822041	DCN
protein targeting to membrane (GO:0006612)	1/87	0.3596856443424082	0.40646090750801284	0	0	2.2809118121114436	2.332288983822041	ZDHHC11B
metal ion transport (GO:0030001)	1/88	0.36296550931100985	0.40970798811365944	0	0	2.2545806304768408	2.284899024377763	CDH23
regulation of endothelial cell migration (GO:0010594)	1/89	0.366228737801746	0.41154801304811583	0	0	2.228847884788479	2.238871401812642	DCN
positive regulation of inflammatory response (GO:0050729)	1/89	0.366228737801746	0.41154801304811583	0	0	2.228847884788479	2.238871401812642	IL33
second-messenger-mediated signaling (GO:0019932)	1/89	0.366228737801746	0.41154801304811583	0	0	2.228847884788479	2.238871401812642	EDNRB
transforming growth factor beta receptor signaling pathway (GO:0007179)	1/89	0.366228737801746	0.41154801304811583	0	0	2.228847884788479	2.238871401812642	TGFBR3
positive regulation of autophagy (GO:0010508)	1/90	0.3694754132870333	0.4142727659547604	0	0	2.20369340304817	2.1941537934731956	DCN
positive regulation of binding (GO:0051099)	1/90	0.3694754132870333	0.4142727659547604	0	0	2.20369340304817	2.1941537934731956	IGF1
sensory perception of sound (GO:0007605)	1/91	0.37270561895828835	0.41696699657042696	0	0	2.179097909790979	2.1506964111098914	CDH23
toll-like receptor signaling pathway (GO:0002224)	1/91	0.37270561895828835	0.41696699657042696	0	0	2.179097909790979	2.1506964111098914	COLEC12
positive regulation of peptidyl-serine phosphorylation (GO:0033138)	1/93	0.37911695126655665	0.42366949764599676	0	0	2.131510977184675	2.0673749692075583	TENM1
negative regulation of cellular protein metabolic process (GO:0032269)	1/94	0.3822982421487303	0.4267515261195129	0	0	2.1084850420525925	2.027422724538319	EDNRB
sensory perception of light stimulus (GO:0050953)	1/95	0.38546339163987653	0.4298087375807473	0	0	2.0859490204339584	1.9885540869631606	CDH23
calcium ion homeostasis (GO:0055074)	1/97	0.3917455904459541	0.4358493986418562	0	0	2.042285478547855	1.9139128332862996	CXCL12
positive regulation of cold-induced thermogenesis (GO:0120162)	1/97	0.3917455904459541	0.4358493986418562	0	0	2.042285478547855	1.9139128332862996	LEPR
regulation of neuron apoptotic process (GO:0043523)	1/98	0.3948628007367752	0.4378676602229587	0	0	2.021128917015413	1.8780671757208598	NTRK2
regulation of peptidyl-serine phosphorylation (GO:0033135)	1/98	0.3948628007367752	0.4378676602229587	0	0	2.021128917015413	1.8780671757208598	TENM1
positive regulation of defense response (GO:0031349)	1/98	0.3948628007367752	0.4378676602229587	0	0	2.021128917015413	1.8780671757208598	IL33
negative regulation of signal transduction (GO:0009968)	2/267	0.3960324721840076	0.4382005839313718	0	0	1.4817358490566037	1.3724712704586857	APOD;DCN
protein deubiquitination (GO:0016579)	2/267	0.3960324721840076	0.4382005839313718	0	0	1.4817358490566037	1.3724712704586857	AR;IL33
organic anion transport (GO:0015711)	1/99	0.39796419152463736	0.4398551590535466	0	0	2.0004041220448574	1.8431588529017409	SLC52A1
positive regulation of transcription, DNA-templated (GO:0045893)	7/1183	0.3991492813181972	0.44068179142250036	0	0	1.1730576441102758	1.0773593591765434	AR;IL33;ZBTB16;IGF1;ZFPM2;MEOX2;DCN
regulation of transforming growth factor beta receptor signaling pathway (GO:0017015)	1/100	0.40104984239534247	0.44229566863731423	0	0	1.9800980098009802	1.8091552855878605	TGFBR3
positive regulation of cell cycle process (GO:0090068)	1/101	0.4041198324262492	0.4451943071974418	0	0	1.9601980198019802	1.7760253215884496	IGF1
protein O-linked glycosylation (GO:0006493)	1/102	0.407174240334478	0.44612134158386285	0	0	1.9406920890108812	1.7437391595891547	GALNT16
calcium-mediated signaling (GO:0019722)	1/102	0.407174240334478	0.44612134158386285	0	0	1.9406920890108812	1.7437391595891547	EDNRB
cell junction assembly (GO:0034329)	1/102	0.407174240334478	0.44612134158386285	0	0	1.9406920890108812	1.7437391595891547	SDK2
positive regulation of cell growth (GO:0030307)	1/102	0.407174240334478	0.44612134158386285	0	0	1.9406920890108812	1.7437391595891547	IGF1
mitotic sister chromatid segregation (GO:0000070)	1/102	0.407174240334478	0.44612134158386285	0	0	1.9406920890108812	1.7437391595891547	TTN
inorganic cation transmembrane transport (GO:0098662)	2/274	0.40855564297150576	0.4471488470307034	0	0	1.4430882352941177	1.291747475208777	SCN9A;SCN3B
chromatin remodeling (GO:0006338)	1/103	0.41021314438515183	0.44847597564016595	0	0	1.9215686274509804	1.712268278847383	CECR2
protein modification by small protein removal (GO:0070646)	2/276	0.41211116019732286	0.4500628921764913	0	0	1.4324087591240875	1.269776162214417	AR;IL33
steroid metabolic process (GO:0008202)	1/104	0.41323662250103704	0.45080358818294947	0	0	1.9028164952417572	1.6815853722527565	CYP3A5
plasma membrane bounded cell projection assembly (GO:0120031)	2/278	0.41565635964301834	0.4529530924542297	0	0	1.4218840579710146	1.2482669222221467	ABLIM3;CCL21
activation of GTPase activity (GO:0090630)	1/105	0.4162447522844623	0.45310443877185524	0	0	1.8844249809596345	1.651664283870883	CCL21
small GTPase mediated signal transduction (GO:0007264)	1/106	0.41923761079296107	0.4558700233865208	0	0	1.8663837812352664	1.6224799513447534	IGF1
negative regulation of nucleic acid-templated transcription (GO:1903507)	3/464	0.42284623646073255	0.45929849822458885	0	0	1.2776572668112798	1.0997392419048206	ZBTB16;ZFPM2;FOXP2
positive regulation of programmed cell death (GO:0043068)	2/286	0.42973086903957747	0.4662741829837396	0	0	1.381267605633803	1.1666133048731968	KLF11;KCNMA1
cellular divalent inorganic cation homeostasis (GO:0072503)	1/111	0.43397550823954073	0.47037345409188935	0	0	1.781098109810981	1.4868022448306373	CXCL12
regulation of cytoskeleton organization (GO:0051493)	1/112	0.4368783380844716	0.47250361028878474	0	0	1.764962982784765	1.4615667730033788	TPPP
regulation of macroautophagy (GO:0016241)	1/112	0.4368783380844716	0.47250361028878474	0	0	1.764962982784765	1.4615667730033788	DCN
positive regulation of metabolic process (GO:0009893)	1/113	0.43976642602899374	0.4751174249059225	0	0	1.749115983026874	1.4369189700230403	LEPR
calcium ion transport (GO:0006816)	1/115	0.44549867250883485	0.4806190253318834	0	0	1.7182560361299288	1.3893148391972197	CDH23
neutrophil degranulation (GO:0043312)	3/481	0.44581229036241166	0.4806190253318834	0	0	1.2311398503867124	0.9945853021362541	CFD;FGL2;CHI3L1
regulation of protein-containing complex assembly (GO:0043254)	1/116	0.4483429782015373	0.4823156051517072	0	0	1.703228583727938	1.3663244567345234	TPPP
ion transport (GO:0006811)	1/116	0.4483429782015373	0.4823156051517072	0	0	1.703228583727938	1.3663244567345234	PIEZO2
negative regulation of apoptotic process (GO:0043066)	3/485	0.4511663950516357	0.4843191972439284	0	0	1.2206714447378348	0.9715556696265423	NTRK2;PDK4;IGF1
neutrophil activation involved in immune response (GO:0002283)	3/485	0.4511663950516357	0.4843191972439284	0	0	1.2206714447378348	0.9715556696265423	CFD;FGL2;CHI3L1
regulation of transcription by RNA polymerase II (GO:0006357)	12/2206	0.45232690332259196	0.4850484239884816	0	0	1.0759039805530235	0.8535685554377994	AR;KLF11;IL33;EDNRB;ZBTB16;IGF1;SOX6;ZFPM2;MEOX2;FOXP2;DCN;TBX18
negative regulation of response to external stimulus (GO:0032102)	1/118	0.45398831962390174	0.4857964184510541	0	0	1.673944317508674	1.321886724657969	PTGIS
positive regulation of protein-containing complex assembly (GO:0031334)	1/118	0.45398831962390174	0.4857964184510541	0	0	1.673944317508674	1.321886724657969	TPPP
neutrophil mediated immunity (GO:0002446)	3/488	0.4551686328227418	0.48654292882855116	0	0	1.212933458294283	0.9546845293875655	CFD;FGL2;CHI3L1
innate immune response (GO:0045087)	2/302	0.45734030591763897	0.4883464283527332	0	0	1.3065333333333333	1.022136973716815	CFD;COLEC12
cytoskeleton organization (GO:0007010)	1/120	0.4595764503398224	0.49021488036247723	0	0	1.6456443963724103	1.2794061928270828	CECR2
cellular response to interferon-gamma (GO:0071346)	1/121	0.46234924133329824	0.4926512000676159	0	0	1.6318481848184818	1.2588643799341437	CCL21
chemical synaptic transmission (GO:0007268)	2/306	0.4641243291239614	0.494020405234375	0	0	1.289078947368421	0.9895006248256311	DTNA;APBA2
potassium ion transport (GO:0006813)	1/122	0.4651079444590589	0.49454515613368283	0	0	1.6182800098191636	1.2387703059815853	KCNMA1
protein phosphorylation (GO:0006468)	3/496	0.46578308727105594	0.49474115065250196	0	0	1.1927592353555843	0.9113100781318668	TGFBR3;NTRK2;PDK4
positive regulation of epithelial cell proliferation (GO:0050679)	1/123	0.4678526306614795	0.49641626495449614	0	0	1.6049342639181952	1.2191111554114225	IGF1
protein targeting (GO:0006605)	1/125	0.47330023381689423	0.5011414240414175	0	0	1.5788885340146919	1.1810486451978301	ZDHHC11B
regulation of phosphorylation (GO:0042325)	1/125	0.47330023381689423	0.5011414240414175	0	0	1.5788885340146919	1.1810486451978301	AR
circulatory system development (GO:0072359)	1/126	0.4760032908366396	0.5029468733368267	0	0	1.5661782178217822	1.162621877147802	ZFPM2
synapse organization (GO:0050808)	1/126	0.4760032908366396	0.5029468733368267	0	0	1.5661782178217822	1.162621877147802	SDK2
cellular response to insulin stimulus (GO:0032869)	1/129	0.4840303160256479	0.5108927314700032	0	0	1.5292388613861385	1.1096275507822333	PDK4
positive regulation of nucleic acid-templated transcription (GO:1903508)	3/511	0.4854425102654054	0.511847332999507	0	0	1.156645192078263	0.8359010166597327	AR;ZBTB16;IGF1
cellular response to hypoxia (GO:0071456)	1/131	0.4893138983023021	0.515390187553522	0	0	1.5055597867479056	1.0761004785095143	PTGIS
negative regulation of gene expression (GO:0010629)	2/322	0.49076132050606347	0.5163751681316409	0	0	1.223625	0.870973067053943	IGF1;CD34
regulation of cell motility (GO:2000145)	1/133	0.49454390098005757	0.5192710960290605	0	0	1.4825982598259826	1.043926127965857	CCL21
transmembrane receptor protein serine/threonine kinase signaling pathway (GO:0007178)	1/133	0.49454390098005757	0.5192710960290605	0	0	1.4825982598259826	1.043926127965857	TGFBR3
protein localization to plasma membrane (GO:0072659)	1/136	0.502289618879436	0.5268552922273377	0	0	1.4494316098276494	0.9980472924442138	SCN3B
transcription initiation from RNA polymerase II promoter (GO:0006367)	1/140	0.5124346910952726	0.5363802374081358	0	0	1.407436427095947	0.9409866726994145	AR
protein localization to cell periphery (GO:1990778)	1/140	0.5124346910952726	0.5363802374081358	0	0	1.407436427095947	0.9409866726994145	SCN3B
Ras protein signal transduction (GO:0007265)	1/142	0.5174301670448507	0.5410473115987651	0	0	1.3873323502563022	0.914086518194745	IGF1
receptor-mediated endocytosis (GO:0006898)	1/143	0.5199088659087284	0.5419525717021699	0	0	1.3774926788453494	0.9010203589432639	COLEC12
negative regulation of DNA-binding transcription factor activity (GO:0043433)	1/143	0.5199088659087284	0.5419525717021699	0	0	1.3774926788453494	0.9010203589432639	PTGIS
nitrogen compound transport (GO:0071705)	1/143	0.5199088659087284	0.5419525717021699	0	0	1.3774926788453494	0.9010203589432639	SLC52A1
negative regulation of cellular macromolecule biosynthetic process (GO:2000113)	3/547	0.5311783818632354	0.5529602345181606	0	0	1.0780971479500892	0.6820661153275316	ZBTB16;ZFPM2;FOXP2
regulation of cytosolic calcium ion concentration (GO:0051480)	1/148	0.5321145113914838	0.5529602345181606	0	0	1.3303024179969016	0.839283227024703	CDH23
positive regulation of transferase activity (GO:0051347)	1/148	0.5321145113914838	0.5529602345181606	0	0	1.3303024179969016	0.839283227024703	NTRK2
positive regulation of hydrolase activity (GO:0051345)	1/149	0.5345185108891062	0.5548863635182483	0	0	1.3212469895638213	0.8276144708262271	CCL21
regulation of cytokine production (GO:0001817)	1/150	0.5369102790154152	0.5562235984044589	0	0	1.3123131105056813	0.816159381944901	IL33
cellular response to organic cyclic compound (GO:0071407)	1/150	0.5369102790154152	0.5562235984044589	0	0	1.3123131105056813	0.816159381944901	AR
actin filament organization (GO:0007015)	1/152	0.5416573674022784	0.5605653247859309	0	0	1.2948003409612485	0.7938701096964502	TTN
positive regulation of protein kinase activity (GO:0045860)	1/154	0.5463562659117879	0.5648483241426484	0	0	1.2777454216009836	0.7723766817717403	CCL21
positive regulation of NF-kappaB transcription factor activity (GO:0051092)	1/155	0.5486877954904755	0.5666775592770485	0	0	1.2693840812652695	0.7619169205092237	AR
regulation of cell differentiation (GO:0045595)	1/156	0.551007458939614	0.5684908071761832	0	0	1.2611306291919515	0.7516425981968115	AR
cellular response to starvation (GO:0009267)	1/158	0.5556114260296826	0.5726547213066667	0	0	1.2449391435958883	0.7316334339029893	PDK4
protein autophosphorylation (GO:0046777)	1/159	0.5578958484557841	0.5744218746102455	0	0	1.2369971174332623	0.7218904708902872	NTRK2
negative regulation of canonical Wnt signaling pathway (GO:0090090)	1/165	0.5713602195158001	0.5876847972162514	0	0	1.1913788939869596	0.666856954807839	TBX18
DNA-templated transcription, initiation (GO:0006352)	1/168	0.5779393269282427	0.5938459139079191	0	0	1.1697990158297267	0.641384875357916	AR
peptidyl-serine modification (GO:0018209)	1/169	0.580110064215273	0.5954693938177141	0	0	1.1627769919849127	0.6331755920373946	GALNT16
neuron projection development (GO:0031175)	1/171	0.5844184274950692	0.5986725354827539	0	0	1.1489807804309842	0.6171613157314211	STMN2
positive regulation of I-kappaB kinase/NF-kappaB signaling (GO:0043123)	1/171	0.5844184274950692	0.5986725354827539	0	0	1.1489807804309842	0.6171613157314211	CCL21
defense response to bacterium (GO:0042742)	1/176	0.5949987693872373	0.6088921416673454	0	0	1.115869872701556	0.5793551093667995	COLEC12
protein stabilization (GO:0050821)	1/179	0.601218483726814	0.6146330949255867	0	0	1.09689620647458	0.558097364087282	IGF1
cellular protein modification process (GO:0006464)	5/1025	0.6044000131464768	0.6172595878942742	0	0	0.9540125328481909	0.4803634621255077	KRT2;ZBTB16;TMEM132A;PDK4;CHRDL1
protein localization to membrane (GO:0072657)	1/195	0.6328269973376213	0.6456372604416217	0	0	1.0056139634582015	0.46012691515213006	SCN3B
organelle assembly (GO:0070925)	2/425	0.6412796060658591	0.6535994367182871	0	0	0.9208037825059102	0.4091036494185654	ABLIM3;CD34
negative regulation of multicellular organismal process (GO:0051241)	1/214	0.6671533576365298	0.6785979661933623	0	0	0.9150281225305629	0.3703442164522435	TBX18
positive regulation of GTPase activity (GO:0043547)	1/214	0.6671533576365298	0.6785979661933623	0	0	0.9150281225305629	0.3703442164522435	CCL21
regulation of I-kappaB kinase/NF-kappaB signaling (GO:0043122)	1/224	0.6839231628311536	0.6949541815864948	0	0	0.873551480708609	0.33187068333947173	CCL21
cilium organization (GO:0044782)	1/228	0.6903943469226466	0.7008232645498769	0	0	0.8579840362890915	0.3178765024471359	ABLIM3
apoptotic process (GO:0006915)	1/231	0.6951614796986189	0.7049524864549375	0	0	0.846663796814464	0.3078563676259907	ZBTB16
positive regulation of DNA-binding transcription factor activity (GO:0051091)	1/246	0.7179284511823544	0.7273084208962947	0	0	0.7942210547585371	0.26319323417201546	AR
regulation of transcription, DNA-templated (GO:0006355)	10/2244	0.7208614102400268	0.7295464874718343	0	0	0.8594449418084154	0.2813035307265309	AR;TENM1;KLF11;ZBTB16;IGF1;SOX6;ZFPM2;MEOX2;FOXP2;TBX18
regulation of apoptotic process (GO:0042981)	3/742	0.7347533038010312	0.7428599099613235	0	0	0.7856234879238939	0.24214524634461018	KLF11;KCNMA1;IGF1
protein-containing complex assembly (GO:0065003)	1/267	0.746999495666394	0.7544844605528307	0	0	0.7307377354276781	0.21314945198051835	CXCL12
MAPK cascade (GO:0000165)	1/303	0.7900940008904	0.7972119648623855	0	0	0.6424496754311193	0.15136329710690036	IGF1
cilium assembly (GO:0060271)	1/314	0.8017488389141779	0.8081628296254914	0	0	0.6195236137032234	0.13688986866849057	ABLIM3
transcription by RNA polymerase II (GO:0006366)	1/320	0.8078335159232233	0.8134827013492599	0	0	0.6076849064216766	0.12967952535036006	AR
cellular response to oxygen-containing compound (GO:1901701)	1/323	0.8108061361899579	0.8156612627539696	0	0	0.6019310005534715	0.12624075941300167	PDK4
negative regulation of programmed cell death (GO:0043069)	1/381	0.8601040116562394	0.8643916687432596	0	0	0.5085461177696717	0.07663889327137564	IGF1
phosphorylation (GO:0016310)	1/400	0.8733008391549189	0.8767801253666915	0	0	0.4838581602521154	0.06555077070713729	PDK4
organelle organization (GO:0006996)	1/420	0.8858614699955397	0.8885058325925412	0	0	0.4602897043880999	0.05578467033887791	CECR2
regulation of nucleic acid-templated transcription (GO:1903506)	1/430	0.8916711429102363	0.8934438489597596	0	0	0.4493295483394493	0.051519177139352244	SOX6
regulation of intracellular signal transduction (GO:1902531)	1/437	0.8955627135468128	0.8964520508988951	0	0	0.4419565809791988	0.04874914915102465	NTRK2
regulation of cellular macromolecule biosynthetic process (GO:2000112)	1/468	0.9111978593372736	0.9111978593372736	0	0	0.41196175292047404	0.03831047225037898	SOX6
