# Supplementary material for: In vivo tumor immune microenvironment phenotypes correlate with inflammation and vasculature to predict immunotherapy response
Source: Nat Commun. 2022 Sep 9;13:5312. doi: 10.1038/s41467-022-32738-7 (PMC9463451; doi:10.1038/s41467-022-32738-7)
Supplement: Supplementary file 8 — Source Data [file 41467_2022_32738_MOESM8_ESM.zip › source data/Figure 3_S3/enrichr_module2_module5/module5_enrichr/Human_Gene_Atlas_table.txt]

Term	Overlap	P-value	Adjusted P-value	Old P-value	Old Adjusted P-value	Odds Ratio	Combined Score	Genes
Uterus	9/201	8.940527011190514E-7	4.649074045819068E-5	0	0	9.932459677419354	138.33434321916525	MFAP5;CXCL12;SYNPO2;KCNMA1;MYH11;CSPG4;IGF1;CHRDL1;DCN
Adipocyte	8/181	4.095071101941282E-6	1.0647184865047335E-4	0	0	9.703603492805312	120.38025077978304	MFAP5;AR;SRPX;ADH1B;PDGFD;OMD;CHRDL1;DCN
Ovary	4/41	5.585246506259105E-5	9.681093944182448E-4	0	0	21.90954219525648	214.55569680738765	TGFBR3;ABCA10;CFH;PDK4
Placenta	7/405	0.004714033657481978	0.061282437547265714	0	0	3.6101560433747686	19.34036887522428	TGFBR3;COLEC12;ITIH5;ABLIM3;MAOA;SVEP1;CD34
SuperiorCervicalGanglion	8/602	0.011887123071922185	0.12362607994799073	0	0	2.7658141700694894	12.25891692779166	ABCA10;DCT;CNTNAP3B;OMD;KCNMA1;ADAM22;CHI3L1;ZNF385D
Fetallung	2/41	0.018558778906954777	0.16084275052694139	0	0	10.184102564102565	40.60210582978711	LEPR;MEOX2
SmoothMuscle	5/363	0.03830787069172879	0.28040385166834003	0	0	2.8134538962160915	9.177767681430753	MFAP5;SRPX;IL33;PTGIS;TMEM132A
colon	4/258	0.043139054102821546	0.28040385166834003	0	0	3.1566768439659327	9.922466179125257	SYNM;MAOA;SYNPO2;MYH11
CiliaryGanglion	4/278	0.05401288142245361	0.3120744259963986	0	0	2.923283181885893	8.531697604480916	ABCA10;PKHD1L1;SDK2;TTN
OlfactoryBulb	2/83	0.06715992022160129	0.3492315851523267	0	0	4.893086419753087	13.214653951367895	APOD;ABCA8
Spinalcord	2/105	0.10039104986556256	0.38103759379054625	0	0	3.8436893203883495	8.83542030176195	EDNRB;DTNA
retina	3/218	0.10050917874953076	0.38103759379054625	0	0	2.7742071881606765	6.373758283718214	EDNRB;DTNA;DCT
AdrenalCortex	2/106	0.10199452706337898	0.38103759379054625	0	0	3.8065384615384614	8.689703505030748	TNXB;PDGFD
small intestine	3/220	0.10258704448207014	0.38103759379054625	0	0	2.7483591677140065	6.258133725689676	SYNM;MAOA;CYP3A5
Skin	2/111	0.1101166897144182	0.38173785767664975	0	0	3.631009174311927	8.010785670494332	ABCA10;KRT2
Wholebrain	3/240	0.12427525092520969	0.4038945655069315	0	0	2.5138729062779697	5.242069586439478	NTRK2;NRN1;APBA2
Appendix	2/127	0.137148835073635	0.4195140837546482	0	0	3.16368	6.285246849096425	ABCA10;MYH11
CerebellumPeduncles	2/137	0.15471485015711253	0.44695401156499176	0	0	2.9278518518518517	5.463873778039772	ZFPM2;AFF3
Lymphnode	1/37	0.1725058575997924	0.4721212944836424	0	0	5.462596259625963	9.599551979063234	CCL21
Fetalbrain	3/325	0.230614077300187	0.5970485292554085	0	0	1.842273668360625	2.702633206333183	STMN2;SCN3B;SOBP
Amygdala	3/345	0.2578137604297295	0.5970485292554085	0	0	1.7327662590820485	2.3487955308617123	NTRK2;DTNA;SCN3B
GlobusPallidus	1/59	0.2607422704872568	0.5970485292554085	0	0	3.3868214407647663	4.5526426981721455	TPPP
TrigeminalGanglion	2/196	0.2640791571706615	0.5970485292554085	0	0	2.031340206185567	2.704742450601996	ADAM22;CSPG4
FetalThyroid	1/66	0.2868129424498307	0.6181270537162573	0	0	3.021020563594821	3.7730282408666476	ABCA10
DorsalRootGanglion	1/69	0.2977054357946365	0.6181270537162573	0	0	2.8873034362259755	3.498403379246233	SDK2
Thyroid	3/388	0.3174905153104904	0.6181270537162573	0	0	1.5358520267611178	1.7620942944467146	FAM189A2;PKHD1L1;MATN2
SubthalamicNucleus	1/77	0.3259533025116196	0.6181270537162573	0	0	2.5823345492443983	2.8948000037910844	SDK2
Thalamus	1/79	0.3328376443087539	0.6181270537162573	0	0	2.5158669713125157	2.7677064187884053	PLCB4
Hypothalamus	1/97	0.3917455904459541	0.6844288546104104	0	0	2.042285478547855	1.9139128332862996	DTNA
UterusCorpus	1/98	0.3948628007367752	0.6844288546104104	0	0	2.021128917015413	1.8780671757208598	CHI3L1
BronchialEpithelialCells	2/280	0.41919108257243115	0.6875603089862572	0	0	1.4115107913669065	1.227207595303407	GJB2;ITGB6
Cerebellum	1/108	0.4251778207952197	0.6875603089862572	0	0	1.8313130378458407	1.5662264388401705	ZFPM2
pineal night	4/674	0.4516538742177963	0.6875603089862572	0	0	1.1713676515382272	0.9310488772744075	PLCB4;KCNMA1;LSAMP;MATN2
Lung	2/299	0.4522205586728445	0.6875603089862572	0	0	1.31993265993266	1.0474790984939346	ZBTB16;CSPG4
PancreaticIslet	1/123	0.4678526306614795	0.6875603089862572	0	0	1.6049342639181952	1.2191111554114225	PDK4
Fetalliver	1/126	0.4760032908366396	0.6875603089862572	0	0	1.5661782178217822	1.162621877147802	LEPR
PrefrontalCortex	3/521	0.4983604605175005	0.7003984850516224	0	0	1.1337311337311338	0.7895662412705036	NTRK2;DTNA;APBA2
CD105+ Endothelial	2/370	0.5655536664625627	0.773915543580349	0	0	1.061413043478261	0.6049524564971236	CXCL12;LEPR
Liver	3/618	0.6144059451500288	0.8168073330016189	0	0	0.9501355013550136	0.4628104524338561	AR;CFH;IGF1
Heart	2/415	0.6283133330781684	0.8168073330016189	0	0	0.9435835351089589	0.4384986481572759	CFD;LILRB5
SkeletalMuscle	2/441	0.6612910722966714	0.8368690944122653	0	0	0.8865148063781321	0.36662811351290725	LILRB5;TTN
CD33+ Myeloid	3/679	0.677676952523186	0.8368690944122653	0	0	0.8616639770485924	0.33526016298774636	KLF11;FGL2;KCTD12
pineal day	3/694	0.6920263665332195	0.8368690944122653	0	0	0.8423014515633908	0.31007746279429776	KCNMA1;LSAMP;MATN2
Prostate	1/249	0.7222755640795934	0.8473833057406968	0	0	0.784493771957841	0.2552339074293628	MYH11
WholeBlood	2/514	0.7415154509066094	0.8473833057406968	0	0	0.757265625	0.22646731277482393	CHI3L1;CNTN3
AtrioventricularNode	1/269	0.7496083089244626	0.8473833057406968	0	0	0.7252105807595685	0.2090089264550866	PKHD1L1
Colorectaladenocarcinoma	1/292	0.777761094702552	0.8605016366921852	0	0	0.667108978939131	0.16766842106282986	GLDN
CD14+ Monocytes	1/383	0.8615548992697487	0.933351140875561	0	0	0.5058317350059613	0.0753772746550266	FGL2
CD19+ BCells(neg. sel.)	1/412	0.8809924760220703	0.9349307908805645	0	0	0.46944183469441836	0.05948118787454032	AFF3
CD56+ NKCells	2/752	0.9005988419039648	0.9366227955801234	0	0	0.5106133333333334	0.05345884523842241	TGFBR3;PDGFD
BDCA4+ DendriticCells	1/495	0.9229117523604161	0.9368490930827279	0	0	0.38890447749228363	0.031198562231970046	P2RY14
CD4+ Tcells	1/533	0.9368490930827279	0.9368490930827279	0	0	0.36041837266433413	0.02351119440593278	APBA2
