# Supplementary material for: In vivo tumor immune microenvironment phenotypes correlate with inflammation and vasculature to predict immunotherapy response
Source: Nat Commun. 2022 Sep 9;13:5312. doi: 10.1038/s41467-022-32738-7 (PMC9463451; doi:10.1038/s41467-022-32738-7)
Supplement: Supplementary file 8 — Source Data [file 41467_2022_32738_MOESM8_ESM.zip › source data/Figure 3_S3/enrichr_module2_module5/module5_enrichr/GO_Cellular_Component_2021_table.txt]

Term	Overlap	P-value	Adjusted P-value	Old P-value	Old Adjusted P-value	Odds Ratio	Combined Score	Genes
collagen-containing extracellular matrix (GO:0062023)	12/380	5.405404849077319E-7	4.216215782280309E-5	0	0	7.076086956521739	102.1128618617811	ITIH5;MFAP5;SRPX;CXCL12;TNXB;MMRN1;FGL2;CSPG4;DCN;ANGPTL1;CDON;MATN2
neuron projection (GO:0043005)	9/556	0.0021536270522856185	0.06960934908708435	0	0	3.4235419001002536	21.02260774984608	TENM1;NTRK2;SEMA3A;SCN9A;STMN2;ADAM22;APOD;CNTN3;CCDC141
voltage-gated sodium channel complex (GO:0001518)	2/17	0.0033321166769984686	0.06960934908708435	0	0	26.510666666666665	151.2207540022897	SCN9A;SCN3B
caveola (GO:0005901)	3/60	0.0035697102095940693	0.06960934908708435	0	0	10.548112706007442	59.44147216299201	PTGIS;CAVIN2;KCNMA1
platelet alpha granule lumen (GO:0031093)	3/67	0.0048704868170978775	0.07597959434672688	0	0	9.391098484848484	50.0034803499015	CFD;MMRN1;IGF1
sodium channel complex (GO:0034706)	2/25	0.0071578890784244915	0.08411693125674548	0	0	17.282608695652176	85.36813977232643	SCN9A;SCN3B
plasma membrane raft (GO:0044853)	3/82	0.008522590086330106	0.08411693125674548	0	0	7.602224779439969	36.224867027197966	PTGIS;CAVIN2;KCNMA1
intermediate filament cytoskeleton (GO:0045111)	3/84	0.009102887923443008	0.08411693125674548	0	0	7.413767302656192	34.83850516268283	SYNM;DTNA;KRT2
lysosomal lumen (GO:0043202)	3/86	0.00970579976039371	0.08411693125674548	0	0	7.234392113910186	33.531636479489684	OMD;CSPG4;DCN
platelet alpha granule (GO:0031091)	3/90	0.010980135413536544	0.08564505622558503	0	0	6.900383141762452	31.132234428843127	CFD;MMRN1;IGF1
Golgi lumen (GO:0005796)	3/100	0.01457217853152271	0.10332999322352467	0	0	6.185879412683536	26.15786422245009	OMD;CSPG4;DCN
axon (GO:0030424)	4/204	0.020575884645902813	0.13374325019836827	0	0	4.02	15.612214859494337	NTRK2;SEMA3A;SCN9A;ADAM22
intermediate filament (GO:0005882)	2/50	0.02691772640191098	0.16150635841146588	0	0	8.270833333333334	29.898816321570965	SYNM;KRT2
intracellular organelle lumen (GO:0070013)	9/848	0.029183131446685443	0.1625917323458189	0	0	2.1983544157791535	7.769345973783129	CFD;PDGFD;OMD;TMEM132A;FGL2;PDK4;CSPG4;CHRDL1;DCN
vacuolar lumen (GO:0005775)	3/161	0.04934899061585203	0.21105328352667904	0	0	3.7859608745684694	11.391342820566663	OMD;CSPG4;DCN
ISWI-type complex (GO:0031010)	1/10	0.049856051675230315	0.21105328352667904	0	0	21.88008800880088	65.60996868685889	CECR2
microfibril (GO:0001527)	1/11	0.05470419842989522	0.21105328352667904	0	0	19.69108910891089	57.218658530075224	MFAP5
integral component of postsynaptic density membrane (GO:0099061)	1/11	0.05470419842989522	0.21105328352667904	0	0	19.69108910891089	57.218658530075224	ADAM22
intrinsic component of postsynaptic density membrane (GO:0099146)	1/11	0.05470419842989522	0.21105328352667904	0	0	19.69108910891089	57.218658530075224	ADAM22
melanosome membrane (GO:0033162)	1/12	0.059527849199832554	0.21105328352667904	0	0	17.900090009000902	50.50172123995827	DCT
chitosome (GO:0045009)	1/12	0.059527849199832554	0.21105328352667904	0	0	17.900090009000902	50.50172123995827	DCT
pigment granule membrane (GO:0090741)	1/12	0.059527849199832554	0.21105328352667904	0	0	17.900090009000902	50.50172123995827	DCT
integral component of plasma membrane (GO:0005887)	12/1454	0.06633389904896865	0.2249584402530241	0	0	1.7065187239944521	4.6298778164025745	TGFBR3;TENM1;NTRK2;GJB2;EDNRB;SEMA3A;SCN9A;KCNMA1;SLC52A1;CSPG4;SCN3B;CD34
muscle myosin complex (GO:0005859)	1/15	0.07385304727236812	0.23042150748978854	0	0	14.062234794908063	36.6416559464346	MYH11
integral component of postsynaptic specialization membrane (GO:0099060)	1/15	0.07385304727236812	0.23042150748978854	0	0	14.062234794908063	36.6416559464346	ADAM22
secretory granule lumen (GO:0034774)	4/316	0.0783786747323716	0.23513602419711482	0	0	2.562271062271062	6.524063276616238	CFD;MMRN1;CHI3L1;IGF1
supramolecular fiber (GO:0099512)	1/19	0.09261772960228992	0.2675623299621709	0	0	10.935093509350935	26.017591233462856	MFAP5
condensed nuclear chromosome (GO:0000794)	1/20	0.09724977164099889	0.2709100781427826	0	0	10.359041167274622	24.14146206514577	TTN
connexin complex (GO:0005922)	1/21	0.10185839864661637	0.27396396877365786	0	0	9.840594059405941	22.477606252769743	GJB2
gap junction (GO:0005921)	1/24	0.11554495844655777	0.29072602447843565	0	0	8.55574687903573	18.464119473101512	GJB2
pigment granule (GO:0048770)	1/24	0.11554495844655777	0.29072602447843565	0	0	8.55574687903573	18.464119473101512	DCT
ficolin-1-rich granule lumen (GO:1904813)	2/123	0.13025610587298203	0.2929490367725116	0	0	3.2689256198347105	6.662896540498879	CFD;FGL2
melanosome (GO:0042470)	1/28	0.13347293752000114	0.2929490367725116	0	0	7.286762009534287	14.674493305715684	DCT
focal adhesion (GO:0005925)	4/387	0.13588572144462216	0.2929490367725116	0	0	2.079714392284329	4.150987286195179	KLF11;SYNPO2;CSPG4;ITGB6
secretory vesicle (GO:0099503)	1/29	0.13789841450708185	0.2929490367725116	0	0	7.026166902404526	13.920508802784749	IGF1
exocytic vesicle (GO:0070382)	1/30	0.14230151047491377	0.2929490367725116	0	0	6.7835438716285426	13.226602405790088	IGF1
cell-substrate junction (GO:0030055)	4/394	0.14230536319976805	0.2929490367725116	0	0	2.0416535845107275	3.980775499975754	KLF11;SYNPO2;CSPG4;ITGB6
polymeric cytoskeletal fiber (GO:0099513)	3/256	0.14271876150455692	0.2929490367725116	0	0	2.3529764043598034	4.580961026769939	SYNM;KRT2;TPPP
catenin complex (GO:0016342)	1/31	0.14668233749516316	0.2933646749903263	0	0	6.557095709570957	12.586253414445132	CDH23
endoplasmic reticulum lumen (GO:0005788)	3/285	0.17824022704150885	0.34756844273094223	0	0	2.107887384483129	3.6353111668111384	PDGFD;TMEM132A;CHRDL1
cytoskeleton (GO:0005856)	5/600	0.19200373963892953	0.36527540711796347	0	0	1.6722689075630253	2.7596457608548812	TENM1;SYNM;DTNA;ABLIM3;SYNPO2
cornified envelope (GO:0001533)	1/43	0.19755532557176078	0.36688846177612716	0	0	4.6808109382366805	7.591042436779819	KRT2
lysosome (GO:0005764)	4/477	0.22635333915291314	0.4095758898951048	0	0	1.6762307459981878	2.4903057065494227	OMD;CSPG4;CD34;DCN
sarcolemma (GO:0042383)	1/52	0.2337282600685548	0.4095758898951048	0	0	3.853038245000971	5.600761443888233	SYNM
ficolin-1-rich granule (GO:0101002)	2/184	0.2414186724660594	0.4095758898951048	0	0	2.1665934065934067	3.0792115633849355	CFD;FGL2
condensed chromosome (GO:0000793)	1/54	0.24154475557916438	0.4095758898951048	0	0	3.7072669531104054	5.266916012992776	TTN
specific granule lumen (GO:0035580)	1/62	0.27202899800019026	0.4514523796598902	0	0	3.2197695179354002	4.191646025703603	CHI3L1
voltage-gated potassium channel complex (GO:0008076)	1/73	0.3119729025515113	0.5069559666462058	0	0	2.7263476347634765	3.1757559046009254	KCNMA1
potassium channel complex (GO:0034705)	1/80	0.3362536600102222	0.5352609281795374	0	0	2.4838952249655346	2.707171233721936	KCNMA1
nuclear chromosome (GO:0000228)	1/83	0.34639813340988046	0.5403810881194135	0	0	2.392658778072929	2.5366166605461964	TTN
dendrite (GO:0030425)	2/270	0.40141431130376504	0.6139277702292877	0	0	1.4649253731343284	1.3371270265257018	NTRK2;APOD
cytoplasmic vesicle lumen (GO:0060205)	1/115	0.44549867250883485	0.6682480087632523	0	0	1.7182560361299288	1.3893148391972197	CFD
mitotic spindle (GO:0072686)	1/120	0.4595764503398224	0.6763577948397386	0	0	1.6456443963724103	1.2794061928270828	TPPP
mitochondrial outer membrane (GO:0005741)	1/126	0.4760032908366396	0.6819578135807641	0	0	1.5661782178217822	1.162621877147802	MAOA
actin cytoskeleton (GO:0015629)	2/316	0.4808676890633593	0.6819578135807641	0	0	1.2473885350318472	0.9132918834433088	ABLIM3;SYNPO2
asymmetric synapse (GO:0032279)	1/133	0.49454390098005757	0.6888290049365088	0	0	1.4825982598259826	1.043926127965857	NTRK2
postsynaptic density (GO:0014069)	1/138	0.5073880149159005	0.6943204414638638	0	0	1.4281274842812748	0.9689548682661969	NTRK2
organelle outer membrane (GO:0031968)	1/142	0.5174301670448507	0.6958543625775578	0	0	1.3873323502563022	0.914086518194745	MAOA
basolateral plasma membrane (GO:0016323)	1/151	0.5392898773606531	0.7129594988835753	0	0	1.3034983498349835	0.8049128989908892	ABCA8
endocytic vesicle membrane (GO:0030666)	1/158	0.5556114260296826	0.7132192115799221	0	0	1.2449391435958883	0.7316334339029893	COLEC12
specific granule (GO:0042581)	1/160	0.5601686420797478	0.7132192115799221	0	0	1.2291549909707953	0.7123166972109879	CHI3L1
membrane raft (GO:0045121)	1/163	0.5669178348455791	0.7132192115799221	0	0	1.2062095098398729	0.6845732282025914	CAVIN2
microtubule (GO:0005874)	1/182	0.6073436019977353	0.7519492215210056	0	0	1.0785515015589957	0.5378311196821607	TPPP
endocytic vesicle (GO:0030139)	1/189	0.6212756340475746	0.7525147233035643	0	0	1.0380240151674742	0.4940791278583512	COLEC12
spindle (GO:0005819)	1/192	0.6270956027529703	0.7525147233035643	0	0	1.0215644601109326	0.47671946408780363	TPPP
intracellular membrane-bounded organelle (GO:0043231)	25/5192	0.6675987359696065	0.7865724430692286	0	0	0.9256419987985693	0.3740222932048353	TENM1;SYNPO2;AFF3;MEOX2;CYP3A5;CECR2;SVEP1;TPPP;ZNF385D;SOX6;KLF11;IL33;PTGIS;ABCA6;KRT2;ZBTB16;ABCA9;ABCA8;FOXP2;TBX18;TRMT9B;AR;ABCA10;DCT;ZFPM2
lytic vacuole (GO:0000323)	1/219	0.675645560072286	0.7865724430692286	0	0	0.8938141520574076	0.3504526054178974	CD34
Golgi membrane (GO:0000139)	2/472	0.6975342479195613	0.800112813790085	0	0	0.8267234042553191	0.29778880059392926	ABCA6;PDGFD
early endosome (GO:0005769)	1/266	0.7456850141924881	0.8295634346075254	0	0	0.7335325985428731	0.21525660878961556	NTRK2
cell-cell junction (GO:0005911)	1/271	0.7521904822945717	0.8295634346075254	0	0	0.7197653098643197	0.20496446235489998	GJB2
bounding membrane of organelle (GO:0098588)	3/767	0.7551154340658243	0.8295634346075254	0	0	0.7589243217515469	0.21317019144254082	COLEC12;ABCA6;PDGFD
microtubule cytoskeleton (GO:0015630)	1/331	0.8185123554661626	0.8867217184216761	0	0	0.5870987098709871	0.11757637229528944	TPPP
mitochondrial matrix (GO:0005759)	1/348	0.8338711092810014	0.890985568820796	0	0	0.5578508859531486	0.10134835954842962	PDK4
nucleus (GO:0005634)	19/4484	0.851383611440352	0.8937478492398976	0	0	0.7912330171750833	0.12730343821948323	TENM1;KLF11;IL33;PTGIS;KRT2;ZBTB16;SYNPO2;AFF3;MEOX2;FOXP2;TBX18;TRMT9B;AR;CECR2;SVEP1;TPPP;ZNF385D;SOX6;ZFPM2
cytoplasmic vesicle membrane (GO:0030659)	1/380	0.8593729319614399	0.8937478492398976	0	0	0.509914052091225	0.07727864972958458	COLEC12
endoplasmic reticulum membrane (GO:0005789)	2/712	0.8825141821912389	0.9057382396173242	0	0	0.5405070422535211	0.06755279706308144	PTGIS;CYP3A5
mitochondrial membrane (GO:0031966)	1/469	0.9116615918056712	0.9235013527382123	0	0	0.41106033680291104	0.038017498702007366	MAOA
intracellular non-membrane-bounded organelle (GO:0043232)	1/1158	0.9977535121193036	0.9977535121193036	0	0	0.1603755016815424	3.606869121373551E-4	TENM1
