# Supplementary material for: In vivo tumor immune microenvironment phenotypes correlate with inflammation and vasculature to predict immunotherapy response
Source: Nat Commun. 2022 Sep 9;13:5312. doi: 10.1038/s41467-022-32738-7 (PMC9463451; doi:10.1038/s41467-022-32738-7)
Supplement: Supplementary file 8 — Source Data [file 41467_2022_32738_MOESM8_ESM.zip › source data/Figure 3_S3/enrichr_module2_module5/module5_enrichr/GTEx_Aging_Signatures_2021_table.txt]

Term	Overlap	P-value	Adjusted P-value	Old P-value	Old Adjusted P-value	Odds Ratio	Combined Score	Genes
GTEx Skin 20-29 vs 70-79 Up	7/250	2.9522083420583105E-4	0.031145798008715177	0	0	5.959930690924843	48.44104654186358	CNTNAP3;CCL21;KRT2;FAM189A2;SLC52A1;PKHD1L1;ZDHHC11B
GTEx BloodVessel 20-29 vs 50-59 Down	7/250	2.9522083420583105E-4	0.031145798008715177	0	0	5.959930690924843	48.44104654186358	SYNM;MAOA;PDK4;LSAMP;PI15;SOBP;ANGPTL1
GTEx Uterus 20-29 vs 50-59 Down	6/250	0.001779761748620703	0.1251765763196561	0	0	5.034323770491803	31.873692120174496	CFD;MFAP5;CCL21;CNTN3;ZNF469;PKHD1L1
GTEx Spleen 20-29 vs 40-49 Up	5/250	0.009146247349204188	0.17544165369837125	0	0	4.1348621922996	19.410745079583176	COLEC12;PTGIS;PI15;CHI3L1;TBX18
GTEx Liver 20-29 vs 40-49 Up	5/250	0.009146247349204188	0.17544165369837125	0	0	4.1348621922996	19.410745079583176	C1QTNF7;ADH1B;OMD;PKHD1L1;CCDC141
GTEx Brain 20-29 vs 60-69 Up	5/250	0.009146247349204188	0.17544165369837125	0	0	4.1348621922996	19.410745079583176	CFH;ADH1B;OMD;PDK4;CHI3L1
GTEx BloodVessel 20-29 vs 60-69 Down	5/250	0.009146247349204188	0.17544165369837125	0	0	4.1348621922996	19.410745079583176	IGSF10;PDK4;LSAMP;PI15;ANGPTL1
GTEx Brain 20-29 vs 40-49 Up	5/250	0.009146247349204188	0.17544165369837125	0	0	4.1348621922996	19.410745079583176	ADH1B;OMD;PDK4;CHI3L1;CD34
GTEx Ovary 20-29 vs 40-49 Up	5/250	0.009146247349204188	0.17544165369837125	0	0	4.1348621922996	19.410745079583176	MFAP5;KRT2;CHI3L1;CHRDL1;TBX18
GTEx Pancreas 20-29 vs 50-59 Up	5/250	0.009146247349204188	0.17544165369837125	0	0	4.1348621922996	19.410745079583176	C1QTNF7;P2RY14;MAMDC2;PIEZO2;SLC52A1
GTEx Colon 20-29 vs 60-69 Up	5/250	0.009146247349204188	0.17544165369837125	0	0	4.1348621922996	19.410745079583176	SYNM;GALNT16;DCT;MYH11;MEOX2
GTEx Kidney 20-29 vs 50-59 Down	4/250	0.03917245398231705	0.3935898947747094	0	0	3.260660361705658	10.563827064589628	MMRN1;LSAMP;PI15;ITGB6
GTEx SalivaryGland 20-29 vs 40-49 Up	4/250	0.03917245398231705	0.3935898947747094	0	0	3.260660361705658	10.563827064589628	DCT;KRT2;LEPR;CYP3A5
GTEx Lung 20-29 vs 50-59 Up	4/250	0.03917245398231705	0.3935898947747094	0	0	3.260660361705658	10.563827064589628	NTRK2;C1QTNF7;OMD;APOD
GTEx BloodVessel 20-29 vs 70-79 Down	4/250	0.03917245398231705	0.3935898947747094	0	0	3.260660361705658	10.563827064589628	IGSF10;LSAMP;PI15;ANGPTL1
GTEx Esophagus 20-29 vs 60-69 Down	4/250	0.03917245398231705	0.3935898947747094	0	0	3.260660361705658	10.563827064589628	MAOA;SYNPO2;MYH11;AFF3
GTEx Lung 20-29 vs 70-79 Up	4/250	0.03917245398231705	0.3935898947747094	0	0	3.260660361705658	10.563827064589628	CFD;NTRK2;PDGFD;APOD
GTEx Uterus 20-29 vs 60-69 Down	4/250	0.03917245398231705	0.3935898947747094	0	0	3.260660361705658	10.563827064589628	MFAP5;CCL21;SLC52A1;ZNF469
GTEx Spleen 20-29 vs 70-79 Up	4/250	0.03917245398231705	0.3935898947747094	0	0	3.260660361705658	10.563827064589628	ADH1B;STMN2;CHI3L1;TBX18
GTEx Nerve 20-29 vs 70-79 Down	4/250	0.03917245398231705	0.3935898947747094	0	0	3.260660361705658	10.563827064589628	PTGIS;MAOA;MAMDC2;PI15
GTEx Ovary 20-29 vs 50-59 Up	4/250	0.03917245398231705	0.3935898947747094	0	0	3.260660361705658	10.563827064589628	STMN2;CHI3L1;FOXP2;TBX18
GTEx Spleen 20-29 vs 50-59 Up	3/250	0.13569671403581418	0.5726401332311358	0	0	2.4108698319224633	4.815309698856203	COLEC12;PI15;TBX18
GTEx Thyroid 20-29 vs 50-59 Down	3/250	0.13569671403581418	0.5726401332311358	0	0	2.4108698319224633	4.815309698856203	PI15;ZNF469;IGF1
GTEx BloodVessel 20-29 vs 30-39 Down	3/250	0.13569671403581418	0.5726401332311358	0	0	2.4108698319224633	4.815309698856203	PDK4;LSAMP;PI15
GTEx Stomach 20-29 vs 40-49 Down	3/250	0.13569671403581418	0.5726401332311358	0	0	2.4108698319224633	4.815309698856203	TENM1;DCT;KRT2
GTEx Heart 20-29 vs 30-39 Down	3/250	0.13569671403581418	0.5726401332311358	0	0	2.4108698319224633	4.815309698856203	PDK4;PI15;CHI3L1
GTEx Esophagus 20-29 vs 50-59 Down	3/250	0.13569671403581418	0.5726401332311358	0	0	2.4108698319224633	4.815309698856203	SYNPO2;STMN2;PI15
GTEx Bladder 20-29 vs 50-59 Up	3/250	0.13569671403581418	0.5726401332311358	0	0	2.4108698319224633	4.815309698856203	MFAP5;CCDC80;CCL21
GTEx Testis 20-29 vs 40-49 Up	3/250	0.13569671403581418	0.5726401332311358	0	0	2.4108698319224633	4.815309698856203	MFAP5;ADH1B;KRT2
GTEx Ovary 20-29 vs 60-69 Up	3/250	0.13569671403581418	0.5726401332311358	0	0	2.4108698319224633	4.815309698856203	KRT2;STMN2;CHI3L1
GTEx Vagina 20-29 vs 30-39 Up	3/250	0.13569671403581418	0.5726401332311358	0	0	2.4108698319224633	4.815309698856203	PTGIS;ZBTB16;CHI3L1
GTEx Blood 20-29 vs 70-79 Up	3/250	0.13569671403581418	0.5726401332311358	0	0	2.4108698319224633	4.815309698856203	TGFBR3;GJB2;CXCL12
GTEx Pituitary 20-29 vs 50-59 Up	3/250	0.13569671403581418	0.5726401332311358	0	0	2.4108698319224633	4.815309698856203	LEPR;CHI3L1;CYP3A5
GTEx Heart 20-29 vs 70-79 Up	3/250	0.13569671403581418	0.5726401332311358	0	0	2.4108698319224633	4.815309698856203	CFH;PKHD1L1;CHRDL1
GTEx Heart 20-29 vs 60-69 Up	3/250	0.13569671403581418	0.5726401332311358	0	0	2.4108698319224633	4.815309698856203	CFH;PKHD1L1;CHRDL1
GTEx Pituitary 20-29 vs 40-49 Up	3/250	0.13569671403581418	0.5726401332311358	0	0	2.4108698319224633	4.815309698856203	KRT2;ZNF385D;APBA2
GTEx Esophagus 20-29 vs 70-79 Up	3/250	0.13569671403581418	0.5726401332311358	0	0	2.4108698319224633	4.815309698856203	MFAP5;TNXB;IGF1
GTEx AdiposeTissue 20-29 vs 30-39 Down	3/250	0.13569671403581418	0.5726401332311358	0	0	2.4108698319224633	4.815309698856203	PI15;IGF1;CYP3A5
GTEx Thyroid 20-29 vs 60-69 Up	3/250	0.13569671403581418	0.5726401332311358	0	0	2.4108698319224633	4.815309698856203	MFAP5;LEPR;SLC52A1
GTEx Thyroid 20-29 vs 60-69 Down	3/250	0.13569671403581418	0.5726401332311358	0	0	2.4108698319224633	4.815309698856203	SRPX;PI15;ZNF469
GTEx SalivaryGland 20-29 vs 60-69 Up	3/250	0.13569671403581418	0.5726401332311358	0	0	2.4108698319224633	4.815309698856203	DCT;LEPR;CHRDL1
GTEx AdrenalGland 20-29 vs 50-59 Up	3/250	0.13569671403581418	0.5726401332311358	0	0	2.4108698319224633	4.815309698856203	P2RY14;APOD;GLDN
GTEx Pituitary 20-29 vs 70-79 Up	3/250	0.13569671403581418	0.5726401332311358	0	0	2.4108698319224633	4.815309698856203	LEPR;CHI3L1;ZNF385D
GTEx Stomach 20-29 vs 30-39 Down	3/250	0.13569671403581418	0.5726401332311358	0	0	2.4108698319224633	4.815309698856203	GJB2;KRT2;PI15
GTEx BloodVessel 20-29 vs 40-49 Up	3/250	0.13569671403581418	0.5726401332311358	0	0	2.4108698319224633	4.815309698856203	CCBE1;STMN2;CHI3L1
GTEx BloodVessel 20-29 vs 40-49 Down	3/250	0.13569671403581418	0.5726401332311358	0	0	2.4108698319224633	4.815309698856203	LSAMP;PI15;ANGPTL1
GTEx Pancreas 20-29 vs 40-49 Up	3/250	0.13569671403581418	0.5726401332311358	0	0	2.4108698319224633	4.815309698856203	C1QTNF7;PIEZO2;SLC52A1
GTEx Brain 20-29 vs 50-59 Down	3/250	0.13569671403581418	0.5726401332311358	0	0	2.4108698319224633	4.815309698856203	IGSF10;KRT2;IGF1
GTEx Thyroid 20-29 vs 30-39 Up	3/250	0.13569671403581418	0.5726401332311358	0	0	2.4108698319224633	4.815309698856203	CCBE1;LEPR;LILRB5
GTEx Blood 20-29 vs 40-49 Up	3/250	0.13569671403581418	0.5726401332311358	0	0	2.4108698319224633	4.815309698856203	PIEZO2;IGF1;CCDC141
GTEx Uterus 20-29 vs 40-49 Down	2/250	0.3651484743219845	0.6758449831749012	0	0	1.5846774193548387	1.596485213931222	STMN2;CCDC141
GTEx Vagina 20-29 vs 70-79 Down	2/250	0.3651484743219845	0.6758449831749012	0	0	1.5846774193548387	1.596485213931222	GJB2;KRT2
GTEx SmallIntestine 20-29 vs 60-69 Up	2/250	0.3651484743219845	0.6758449831749012	0	0	1.5846774193548387	1.596485213931222	APOD;TBX18
GTEx Kidney 20-29 vs 40-49 Up	2/250	0.3651484743219845	0.6758449831749012	0	0	1.5846774193548387	1.596485213931222	GJB2;STMN2
GTEx Uterus 20-29 vs 50-59 Up	2/250	0.3651484743219845	0.6758449831749012	0	0	1.5846774193548387	1.596485213931222	KRT2;CHI3L1
GTEx Blood 20-29 vs 30-39 Down	2/250	0.3651484743219845	0.6758449831749012	0	0	1.5846774193548387	1.596485213931222	NRN1;LSAMP
GTEx Ovary 20-29 vs 30-39 Up	2/250	0.3651484743219845	0.6758449831749012	0	0	1.5846774193548387	1.596485213931222	MFAP5;PKHD1L1
GTEx Breast 20-29 vs 70-79 Down	2/250	0.3651484743219845	0.6758449831749012	0	0	1.5846774193548387	1.596485213931222	PI15;ITGB6
GTEx Brain 20-29 vs 30-39 Up	2/250	0.3651484743219845	0.6758449831749012	0	0	1.5846774193548387	1.596485213931222	CNTNAP3B;PKHD1L1
GTEx BloodVessel 20-29 vs 30-39 Up	2/250	0.3651484743219845	0.6758449831749012	0	0	1.5846774193548387	1.596485213931222	CCBE1;STMN2
GTEx Prostate 20-29 vs 60-69 Up	2/250	0.3651484743219845	0.6758449831749012	0	0	1.5846774193548387	1.596485213931222	CD200R1;CHI3L1
GTEx Stomach 20-29 vs 50-59 Up	2/250	0.3651484743219845	0.6758449831749012	0	0	1.5846774193548387	1.596485213931222	ITGB6;CYP3A5
GTEx Breast 20-29 vs 60-69 Down	2/250	0.3651484743219845	0.6758449831749012	0	0	1.5846774193548387	1.596485213931222	MMRN1;PKHD1L1
GTEx Testis 20-29 vs 50-59 Up	2/250	0.3651484743219845	0.6758449831749012	0	0	1.5846774193548387	1.596485213931222	MFAP5;C1QTNF7
GTEx Lung 20-29 vs 50-59 Down	2/250	0.3651484743219845	0.6758449831749012	0	0	1.5846774193548387	1.596485213931222	CHI3L1;CCDC141
GTEx Pancreas 20-29 vs 60-69 Up	2/250	0.3651484743219845	0.6758449831749012	0	0	1.5846774193548387	1.596485213931222	C1QTNF7;SLC52A1
GTEx Prostate 20-29 vs 30-39 Down	2/250	0.3651484743219845	0.6758449831749012	0	0	1.5846774193548387	1.596485213931222	TENM1;MMRN1
GTEx BloodVessel 20-29 vs 70-79 Up	2/250	0.3651484743219845	0.6758449831749012	0	0	1.5846774193548387	1.596485213931222	STMN2;CHI3L1
GTEx Brain 20-29 vs 70-79 Up	2/250	0.3651484743219845	0.6758449831749012	0	0	1.5846774193548387	1.596485213931222	OMD;CHI3L1
GTEx Ovary 20-29 vs 60-69 Down	2/250	0.3651484743219845	0.6758449831749012	0	0	1.5846774193548387	1.596485213931222	CFD;MMRN1
GTEx Pancreas 20-29 vs 70-79 Up	2/250	0.3651484743219845	0.6758449831749012	0	0	1.5846774193548387	1.596485213931222	PDK4;SDK2
GTEx Pancreas 20-29 vs 70-79 Down	2/250	0.3651484743219845	0.6758449831749012	0	0	1.5846774193548387	1.596485213931222	COLEC12;MFAP5
GTEx Colon 20-29 vs 50-59 Up	2/250	0.3651484743219845	0.6758449831749012	0	0	1.5846774193548387	1.596485213931222	DCT;MEOX2
GTEx Blood 20-29 vs 60-69 Up	2/250	0.3651484743219845	0.6758449831749012	0	0	1.5846774193548387	1.596485213931222	TGFBR3;GJB2
GTEx Blood 20-29 vs 60-69 Down	2/250	0.3651484743219845	0.6758449831749012	0	0	1.5846774193548387	1.596485213931222	NRN1;KCNMA1
GTEx Muscle 20-29 vs 60-69 Up	2/250	0.3651484743219845	0.6758449831749012	0	0	1.5846774193548387	1.596485213931222	SEMA3A;PIEZO2
GTEx Muscle 20-29 vs 70-79 Up	2/250	0.3651484743219845	0.6758449831749012	0	0	1.5846774193548387	1.596485213931222	SEMA3A;CHI3L1
GTEx Skin 20-29 vs 60-69 Down	2/250	0.3651484743219845	0.6758449831749012	0	0	1.5846774193548387	1.596485213931222	PI15;CHI3L1
GTEx AdiposeTissue 20-29 vs 50-59 Down	2/250	0.3651484743219845	0.6758449831749012	0	0	1.5846774193548387	1.596485213931222	PI15;IGF1
GTEx AdiposeTissue 20-29 vs 40-49 Down	2/250	0.3651484743219845	0.6758449831749012	0	0	1.5846774193548387	1.596485213931222	PI15;IGF1
GTEx Esophagus 20-29 vs 60-69 Up	2/250	0.3651484743219845	0.6758449831749012	0	0	1.5846774193548387	1.596485213931222	CFD;MFAP5
GTEx Pituitary 20-29 vs 30-39 Down	2/250	0.3651484743219845	0.6758449831749012	0	0	1.5846774193548387	1.596485213931222	EDNRB;ANGPTL1
GTEx Liver 20-29 vs 60-69 Up	2/250	0.3651484743219845	0.6758449831749012	0	0	1.5846774193548387	1.596485213931222	C1QTNF7;OMD
GTEx Liver 20-29 vs 60-69 Down	2/250	0.3651484743219845	0.6758449831749012	0	0	1.5846774193548387	1.596485213931222	IL33;ZNF469
GTEx Lung 20-29 vs 60-69 Up	2/250	0.3651484743219845	0.6758449831749012	0	0	1.5846774193548387	1.596485213931222	TENM1;NTRK2
GTEx Lung 20-29 vs 60-69 Down	2/250	0.3651484743219845	0.6758449831749012	0	0	1.5846774193548387	1.596485213931222	CHI3L1;CCDC141
GTEx Testis 20-29 vs 60-69 Up	2/250	0.3651484743219845	0.6758449831749012	0	0	1.5846774193548387	1.596485213931222	MFAP5;ADH1B
GTEx Testis 20-29 vs 70-79 Up	2/250	0.3651484743219845	0.6758449831749012	0	0	1.5846774193548387	1.596485213931222	MFAP5;APOD
GTEx AdiposeTissue 20-29 vs 30-39 Up	2/250	0.3651484743219845	0.6758449831749012	0	0	1.5846774193548387	1.596485213931222	OMD;SLC52A1
GTEx SmallIntestine 20-29 vs 50-59 Up	2/250	0.3651484743219845	0.6758449831749012	0	0	1.5846774193548387	1.596485213931222	PTGIS;MYH11
GTEx Vagina 20-29 vs 40-49 Down	2/250	0.3651484743219845	0.6758449831749012	0	0	1.5846774193548387	1.596485213931222	GJB2;KRT2
GTEx Thyroid 20-29 vs 70-79 Down	2/250	0.3651484743219845	0.6758449831749012	0	0	1.5846774193548387	1.596485213931222	PI15;ZNF469
GTEx Stomach 20-29 vs 70-79 Down	2/250	0.3651484743219845	0.6758449831749012	0	0	1.5846774193548387	1.596485213931222	KRT2;PDK4
GTEx Breast 20-29 vs 40-49 Down	2/250	0.3651484743219845	0.6758449831749012	0	0	1.5846774193548387	1.596485213931222	CECR2;PI15
GTEx AdrenalGland 20-29 vs 40-49 Up	2/250	0.3651484743219845	0.6758449831749012	0	0	1.5846774193548387	1.596485213931222	ITGB6;GLDN
GTEx AdrenalGland 20-29 vs 40-49 Down	2/250	0.3651484743219845	0.6758449831749012	0	0	1.5846774193548387	1.596485213931222	MFAP5;CCL21
GTEx AdiposeTissue 20-29 vs 60-69 Up	2/250	0.3651484743219845	0.6758449831749012	0	0	1.5846774193548387	1.596485213931222	ABCA10;MEOX2
GTEx AdiposeTissue 20-29 vs 60-69 Down	2/250	0.3651484743219845	0.6758449831749012	0	0	1.5846774193548387	1.596485213931222	PI15;IGF1
GTEx Nerve 20-29 vs 60-69 Down	2/250	0.3651484743219845	0.6758449831749012	0	0	1.5846774193548387	1.596485213931222	MAOA;PI15
GTEx Testis 20-29 vs 30-39 Up	2/250	0.3651484743219845	0.6758449831749012	0	0	1.5846774193548387	1.596485213931222	MFAP5;C1QTNF7
GTEx Testis 20-29 vs 30-39 Down	2/250	0.3651484743219845	0.6758449831749012	0	0	1.5846774193548387	1.596485213931222	KRT2;CHI3L1
GTEx AdiposeTissue 20-29 vs 70-79 Down	2/250	0.3651484743219845	0.6758449831749012	0	0	1.5846774193548387	1.596485213931222	PI15;GLDN
GTEx Liver 20-29 vs 30-39 Up	2/250	0.3651484743219845	0.6758449831749012	0	0	1.5846774193548387	1.596485213931222	ADH1B;CCDC141
GTEx Liver 20-29 vs 30-39 Down	2/250	0.3651484743219845	0.6758449831749012	0	0	1.5846774193548387	1.596485213931222	PI15;ZNF469
GTEx Heart 20-29 vs 50-59 Up	2/250	0.3651484743219845	0.6758449831749012	0	0	1.5846774193548387	1.596485213931222	ADH1B;PKHD1L1
GTEx Heart 20-29 vs 50-59 Down	2/250	0.3651484743219845	0.6758449831749012	0	0	1.5846774193548387	1.596485213931222	STMN2;LSAMP
GTEx Esophagus 20-29 vs 30-39 Down	2/250	0.3651484743219845	0.6758449831749012	0	0	1.5846774193548387	1.596485213931222	PI15;CHI3L1
GTEx Brain 20-29 vs 50-59 Up	2/250	0.3651484743219845	0.6758449831749012	0	0	1.5846774193548387	1.596485213931222	OMD;CHI3L1
GTEx Blood 20-29 vs 50-59 Up	2/250	0.3651484743219845	0.6758449831749012	0	0	1.5846774193548387	1.596485213931222	TGFBR3;GJB2
GTEx Uterus 20-29 vs 30-39 Down	2/250	0.3651484743219845	0.6758449831749012	0	0	1.5846774193548387	1.596485213931222	CCL21;PKHD1L1
GTEx Skin 20-29 vs 40-49 Up	2/250	0.3651484743219845	0.6758449831749012	0	0	1.5846774193548387	1.596485213931222	PTGIS;SEMA3A
GTEx Skin 20-29 vs 40-49 Down	2/250	0.3651484743219845	0.6758449831749012	0	0	1.5846774193548387	1.596485213931222	CECR2;KRT2
GTEx Skin 20-29 vs 50-59 Up	2/250	0.3651484743219845	0.6758449831749012	0	0	1.5846774193548387	1.596485213931222	IL33;SLC52A1
GTEx Colon 20-29 vs 70-79 Up	2/250	0.3651484743219845	0.6758449831749012	0	0	1.5846774193548387	1.596485213931222	CHI3L1;MEOX2
GTEx Uterus 20-29 vs 40-49 Up	1/250	0.7237098076892161	0.7237098076892161	0	0	0.7813034315479741	0.25264601620468774	MFAP5
GTEx Thyroid 20-29 vs 40-49 Up	1/250	0.7237098076892161	0.7237098076892161	0	0	0.7813034315479741	0.25264601620468774	STMN2
GTEx Thyroid 20-29 vs 40-49 Down	1/250	0.7237098076892161	0.7237098076892161	0	0	0.7813034315479741	0.25264601620468774	PI15
GTEx Kidney 20-29 vs 50-59 Up	1/250	0.7237098076892161	0.7237098076892161	0	0	0.7813034315479741	0.25264601620468774	GJB2
GTEx Vagina 20-29 vs 70-79 Up	1/250	0.7237098076892161	0.7237098076892161	0	0	0.7813034315479741	0.25264601620468774	DCT
GTEx Spleen 20-29 vs 50-59 Down	1/250	0.7237098076892161	0.7237098076892161	0	0	0.7813034315479741	0.25264601620468774	GJB2
GTEx Skin 20-29 vs 30-39 Up	1/250	0.7237098076892161	0.7237098076892161	0	0	0.7813034315479741	0.25264601620468774	ZDHHC11B
GTEx Kidney 20-29 vs 40-49 Down	1/250	0.7237098076892161	0.7237098076892161	0	0	0.7813034315479741	0.25264601620468774	KRT2
GTEx SmallIntestine 20-29 vs 70-79 Up	1/250	0.7237098076892161	0.7237098076892161	0	0	0.7813034315479741	0.25264601620468774	CCL21
GTEx Spleen 20-29 vs 40-49 Down	1/250	0.7237098076892161	0.7237098076892161	0	0	0.7813034315479741	0.25264601620468774	IGSF10
GTEx Vagina 20-29 vs 60-69 Down	1/250	0.7237098076892161	0.7237098076892161	0	0	0.7813034315479741	0.25264601620468774	GJB2
GTEx Muscle 20-29 vs 30-39 Up	1/250	0.7237098076892161	0.7237098076892161	0	0	0.7813034315479741	0.25264601620468774	CHI3L1
GTEx Muscle 20-29 vs 30-39 Down	1/250	0.7237098076892161	0.7237098076892161	0	0	0.7813034315479741	0.25264601620468774	KRT2
GTEx Blood 20-29 vs 30-39 Up	1/250	0.7237098076892161	0.7237098076892161	0	0	0.7813034315479741	0.25264601620468774	TGFBR3
GTEx AdrenalGland 20-29 vs 60-69 Up	1/250	0.7237098076892161	0.7237098076892161	0	0	0.7813034315479741	0.25264601620468774	GLDN
GTEx Brain 20-29 vs 30-39 Down	1/250	0.7237098076892161	0.7237098076892161	0	0	0.7813034315479741	0.25264601620468774	KRT2
GTEx Prostate 20-29 vs 70-79 Up	1/250	0.7237098076892161	0.7237098076892161	0	0	0.7813034315479741	0.25264601620468774	IGF1
GTEx Prostate 20-29 vs 60-69 Down	1/250	0.7237098076892161	0.7237098076892161	0	0	0.7813034315479741	0.25264601620468774	TENM1
GTEx Pancreas 20-29 vs 30-39 Up	1/250	0.7237098076892161	0.7237098076892161	0	0	0.7813034315479741	0.25264601620468774	GLDN
GTEx Pancreas 20-29 vs 30-39 Down	1/250	0.7237098076892161	0.7237098076892161	0	0	0.7813034315479741	0.25264601620468774	KRT2
GTEx Stomach 20-29 vs 50-59 Down	1/250	0.7237098076892161	0.7237098076892161	0	0	0.7813034315479741	0.25264601620468774	PI15
GTEx Breast 20-29 vs 60-69 Up	1/250	0.7237098076892161	0.7237098076892161	0	0	0.7813034315479741	0.25264601620468774	STMN2
GTEx AdrenalGland 20-29 vs 70-79 Up	1/250	0.7237098076892161	0.7237098076892161	0	0	0.7813034315479741	0.25264601620468774	STMN2
GTEx AdrenalGland 20-29 vs 70-79 Down	1/250	0.7237098076892161	0.7237098076892161	0	0	0.7813034315479741	0.25264601620468774	KRT2
GTEx Heart 20-29 vs 30-39 Up	1/250	0.7237098076892161	0.7237098076892161	0	0	0.7813034315479741	0.25264601620468774	CCBE1
GTEx Liver 20-29 vs 50-59 Down	1/250	0.7237098076892161	0.7237098076892161	0	0	0.7813034315479741	0.25264601620468774	ZNF469
GTEx Esophagus 20-29 vs 40-49 Down	1/250	0.7237098076892161	0.7237098076892161	0	0	0.7813034315479741	0.25264601620468774	PI15
GTEx Bladder 20-29 vs 40-49 Up	1/250	0.7237098076892161	0.7237098076892161	0	0	0.7813034315479741	0.25264601620468774	SYNM
GTEx Testis 20-29 vs 50-59 Down	1/250	0.7237098076892161	0.7237098076892161	0	0	0.7813034315479741	0.25264601620468774	CHI3L1
GTEx Bladder 20-29 vs 50-59 Down	1/250	0.7237098076892161	0.7237098076892161	0	0	0.7813034315479741	0.25264601620468774	ITGB6
GTEx Lung 20-29 vs 40-49 Up	1/250	0.7237098076892161	0.7237098076892161	0	0	0.7813034315479741	0.25264601620468774	NTRK2
GTEx Lung 20-29 vs 40-49 Down	1/250	0.7237098076892161	0.7237098076892161	0	0	0.7813034315479741	0.25264601620468774	CHI3L1
GTEx Testis 20-29 vs 40-49 Down	1/250	0.7237098076892161	0.7237098076892161	0	0	0.7813034315479741	0.25264601620468774	CHI3L1
GTEx Pancreas 20-29 vs 60-69 Down	1/250	0.7237098076892161	0.7237098076892161	0	0	0.7813034315479741	0.25264601620468774	LILRB5
GTEx Ovary 20-29 vs 70-79 Up	1/250	0.7237098076892161	0.7237098076892161	0	0	0.7813034315479741	0.25264601620468774	CHI3L1
GTEx Breast 20-29 vs 30-39 Up	1/250	0.7237098076892161	0.7237098076892161	0	0	0.7813034315479741	0.25264601620468774	LILRB5
GTEx Breast 20-29 vs 30-39 Down	1/250	0.7237098076892161	0.7237098076892161	0	0	0.7813034315479741	0.25264601620468774	PKHD1L1
GTEx Brain 20-29 vs 70-79 Down	1/250	0.7237098076892161	0.7237098076892161	0	0	0.7813034315479741	0.25264601620468774	STMN2
GTEx AdrenalGland 20-29 vs 30-39 Up	1/250	0.7237098076892161	0.7237098076892161	0	0	0.7813034315479741	0.25264601620468774	GLDN
GTEx AdrenalGland 20-29 vs 30-39 Down	1/250	0.7237098076892161	0.7237098076892161	0	0	0.7813034315479741	0.25264601620468774	PI15
GTEx Brain 20-29 vs 60-69 Down	1/250	0.7237098076892161	0.7237098076892161	0	0	0.7813034315479741	0.25264601620468774	STMN2
GTEx BloodVessel 20-29 vs 60-69 Up	1/250	0.7237098076892161	0.7237098076892161	0	0	0.7813034315479741	0.25264601620468774	STMN2
GTEx Vagina 20-29 vs 30-39 Down	1/250	0.7237098076892161	0.7237098076892161	0	0	0.7813034315479741	0.25264601620468774	KRT2
GTEx Skin 20-29 vs 70-79 Down	1/250	0.7237098076892161	0.7237098076892161	0	0	0.7813034315479741	0.25264601620468774	SRPX
GTEx Colon 20-29 vs 40-49 Up	1/250	0.7237098076892161	0.7237098076892161	0	0	0.7813034315479741	0.25264601620468774	MEOX2
GTEx SmallIntestine 20-29 vs 30-39 Up	1/250	0.7237098076892161	0.7237098076892161	0	0	0.7813034315479741	0.25264601620468774	ZBTB16
GTEx Skin 20-29 vs 60-69 Up	1/250	0.7237098076892161	0.7237098076892161	0	0	0.7813034315479741	0.25264601620468774	SLC52A1
GTEx Nerve 20-29 vs 50-59 Up	1/250	0.7237098076892161	0.7237098076892161	0	0	0.7813034315479741	0.25264601620468774	LSAMP
GTEx Nerve 20-29 vs 50-59 Down	1/250	0.7237098076892161	0.7237098076892161	0	0	0.7813034315479741	0.25264601620468774	PI15
GTEx AdiposeTissue 20-29 vs 50-59 Up	1/250	0.7237098076892161	0.7237098076892161	0	0	0.7813034315479741	0.25264601620468774	STMN2
GTEx AdiposeTissue 20-29 vs 40-49 Up	1/250	0.7237098076892161	0.7237098076892161	0	0	0.7813034315479741	0.25264601620468774	STMN2
GTEx Nerve 20-29 vs 40-49 Up	1/250	0.7237098076892161	0.7237098076892161	0	0	0.7813034315479741	0.25264601620468774	LSAMP
GTEx Nerve 20-29 vs 40-49 Down	1/250	0.7237098076892161	0.7237098076892161	0	0	0.7813034315479741	0.25264601620468774	PI15
GTEx Heart 20-29 vs 70-79 Down	1/250	0.7237098076892161	0.7237098076892161	0	0	0.7813034315479741	0.25264601620468774	PDK4
GTEx Liver 20-29 vs 70-79 Up	1/250	0.7237098076892161	0.7237098076892161	0	0	0.7813034315479741	0.25264601620468774	ADH1B
GTEx Pituitary 20-29 vs 30-39 Up	1/250	0.7237098076892161	0.7237098076892161	0	0	0.7813034315479741	0.25264601620468774	CCBE1
GTEx Esophagus 20-29 vs 70-79 Down	1/250	0.7237098076892161	0.7237098076892161	0	0	0.7813034315479741	0.25264601620468774	GJB2
GTEx Testis 20-29 vs 60-69 Down	1/250	0.7237098076892161	0.7237098076892161	0	0	0.7813034315479741	0.25264601620468774	CHI3L1
GTEx Testis 20-29 vs 70-79 Down	1/250	0.7237098076892161	0.7237098076892161	0	0	0.7813034315479741	0.25264601620468774	KRT2
GTEx Nerve 20-29 vs 30-39 Down	1/250	0.7237098076892161	0.7237098076892161	0	0	0.7813034315479741	0.25264601620468774	IGF1
GTEx Lung 20-29 vs 70-79 Down	1/250	0.7237098076892161	0.7237098076892161	0	0	0.7813034315479741	0.25264601620468774	CCDC141
GTEx Vagina 20-29 vs 40-49 Up	1/250	0.7237098076892161	0.7237098076892161	0	0	0.7813034315479741	0.25264601620468774	DCT
GTEx Kidney 20-29 vs 60-69 Up	1/250	0.7237098076892161	0.7237098076892161	0	0	0.7813034315479741	0.25264601620468774	GJB2
GTEx Uterus 20-29 vs 60-69 Up	1/250	0.7237098076892161	0.7237098076892161	0	0	0.7813034315479741	0.25264601620468774	CHI3L1
GTEx Vagina 20-29 vs 50-59 Up	1/250	0.7237098076892161	0.7237098076892161	0	0	0.7813034315479741	0.25264601620468774	MFAP5
GTEx Kidney 20-29 vs 70-79 Up	1/250	0.7237098076892161	0.7237098076892161	0	0	0.7813034315479741	0.25264601620468774	GJB2
GTEx SalivaryGland 20-29 vs 60-69 Down	1/250	0.7237098076892161	0.7237098076892161	0	0	0.7813034315479741	0.25264601620468774	CHI3L1
GTEx Prostate 20-29 vs 40-49 Down	1/250	0.7237098076892161	0.7237098076892161	0	0	0.7813034315479741	0.25264601620468774	TENM1
GTEx Breast 20-29 vs 40-49 Up	1/250	0.7237098076892161	0.7237098076892161	0	0	0.7813034315479741	0.25264601620468774	LEPR
GTEx AdrenalGland 20-29 vs 50-59 Down	1/250	0.7237098076892161	0.7237098076892161	0	0	0.7813034315479741	0.25264601620468774	CCL21
GTEx Breast 20-29 vs 50-59 Up	1/250	0.7237098076892161	0.7237098076892161	0	0	0.7813034315479741	0.25264601620468774	LEPR
GTEx Breast 20-29 vs 50-59 Down	1/250	0.7237098076892161	0.7237098076892161	0	0	0.7813034315479741	0.25264601620468774	PKHD1L1
GTEx Stomach 20-29 vs 60-69 Down	1/250	0.7237098076892161	0.7237098076892161	0	0	0.7813034315479741	0.25264601620468774	KRT2
GTEx Prostate 20-29 vs 50-59 Up	1/250	0.7237098076892161	0.7237098076892161	0	0	0.7813034315479741	0.25264601620468774	MEOX2
GTEx Prostate 20-29 vs 50-59 Down	1/250	0.7237098076892161	0.7237098076892161	0	0	0.7813034315479741	0.25264601620468774	TENM1
GTEx Nerve 20-29 vs 60-69 Up	1/250	0.7237098076892161	0.7237098076892161	0	0	0.7813034315479741	0.25264601620468774	LSAMP
GTEx Nerve 20-29 vs 70-79 Up	1/250	0.7237098076892161	0.7237098076892161	0	0	0.7813034315479741	0.25264601620468774	LSAMP
GTEx AdiposeTissue 20-29 vs 70-79 Up	1/250	0.7237098076892161	0.7237098076892161	0	0	0.7813034315479741	0.25264601620468774	CHI3L1
GTEx Lung 20-29 vs 30-39 Up	1/250	0.7237098076892161	0.7237098076892161	0	0	0.7813034315479741	0.25264601620468774	NTRK2
GTEx Lung 20-29 vs 30-39 Down	1/250	0.7237098076892161	0.7237098076892161	0	0	0.7813034315479741	0.25264601620468774	CHI3L1
GTEx Heart 20-29 vs 40-49 Up	1/250	0.7237098076892161	0.7237098076892161	0	0	0.7813034315479741	0.25264601620468774	PKHD1L1
GTEx Heart 20-29 vs 40-49 Down	1/250	0.7237098076892161	0.7237098076892161	0	0	0.7813034315479741	0.25264601620468774	STMN2
GTEx Pituitary 20-29 vs 60-69 Up	1/250	0.7237098076892161	0.7237098076892161	0	0	0.7813034315479741	0.25264601620468774	CCBE1
GTEx Esophagus 20-29 vs 30-39 Up	1/250	0.7237098076892161	0.7237098076892161	0	0	0.7813034315479741	0.25264601620468774	P2RY14
GTEx Brain 20-29 vs 40-49 Down	1/250	0.7237098076892161	0.7237098076892161	0	0	0.7813034315479741	0.25264601620468774	STMN2
GTEx Stomach 20-29 vs 30-39 Up	1/250	0.7237098076892161	0.7237098076892161	0	0	0.7813034315479741	0.25264601620468774	ITGB6
GTEx BloodVessel 20-29 vs 50-59 Up	1/250	0.7237098076892161	0.7237098076892161	0	0	0.7813034315479741	0.25264601620468774	STMN2
GTEx Thyroid 20-29 vs 30-39 Down	1/250	0.7237098076892161	0.7237098076892161	0	0	0.7813034315479741	0.25264601620468774	STMN2
GTEx Blood 20-29 vs 50-59 Down	1/250	0.7237098076892161	0.7237098076892161	0	0	0.7813034315479741	0.25264601620468774	KCNMA1
GTEx Uterus 20-29 vs 30-39 Up	1/250	0.7237098076892161	0.7237098076892161	0	0	0.7813034315479741	0.25264601620468774	CHI3L1
GTEx SalivaryGland 20-29 vs 30-39 Up	1/250	0.7237098076892161	0.7237098076892161	0	0	0.7813034315479741	0.25264601620468774	DCT
GTEx SalivaryGland 20-29 vs 30-39 Down	1/250	0.7237098076892161	0.7237098076892161	0	0	0.7813034315479741	0.25264601620468774	TTN
GTEx Spleen 20-29 vs 30-39 Up	1/250	0.7237098076892161	0.7237098076892161	0	0	0.7813034315479741	0.25264601620468774	CHI3L1
GTEx Spleen 20-29 vs 30-39 Down	1/250	0.7237098076892161	0.7237098076892161	0	0	0.7813034315479741	0.25264601620468774	CCBE1
GTEx Skin 20-29 vs 50-59 Down	1/250	0.7237098076892161	0.7237098076892161	0	0	0.7813034315479741	0.25264601620468774	CHI3L1
GTEx Kidney 20-29 vs 30-39 Up	1/250	0.7237098076892161	0.7237098076892161	0	0	0.7813034315479741	0.25264601620468774	GJB2
GTEx Blood 20-29 vs 40-49 Down	1/250	0.7237098076892161	0.7237098076892161	0	0	0.7813034315479741	0.25264601620468774	CNTNAP3
