# Supplementary material for: In vivo tumor immune microenvironment phenotypes correlate with inflammation and vasculature to predict immunotherapy response
Source: Nat Commun. 2022 Sep 9;13:5312. doi: 10.1038/s41467-022-32738-7 (PMC9463451; doi:10.1038/s41467-022-32738-7)
Supplement: Supplementary file 8 — Source Data [file 41467_2022_32738_MOESM8_ESM.zip › source data/Figure 3_S3/enrichr_module2_module5/module5_enrichr/GTEx_Tissue_Expression_Up_table.txt]

Term	Overlap	P-value	Adjusted P-value	Old P-value	Old Adjusted P-value	Odds Ratio	Combined Score	Genes
GTEX-WXYG-0926-SM-3NB2O adipose tissue female 50-59 years	24/602	2.9617821774336956E-15	6.620735503188593E-12	0	0	10.284801703486824	344.05731938545443	CFD;COLEC12;SRPX;KLF11;ADH1B;OMD;ABCA8;IGF1;GLDN;LILRB5;TGFBR3;MFAP5;AR;ABCA10;EDNRB;MMRN1;ABLIM3;CNTNAP3B;PDK4;CDH23;PKHD1L1;CD34;ANGPTL1;CDON
GTEX-P4PP-3026-SM-3P61O blood vessel female 30-39 years	21/434	4.641244656984643E-15	6.620735503188593E-12	0	0	12.231638418079097	403.69047242622975	KLF11;IL33;PTGIS;TNXB;CFH;ABCA6;MAMDC2;ABCA9;ABCA8;DCN;TBX18;LILRB5;CPED1;IGSF10;ABCA10;CXCL12;C1QTNF7;CDH23;ZFPM2;ANGPTL1;MATN2
GTEX-P4QS-0226-SM-3NB1U adipose tissue male 60-69 years	25/796	1.6007259225062823E-13	1.2948163204202366E-10	0	0	8.054558930045312	237.31266973218405	CFD;COLEC12;ITIH5;SRPX;TENM1;TNXB;CFH;MAOA;ADH1B;EDNRB;PDGFD;PDK4;SVEP1;APOD;CD34;ABCA6;ZBTB16;MAMDC2;ABCA9;DCN;LILRB5;TGFBR3;MFAP5;MMRN1;CNTN3
GTEX-PWCY-2126-SM-48TEC nerve female 20-29 years	22/588	1.8153751425450214E-13	1.2948163204202366E-10	0	0	9.392756183745583	275.5582381685454	SRPX;CFH;ABCA6;ADH1B;ZBTB16;OMD;MAMDC2;ABCA9;ABCA8;IGF1;MEOX2;CHRDL1;DCN;TGFBR3;MFAP5;ABCA10;LEPR;PI15;CHI3L1;SVEP1;APOD;ANGPTL1
GTEX-OXRK-0326-SM-3NB3R adipose tissue female 50-59 years	24/745	3.108279159787432E-13	1.773584088574709E-10	0	0	8.183932572282087	235.69346859930903	CFD;ITIH5;MAOA;ABCA6;ADH1B;ZBTB16;MAMDC2;ABCA9;MEOX2;CHRDL1;DCN;LILRB5;TGFBR3;MFAP5;AR;CD200R1;EDNRB;C1QTNF7;SVEP1;APOD;KCTD12;ZFPM2;CD34;ANGPTL1
GTEX-OXRN-0226-SM-2I5EJ adipose tissue male 50-59 years	26/919	5.268939662847845E-13	2.5053808096841506E-10	0	0	7.28075086933459	205.83976547354854	CFD;COLEC12;ITIH5;SRPX;TNXB;CFH;ADH1B;MEOX2;CHRDL1;CNTNAP3B;PDGFD;SVEP1;APOD;ZNF385D;CD34;PTGIS;ABCA6;ABCA9;IGF1;DCN;LILRB5;TGFBR3;CD200R1;CCDC80;CXCL12;CHI3L1
GTEX-WFON-2226-SM-3TW8W adipose tissue male 40-49 years	22/625	6.155322546440002E-13	2.508733603570475E-10	0	0	8.799543946932006	247.41052109097814	CFD;ITIH5;SRPX;TENM1;ABCA6;ADH1B;ZBTB16;DCN;LILRB5;TGFBR3;MFAP5;CD200R1;CCDC80;MMRN1;CNTNAP3B;SVEP1;APOD;CNTN3;KCTD12;PKHD1L1;CD34;ANGPTL1
GTEX-PLZ5-1826-SM-3NB22 adipose tissue male 50-59 years	24/786	9.78392172238295E-13	3.4891910842448195E-10	0	0	7.727034120734908	213.6746376588122	CFD;COLEC12;ITIH5;TENM1;TNXB;MAOA;ABCA6;ADH1B;ZBTB16;OMD;ABCA9;CHRDL1;DCN;LILRB5;TGFBR3;AR;MMRN1;CNTNAP3B;PDGFD;PDK4;SVEP1;APOD;KCTD12;CD34
GTEX-X261-0926-SM-3NMCY heart male 50-59 years	19/480	3.7505403046941345E-12	1.1889212765880406E-9	0	0	9.651700075791235	253.92774712900544	SRPX;IL33;PTGIS;TNXB;CFH;ABCA6;ABCA9;ABCA8;IGF1;ZDHHC11B;DCN;IGSF10;PDGFD;LEPR;PKHD1L1;ZFPM2;CCDC141;CD34;MATN2
GTEX-WL46-0426-SM-3TW8J nerve male 50-59 years	22/698	5.458329896133404E-12	1.4981521432489901E-9	0	0	7.819600591715976	202.79256973101894	CFD;NRN1;TNXB;ABCA6;P2RY14;OMD;FGL2;ABCA9;ABCA8;MEOX2;CHRDL1;DCN;LILRB5;MFAP5;ABCA10;CXCL12;SCN9A;LEPR;APOD;KCTD12;CD34;MATN2
GTEX-OHPM-0226-SM-3LK61 adipose tissue male 50-59 years	20/558	5.776261330437747E-12	1.4981521432489901E-9	0	0	8.776861002810772	227.12115339645158	CFD;ITIH5;TENM1;KLF11;TNXB;ABCA6;ADH1B;ZBTB16;P2RY14;OMD;MAMDC2;ABCA9;DCN;TGFBR3;MFAP5;MMRN1;PDK4;APOD;CD34;ANGPTL1
GTEX-SSA3-0226-SM-32QPN adipose tissue male 60-69 years	27/1127	8.3416160884285E-12	1.983219225023876E-9	0	0	6.152072727272727	156.93792426170438	COLEC12;ITIH5;TENM1;TNXB;GALNT16;ADH1B;MEOX2;CHRDL1;SCN9A;LEPR;CD34;CDON;KLF11;IL33;ABCA6;ABCA9;DCN;LILRB5;CPED1;TGFBR3;MFAP5;ABCA10;CD200R1;CCDC80;CXCL12;KCTD12;GGTA1P
GTEX-WVLH-0226-SM-3MJG6 adipose tissue male 50-59 years	22/753	2.3887110575841257E-11	5.242302036375008E-9	0	0	7.210567715458276	176.35377300951478	CFD;ITIH5;NTRK2;IL33;TNXB;GALNT16;ABCA6;P2RY14;ABCA8;MEOX2;CHRDL1;DCN;LILRB5;TGFBR3;MFAP5;ABCA10;CD200R1;CCDC80;CXCL12;SVEP1;KCTD12;CD34
GTEX-XBEC-0326-SM-4AT4M adipose tissue male 50-59 years	25/1006	2.6901455708526528E-11	5.4821323668875844E-9	0	0	6.260839059004197	152.38156460077073	CFD;COLEC12;ITIH5;TENM1;TNXB;GALNT16;CFH;CHRDL1;CNTNAP3B;PDGFD;SVEP1;APOD;CD34;ABCA6;ABCA9;ABCA8;DCN;LILRB5;TGFBR3;MFAP5;ABCA10;CD200R1;CCDC80;CXCL12;GGTA1P
GTEX-W5X1-2626-SM-4LMI8 adipose tissue female 40-49 years	24/941	4.268905155651868E-11	7.61606680257754E-9	0	0	6.368928781142522	152.07141331149327	COLEC12;ITIH5;KLF11;IL33;NRN1;TNXB;GALNT16;ABCA6;ABCA9;ABCA8;MEOX2;LILRB5;IGSF10;ABCA10;CD200R1;CXCL12;ABLIM3;CNTNAP3B;PDGFD;LEPR;CHI3L1;SVEP1;KCTD12;CD34
GTEX-WL46-0326-SM-3LK6Y adipose tissue male 50-59 years	23/857	4.271190635865427E-11	7.61606680257754E-9	0	0	6.655010169079926	158.89863911032967	CFD;COLEC12;ITIH5;KLF11;IL33;TNXB;GALNT16;ABCA6;P2RY14;ABCA8;MEOX2;DCN;LILRB5;TGFBR3;MFAP5;ABCA10;CD200R1;CCDC80;CXCL12;KCTD12;GGTA1P;ZFPM2;CD34
GTEX-WFON-1326-SM-4LVMN colon male 40-49 years	17/428	5.476871165343304E-11	9.19147849101438E-9	0	0	9.482725060827251	224.05689881195343	CFD;SRPX;SYNM;TNXB;SEMA3A;P2RY14;MAMDC2;FOXP2;LILRB5;TGFBR3;MFAP5;MMRN1;CNTNAP3B;SCN9A;KCTD12;PKHD1L1;ANGPTL1
GTEX-XV7Q-2626-SM-4BRVA adipose tissue female 40-49 years	22/797	7.12330633591831E-11	1.1290440542430521E-8	0	0	6.78558064516129	158.54552627036736	CFD;COLEC12;ITIH5;SRPX;KLF11;TNXB;ABCA6;ADH1B;ABCA9;ABCA8;MEOX2;LILRB5;TGFBR3;ABCA10;CXCL12;CNTNAP3B;PDGFD;LEPR;CHI3L1;SVEP1;KCTD12;ZNF385D
GTEX-PWOO-1526-SM-48TCK uterus female 40-49 years	18/507	8.780391541449789E-11	1.2674474428390472E-8	0	0	8.505258545135845	196.94704410776373	COLEC12;SRPX;IL33;PTGIS;TNXB;CCL21;IGF1;CHRDL1;TGFBR3;MFAP5;AR;EDNRB;MMRN1;PI15;CHI3L1;SVEP1;ANGPTL1;MATN2
GTEX-WL46-2026-SM-3LK7U adipose tissue male 50-59 years	20/650	8.885015372162967E-11	1.2674474428390472E-8	0	0	7.45954316686024	172.64418796269493	CFD;COLEC12;ITIH5;KLF11;TNXB;GALNT16;CCL21;ABCA9;ABCA8;MEOX2;DCN;MFAP5;ABCA10;CCDC80;CXCL12;ABLIM3;LEPR;CDH23;KCTD12;CD34
GTEX-WK11-2426-SM-3NMAA adipose tissue male 50-59 years	24/985	1.0909280712215362E-10	1.4821037081881156E-8	0	0	6.063235411830625	139.08347879274282	CFD;ITIH5;KLF11;IL33;NRN1;TNXB;ABCA9;ABCA8;MEOX2;CHRDL1;DCN;MFAP5;ABCA10;CCDC80;CXCL12;ABLIM3;CNTNAP3B;LEPR;CDH23;SVEP1;KCTD12;ZNF385D;ZFPM2;CD34
GTEX-WHWD-0826-SM-3LK6R adipose tissue male 50-59 years	22/822	1.2843400016206962E-10	1.665555465738112E-8	0	0	6.5649375	149.52042965830148	CFD;COLEC12;SRPX;TNXB;MAOA;ABCA6;ADH1B;ABCA9;ABCA8;MEOX2;LILRB5;ABCA10;CD200R1;ABLIM3;CNTNAP3B;CHI3L1;SVEP1;PKHD1L1;SOX6;ZFPM2;CD34;CDON
GTEX-XOT4-0826-SM-4B66Y adipose tissue female 60-69 years	23/918	1.6666302013828447E-10	1.988902153221601E-8	0	0	6.181585460717064	139.1786883297654	CFD;COLEC12;ITIH5;KLF11;TNXB;ADH1B;OMD;ABCA9;ABCA8;MEOX2;CHRDL1;DCN;LILRB5;ABCA10;CCDC80;ABLIM3;CDH23;SVEP1;PKHD1L1;SOX6;ZFPM2;CD34;CDON
GTEX-T6MN-0226-SM-32PMD adipose tissue male 50-59 years	21/752	1.6731038092295277E-10	1.988902153221601E-8	0	0	6.7978416172670615	153.02737140714297	CFD;COLEC12;ITIH5;KLF11;IL33;TNXB;GALNT16;ABCA9;ABCA8;MEOX2;CHRDL1;DCN;MFAP5;ABCA10;CCDC80;CXCL12;APOD;ZNF469;KCTD12;ZNF385D;CD34
GTEX-S4P3-1826-SM-3K2AL blood vessel female 50-59 years	19/611	2.343840484337316E-10	2.6747907607257454E-8	0	0	7.465280039075219	165.5355683490613	SRPX;IL33;PTGIS;CFH;ABCA6;ZBTB16;OMD;MAMDC2;MEOX2;TBX18;CPED1;TGFBR3;PLCB4;MMRN1;C1QTNF7;APOD;CSPG4;GGTA1P;ANGPTL1
GTEX-P4QT-0226-SM-3LK68 adipose tissue female 50-59 years	20/704	3.610961815759254E-10	3.962336177061981E-8	0	0	6.851376408500927	148.96178152454988	CFD;COLEC12;ITIH5;TENM1;TNXB;CFH;ABCA6;ADH1B;KRT2;ZBTB16;ABCA9;CHRDL1;DCN;LILRB5;TGFBR3;PDGFD;PDK4;CHI3L1;APOD;CD34
GTEX-TML8-2026-SM-32QOP adipose tissue female 40-49 years	24/1071	5.942251982672411E-10	6.067728308133315E-8	0	0	5.53993093821174	117.6889784847633	CFD;COLEC12;ITIH5;KLF11;TNXB;MAOA;ABCA6;ADH1B;P2RY14;ABCA9;MEOX2;CHRDL1;LILRB5;TGFBR3;MFAP5;AR;ABCA10;CD200R1;CXCL12;C1QTNF7;SCN9A;KCTD12;GGTA1P;CD34
GTEX-R55C-0726-SM-48FCN esophagus male 40-49 years	18/571	5.955008504301887E-10	6.067728308133315E-8	0	0	7.496125032291397	159.22982665781169	CNTNAP3;IL33;SYNM;PTGIS;MAOA;SYNPO2;SEMA3A;P2RY14;FGL2;AFF3;FOXP2;PLCB4;CNTNAP3B;KCNMA1;CDH23;MYH11;KCTD12;ANGPTL1
GTEX-WFJO-1926-SM-3GILA adipose tissue male 30-39 years	21/809	6.305299859052748E-10	6.203110516509479E-8	0	0	6.287366046249295	133.19445704420335	CFD;SRPX;TENM1;CFH;MAOA;ABCA6;ADH1B;IGF1;CHRDL1;DCN;LILRB5;TGFBR3;MFAP5;AR;CXCL12;SVEP1;APOD;CNTN3;KCTD12;CD34;ANGPTL1
GTEX-P4QS-1726-SM-3NB1V nerve male 60-69 years	20/743	9.206545338006684E-10	8.755424616444356E-8	0	0	6.4686435246095195	134.58618479093695	CFD;SRPX;CFH;ABCA6;ADH1B;ZBTB16;OMD;MAMDC2;FGL2;ABCA9;ABCA8;MEOX2;DCN;MFAP5;ABCA10;PLCB4;LEPR;PDK4;SVEP1;APOD
GTEX-OHPM-0726-SM-3LK7A esophagus male 50-59 years	20/751	1.1074876417018572E-9	1.019245884443677E-7	0	0	6.395182009275633	131.87614673162972	CNTNAP3;TENM1;KLF11;SYNM;MAOA;SYNPO2;SEMA3A;P2RY14;MAMDC2;FGL2;SOBP;AFF3;CHRDL1;FOXP2;CNTNAP3B;KCNMA1;PDK4;CDH23;MYH11;ANGPTL1
GTEX-UPK5-1826-SM-3GAEB adipose tissue male 40-49 years	23/1018	1.2451666089424791E-9	1.110143854785279E-7	0	0	5.531060365116723	113.40884233190808	COLEC12;SRPX;KLF11;IL33;ABCA6;ABCA9;ABCA8;MEOX2;CHRDL1;DCN;LILRB5;ABCA10;CD200R1;CCDC80;CXCL12;MMRN1;CNTNAP3B;PIEZO2;PI15;KCTD12;GGTA1P;CD34;ANGPTL1
GTEX-S4UY-0226-SM-3K2AP adipose tissue female 40-49 years	19/682	1.4628825782824196E-9	1.264728483587801E-7	0	0	6.641316396808955	135.10334961286293	CFD;COLEC12;ITIH5;SRPX;KLF11;MAOA;ABCA6;ADH1B;P2RY14;ABCA9;IGF1;LILRB5;TGFBR3;MFAP5;EDNRB;PDK4;APOD;KCTD12;CD34
GTEX-P4PQ-0226-SM-2S1NK adipose tissue male 60-69 years	18/609	1.6548842335183197E-9	1.3189940697988355E-7	0	0	7.0003625815808554	141.5440746915828	CFD;COLEC12;ITIH5;SRPX;PTGIS;TNXB;ADH1B;IGF1;GLDN;DCN;LILRB5;TGFBR3;MFAP5;CCDC80;MMRN1;PDK4;CNTN3;CD34
GTEX-XUJ4-1926-SM-4BOOV breast female 60-69 years	21/854	1.6643458293991616E-9	1.3189940697988355E-7	0	0	5.9337068160597575	119.94296272115827	CFD;SRPX;ABCA6;ADH1B;ZBTB16;ABCA9;FAM189A2;IGF1;DCN;LILRB5;TGFBR3;AR;IGSF10;ABCA10;MMRN1;PDGFD;PDK4;PI15;SVEP1;APOD;PKHD1L1
GTEX-U3ZN-2526-SM-3DB7V blood vessel female 30-39 years	21/854	1.6643458293991616E-9	1.3189940697988355E-7	0	0	5.9337068160597575	119.94296272115827	KLF11;IL33;ABCA6;ADH1B;OMD;ABCA9;ABCA8;MEOX2;CHRDL1;DCN;TBX18;CPED1;TGFBR3;ABCA10;PLCB4;MMRN1;C1QTNF7;LEPR;APOD;GGTA1P;ZFPM2
GTEX-T6MO-0626-SM-4DM6P esophagus female 40-49 years	16/471	2.0541449425438047E-9	1.5839123029939123E-7	0	0	7.950115001277792	159.02937940468817	CNTNAP3;SYNM;MAOA;SYNPO2;SEMA3A;MAMDC2;SOBP;AFF3;FOXP2;TGFBR3;PLCB4;CNTNAP3B;KCNMA1;PDK4;MYH11;ANGPTL1
GTEX-RU72-1026-SM-46MUG adipose tissue female 50-59 years	21/868	2.222988812491952E-9	1.668996600536721E-7	0	0	5.831343740434649	116.18610239738427	CFD;ITIH5;KLF11;TNXB;ABCA6;ADH1B;P2RY14;ABCA9;ABCA8;MEOX2;LILRB5;MFAP5;ABCA10;CXCL12;ABLIM3;LEPR;SVEP1;APOD;KCTD12;ZNF385D;CD34
GTEX-X5EB-2426-SM-4E3HX adipose tissue male 40-49 years	22/979	3.370006215575843E-9	2.4652891623174055E-7	0	0	5.442816091954023	106.1803681011906	CFD;ITIH5;SRPX;TENM1;ABCA6;ADH1B;SEMA3A;ABCA9;CHRDL1;GLDN;DCN;TGFBR3;MFAP5;MMRN1;CNTNAP3B;PDGFD;CHI3L1;SVEP1;APOD;CNTN3;KCTD12;CD34
GTEX-X638-0226-SM-47JZ9 adipose tissue female 70-79 years	18/642	3.789550914774816E-9	2.7028971899631377E-7	0	0	6.618818681318682	128.34563428646268	CFD;ITIH5;KLF11;IL33;TNXB;GALNT16;ABCA6;ADH1B;ABCA9;ABCA8;CHRDL1;LILRB5;MFAP5;ABCA10;CXCL12;CNTNAP3B;APOD;CD34
GTEX-WFON-1526-SM-4LVMP small intestine male 40-49 years	15/428	4.520542354478662E-9	3.1456359359335663E-7	0	0	8.134340819904818	156.29838054994585	CNTNAP3;ITIH5;TENM1;SYNM;SEMA3A;P2RY14;MAMDC2;FOXP2;C1QTNF7;CNTNAP3B;PI15;MYH11;CSPG4;ANGPTL1;CDON
GTEX-PWCY-0826-SM-48TCR esophagus female 20-29 years	17/573	4.685376538761851E-9	3.1827093488303715E-7	0	0	6.957553956834532	133.4376718708384	CNTNAP3;TENM1;IL33;SYNM;MAOA;SYNPO2;SEMA3A;MAMDC2;FGL2;AFF3;ZDHHC11B;FOXP2;PLCB4;CNTNAP3B;KCNMA1;CDH23;MYH11
GTEX-X4LF-1726-SM-3NMBZ adipose tissue male 50-59 years	18/652	4.822991123939398E-9	3.199998529441652E-7	0	0	6.511041009463723	124.68559889830458	CFD;COLEC12;TENM1;TNXB;MAOA;ABCA6;ADH1B;ZBTB16;ABCA9;DCN;LILRB5;TGFBR3;MFAP5;LEPR;SVEP1;APOD;PKHD1L1;CD34
GTEX-WFJO-0726-SM-4LVM8 esophagus male 30-39 years	16/503	5.240084566558785E-9	3.3977184700891397E-7	0	0	7.415500692421565	141.39081927010062	CNTNAP3;TENM1;SYNM;MAOA;SYNPO2;SEMA3A;MAMDC2;FGL2;AFF3;FOXP2;CNTNAP3B;KCNMA1;PDK4;CDH23;MYH11;ANGPTL1
GTEX-S341-2026-SM-2XCAA blood vessel female 40-49 years	17/579	5.470855558989602E-9	3.451313759978367E-7	0	0	6.881138790035587	130.90562021412035	SRPX;CFH;ABCA6;ADH1B;OMD;MAMDC2;IGF1;MEOX2;CHRDL1;DCN;CPED1;MFAP5;MMRN1;C1QTNF7;SVEP1;GGTA1P;ANGPTL1
GTEX-WRHU-1126-SM-4E3I1 blood vessel female 50-59 years	20/826	5.623198903252044E-9	3.451313759978367E-7	0	0	5.777401198329601	109.7496226954721	CFD;IL33;PTGIS;TNXB;GALNT16;CFH;OMD;DCN;TBX18;CPED1;MFAP5;ABCA10;C1QTNF7;PDGFD;LEPR;CSPG4;GGTA1P;ZNF385D;ZFPM2;CD34
GTEX-P78B-0226-SM-3NB1Z adipose tissue female 40-49 years	19/741	5.685655335400745E-9	3.451313759978367E-7	0	0	6.079898541534559	115.42881598544045	CFD;ITIH5;KLF11;NRN1;TNXB;MAOA;ABCA6;ADH1B;ABCA9;MEOX2;CHRDL1;LILRB5;TGFBR3;ABCA10;ABLIM3;C1QTNF7;APOD;KCTD12;CD34
GTEX-QDT8-1326-SM-48TYY esophagus female 30-39 years	15/457	1.0890408274449047E-8	6.472986418125652E-7	0	0	7.589327508191605	139.15322968627964	CNTNAP3;TENM1;SYNM;TNXB;SEMA3A;MAMDC2;FGL2;ABCA9;FOXP2;LILRB5;MFAP5;CNTNAP3B;KCNMA1;MYH11;CD34
GTEX-T8EM-1126-SM-3DB7D adipose tissue male 40-49 years	19/779	1.2746373557655717E-8	7.42151097142689E-7	0	0	5.764457831325301	104.78642417073675	CFD;ITIH5;SRPX;KLF11;MAOA;ADH1B;IGF1;MEOX2;CHRDL1;GLDN;TGFBR3;EDNRB;CXCL12;CNTNAP3B;PDK4;APOD;KCTD12;PKHD1L1;ANGPTL1
GTEX-XMD3-0008-SM-4AT4V skin female 50-59 years	22/1079	1.9636013582020153E-8	1.12043093499007E-6	0	0	4.901868495742668	86.98807073198766	CFD;COLEC12;CCBE1;SRPX;PTGIS;TNXB;ABCA6;ABCA9;ABCA8;DCN;TBX18;TGFBR3;MFAP5;IGSF10;CCDC80;CXCL12;PDGFD;LEPR;SVEP1;CNTN3;ZNF469;CDON
GTEX-UJHI-1626-SM-3DB9A adipose tissue female 50-59 years	18/716	2.046689277586911E-8	1.1449420605795013E-6	0	0	5.894392140810479	104.35701362952038	CFD;COLEC12;ITIH5;SRPX;KLF11;PTGIS;TNXB;ABCA6;ADH1B;ABCA9;DCN;LILRB5;TGFBR3;MFAP5;C1QTNF7;APOD;KCTD12;CD34
GTEX-WFON-0926-SM-4LVMK esophagus male 40-49 years	15/480	2.091297404369751E-8	1.1473983643590192E-6	0	0	7.205413422321097	127.41257692556952	CNTNAP3;TENM1;IL33;SYNM;MAOA;SYNPO2;SEMA3A;FGL2;AFF3;FOXP2;PLCB4;C1QTNF7;CNTNAP3B;CDH23;MYH11
GTEX-R55C-1626-SM-48FEG adipose tissue male 40-49 years	18/720	2.228559091660805E-8	1.199637563869486E-6	0	0	5.859584859584859	103.24193302121732	CFD;ITIH5;SRPX;MAOA;ADH1B;ZBTB16;CHRDL1;GLDN;TGFBR3;AR;EDNRB;MMRN1;ABLIM3;CNTNAP3B;SVEP1;APOD;KCTD12;CD34
GTEX-RM2N-1726-SM-2TF55 adipose tissue male 50-59 years	22/1089	2.3156732386874266E-8	1.217481340520573E-6	0	0	4.853350515463918	85.32665971810772	ITIH5;TENM1;CFH;MAOA;ABCA6;ADH1B;P2RY14;ABCA9;CHRDL1;LILRB5;TGFBR3;MFAP5;AR;CD200R1;EDNRB;ABLIM3;CNTNAP3B;PDK4;SVEP1;APOD;KCTD12;CD34
GTEX-R55F-1426-SM-2TF53 adipose tissue male 50-59 years	24/1292	2.3470548099765688E-8	1.217481340520573E-6	0	0	4.520747391409852	79.4183178363021	CFD;COLEC12;SRPX;TENM1;PTGIS;TNXB;GALNT16;ABCA6;ADH1B;ABCA9;IGF1;MEOX2;DCN;LILRB5;TGFBR3;MFAP5;CD200R1;CCDC80;PDGFD;SVEP1;CNTN3;KCTD12;ZFPM2;CD34
GTEX-WRHK-0826-SM-3MJFG adipose tissue female 20-29 years	15/485	2.3984040872661095E-8	1.2219012251732517E-6	0	0	7.126925898752751	125.04816657189464	SRPX;ADH1B;ABCA9;IGF1;CHRDL1;DCN;LILRB5;TGFBR3;MFAP5;CCDC80;MMRN1;ZNF469;PKHD1L1;CD34;ANGPTL1
GTEX-OIZH-0226-SM-2YUMH adipose tissue male 50-59 years	17/647	2.802652813048418E-8	1.4028014869521292E-6	0	0	6.116825396825397	106.37229306127878	ITIH5;SRPX;KLF11;ABCA6;ADH1B;ZBTB16;P2RY14;MEOX2;LILRB5;TGFBR3;EDNRB;MMRN1;ABLIM3;PDK4;KCTD12;ZNF385D;CD34
GTEX-XUW1-0526-SM-4BOP3 adipose tissue female 50-59 years	18/735	3.051287815821837E-8	1.500917954920638E-6	0	0	5.732516437537358	99.20186770045335	CFD;ITIH5;SRPX;KLF11;MAOA;ABCA6;ADH1B;ZBTB16;P2RY14;ABCA9;CHRDL1;LILRB5;TGFBR3;EDNRB;PDGFD;SVEP1;APOD;CD34
GTEX-XOT4-0226-SM-4B66Z adipose tissue female 60-69 years	18/736	3.115013426944837E-8	1.5062937808599356E-6	0	0	5.724233983286908	98.94022050998602	CFD;ITIH5;TNXB;GALNT16;ABCA6;ABCA9;MEOX2;CHRDL1;LILRB5;ABCA10;GJB2;CCDC80;CXCL12;MMRN1;CNTNAP3B;SVEP1;KCTD12;CD34
GTEX-N7MT-0126-SM-2D7VT lung female 60-69 years	26/1531	3.3106310934174583E-8	1.5742050849200014E-6	0	0	4.180958209477181	72.01090894519535	COLEC12;TNXB;ADH1B;AFF3;CHRDL1;EDNRB;C1QTNF7;LEPR;PIEZO2;CDH23;SVEP1;CCBE1;IL33;CCL21;ABCA6;ZBTB16;P2RY14;MAMDC2;ABCA9;LSAMP;DCN;IGSF10;DCT;MMRN1;PI15;PKHD1L1
GTEX-UJMC-1026-SM-4IHKN esophagus male 50-59 years	16/579	3.7567665040042634E-8	1.7570581698236333E-6	0	0	6.3893593291751	109.23965677619398	CNTNAP3;ITIH5;TENM1;SYNM;SEMA3A;P2RY14;MAMDC2;FGL2;CHRDL1;ZDHHC11B;FOXP2;TGFBR3;CNTNAP3B;KCNMA1;CDH23;MYH11
GTEX-XUW1-1526-SM-4BOOY esophagus female 50-59 years	19/835	3.852744117372204E-8	1.7728837043327255E-6	0	0	5.353147885660288	91.38837911480225	CNTNAP3;KLF11;IL33;SYNM;MAOA;ZBTB16;SYNPO2;SEMA3A;MAMDC2;AFF3;FOXP2;TGFBR3;PLCB4;CNTNAP3B;KCNMA1;PDK4;CDH23;MYH11;ANGPTL1
GTEX-WEY5-1026-SM-4LMK9 esophagus female 40-49 years	15/506	4.19004741427925E-8	1.8974929004664603E-6	0	0	6.814734180771121	115.76849092104358	CNTNAP3;IL33;SYNM;MAOA;SYNPO2;SEMA3A;FGL2;AFF3;CHRDL1;FOXP2;CNTNAP3B;KCNMA1;CDH23;MYH11;ANGPTL1
GTEX-PSDG-0326-SM-48TCP adipose tissue male 50-59 years	18/753	4.4038052150980046E-8	1.9631337935429074E-6	0	0	5.586880466472303	94.63176439186218	CFD;SRPX;ABCA6;ADH1B;ZBTB16;MEOX2;LILRB5;TGFBR3;MFAP5;IGSF10;EDNRB;MMRN1;ABLIM3;CNTNAP3B;SVEP1;CNTN3;KCTD12;CD34
GTEX-R55E-0326-SM-48FD2 blood vessel male 20-29 years	17/673	4.961513235400439E-8	2.177722655476531E-6	0	0	5.866463414634146	98.66787195368657	ITIH5;KLF11;IL33;PTGIS;TNXB;MAMDC2;SOBP;MEOX2;ZDHHC11B;TBX18;CPED1;CXCL12;CNTNAP3B;PI15;CD34;ANGPTL1;MATN2
GTEX-S341-0426-SM-4AD5L esophagus female 40-49 years	16/592	5.1026497871333905E-8	2.205736339801752E-6	0	0	6.2409560723514215	104.79139895890827	CNTNAP3;TENM1;SYNM;MAOA;SYNPO2;SEMA3A;MAMDC2;FGL2;AFF3;CHRDL1;FOXP2;C1QTNF7;CNTNAP3B;KCNMA1;CDH23;MYH11
GTEX-QLQW-1426-SM-2S1QU nerve male 30-39 years	20/949	5.659007328747627E-8	2.4097235684950716E-6	0	0	4.980178004148179	83.1063830408098	NRN1;TNXB;ABCA6;KRT2;OMD;FGL2;ABCA9;ABCA8;MEOX2;CHRDL1;GLDN;DCN;MFAP5;ABCA10;SCN9A;LEPR;APOD;KCTD12;SDK2;MATN2
GTEX-R55G-0926-SM-48FDN esophagus female 40-49 years	16/609	7.52516330019528E-8	3.1572486610966374E-6	0	0	6.056708106200243	99.34472003733376	CNTNAP3;TENM1;SYNM;SEMA3A;P2RY14;MAMDC2;FGL2;AFF3;CHRDL1;FOXP2;CNTNAP3B;KCNMA1;CDH23;MYH11;CSPG4;ANGPTL1
GTEX-VJYA-1326-SM-3GIJC adipose tissue male 60-69 years	23/1272	8.011494467720293E-8	3.31257879947913E-6	0	0	4.347042190714597	71.02981487658444	CFD;COLEC12;ITIH5;SRPX;TNXB;ADH1B;ABCA8;IGF1;MEOX2;CHRDL1;DCN;LILRB5;TGFBR3;MFAP5;AR;CD200R1;CCDC80;CXCL12;ABLIM3;SVEP1;KCTD12;ZFPM2;CD34
GTEX-TKQ2-1226-SM-4DXSV esophagus male 50-59 years	17/700	8.734035180817672E-8	3.559743195838974E-6	0	0	5.626647144948755	91.45244638581362	CNTNAP3;COLEC12;TENM1;IL33;SYNM;SYNPO2;SEMA3A;P2RY14;FGL2;SOBP;AFF3;CHRDL1;FOXP2;CNTNAP3B;KCNMA1;MYH11;KCTD12
GTEX-XQ8I-0526-SM-4BOPS adipose tissue male 50-59 years	18/791	9.234376909861406E-8	3.7106587780048718E-6	0	0	5.30170024025134	85.87560235880683	CFD;TNXB;GALNT16;MAOA;ABCA6;ADH1B;ZBTB16;ABCA9;MEOX2;DCN;LILRB5;TGFBR3;MFAP5;MMRN1;SVEP1;APOD;KCTD12;CD34
GTEX-WFG8-1726-SM-4LVM6 colon male 20-29 years	15/539	9.54878431769191E-8	3.783705785885419E-6	0	0	6.374703869439326	103.04241471672036	ITIH5;CCBE1;KLF11;SYNM;KRT2;SYNPO2;SEMA3A;MAMDC2;FOXP2;CNTNAP3B;KCNMA1;PDK4;MYH11;ANGPTL1;CDON
GTEX-XUJ4-1126-SM-4BOPC esophagus female 60-69 years	15/547	1.1554798955101342E-7	4.515868687521113E-6	0	0	6.276250972258231	100.2541963736151	CNTNAP3;TENM1;SYNM;MAOA;SYNPO2;SEMA3A;P2RY14;MAMDC2;FGL2;CHRDL1;C1QTNF7;CNTNAP3B;KCNMA1;CDH23;MYH11
GTEX-WH7G-1026-SM-4LVML esophagus male 40-49 years	15/549	1.211268373249515E-7	4.661408866636578E-6	0	0	6.252098669766241	99.57359679969092	CNTNAP3;IL33;SYNM;MAOA;SYNPO2;SEMA3A;P2RY14;MAMDC2;AFF3;FOXP2;PLCB4;CNTNAP3B;KCNMA1;MYH11;ANGPTL1
GTEX-N7MS-0626-SM-2YUN7 blood vessel male 60-69 years	19/899	1.2253966526384276E-7	4.661408866636578E-6	0	0	4.947179627601314	78.73352800318355	ITIH5;PTGIS;TNXB;CFH;ZBTB16;SYNPO2;OMD;SOBP;MEOX2;GLDN;TBX18;CPED1;C1QTNF7;LEPR;MYH11;CSPG4;GGTA1P;SOX6;CCDC141
GTEX-R55D-1226-SM-48FE9 esophagus male 50-59 years	16/633	1.2743840751267183E-7	4.783970745179641E-6	0	0	5.813878104858468	92.29899316577179	CNTNAP3;TENM1;SYNM;MAOA;SYNPO2;SEMA3A;MAMDC2;FGL2;AFF3;FOXP2;PLCB4;CNTNAP3B;KCNMA1;CDH23;MYH11;ANGPTL1
GTEX-XBED-0926-SM-48TCE esophagus male 60-69 years	15/558	1.4938273393652994E-7	5.468304833600824E-6	0	0	6.1456150377849745	96.58912058975773	CNTNAP3;IL33;SYNM;MAOA;ZBTB16;SYNPO2;SEMA3A;MAMDC2;FGL2;FOXP2;TGFBR3;CNTNAP3B;KCNMA1;CDH23;MYH11
GTEX-RN64-0526-SM-2TC5P blood vessel male 50-59 years	18/817	1.495014991310425E-7	5.468304833600824E-6	0	0	5.122206329340247	80.50038679502264	ITIH5;NTRK2;PTGIS;CFH;SYNPO2;SOBP;MEOX2;GLDN;TBX18;CPED1;C1QTNF7;KCNMA1;LEPR;MYH11;CSPG4;KCTD12;GGTA1P;SOX6
GTEX-WY7C-2826-SM-3NB3Q blood vessel male 50-59 years	15/559	1.5286553893160782E-7	5.520574462935153E-6	0	0	6.134001014198783	96.26521546707457	CFH;MAOA;ZBTB16;MAMDC2;SOBP;MEOX2;TBX18;CPED1;C1QTNF7;KCNMA1;MYH11;CSPG4;GGTA1P;SOX6;ANGPTL1
GTEX-WY7C-0926-SM-3NB34 adipose tissue male 50-59 years	18/821	1.607317162270191E-7	5.732094829946069E-6	0	0	5.0956235545276645	79.71353597304524	COLEC12;SRPX;IL33;ABCA6;ABCA9;ABCA8;LILRB5;IGSF10;ABCA10;CD200R1;EDNRB;CXCL12;ABLIM3;KCTD12;PKHD1L1;ZFPM2;CD34;CDON
GTEX-U4B1-0926-SM-4DXUV esophagus male 40-49 years	19/916	1.6378422902533832E-7	5.768844511225805E-6	0	0	4.849081946515158	75.76552804255878	CNTNAP3;TENM1;SYNM;MAOA;ZBTB16;SYNPO2;SEMA3A;P2RY14;MAMDC2;FGL2;SOBP;CHRDL1;FOXP2;TGFBR3;CNTNAP3B;KCNMA1;PDK4;CDH23;MYH11
GTEX-XLM4-1026-SM-4AT51 adipose tissue male 60-69 years	19/917	1.6656803984600983E-7	5.795348996105683E-6	0	0	4.843427160758848	75.59554255430527	COLEC12;CCBE1;SRPX;KLF11;PTGIS;TNXB;ABCA6;ADH1B;OMD;LILRB5;CD200R1;CCDC80;CHI3L1;SVEP1;PKHD1L1;SOX6;ZFPM2;CD34;CDON
GTEX-XUZC-1126-SM-4BOPZ adipose tissue female 30-39 years	16/648	1.7499558358458983E-7	6.015209638154636E-6	0	0	5.671474830733	88.23967007848573	CFD;COLEC12;SRPX;ABCA9;CHRDL1;DCN;LILRB5;MFAP5;CCDC80;CXCL12;ABLIM3;PDGFD;SVEP1;KCTD12;CD34;ANGPTL1
GTEX-Q734-0826-SM-48U1G esophagus female 40-49 years	15/580	2.45283428144527E-7	8.330876434480185E-6	0	0	5.899603295697284	89.79698535099604	CFD;ITIH5;SYNM;TNXB;CCL21;SEMA3A;MAMDC2;FGL2;FOXP2;LILRB5;ABCA10;CD200R1;CCDC80;KCNMA1;MYH11
GTEX-Q2AG-0226-SM-2S1P4 adipose tissue female 40-49 years	19/942	2.519795201929279E-7	8.45761848365204E-6	0	0	4.706039760341474	71.5031823260217	CFD;ITIH5;KLF11;TNXB;ABCA6;P2RY14;ABCA9;MEOX2;CHRDL1;LILRB5;TGFBR3;MFAP5;CD200R1;CXCL12;ABLIM3;CNTNAP3B;LEPR;KCTD12;CD34
GTEX-OXRK-1426-SM-3NB19 esophagus female 50-59 years	13/426	2.5966838502521925E-7	8.591246837296652E-6	0	0	6.8913404249530705	104.49932460157716	SYNM;TNXB;SYNPO2;SEMA3A;FGL2;AFF3;FOXP2;MFAP5;PLCB4;CNTNAP3B;CDH23;MYH11;ANGPTL1
GTEX-X5EB-1026-SM-46MVU esophagus male 40-49 years	15/583	2.619833420416434E-7	8.591246837296652E-6	0	0	5.8675327829043225	88.92237081435846	CNTNAP3;TENM1;SYNM;MAOA;SYNPO2;SEMA3A;MAMDC2;FGL2;CHRDL1;FOXP2;CNTNAP3B;KCNMA1;CDH23;MYH11;CSPG4
GTEX-XUJ4-0926-SM-4BOPA esophagus female 60-69 years	14/509	3.063944519816531E-7	9.93344740345064E-6	0	0	6.236042240587695	93.53060921053374	CNTNAP3;SYNM;MAOA;SYNPO2;SEMA3A;MAMDC2;FGL2;AFF3;CHRDL1;CNTNAP3B;KCNMA1;CDH23;MYH11;ANGPTL1
GTEX-R53T-1626-SM-3GAEW adipose tissue female 50-59 years	26/1721	3.3632449680285725E-7	1.0753557867170008E-5	0	0	3.6739481446980284	54.760892864391955	ITIH5;MAOA;ADH1B;SEMA3A;MEOX2;CHRDL1;ABLIM3;C1QTNF7;CNTNAP3B;SVEP1;APOD;CD34;KLF11;IL33;ABCA6;P2RY14;ABCA9;ABCA8;LILRB5;CPED1;TGFBR3;IGSF10;CD200R1;CXCL12;KCTD12;ZFPM2
GTEX-T6MO-1526-SM-4DM57 uterus female 40-49 years	15/595	3.3957996667388656E-7	1.0753557867170008E-5	0	0	5.742568370986921	85.53875090846326	PTGIS;TNXB;MAMDC2;CHRDL1;FOXP2;CPED1;MFAP5;AR;C1QTNF7;KCNMA1;PI15;ZFPM2;ANGPTL1;CDON;MATN2
GTEX-OIZH-0726-SM-3NB1I esophagus male 50-59 years	17/771	3.4299816540920813E-7	1.0753557867170008E-5	0	0	5.077984084880637	75.5885389647218	SYNM;MAOA;SYNPO2;SEMA3A;P2RY14;MAMDC2;FGL2;CHRDL1;FOXP2;TGFBR3;GJB2;PLCB4;CNTNAP3B;KCNMA1;CDH23;MYH11;ANGPTL1
GTEX-R55G-0426-SM-48FDH blood vessel female 40-49 years	13/439	3.6552851196897553E-7	1.113055764131328E-5	0	0	6.67658384765522	98.95980202980937	IL33;PTGIS;OMD;IGF1;TBX18;CPED1;MFAP5;CCDC80;PI15;MYH11;CSPG4;GGTA1P;ANGPTL1
GTEX-TKQ2-1826-SM-33HB2 breast male 50-59 years	19/966	3.701115702080472E-7	1.113055764131328E-5	0	0	4.580972252261422	67.84173144959543	COLEC12;ITIH5;KLF11;IL33;NRN1;ADH1B;ABCA9;ABCA8;IGF1;MEOX2;CHRDL1;LILRB5;TGFBR3;ABCA10;ABLIM3;CNTNAP3B;LEPR;KCTD12;CD34
GTEX-WFON-1826-SM-3GILG breast male 40-49 years	19/966	3.701115702080472E-7	1.113055764131328E-5	0	0	4.580972252261422	67.84173144959543	ITIH5;SRPX;IL33;MAOA;ADH1B;CHRDL1;TGFBR3;MFAP5;AR;EDNRB;CCDC80;CXCL12;ABLIM3;CNTNAP3B;PDK4;SVEP1;CNTN3;KCTD12;CD34
GTEX-SN8G-0226-SM-4DM6B adipose tissue female 50-59 years	21/1170	3.7062845283027046E-7	1.113055764131328E-5	0	0	4.230506398478548	62.645616908700774	CFD;ITIH5;TENM1;KLF11;TNXB;CFH;ABCA6;ADH1B;ABCA9;MEOX2;DCN;LILRB5;TGFBR3;MFAP5;EDNRB;MMRN1;LEPR;SVEP1;APOD;KCTD12;CD34
GTEX-WH7G-2226-SM-3NMBN adipose tissue male 40-49 years	16/687	3.8339487084617E-7	1.1394016317959616E-5	0	0	5.331022770595778	78.76159866710923	CFD;ITIH5;SRPX;KLF11;MAOA;ABCA6;ADH1B;GLDN;LILRB5;TGFBR3;MFAP5;EDNRB;ABLIM3;PDK4;KCTD12;CD34
GTEX-X88G-0226-SM-4GIE4 adipose tissue male 30-39 years	18/872	3.9002105845003196E-7	1.1471444121215889E-5	0	0	4.778521244563399	70.5169491033079	CFD;COLEC12;ITIH5;SRPX;PTGIS;TNXB;ADH1B;ABCA9;CHRDL1;LILRB5;MFAP5;ABCA10;CD200R1;CCDC80;CXCL12;CHI3L1;KCTD12;CD34
GTEX-OHPK-0226-SM-3MJH6 adipose tissue female 50-59 years	18/873	3.9659908427733177E-7	1.1545889667788035E-5	0	0	4.772681704260652	70.35095069752002	CFD;ITIH5;TENM1;CFH;ABCA6;ADH1B;ZBTB16;CHRDL1;GLDN;TGFBR3;AR;MMRN1;PDGFD;SVEP1;CNTN3;KCTD12;PKHD1L1;CD34
GTEX-WFG7-2426-SM-3GIL2 nerve male 20-29 years	18/874	4.032782874517939E-7	1.1621747011110788E-5	0	0	4.766855807743658	70.1854639530451	SRPX;ABCA6;ADH1B;OMD;FGL2;ABCA9;ABCA8;IGF1;MEOX2;CHRDL1;DCN;MFAP5;ABCA10;PLCB4;LEPR;PDK4;APOD;KCTD12
GTEX-WI4N-1126-SM-3LK7Q adipose tissue female 40-49 years	15/606	4.2837938606940966E-7	1.2221663884560258E-5	0	0	5.632475640352412	82.59043570883568	SRPX;KLF11;PTGIS;TNXB;ABCA9;IGF1;MEOX2;LILRB5;TGFBR3;EDNRB;MMRN1;CHI3L1;SVEP1;ZNF385D;PKHD1L1
GTEX-O5YT-1726-SM-3NMD7 nerve male 20-29 years	16/694	4.3880546348380553E-7	1.239516819128017E-5	0	0	5.274061878301434	77.20809758391107	CFD;SRPX;TNXB;CFH;ABCA6;ABCA9;ABCA8;IGF1;GLDN;DCN;MFAP5;ABCA10;PDK4;CHI3L1;SVEP1;APOD
GTEX-WFG8-1026-SM-4LVMZ esophagus male 20-29 years	11/306	4.652008161282448E-7	1.3011940474645906E-5	0	0	8.03252002235053	117.12054112888293	CNTNAP3;TGFBR3;SYNM;MMRN1;CCL21;MAOA;CNTNAP3B;MAMDC2;KCNMA1;MYH11;ANGPTL1
GTEX-W5WG-2226-SM-4LMI3 blood vessel female 50-59 years	15/614	5.056059954714127E-7	1.4004795194950879E-5	0	0	5.554947901675206	80.53290239988307	ITIH5;PTGIS;MAOA;ZBTB16;OMD;SOBP;TBX18;CPED1;C1QTNF7;KCNMA1;MYH11;CSPG4;GGTA1P;SOX6;ANGPTL1
GTEX-TMMY-0626-SM-33HBD blood vessel female 40-49 years	19/988	5.20941729542173E-7	1.4290834176767496E-5	0	0	4.471769430663832	64.69589503685671	PTGIS;CFH;ABCA6;KRT2;ZBTB16;SYNPO2;MAMDC2;SOBP;MEOX2;CHRDL1;TBX18;CPED1;TGFBR3;PLCB4;MMRN1;KCNMA1;MYH11;GGTA1P;ANGPTL1
GTEX-S7SE-0826-SM-4AT4D breast male 50-59 years	20/1093	5.460322048671785E-7	1.4836475052248193E-5	0	0	4.279089855204237	61.70699130196736	CFD;ITIH5;KLF11;NRN1;TNXB;P2RY14;MEOX2;LILRB5;ABCA10;EDNRB;CCDC80;CXCL12;ABLIM3;CNTNAP3B;LEPR;KCTD12;GGTA1P;ZNF385D;CD34;CDON
GTEX-S33H-0326-SM-4AD6N breast male 30-39 years	19/993	5.622600699613014E-7	1.5133282826411253E-5	0	0	4.447638603696099	64.00730738010131	CFD;ITIH5;SRPX;KLF11;IL33;NRN1;ABCA8;IGF1;MEOX2;DCN;TGFBR3;CCDC80;CXCL12;ABLIM3;PIEZO2;PI15;KCTD12;CD34;CDON
GTEX-O5YT-0726-SM-3MJHA esophagus male 20-29 years	14/537	5.824539427662152E-7	1.5530290642168338E-5	0	0	5.893664175212932	84.60953556452586	CNTNAP3;IL33;SYNM;MAOA;SYNPO2;SEMA3A;MAMDC2;AFF3;TGFBR3;CNTNAP3B;KCNMA1;PDK4;MYH11;ANGPTL1
GTEX-PLZ4-0226-SM-2S1NW adipose tissue female 50-59 years	17/804	6.148320662615752E-7	1.6241813750409944E-5	0	0	4.8566709021601016	69.4597025334794	COLEC12;SRPX;KLF11;ABCA6;ADH1B;ABCA9;IGF1;MEOX2;LILRB5;TGFBR3;EDNRB;CXCL12;ABLIM3;CNTNAP3B;PDK4;CHI3L1;KCTD12
GTEX-S95S-1326-SM-2XCDK adipose tissue male 60-69 years	15/625	6.323287371510981E-7	1.646955074637738E-5	0	0	5.451667608818542	77.81632072135099	CFD;ITIH5;TENM1;MAOA;ADH1B;ZBTB16;CHRDL1;DCN;LILRB5;TGFBR3;MFAP5;AR;EDNRB;SVEP1;APOD
GTEX-U3ZM-0626-SM-4DXTV esophagus male 40-49 years	13/461	6.349984514901899E-7	1.646955074637738E-5	0	0	6.341542937399679	90.49155554028319	CNTNAP3;ITIH5;TENM1;SYNM;MAOA;SYNPO2;SEMA3A;FGL2;CHRDL1;FOXP2;CNTNAP3B;CDH23;MYH11
GTEX-T2IS-1126-SM-4DM6Z nerve female 20-29 years	19/1002	6.442651010963219E-7	1.6559354355205462E-5	0	0	4.4048217284192726	62.791418899301085	CFD;NRN1;TNXB;P2RY14;OMD;FGL2;ABCA8;MEOX2;CHRDL1;GLDN;MFAP5;ABCA10;SCN9A;LEPR;APOD;KCTD12;CD34;SDK2;MATN2
GTEX-OXRL-0226-SM-3NB18 adipose tissue male 50-59 years	16/716	6.635460937726348E-7	1.690265183511899E-5	0	0	5.102458471760797	72.58587772807128	CFD;COLEC12;ITIH5;SRPX;MAOA;ADH1B;CHRDL1;GLDN;DCN;TGFBR3;MFAP5;AR;EDNRB;CNTN3;KCTD12;CD34
GTEX-QV44-1825-SM-447CF adipose tissue male 50-59 years	17/810	6.814585812066487E-7	1.7205321523739547E-5	0	0	4.818411097099622	68.41676547194008	CFD;ITIH5;KLF11;ABCA6;ADH1B;P2RY14;ABCA9;MEOX2;LILRB5;ABCA10;EDNRB;ABLIM3;CNTNAP3B;LEPR;APOD;KCTD12;CD34
GTEX-XPVG-1326-SM-4B65P esophagus male 50-59 years	13/467	7.342374816492121E-7	1.8375259080221072E-5	0	0	6.255803593525714	88.3596806958726	TENM1;SYNM;SEMA3A;P2RY14;MAMDC2;FGL2;ZDHHC11B;FOXP2;CNTNAP3B;KCNMA1;MYH11;CSPG4;CNTN3
GTEX-XOTO-0226-SM-4B66H adipose tissue male 50-59 years	16/723	7.543721295717206E-7	1.8608627449865084E-5	0	0	5.050097036281701	71.19313721056639	CFD;KLF11;TNXB;FGL2;ABCA9;ABCA8;MEOX2;CHRDL1;DCN;MFAP5;ABCA10;CNTNAP3B;LEPR;APOD;CD34;MATN2
GTEX-XAJ8-0926-SM-47JXZ adipose tissue male 40-49 years	15/634	7.566073551294602E-7	1.8608627449865084E-5	0	0	5.3698958275305	75.68557468612637	CFD;ITIH5;SRPX;ABCA6;ADH1B;CHRDL1;LILRB5;TGFBR3;MFAP5;EDNRB;MMRN1;CHI3L1;CNTN3;KCTD12;CD34
GTEX-X5EB-1426-SM-46MVW esophagus male 40-49 years	15/636	7.87052385807907E-7	1.9128824588713134E-5	0	0	5.352046199122661	75.22285426287456	CNTNAP3;TENM1;SYNM;MAOA;SYNPO2;SEMA3A;FGL2;AFF3;ZDHHC11B;FOXP2;CNTNAP3B;KCNMA1;CDH23;MYH11;CSPG4
GTEX-PLZ6-0626-SM-3P61B esophagus male 30-39 years	14/551	7.911676486043287E-7	1.9128824588713134E-5	0	0	5.735864228880988	80.58749255802434	CNTNAP3;TENM1;SYNM;MAOA;SYNPO2;SEMA3A;MAMDC2;FGL2;CHRDL1;FOXP2;CNTNAP3B;KCNMA1;CDH23;MYH11
GTEX-UJHI-1426-SM-3DB9C breast female 50-59 years	17/821	8.208887552060034E-7	1.968063545044309E-5	0	0	4.749751243781095	66.55768582951481	CFD;SRPX;KLF11;ADH1B;ABCA9;FAM189A2;LILRB5;TGFBR3;MFAP5;ABCA10;CXCL12;MMRN1;CNTNAP3B;PI15;APOD;KCTD12;CD34
GTEX-QV31-1326-SM-2S1QE adipose tissue male 30-39 years	18/920	8.477780428818749E-7	2.0155922969516576E-5	0	0	4.512828634779854	63.092264011905485	ITIH5;SRPX;MAOA;ADH1B;P2RY14;ABCA9;IGF1;MEOX2;LILRB5;TGFBR3;AR;EDNRB;ABLIM3;CNTNAP3B;PDK4;SVEP1;APOD;KCTD12
GTEX-W5WG-1526-SM-4LMIG esophagus female 50-59 years	12/397	8.575221050300654E-7	2.0219095583890718E-5	0	0	6.757748917748918	94.40047376661657	CNTNAP3;SYNM;PLCB4;MAOA;CNTNAP3B;SYNPO2;SEMA3A;FGL2;CDH23;MYH11;AFF3;FOXP2
GTEX-PWOO-2226-SM-2S1P1 adipose tissue female 40-49 years	16/733	9.036971629307502E-7	2.1133180375749428E-5	0	0	4.977068534916156	69.26472568677391	ITIH5;SRPX;MAOA;ADH1B;IGF1;CHRDL1;GLDN;LILRB5;TGFBR3;MFAP5;AR;EDNRB;CNTNAP3B;PDGFD;CHI3L1;SVEP1
GTEX-XXEK-0526-SM-4BRWD esophagus male 50-59 years	15/649	1.0133911464377978E-6	2.3505731225910872E-5	0	0	5.238768628304144	72.30657574086759	COLEC12;ITIH5;TENM1;IL33;SYNM;SEMA3A;P2RY14;FGL2;AFF3;FOXP2;MMRN1;C1QTNF7;CNTNAP3B;KCNMA1;MYH11
GTEX-NFK9-0326-SM-3MJGV adipose tissue male 40-49 years	18/934	1.0529701128600323E-6	2.422680429023929E-5	0	0	4.440580162195883	61.11968223576298	CFD;ITIH5;TENM1;KLF11;MAOA;ABCA6;ADH1B;ZBTB16;ABCA9;CHRDL1;TGFBR3;EDNRB;MMRN1;ABLIM3;CNTNAP3B;PDK4;CD34;ANGPTL1
GTEX-QEL4-0326-SM-3GAE5 adipose tissue male 50-59 years	20/1144	1.112766830811364E-6	2.5397790146438575E-5	0	0	4.073865115875358	55.847235848516	SRPX;KLF11;TNXB;MAOA;ABCA6;ADH1B;ABCA9;MEOX2;LILRB5;TGFBR3;MFAP5;EDNRB;MMRN1;CNTNAP3B;PDK4;SVEP1;APOD;KCTD12;ZNF385D;CD34
GTEX-WFJO-0426-SM-4LVM7 esophagus male 30-39 years	14/568	1.1333898803745867E-6	2.5663185148481712E-5	0	0	5.5549721037085655	76.04922082510723	CNTNAP3;TENM1;SYNM;MAOA;SYNPO2;SEMA3A;P2RY14;MAMDC2;FGL2;FOXP2;CNTNAP3B;PDK4;CDH23;MYH11
GTEX-S32W-1026-SM-4AD5W esophagus female 50-59 years	13/489	1.2276045588485349E-6	2.7577604774762757E-5	0	0	5.959918798980266	81.11715178938293	CNTNAP3;TENM1;IL33;SYNM;MAOA;SYNPO2;SEMA3A;P2RY14;MAMDC2;FOXP2;TGFBR3;KCNMA1;MYH11
GTEX-Q2AG-1226-SM-4GICA esophagus female 40-49 years	15/660	1.2490077819145495E-6	2.7839212514079765E-5	0	0	5.14648489708634	69.95699828589404	TENM1;SYNM;TNXB;SEMA3A;FGL2;ABCA9;ABCA8;ZDHHC11B;FOXP2;MFAP5;CNTNAP3B;KCNMA1;CDH23;MYH11;CD34
GTEX-QMRM-1726-SM-2S1QG adipose tissue male 50-59 years	17/849	1.300245540043825E-6	2.875659322282971E-5	0	0	4.583173076923077	62.11554962591197	ITIH5;TNXB;MAOA;ABCA6;ADH1B;ABCA9;ABCA8;IGF1;CHRDL1;LILRB5;TGFBR3;AR;ABLIM3;SVEP1;APOD;KCTD12;CD34
GTEX-S3XE-1626-SM-3K2AJ adipose tissue male 50-59 years	17/850	1.32130636097978E-6	2.899759267596394E-5	0	0	4.577430972388956	61.964177923304426	CFD;ITIH5;SRPX;KLF11;MAOA;ABCA6;ADH1B;ZBTB16;IGF1;LILRB5;TGFBR3;MFAP5;AR;EDNRB;ABLIM3;CNTNAP3B;PDK4
GTEX-PX3G-0726-SM-48TZT esophagus female 20-29 years	14/576	1.3362545956059618E-6	2.9101789017280986E-5	0	0	5.473633128437399	74.03439083389543	CNTNAP3;COLEC12;TENM1;SYNM;SEMA3A;FGL2;CHRDL1;FOXP2;C1QTNF7;CNTNAP3B;KCNMA1;CDH23;MYH11;KCTD12
GTEX-QLQ7-1826-SM-2S1R5 nerve male 60-69 years	16/761	1.474719639624868E-6	3.16343994875921E-5	0	0	4.783018573435305	64.2217944342041	CFH;ABCA6;OMD;ABCA9;ABCA8;MEOX2;CHRDL1;GLDN;DCN;MFAP5;ABCA10;PLCB4;LEPR;APOD;SDK2;MATN2
GTEX-RU1J-0426-SM-46MUK esophagus female 20-29 years	16/761	1.474719639624868E-6	3.16343994875921E-5	0	0	4.783018573435305	64.2217944342041	CNTNAP3;SYNM;MAOA;SYNPO2;SEMA3A;FGL2;SOBP;AFF3;FOXP2;PLCB4;CNTNAP3B;KCNMA1;CDH23;MYH11;CSPG4;ANGPTL1
GTEX-RVPU-2326-SM-2TF6R adipose tissue male 50-59 years	20/1166	1.4935290086602109E-6	3.179879299781777E-5	0	0	3.9909760354148043	53.536424316048965	CFD;TENM1;TNXB;CFH;ABCA6;ADH1B;ZBTB16;ABCA9;CHRDL1;DCN;TGFBR3;MFAP5;ABCA10;CNTNAP3B;PDGFD;SVEP1;APOD;KCTD12;ZNF385D;CD34
GTEX-VUSG-1426-SM-3GIJN adipose tissue male 50-59 years	17/863	1.624710282988323E-6	3.433554398048656E-5	0	0	4.504018912529551	60.03938753623739	ITIH5;SRPX;MAOA;ADH1B;ABCA9;ABCA8;IGF1;MEOX2;LILRB5;CPED1;CD200R1;EDNRB;MMRN1;ABLIM3;CDH23;SVEP1;ZFPM2
GTEX-XMK1-1826-SM-4B66F small intestine male 40-49 years	14/589	1.7359714225216184E-6	3.628578040898955E-5	0	0	5.346284584980237	70.91281615441068	ITIH5;TENM1;SYNM;CCL21;SEMA3A;P2RY14;FOXP2;CXCL12;CNTNAP3B;KCNMA1;PIEZO2;PI15;MYH11;CDON
GTEX-XPT6-2226-SM-4B66R blood vessel male 20-29 years	15/678	1.742429693666866E-6	3.628578040898955E-5	0	0	5.002080407759921	66.32873690094549	PTGIS;MAOA;ZBTB16;SYNPO2;SOBP;TBX18;CPED1;PLCB4;C1QTNF7;KCNMA1;MYH11;CSPG4;GGTA1P;SOX6;ANGPTL1
GTEX-WZTO-1026-SM-3NM9P nerve male 40-49 years	22/1401	1.7652540310218493E-6	3.649470833699519E-5	0	0	3.6930565627266136	48.92271780573763	NRN1;TNXB;P2RY14;OMD;FGL2;ABCA9;ABCA8;MEOX2;CHRDL1;GLDN;TBX18;MFAP5;ABCA10;SCN9A;LEPR;PIEZO2;APOD;KCTD12;SOX6;CD34;SDK2;MATN2
GTEX-RM2N-0626-SM-48FD6 esophagus male 50-59 years	12/426	1.7899839676820305E-6	3.65278645817762E-5	0	0	6.2750402576489535	83.03951468128365	CNTNAP3;IL33;SYNM;MAOA;CNTNAP3B;SYNPO2;SEMA3A;P2RY14;PDK4;MYH11;FOXP2;ANGPTL1
GTEX-XBEW-1426-SM-4AT4J esophagus male 40-49 years	13/506	1.7924644379420496E-6	3.65278645817762E-5	0	0	5.749367550197142	76.07516632355701	CNTNAP3;SYNM;MAOA;SYNPO2;SEMA3A;FGL2;AFF3;ZDHHC11B;FOXP2;PLCB4;CNTNAP3B;CDH23;MYH11
GTEX-W5WG-2726-SM-4LMIC esophagus female 50-59 years	13/509	1.9132393575073144E-6	3.871256657424374E-5	0	0	5.713709677419355	75.23077408114521	TENM1;IL33;SYNM;MAOA;SYNPO2;SEMA3A;MAMDC2;FGL2;CHRDL1;FOXP2;CDH23;MYH11;ANGPTL1
GTEX-S4Q7-1626-SM-3K2AE adipose tissue male 20-29 years	16/777	1.931394540965948E-6	3.880470862940739E-5	0	0	4.6785441432631485	61.55686033990054	CFD;COLEC12;SRPX;KLF11;MAOA;ABCA6;ADH1B;ABCA9;LILRB5;TGFBR3;CD200R1;EDNRB;PDK4;SVEP1;APOD;KCTD12
GTEX-WEY5-1126-SM-4LMIE esophagus female 40-49 years	13/510	1.9550779178092845E-6	3.900585524132789E-5	0	0	5.701919381457283	74.9521893288709	CNTNAP3;ITIH5;TENM1;SYNM;SEMA3A;FGL2;CHRDL1;ZDHHC11B;FOXP2;CNTNAP3B;CDH23;MYH11;CSPG4
GTEX-Q2AI-1426-SM-2S1P5 adipose tissue male 40-49 years	15/687	2.049607024495781E-6	4.032778510956182E-5	0	0	4.932779146141215	64.60886289325526	ITIH5;SRPX;TENM1;MAOA;ADH1B;ZBTB16;IGF1;MEOX2;TGFBR3;AR;EDNRB;CXCL12;ABLIM3;KCTD12;CD34
GTEX-X3Y1-0926-SM-3P5YT adipose tissue male 40-49 years	15/687	2.049607024495781E-6	4.032778510956182E-5	0	0	4.932779146141215	64.60886289325526	CFD;ITIH5;SRPX;MAOA;ABCA6;ADH1B;OMD;CHRDL1;EDNRB;MMRN1;CDH23;PKHD1L1;ZFPM2;CD34;CDON
GTEX-NFK9-1226-SM-3LK79 esophagus male 40-49 years	15/693	2.280567341582182E-6	4.431301564074419E-5	0	0	4.887600447563829	63.49523927250351	CNTNAP3;TENM1;SYNM;MAOA;SYNPO2;SEMA3A;MAMDC2;AFF3;ZDHHC11B;FOXP2;PLCB4;CNTNAP3B;KCNMA1;CDH23;MYH11
GTEX-R55D-0326-SM-48FES adipose tissue male 50-59 years	14/603	2.283215316925831E-6	4.431301564074419E-5	0	0	5.215426763389412	67.74800709792507	CFD;ITIH5;SRPX;ADH1B;ZBTB16;P2RY14;LILRB5;TGFBR3;MFAP5;EDNRB;ABLIM3;PDK4;KCTD12;CD34
GTEX-PSDG-1426-SM-48TD1 esophagus male 50-59 years	15/702	2.670954986863639E-6	5.148807146974299E-5	0	0	4.821312051397882	61.87225663012865	CNTNAP3;IL33;SYNM;MAOA;SYNPO2;SEMA3A;MAMDC2;AFF3;FOXP2;TGFBR3;PLCB4;CNTNAP3B;PDK4;CDH23;MYH11
GTEX-N7MS-0326-SM-4E3K2 adipose tissue male 60-69 years	16/799	2.767363255345757E-6	5.298850582215735E-5	0	0	4.5418634352074605	58.125022280991864	CFD;ITIH5;TENM1;TNXB;GALNT16;ABCA6;ABCA8;MEOX2;LILRB5;MFAP5;ABCA10;CD200R1;CXCL12;SVEP1;KCTD12;CD34
GTEX-S4P3-0526-SM-4AD58 esophagus female 50-59 years	13/528	2.8611865661293318E-6	5.441976848777989E-5	0	0	5.497523726409948	70.17189991257031	CNTNAP3;IL33;SYNM;SYNPO2;SEMA3A;P2RY14;FGL2;AFF3;ZDHHC11B;FOXP2;CNTNAP3B;CDH23;MYH11
GTEX-P4PQ-1726-SM-3NB15 nerve male 60-69 years	15/707	2.9128316248835454E-6	5.503515646220367E-5	0	0	4.7852302172613115	60.99438610265546	CFD;NRN1;ABCA6;ZBTB16;ABCA9;ABCA8;IGF1;MEOX2;GLDN;TGFBR3;MFAP5;ABCA10;PLCB4;PDK4;APOD
GTEX-T5JC-1826-SM-4DM6E esophagus male 20-29 years	13/531	3.0439899466389095E-6	5.7134890248426374E-5	0	0	5.464838835625352	69.4162486989479	CNTNAP3;TENM1;SYNM;TNXB;SEMA3A;FGL2;SOBP;FOXP2;CNTNAP3B;KCNMA1;CDH23;MYH11;CSPG4
GTEX-T5JW-1426-SM-4DM5Q esophagus female 20-29 years	14/621	3.210993724277958E-6	5.9875588858594866E-5	0	0	5.0560506215366186	63.95363088024481	CNTNAP3;SYNM;MAOA;SYNPO2;SEMA3A;FGL2;SOBP;AFF3;FOXP2;KCNMA1;CDH23;MYH11;CSPG4;ANGPTL1
GTEX-S4Z8-0726-SM-4GICB esophagus male 60-69 years	14/622	3.2712263044921133E-6	6.025085275436013E-5	0	0	5.047473086124402	63.75132961917707	CNTNAP3;IL33;SYNM;MAOA;SYNPO2;SEMA3A;MAMDC2;FOXP2;TGFBR3;PLCB4;CNTNAP3B;MYH11;KCTD12;ANGPTL1
GTEX-TKQ1-1126-SM-4GIAZ adipose tissue male 30-39 years	17/909	3.273355126857981E-6	6.025085275436013E-5	0	0	4.2614349775784754	53.82062431205862	CFD;ITIH5;SRPX;KLF11;MAOA;ADH1B;P2RY14;IGF1;GLDN;TGFBR3;AR;EDNRB;ABLIM3;CNTNAP3B;PDK4;CSPG4;KCTD12
GTEX-P4QR-0426-SM-2S1NV adipose tissue male 60-69 years	16/813	3.4564955488510197E-6	6.321398590302539E-5	0	0	4.45881357415891	56.07071916090319	SRPX;PTGIS;TNXB;ABCA6;ADH1B;ABCA9;IGF1;LILRB5;TGFBR3;MMRN1;PDGFD;CHI3L1;SVEP1;APOD;KCTD12;ZNF385D
GTEX-U4B1-1726-SM-3DB9F adipose tissue male 40-49 years	15/720	3.6362458698219267E-6	6.607776730319719E-5	0	0	4.693812668134018	58.78793258442741	CFD;ITIH5;SRPX;MAOA;ABCA6;ADH1B;ZBTB16;ABCA9;IGF1;LILRB5;TGFBR3;MFAP5;CNTNAP3B;PDK4;SVEP1
GTEX-UJHI-1026-SM-4IHJP stomach female 50-59 years	12/457	3.6903849171572077E-6	6.663714030790831E-5	0	0	5.828614232209738	72.91468053605851	ITIH5;KLF11;SYNM;MMRN1;C1QTNF7;SYNPO2;SEMA3A;P2RY14;MYH11;FOXP2;ANGPTL1;CDON
GTEX-V955-1226-SM-4JBI9 esophagus male 60-69 years	11/379	3.731962791176238E-6	6.696408706431324E-5	0	0	6.415133779264214	80.1800386635413	MFAP5;SYNM;PLCB4;MMRN1;SYNPO2;SEMA3A;FGL2;MYH11;AFF3;ANGPTL1;LILRB5
GTEX-X261-0226-SM-3NMD2 adipose tissue male 50-59 years	16/820	3.855898194483816E-6	6.875548468038955E-5	0	0	4.4183732500289254	55.07902818549819	KLF11;TNXB;ABCA6;ADH1B;ZBTB16;P2RY14;ABCA9;MEOX2;TGFBR3;MFAP5;EDNRB;PDK4;APOD;KCTD12;ZNF385D;CD34
GTEX-XV7Q-1226-SM-4BRVT esophagus female 40-49 years	15/726	4.021416461854663E-6	7.117723058103392E-5	0	0	4.652747465929482	57.805159268227015	CNTNAP3;TENM1;SYNM;SEMA3A;FGL2;AFF3;CHRDL1;ZDHHC11B;FOXP2;CNTNAP3B;KCNMA1;CDH23;MYH11;CSPG4;CNTN3
GTEX-U3ZM-0826-SM-4DXU6 bladder male 40-49 years	13/545	4.041609307440412E-6	7.117723058103392E-5	0	0	5.3171834079580975	66.03339675836092	ITIH5;SYNM;PTGIS;SYNPO2;SEMA3A;MAMDC2;SOBP;AFF3;FOXP2;TGFBR3;KCNMA1;MYH11;CNTN3
GTEX-XBED-1126-SM-48TCF esophagus male 60-69 years	14/636	4.2270795647280084E-6	7.398685888447245E-5	0	0	4.9302835428237355	61.007324681621256	CNTNAP3;IL33;SYNM;MAOA;ZBTB16;SYNPO2;SEMA3A;MAMDC2;AFF3;FOXP2;TGFBR3;CNTNAP3B;CDH23;MYH11
GTEX-VUSG-2426-SM-4KKZG adipose tissue male 50-59 years	15/734	4.5916974440078495E-6	7.987873663264874E-5	0	0	4.59905999712244	56.52824580772431	CFD;ITIH5;SRPX;IL33;ADH1B;SEMA3A;MEOX2;LILRB5;TGFBR3;CD200R1;CXCL12;SVEP1;APOD;KCTD12;CD34
GTEX-WH7G-1526-SM-4LVMX stomach male 40-49 years	12/469	4.8073436825938535E-6	8.312334258448644E-5	0	0	5.672064186725018	69.45650123482211	TGFBR3;ITIH5;SYNM;C1QTNF7;SYNPO2;P2RY14;MAMDC2;KCNMA1;MYH11;CSPG4;CHRDL1;FOXP2
GTEX-QDT8-0426-SM-32PKZ blood vessel female 30-39 years	18/1041	4.853598243328361E-6	8.34175649892519E-5	0	0	3.953707582739841	48.37673658252413	ITIH5;SYNM;CFH;MAMDC2;IGF1;SOBP;MEOX2;CHRDL1;GLDN;TBX18;CPED1;C1QTNF7;PDGFD;KCNMA1;SVEP1;MYH11;GGTA1P;ANGPTL1
GTEX-RWSA-0526-SM-2XCBC blood vessel male 40-49 years	15/738	4.903118692380162E-6	8.376405766084193E-5	0	0	4.572661801879144	55.903712858856416	ITIH5;PTGIS;CFH;KRT2;SYNPO2;SOBP;CPED1;PLCB4;C1QTNF7;KCNMA1;MYH11;CSPG4;GGTA1P;SOX6;ANGPTL1
GTEX-RWS6-2326-SM-2XCB4 blood vessel female 60-69 years	15/739	4.9838678906814855E-6	8.463675650068024E-5	0	0	4.566107830062869	55.748999888580364	PTGIS;CFH;ZBTB16;OMD;SOBP;GLDN;TBX18;CPED1;C1QTNF7;KCNMA1;MYH11;CSPG4;GGTA1P;SOX6;ANGPTL1
GTEX-QMRM-0926-SM-447BR esophagus male 50-59 years	13/556	5.0187663776149015E-6	8.472509157003144E-5	0	0	5.2065098185279455	63.531532189505754	CNTNAP3;TENM1;SYNM;SYNPO2;SEMA3A;FGL2;SOBP;CHRDL1;FOXP2;CNTNAP3B;KCNMA1;CDH23;MYH11
GTEX-SIU8-0226-SM-2XCDS adipose tissue male 50-59 years	15/742	5.233301931667267E-6	8.782712006498066E-5	0	0	4.546554095716928	55.28822620326665	CFD;ITIH5;KLF11;IL33;TNXB;GALNT16;ABCA8;MEOX2;MFAP5;ABCA10;CCDC80;CXCL12;CNTNAP3B;KCTD12;CD34
GTEX-SNMC-0426-SM-4DM5Y esophagus male 20-29 years	13/564	5.85551665476616E-6	9.769467260846699E-5	0	0	5.128795448520565	61.79237544949466	CNTNAP3;IL33;SYNM;SYNPO2;SEMA3A;FGL2;SOBP;AFF3;FOXP2;PLCB4;KCNMA1;CDH23;MYH11
GTEX-R55G-2126-SM-2TC67 nerve female 40-49 years	15/751	6.049975176346822E-6	1.0031825615217281E-4	0	0	4.488849325337331	53.935573305441636	CFD;ZBTB16;OMD;MAMDC2;FGL2;ABCA8;IGF1;MEOX2;DCN;MFAP5;PLCB4;LEPR;SVEP1;APOD;KCTD12
GTEX-SE5C-0926-SM-4BRUF fallopian tube female 40-49 years	13/566	6.083090891807184E-6	1.0031825615217281E-4	0	0	5.109718186805372	61.36770326648901	COLEC12;SRPX;PTGIS;DCN;LILRB5;CXCL12;MMRN1;PI15;ZNF469;PKHD1L1;ZFPM2;ANGPTL1;CDON
GTEX-RTLS-0426-SM-2TF5K blood vessel female 60-69 years	15/752	6.1474023719762495E-6	1.007962009611968E-4	0	0	4.482524680671876	53.78796948634294	ITIH5;PTGIS;ZBTB16;SYNPO2;SOBP;GLDN;TBX18;CPED1;PLCB4;C1QTNF7;KCNMA1;MYH11;CSPG4;GGTA1P;SOX6
GTEX-P4PP-0726-SM-3NM9S esophagus female 30-39 years	12/481	6.212125488183741E-6	1.0127539438736122E-4	0	0	5.523525230987918	66.22158515535247	CNTNAP3;TENM1;SYNM;CNTNAP3B;SEMA3A;P2RY14;MAMDC2;KCNMA1;FGL2;MYH11;CHRDL1;FOXP2
GTEX-WYVS-2426-SM-3NMA9 nerve female 40-49 years	22/1515	6.2912757114177515E-6	1.0172183722681203E-4	0	0	3.3900703281982585	40.60065756080046	CFD;TNXB;CFH;ABCA6;P2RY14;OMD;FGL2;ABCA9;ABCA8;MEOX2;CHRDL1;GLDN;DCN;MFAP5;ABCA10;PLCB4;SCN9A;LEPR;APOD;SOX6;SDK2;MATN2
GTEX-WOFM-0726-SM-3MJF8 adipose tissue male 20-29 years	12/482	6.344038124705244E-6	1.0172183722681203E-4	0	0	5.511489361702128	65.96147747658524	TGFBR3;COLEC12;MFAP5;SRPX;ABCA10;ABCA9;PI15;CSPG4;IGF1;CD34;ANGPTL1;LILRB5
GTEX-OHPM-1826-SM-2YUNF blood vessel male 50-59 years	15/754	6.346472844855431E-6	1.0172183722681203E-4	0	0	4.469926741635948	53.494346037652704	CNTNAP3;ITIH5;KLF11;SYNM;PTGIS;ZBTB16;MAMDC2;SOBP;CHRDL1;CPED1;MFAP5;PLCB4;KCNMA1;MYH11;ZFPM2
GTEX-TMMY-1526-SM-4DXST bladder female 40-49 years	15/761	7.089371022241576E-6	1.1299427668410734E-4	0	0	4.4263659055190905	52.48303958532139	ITIH5;SYNM;PTGIS;SYNPO2;SEMA3A;P2RY14;MAMDC2;SOBP;FOXP2;TGFBR3;KCNMA1;MYH11;CNTN3;ZFPM2;MATN2
GTEX-P4QS-0726-SM-3NMCZ esophagus male 60-69 years	12/488	7.188527345249897E-6	1.1393815842221086E-4	0	0	5.440336134453782	64.43003264370647	SYNM;PLCB4;MAOA;ZBTB16;SYNPO2;SEMA3A;MAMDC2;KCNMA1;FGL2;PDK4;MYH11;FOXP2
GTEX-R55C-1826-SM-3GADI blood vessel male 40-49 years	16/863	7.3587084328243355E-6	1.1599113347429739E-4	0	0	4.184618763899948	49.46062926618452	CFH;ZBTB16;OMD;MAMDC2;SOBP;MEOX2;TBX18;CPED1;C1QTNF7;PDGFD;KCNMA1;MYH11;CSPG4;GGTA1P;SOX6;ANGPTL1
GTEX-XUZC-1826-SM-4BRVO adipose tissue female 30-39 years	15/765	7.547890372377087E-6	1.1831940237577928E-4	0	0	4.40183908045977	51.91635736118977	CFD;ITIH5;SRPX;MAOA;ADH1B;IGF1;CHRDL1;LILRB5;MFAP5;AR;EDNRB;ABLIM3;SVEP1;KCTD12;CD34
GTEX-WFG8-1126-SM-4LVN1 esophagus male 20-29 years	11/409	7.688177124400733E-6	1.1985994172631307E-4	0	0	5.9224694903086865	69.74197522740384	CNTNAP3;ITIH5;SYNM;CNTNAP3B;SEMA3A;P2RY14;MAMDC2;KCNMA1;FGL2;MYH11;FOXP2
GTEX-T5JC-0226-SM-32PMA blood vessel male 20-29 years	14/671	7.7884723749797E-6	1.207636504663972E-4	0	0	4.659160094091601	54.80507501177445	ITIH5;SYNM;PTGIS;ZBTB16;SYNPO2;SOBP;TBX18;CPED1;PLCB4;KCNMA1;MYH11;CSPG4;GGTA1P;ANGPTL1
GTEX-U3ZN-1826-SM-4DXUY esophagus female 30-39 years	12/493	7.966199013324723E-6	1.2285170694602938E-4	0	0	5.382397782397782	63.19098131992273	CNTNAP3;SYNM;TNXB;CNTNAP3B;SYNPO2;SEMA3A;KCNMA1;FGL2;MYH11;CSPG4;AFF3;FOXP2
GTEX-XQ3S-1026-SM-4BOPJ esophagus male 20-29 years	14/673	8.055457558754006E-6	1.2356032481250097E-4	0	0	4.6445371775417295	54.476523111948666	CFD;SYNM;PTGIS;TNXB;GALNT16;CCL21;FGL2;ZDHHC11B;FOXP2;MFAP5;CCDC80;CNTNAP3B;MYH11;CD34
GTEX-QLQ7-1926-SM-2S1R6 blood vessel male 60-69 years	13/582	8.204309853673303E-6	1.2517056691192476E-4	0	0	4.961928081988902	58.10840019208552	CFH;ABCA6;ZBTB16;MAMDC2;IGF1;CPED1;MMRN1;C1QTNF7;APOD;CSPG4;GGTA1P;PKHD1L1;ANGPTL1
GTEX-XXEK-0426-SM-4BRVW esophagus male 50-59 years	12/497	8.640609537702798E-6	1.3112584580354298E-4	0	0	5.336907216494845	62.2232009937693	CNTNAP3;COLEC12;TENM1;IL33;SYNM;CNTNAP3B;SEMA3A;KCNMA1;FGL2;CDH23;MYH11;FOXP2
GTEX-T2IS-1026-SM-32QP1 blood vessel female 20-29 years	14/679	8.905860953644986E-6	1.3443609153835525E-4	0	0	4.6011961722488035	53.50639448269698	ITIH5;PTGIS;SYNPO2;OMD;SOBP;TBX18;CPED1;C1QTNF7;KCNMA1;MYH11;CSPG4;GGTA1P;SOX6;ANGPTL1
GTEX-OXRL-0726-SM-3NM9A esophagus male 50-59 years	12/500	9.17882721502476E-6	1.3782733707613494E-4	0	0	5.30327868852459	61.510667147159836	CNTNAP3;SYNM;CNTNAP3B;SYNPO2;SEMA3A;KCNMA1;CDH23;MYH11;CSPG4;AFF3;FOXP2;ANGPTL1
GTEX-WRHU-0326-SM-3MJFY breast female 50-59 years	17/984	9.33855272506392E-6	1.3949157552150453E-4	0	0	3.91540847983454	45.34575230246117	ITIH5;KLF11;TNXB;CCL21;ABCA6;ABCA9;CHRDL1;DCN;IGSF10;ABCA10;CCDC80;CXCL12;MMRN1;CNTNAP3B;LEPR;PI15;CD34
GTEX-WFON-1026-SM-4LVMD esophagus male 40-49 years	11/418	9.433198404597057E-6	1.4017143254330938E-4	0	0	5.788832788832789	66.98417812855655	SYNM;PLCB4;CNTNAP3B;SEMA3A;P2RY14;MAMDC2;KCNMA1;FGL2;MYH11;CNTN3;FOXP2
GTEX-U3ZN-0526-SM-4DXTH blood vessel female 30-39 years	12/502	9.553787298785649E-6	1.4122774696080547E-4	0	0	5.28108843537415	61.04184570487911	CPED1;IL33;CD200R1;CXCL12;PTGIS;CNTNAP3B;PDGFD;OMD;FGL2;GGTA1P;ZNF385D;LILRB5
GTEX-UPK5-2126-SM-4JBJK stomach male 40-49 years	14/686	9.997998246172231E-6	1.4703241750685245E-4	0	0	4.551609848484849	52.403256142678266	CFD;COLEC12;IL33;TNXB;CCL21;ABCA8;DCN;ABCA10;CCDC80;CXCL12;C1QTNF7;APOD;KCTD12;CD34
GTEX-S3XE-1926-SM-3K2B3 nerve male 50-59 years	15/785	1.0261743423484223E-5	1.5013719993436147E-4	0	0	4.283027317510076	49.199510881761235	CFD;ABCA6;OMD;ABCA9;ABCA8;MEOX2;CHRDL1;GLDN;DCN;MFAP5;ABCA10;PLCB4;LEPR;PI15;APOD
GTEX-X4EO-2726-SM-4E3HS colon female 60-69 years	15/786	1.0417790103270826E-5	1.5164262839097788E-4	0	0	4.277248535265441	49.06857648938289	ITIH5;SYNM;SYNPO2;SEMA3A;P2RY14;MAMDC2;ZDHHC11B;FOXP2;CNTNAP3B;SCN9A;PIEZO2;PI15;MYH11;CDON;MATN2
GTEX-WFG8-2326-SM-3GILF adipose tissue male 20-29 years	16/888	1.0513661713424708E-5	1.5202469605459006E-4	0	0	4.059312993385961	46.5312351821909	CFD;ITIH5;SRPX;CFH;MAOA;ADH1B;IGF1;GLDN;LILRB5;TGFBR3;MFAP5;AR;EDNRB;CNTNAP3B;SVEP1;CD34
GTEX-WFG7-1026-SM-4LMK8 esophagus male 20-29 years	12/507	1.0550609820823285E-5	1.5202469605459006E-4	0	0	5.226397306397306	59.89099522651513	CNTNAP3;IL33;SYNM;MAOA;CNTNAP3B;SYNPO2;SEMA3A;MAMDC2;KCNMA1;MYH11;FOXP2;ANGPTL1
GTEX-R55G-0626-SM-48FDB blood vessel female 40-49 years	12/508	1.0760572730387371E-5	1.5398073490863895E-4	0	0	5.215591397849463	59.66439293433454	AR;IL33;CCDC80;PTGIS;PDGFD;OMD;FGL2;PI15;CSPG4;ZNF469;GGTA1P;ZNF385D
GTEX-RU1J-1926-SM-2TF6S blood vessel female 20-29 years	17/995	1.0794303183220395E-5	1.5398073490863895E-4	0	0	3.869120654396728	44.24916758916707	CNTNAP3;ITIH5;KLF11;SYNM;PTGIS;ZBTB16;MAMDC2;SOBP;CHRDL1;TBX18;CPED1;PLCB4;MMRN1;PDK4;MYH11;ZFPM2;ANGPTL1
GTEX-WL46-0726-SM-3LK5Z heart male 50-59 years	14/691	1.0849251277249551E-5	1.539945964875272E-4	0	0	4.516818853229489	51.633628474251324	IL33;TNXB;CFH;OMD;ABCA8;ZDHHC11B;DCN;IGSF10;CCDC80;LEPR;PKHD1L1;CCDC141;CD34;MATN2
GTEX-WFJO-1026-SM-3GIKL adipose tissue male 30-39 years	20/1332	1.1063743849194814E-5	1.5626168911758815E-4	0	0	3.4551606186793573	39.42973018862407	COLEC12;ITIH5;SRPX;KLF11;MAOA;ABCA6;ADH1B;ABCA9;IGF1;CHRDL1;LILRB5;TGFBR3;MFAP5;IGSF10;EDNRB;MMRN1;PDK4;KCTD12;ZFPM2;ANGPTL1
GTEX-T8EM-0626-SM-4DM62 esophagus male 40-49 years	13/600	1.1349904540969246E-5	1.5951368303145446E-4	0	0	4.805294489213866	54.714530526904966	CNTNAP3;IL33;SYNM;MAOA;SYNPO2;SEMA3A;MAMDC2;AFF3;TGFBR3;PLCB4;CNTNAP3B;MYH11;ANGPTL1
GTEX-XMK1-2226-SM-4B673 adipose tissue male 40-49 years	16/894	1.143121637698119E-5	1.5986892315454575E-4	0	0	4.030301425014568	45.86145550880184	CFD;ITIH5;KLF11;IL33;NRN1;ABCA6;ADH1B;SEMA3A;ABCA9;MEOX2;ABCA10;CXCL12;CNTNAP3B;SVEP1;KCTD12;CD34
GTEX-POMQ-2026-SM-2S1OD nerve female 20-29 years	17/1002	1.18235947039504E-5	1.6454983263595362E-4	0	0	3.8402030456852794	43.56869136878083	IL33;NRN1;FGL2;ABCA9;ABCA8;MEOX2;GLDN;TBX18;MFAP5;ABCA10;SCN9A;LEPR;PIEZO2;APOD;KCTD12;CD34;MATN2
GTEX-OHPK-2326-SM-3MJH2 fallopian tube female 50-59 years	12/516	1.2576531721638554E-5	1.7417885923220775E-4	0	0	5.1306878306878305	57.893029618088	TGFBR3;PTGIS;MMRN1;CCL21;MAMDC2;CDH23;PI15;ZFPM2;CHRDL1;DCN;ANGPTL1;CDON
GTEX-RNOR-0426-SM-2TF4U blood vessel female 50-59 years	15/799	1.2647732855065578E-5	1.7431875282851252E-4	0	0	4.203465869106263	47.406825019841655	ITIH5;NTRK2;PTGIS;SOBP;MEOX2;GLDN;TBX18;CPED1;PLCB4;C1QTNF7;KCNMA1;LEPR;MYH11;GGTA1P;SOX6
GTEX-SIU7-1326-SM-4BRWW esophagus male 50-59 years	13/607	1.2834693294663379E-5	1.7604509600805106E-4	0	0	4.7469451064956685	53.466545178571	CNTNAP3;TENM1;IL33;SYNM;MAOA;SYNPO2;SEMA3A;MAMDC2;FOXP2;CNTNAP3B;KCNMA1;MYH11;ANGPTL1
GTEX-WRHU-0726-SM-3MJFL blood vessel female 50-59 years	14/702	1.2951852415296045E-5	1.768020810566489E-4	0	0	4.44205866807611	49.99213531954312	CNTNAP3;ITIH5;TENM1;IL33;PTGIS;CFH;MEOX2;CHRDL1;CPED1;CXCL12;MMRN1;CNTNAP3B;KCNMA1;ANGPTL1
GTEX-O5YT-0226-SM-32PK5 adipose tissue male 20-29 years	19/1233	1.3260378383209175E-5	1.801517120347418E-4	0	0	3.5231138722931266	39.56714079259876	ITIH5;SRPX;MAOA;ABCA6;ADH1B;IGF1;CHRDL1;GLDN;LILRB5;TGFBR3;AR;CD200R1;EDNRB;ABLIM3;CNTNAP3B;PDK4;SVEP1;CNTN3;KCTD12
GTEX-WFON-2526-SM-3LK7P blood vessel male 40-49 years	12/521	1.3843184380800513E-5	1.871782229309188E-4	0	0	5.078978388998036	56.82217565319075	CPED1;MAOA;C1QTNF7;ZBTB16;MYH11;CSPG4;GGTA1P;SOX6;SOBP;MEOX2;ANGPTL1;TBX18
GTEX-XQ8I-1426-SM-4BOPW adipose tissue male 50-59 years	15/807	1.4222346305696393E-5	1.9139789627430098E-4	0	0	4.159265064437478	46.42029357818579	CFD;KLF11;ADH1B;OMD;MEOX2;LILRB5;ABCA10;EDNRB;MMRN1;ABLIM3;APOD;KCTD12;PKHD1L1;ZFPM2;CD34
GTEX-XUYS-0226-SM-47JX1 adipose tissue male 50-59 years	15/810	1.4856324342813874E-5	1.9899104859177457E-4	0	0	4.142919106484493	46.057183447689965	CFD;ITIH5;NRN1;TNXB;MAOA;ADH1B;CHRDL1;LILRB5;CPED1;MFAP5;CD200R1;CXCL12;ABLIM3;CNTNAP3B;CD34
GTEX-S341-1626-SM-3K2B8 adipose tissue female 40-49 years	17/1021	1.5075424647104566E-5	2.0098217999153892E-4	0	0	3.763745019920319	41.78677074828032	CFD;ITIH5;SRPX;MAOA;ADH1B;P2RY14;IGF1;CHRDL1;GLDN;LILRB5;TGFBR3;AR;EDNRB;C1QTNF7;KCTD12;CD34;ANGPTL1
GTEX-U4B1-1226-SM-4DXT7 bladder male 40-49 years	14/713	1.5407723340966328E-5	2.0445690554314852E-4	0	0	4.369651450123553	48.41854189186416	COLEC12;ITIH5;SYNM;PTGIS;SYNPO2;SEMA3A;P2RY14;MAMDC2;SOBP;FOXP2;TGFBR3;C1QTNF7;MYH11;ZFPM2
GTEX-S33H-1126-SM-2XCB6 adipose tissue male 30-39 years	19/1247	1.5535116380546496E-5	2.0519299552638497E-4	0	0	3.4803382912758525	38.53572388113957	CFD;ITIH5;KLF11;IL33;NRN1;ABCA6;ADH1B;SEMA3A;ABCA9;ABCA8;MEOX2;TGFBR3;ABCA10;CXCL12;ABLIM3;KCTD12;ZNF385D;ZFPM2;CD34
GTEX-XUZC-1526-SM-4BRV4 colon female 30-39 years	14/717	1.639796958109429E-5	2.1471663580872476E-4	0	0	4.343883357041252	47.862440378688845	CCBE1;SRPX;SYNM;SEMA3A;P2RY14;MAMDC2;AFF3;CHRDL1;FOXP2;SCN9A;KCNMA1;MYH11;ANGPTL1;CDON
GTEX-RVPV-0226-SM-2TF6W blood vessel male 60-69 years	12/530	1.640666898222993E-5	2.1471663580872476E-4	0	0	4.988416988416988	54.96149373517334	CPED1;ITIH5;PTGIS;C1QTNF7;KCNMA1;MYH11;CSPG4;GGTA1P;SOX6;SOBP;GLDN;TBX18
GTEX-S95S-0326-SM-4B66U esophagus male 60-69 years	10/364	1.6999859630736952E-5	2.2084395463559163E-4	0	0	6.000982559567674	65.90462359506134	CNTNAP3;TENM1;IL33;SYNM;MAOA;CNTNAP3B;SYNPO2;SEMA3A;CDH23;MYH11
GTEX-P4PQ-0726-SM-3NMCR esophagus male 60-69 years	12/532	1.7029677539372645E-5	2.2084395463559163E-4	0	0	4.9687179487179485	54.559270769634495	TGFBR3;IL33;SYNM;PLCB4;MAOA;SYNPO2;SEMA3A;MAMDC2;MYH11;AFF3;ANGPTL1;LILRB5
GTEX-R53T-0726-SM-48FCS blood vessel female 50-59 years	13/624	1.717490584877712E-5	2.217194859120413E-4	0	0	4.6108056418838155	50.59004169210976	CFD;PTGIS;CFH;OMD;TBX18;CPED1;CXCL12;C1QTNF7;PDGFD;CSPG4;ZNF469;GGTA1P;ZFPM2
GTEX-XGQ4-2226-SM-4AT4Y adipose tissue male 50-59 years	14/722	1.7714668186910584E-5	2.276574249425941E-4	0	0	4.312082691319979	47.17900361299731	CFD;SRPX;MAOA;ABCA6;ADH1B;ZBTB16;P2RY14;ABCA9;LILRB5;TGFBR3;ABLIM3;PDK4;APOD;CD34
GTEX-PLZ6-1326-SM-3NB24 adipose tissue male 30-39 years	16/927	1.7879151890090996E-5	2.2874089839654534E-4	0	0	3.8775687335664872	42.389097563117446	CFD;ITIH5;SRPX;MAOA;ABCA6;ADH1B;ZBTB16;P2RY14;IGF1;GLDN;TGFBR3;EDNRB;ABLIM3;CNTNAP3B;PDK4;CD34
GTEX-QEG4-1226-SM-2S1P6 blood vessel male 30-39 years	14/725	1.8548789432425926E-5	2.3624864397638913E-4	0	0	4.293216979925841	46.775054209299036	ITIH5;KLF11;PTGIS;SYNPO2;SOBP;TBX18;CPED1;PLCB4;C1QTNF7;KCNMA1;MYH11;CSPG4;GGTA1P;SOX6
GTEX-WI4N-1426-SM-3LK7H breast female 40-49 years	15/827	1.8946714257858602E-5	2.4024433678964706E-4	0	0	4.052573466961101	44.067197698803014	CFD;SRPX;CCL21;ABCA9;FAM189A2;IGF1;TGFBR3;EDNRB;MMRN1;LEPR;CHI3L1;SVEP1;APOD;ZNF385D;PKHD1L1
GTEX-PVOW-0726-SM-2XCF5 blood vessel male 40-49 years	18/1153	1.9494417680430292E-5	2.460954585941045E-4	0	0	3.5424166142227818	38.418862823240495	ITIH5;SYNM;PTGIS;CFH;SYNPO2;SOBP;MEOX2;TBX18;CPED1;PLCB4;C1QTNF7;KCNMA1;LEPR;MYH11;CSPG4;GGTA1P;SOX6;ANGPTL1
GTEX-PW2O-1926-SM-2S1OB blood vessel male 20-29 years	16/937	2.0389414345913453E-5	2.5625990805678894E-4	0	0	3.8334469610888062	41.40312357218484	ITIH5;SYNM;PTGIS;SYNPO2;SOBP;MEOX2;TBX18;CPED1;PLCB4;C1QTNF7;KCNMA1;MYH11;CSPG4;GGTA1P;SOX6;ANGPTL1
GTEX-WZTO-1126-SM-3NM93 blood vessel male 40-49 years	15/833	2.061270783863926E-5	2.5793006782297284E-4	0	0	4.02158334035916	43.39128681726569	ITIH5;NTRK2;PTGIS;SYNPO2;SOBP;AFF3;TBX18;CPED1;C1QTNF7;KCNMA1;LEPR;MYH11;CSPG4;GGTA1P;SOX6
GTEX-QCQG-0726-SM-48U1Z esophagus female 50-59 years	10/374	2.144682302687729E-5	2.671955724702223E-4	0	0	5.8331342570473	62.70580847586039	CNTNAP3;IL33;SYNM;PTGIS;CNTNAP3B;SYNPO2;SEMA3A;MYH11;AFF3;ANGPTL1
GTEX-OXRK-0426-SM-3NB2E nerve female 50-59 years	18/1164	2.2125185044428337E-5	2.7444849100762627E-4	0	0	3.506357516828721	37.583923925564406	CFD;NRN1;CFH;ABCA6;P2RY14;OMD;FGL2;ABCA9;ABCA8;MEOX2;DCN;MFAP5;ABCA10;PLCB4;SCN9A;LEPR;APOD;MATN2
GTEX-XBED-2326-SM-47JYR adipose tissue male 60-69 years	13/644	2.3892568554675576E-5	2.95088736305149E-4	0	0	4.460033120247868	47.46341862964222	CFD;ITIH5;SRPX;ADH1B;ZBTB16;CHRDL1;GLDN;TGFBR3;EDNRB;MMRN1;SVEP1;KCTD12;CD34
GTEX-WFG7-1626-SM-4LVMF colon male 20-29 years	12/551	2.406006364874659E-5	2.9587655857704316E-4	0	0	4.78886827458256	50.92940914621872	ITIH5;CCBE1;SYNM;CNTNAP3B;SYNPO2;SEMA3A;KCNMA1;PI15;MYH11;CSPG4;FOXP2;ANGPTL1
GTEX-T8EM-1526-SM-3DB7I nerve male 40-49 years	20/1409	2.4998388416452722E-5	3.0609614657570655E-4	0	0	3.2501009675323536	34.44034231774557	CFH;ABCA6;ADH1B;P2RY14;OMD;ABCA9;ABCA8;IGF1;MEOX2;GLDN;DCN;TGFBR3;MFAP5;ABCA10;PLCB4;SCN9A;LEPR;PDK4;APOD;KCTD12
GTEX-WFON-1226-SM-3TW8F adipose tissue male 40-49 years	14/750	2.696399315898919E-5	3.2875330120767587E-4	0	0	4.141983695652174	43.57784429650486	SRPX;KLF11;ADH1B;OMD;CHRDL1;LILRB5;EDNRB;CDH23;SVEP1;KCTD12;PKHD1L1;ZFPM2;CD34;CDON
GTEX-WHWD-2326-SM-3LK6Q nerve male 50-59 years	13/652	2.716648138189667E-5	3.291266535000872E-4	0	0	4.402366759860034	46.2844002383661	CFH;ABCA6;ABCA9;ABCA8;IGF1;MEOX2;GLDN;ABCA10;LEPR;CHI3L1;APOD;KCTD12;CD34
GTEX-P4PQ-1526-SM-3NMCK stomach male 60-69 years	12/558	2.7225338319670725E-5	3.291266535000872E-4	0	0	4.725763125763126	49.67420912643969	SYNM;MMRN1;CCL21;SYNPO2;SEMA3A;P2RY14;KCNMA1;PDK4;MYH11;FOXP2;ANGPTL1;CDON
GTEX-QESD-0008-SM-447B2 skin male 20-29 years	22/1670	2.8912455280304E-5	3.480474047034064E-4	0	0	3.045358009708738	31.827761589570656	CFD;COLEC12;CCBE1;SRPX;TNXB;ABCA6;ADH1B;SEMA3A;OMD;ABCA9;DCN;TBX18;TGFBR3;IGSF10;CCDC80;CXCL12;PDGFD;LEPR;SVEP1;APOD;CNTN3;ZNF469
GTEX-QDVJ-0826-SM-48U1S esophagus male 50-59 years	11/473	2.961682434866477E-5	3.5502857086865797E-4	0	0	5.085295656724228	53.025231979345904	CNTNAP3;IL33;SYNM;CCL21;MAOA;CNTNAP3B;ZBTB16;SYNPO2;MAMDC2;KCNMA1;MYH11
GTEX-TKQ2-1026-SM-33HB7 blood vessel male 50-59 years	16/967	2.99083948676043E-5	3.570236424990589E-4	0	0	3.706649059741276	38.613539727503586	ITIH5;KLF11;PTGIS;SOBP;AFF3;MEOX2;GLDN;TBX18;CPED1;PLCB4;C1QTNF7;KCNMA1;MYH11;CSPG4;GGTA1P;SOX6
GTEX-OIZI-0226-SM-2XCEE adipose tissue male 40-49 years	21/1550	3.0209353633420614E-5	3.5911369131728753E-4	0	0	3.1146718988445605	32.41550848946722	ITIH5;SRPX;MAOA;ADH1B;ZBTB16;ABCA9;CHRDL1;GLDN;DCN;LILRB5;TGFBR3;MFAP5;AR;EDNRB;ABLIM3;CNTNAP3B;PDK4;SVEP1;KCTD12;ZNF385D;CD34
GTEX-S4P3-1326-SM-4AD6V breast female 50-59 years	16/971	3.143782312213143E-5	3.721664289105435E-4	0	0	3.690344575672714	38.25964307766313	SRPX;ABCA6;OMD;FAM189A2;DCN;TGFBR3;IGSF10;ABCA10;MMRN1;CNTNAP3B;LEPR;PDK4;PI15;CHI3L1;APOD;ITGB6
GTEX-VUSG-0626-SM-4KL1Z blood vessel male 50-59 years	13/662	3.1807444813942064E-5	3.743908416436814E-4	0	0	4.332283028340922	44.86430069590624	IL33;PTGIS;CFH;OMD;TBX18;CPED1;C1QTNF7;PDGFD;CSPG4;ZNF469;GGTA1P;ZNF385D;ZFPM2
GTEX-PWCY-1926-SM-3NB25 adipose tissue female 20-29 years	15/865	3.188817894125993E-5	3.743908416436814E-4	0	0	3.8636916835699795	40.00186322209379	CFD;ITIH5;SRPX;ABCA6;ADH1B;IGF1;CHRDL1;CYP3A5;GLDN;TGFBR3;AR;EDNRB;CXCL12;PDK4;SVEP1
GTEX-WFON-0526-SM-4LVLY blood vessel male 40-49 years	12/571	3.407623281277264E-5	3.984405418640997E-4	0	0	4.612760882528324	47.45105790277913	CPED1;IL33;PTGIS;C1QTNF7;ADH1B;CNTNAP3B;PDGFD;OMD;KCNMA1;FGL2;GGTA1P;ZNF385D
GTEX-S4P3-1526-SM-3K2AV adipose tissue female 50-59 years	14/772	3.698571309654347E-5	4.306948549568919E-4	0	0	4.017150395778364	40.994934835885786	CFD;ITIH5;SRPX;ABCA6;ADH1B;P2RY14;GLDN;LILRB5;TGFBR3;MFAP5;AR;ABCA10;PDK4;KCTD12
GTEX-X4XY-0926-SM-4E3JD breast male 60-69 years	15/879	3.833805454842063E-5	4.446279253115612E-4	0	0	3.7982918263090677	38.62508620846331	CFD;COLEC12;SRPX;PTGIS;ADH1B;IGF1;CHRDL1;DCN;TGFBR3;AR;CCDC80;CNTNAP3B;CHI3L1;SVEP1;ZNF385D
GTEX-XUJ4-2526-SM-4BOO4 adipose tissue female 60-69 years	13/675	3.8869849008520575E-5	4.4897036121987533E-4	0	0	4.244339590617468	43.10250660653049	CFD;COLEC12;ITIH5;SRPX;ADH1B;IGF1;GLDN;LILRB5;TGFBR3;EDNRB;ABLIM3;PDK4;ANGPTL1
GTEX-UJHI-0326-SM-4IHJE blood vessel female 50-59 years	13/676	3.946590434867618E-5	4.5401703672085945E-4	0	0	4.237717558933686	42.97076726496609	IL33;PTGIS;CFH;ADH1B;OMD;TBX18;CPED1;C1QTNF7;PDGFD;CSPG4;GGTA1P;ZNF385D;ZFPM2
GTEX-WHPG-0626-SM-3NMBD adipose tissue male 50-59 years	14/778	4.0232673029362375E-5	4.6097918133642914E-4	0	0	3.984352689195621	40.324960731809924	CFD;COLEC12;ITIH5;KLF11;IL33;ADH1B;ABCA9;ABCA8;IGF1;CHRDL1;LILRB5;CD200R1;PKHD1L1;CDON
GTEX-XOT4-0426-SM-4B66T blood vessel female 60-69 years	13/678	4.0682037263866534E-5	4.642634092552449E-4	0	0	4.224533243220411	42.70886472830315	ITIH5;CFH;SYNPO2;SOBP;MEOX2;TBX18;CPED1;C1QTNF7;KCNMA1;MYH11;CSPG4;GGTA1P;SOX6
GTEX-WH7G-2626-SM-3NMBE nerve male 40-49 years	13/680	4.193080576496828E-5	4.766079236950378E-4	0	0	4.211427993868234	42.44904542364448	ABCA6;P2RY14;OMD;MAMDC2;ABCA8;IGF1;MEOX2;GLDN;MFAP5;ABCA10;LEPR;APOD;KCTD12
GTEX-XBEW-1526-SM-4AT4K esophagus male 40-49 years	11/492	4.236114396930649E-5	4.7958866565250564E-4	0	0	4.879646341184802	49.134520585454005	TENM1;SYNM;C1QTNF7;CNTNAP3B;SEMA3A;P2RY14;FGL2;CDH23;MYH11;ZDHHC11B;FOXP2
GTEX-RTLS-0226-SM-2TF5E adipose tissue female 60-69 years	17/1108	4.2602014047344935E-5	4.8040927303191733E-4	0	0	3.447662694775435	34.69592941960601	ITIH5;KLF11;MAOA;ABCA6;ADH1B;P2RY14;ABCA9;MEOX2;LILRB5;EDNRB;CXCL12;ABLIM3;CNTNAP3B;LEPR;SVEP1;KCTD12;CD34
GTEX-WRHK-1726-SM-3MJFK blood vessel female 20-29 years	14/783	4.31271615036602E-5	4.844165030312699E-4	0	0	3.9574122236671	39.777365280484844	MAOA;ZBTB16;SYNPO2;SOBP;TBX18;CPED1;PLCB4;C1QTNF7;KCNMA1;MYH11;CSPG4;GGTA1P;SOX6;ANGPTL1
GTEX-XUW1-1126-SM-4BONZ blood vessel female 50-59 years	12/586	4.380329744862178E-5	4.900815985134036E-4	0	0	4.4887340301974445	45.048043530218365	IGSF10;IL33;PTGIS;ADH1B;PDGFD;ZBTB16;OMD;FGL2;GGTA1P;ZNF385D;SDK2;ANGPTL1
GTEX-R53T-0826-SM-48FCP blood vessel female 50-59 years	13/684	4.452921753725789E-5	4.962572563820185E-4	0	0	4.185451866240225	41.93556998120115	PTGIS;OMD;FGL2;CPED1;MFAP5;CD200R1;C1QTNF7;PDGFD;LEPR;CNTN3;ZNF469;GGTA1P;ZNF385D
GTEX-WYJK-0326-SM-3NMA8 nerve male 50-59 years	17/1119	4.8194513826049396E-5	5.343490434315402E-4	0	0	3.411252268602541	33.9087527748963	NRN1;ABCA6;OMD;FGL2;ABCA9;ABCA8;MEOX2;GLDN;DCN;MFAP5;ABCA10;PLCB4;SCN9A;LEPR;APOD;KCTD12;MATN2
GTEX-U3ZH-1126-SM-4DXUG esophagus male 30-39 years	12/592	4.83217852104232E-5	5.343490434315402E-4	0	0	4.440919540229885	44.132206632704936	CNTNAP3;TENM1;SYNM;CXCL12;CNTNAP3B;SEMA3A;KCNMA1;FGL2;CDH23;MYH11;ZDHHC11B;FOXP2
GTEX-R55E-0426-SM-2TC65 nerve male 20-29 years	18/1242	5.1876096679135105E-5	5.71438238708774E-4	0	0	3.2692577030812324	32.256629489284165	TNXB;ABCA6;FGL2;ABCA9;ABCA8;MEOX2;CHRDL1;GLDN;MFAP5;ABCA10;CXCL12;LEPR;PIEZO2;APOD;KCTD12;CD34;SDK2;MATN2
GTEX-V1D1-1226-SM-4JBI5 esophagus male 50-59 years	13/697	5.397097445596531E-5	5.913705889063276E-4	0	0	4.103127669360668	40.32169888803595	CNTNAP3;TENM1;SYNM;CCL21;SEMA3A;FGL2;ZDHHC11B;FOXP2;C1QTNF7;CNTNAP3B;KCNMA1;CDH23;MYH11
GTEX-RNOR-1326-SM-48FDE esophagus female 50-59 years	15/906	5.4100148511935335E-5	5.913705889063276E-4	0	0	3.6779674135995974	36.13482944927708	CNTNAP3;TENM1;SYNM;TNXB;SEMA3A;FGL2;FAM189A2;ZDHHC11B;FOXP2;ABCA10;CNTNAP3B;CDH23;MYH11;CD34;MATN2
GTEX-T5JC-0526-SM-32PM7 adipose tissue male 20-29 years	11/506	5.455115179210646E-5	5.940245651254952E-4	0	0	4.738217338217338	46.512102736480436	CFD;ITIH5;EDNRB;NRN1;CXCL12;ABLIM3;ABCA6;P2RY14;KCTD12;CD34;LILRB5
GTEX-P4PP-1726-SM-2S1NS nerve female 30-39 years	13/698	5.4764682750786354E-5	5.940822809429409E-4	0	0	4.096924464856885	40.20092811211713	TNXB;ADH1B;ZBTB16;FGL2;ABCA8;MEOX2;GLDN;TGFBR3;MFAP5;ABCA10;PLCB4;APOD;MATN2
GTEX-XPT6-2126-SM-4B66P nerve male 20-29 years	17/1133	5.624983356809816E-5	6.078817241279699E-4	0	0	3.3659498207885306	32.93820032403216	CFD;ABCA6;ZBTB16;P2RY14;OMD;FGL2;ABCA9;ABCA8;IGF1;MEOX2;CHRDL1;DCN;MFAP5;ABCA10;PLCB4;LEPR;APOD
GTEX-RUSQ-0926-SM-47JWU esophagus male 50-59 years	11/511	5.9582053429995474E-5	6.41462635606706E-4	0	0	4.689626373626374	45.62141762990077	CNTNAP3;TGFBR3;IL33;SYNM;CCL21;CNTNAP3B;ZBTB16;SYNPO2;MAMDC2;MYH11;ANGPTL1
GTEX-T6MN-0326-SM-32PMK nerve male 50-59 years	20/1501	6.111470573594486E-5	6.55489682197935E-4	0	0	3.033052815335716	29.428977582676936	NRN1;TNXB;OMD;ABCA9;ABCA8;MEOX2;CHRDL1;GLDN;DCN;MFAP5;ABCA10;SCN9A;LEPR;PIEZO2;APOD;KCTD12;SOX6;CD34;SDK2;MATN2
GTEX-T8EM-0426-SM-4DM7E blood vessel male 40-49 years	12/607	6.142821605269115E-5	6.563846456866212E-4	0	0	4.325602240896359	41.94813886747869	IGSF10;IL33;PTGIS;C1QTNF7;ADH1B;PDGFD;ZBTB16;OMD;FGL2;GGTA1P;ZNF385D;TBX18
GTEX-WFJO-1126-SM-4LVLZ stomach male 30-39 years	11/513	6.170336925536516E-5	6.567018129101694E-4	0	0	4.670461013090495	45.2715820195378	TGFBR3;KLF11;SYNM;C1QTNF7;P2RY14;MAMDC2;KCNMA1;PDK4;MYH11;FOXP2;ANGPTL1
GTEX-O5YV-0226-SM-48TBY adipose tissue female 60-69 years	14/810	6.214256134438885E-5	6.567018129101694E-4	0	0	3.8177820922795798	36.97934061484364	CFD;ITIH5;KLF11;MAOA;ADH1B;ZBTB16;LILRB5;TGFBR3;EDNRB;ABLIM3;CNTNAP3B;PDK4;SVEP1;KCTD12
GTEX-W5X1-2326-SM-3GIL6 breast female 40-49 years	29/2716	6.231731045952111E-5	6.567018129101694E-4	0	0	2.544565156435603	24.639714786610746	COLEC12;NRN1;SEMA3A;MEOX2;CHRDL1;C1QTNF7;CNTNAP3B;PDGFD;LEPR;PIEZO2;SVEP1;KLF11;IL33;CCL21;ABCA6;ABCA9;FAM189A2;ABCA8;DCN;TBX18;TGFBR3;IGSF10;ABCA10;CD200R1;CXCL12;MMRN1;KCTD12;PKHD1L1;ZFPM2
GTEX-P4PP-1826-SM-2S1NT blood vessel female 30-39 years	13/707	6.237861594765367E-5	6.567018129101694E-4	0	0	4.04190007447463	39.13484072760177	KLF11;PTGIS;ZBTB16;MAMDC2;SOBP;CPED1;C1QTNF7;PDK4;CDH23;MYH11;CSPG4;SOX6;ANGPTL1
GTEX-T6MN-0426-SM-32PMF blood vessel male 50-59 years	13/709	6.419062178059754E-5	6.731826449221991E-4	0	0	4.02986568513496	38.902926718415884	ITIH5;PTGIS;SOBP;MEOX2;GLDN;TBX18;CPED1;C1QTNF7;KCNMA1;MYH11;CSPG4;GGTA1P;SOX6
GTEX-U3ZN-2626-SM-3DB7T adipose tissue female 30-39 years	18/1263	6.442245464750519E-5	6.731826449221991E-4	0	0	3.210499139414802	30.981471797700173	ITIH5;KLF11;MAOA;ABCA6;ADH1B;P2RY14;ABCA9;ABCA8;MEOX2;LILRB5;TGFBR3;ABCA10;ABLIM3;CNTNAP3B;LEPR;KCTD12;ZFPM2;CD34
GTEX-OXRK-0526-SM-3NB2F blood vessel female 50-59 years	14/813	6.465196099147654E-5	6.731826449221991E-4	0	0	3.802850153601092	36.68416404321359	ZBTB16;SYNPO2;OMD;SOBP;TBX18;CPED1;PLCB4;C1QTNF7;KCNMA1;APOD;MYH11;CSPG4;GGTA1P;ANGPTL1
GTEX-U3ZN-0426-SM-4DXSH blood vessel female 30-39 years	11/517	6.614149634596593E-5	6.861879602728756E-4	0	0	4.63258480649785	44.58267230891045	CPED1;IL33;PTGIS;CFH;C1QTNF7;ADH1B;PDGFD;OMD;GGTA1P;ZFPM2;TBX18
GTEX-XXEK-1426-SM-4BRW1 adipose tissue male 50-59 years	12/612	6.64324413100675E-5	6.867092574551543E-4	0	0	4.288444444444444	41.25194105646264	CFD;COLEC12;CCDC80;PTGIS;TNXB;ADH1B;CHI3L1;SVEP1;IGF1;PKHD1L1;ZFPM2;LILRB5
GTEX-S4Z8-0926-SM-4AD6Q blood vessel male 60-69 years	10/428	6.687456444873636E-5	6.887838713799453E-4	0	0	5.065529436238818	48.69337360712286	CPED1;PTGIS;ADH1B;PDGFD;ZBTB16;OMD;CSPG4;GGTA1P;ZNF385D;TBX18
GTEX-TML8-1426-SM-4DXUT esophagus female 40-49 years	12/615	6.960124077007978E-5	7.142889925073296E-4	0	0	4.2664455500276395	40.841523475328465	CNTNAP3;TENM1;IL33;SYNM;CNTNAP3B;SYNPO2;SEMA3A;KCNMA1;FGL2;MYH11;KCTD12;FOXP2
GTEX-TMMY-1226-SM-4DXT6 esophagus female 40-49 years	12/616	7.068616423910992E-5	7.219234416200429E-4	0	0	4.25916114790287	40.705913457960015	CNTNAP3;IL33;SYNM;MAOA;CNTNAP3B;SYNPO2;SEMA3A;KCNMA1;FGL2;CDH23;MYH11;FOXP2
GTEX-OOBK-0726-SM-3LK5Q esophagus male 40-49 years	11/521	7.085123156453277E-5	7.219234416200429E-4	0	0	4.595302736479207	43.90778774694518	CNTNAP3;COLEC12;TENM1;IL33;SYNM;CNTNAP3B;SEMA3A;KCNMA1;CDH23;MYH11;FOXP2
GTEX-PWCY-0426-SM-48TCW blood vessel female 20-29 years	12/617	7.178568484103462E-5	7.288418464465188E-4	0	0	4.251900826446281	40.57089563257258	CPED1;IL33;PTGIS;MAOA;C1QTNF7;ADH1B;OMD;MYH11;CSPG4;GGTA1P;ZNF385D;TBX18
GTEX-WHPG-2326-SM-3NMBP blood vessel male 50-59 years	12/618	7.289996586710359E-5	7.375305057405906E-4	0	0	4.244664466446645	40.43646659916146	CPED1;ITIH5;PTGIS;CFH;C1QTNF7;KCNMA1;MYH11;CSPG4;GGTA1P;SOX6;SOBP;TBX18
GTEX-X8HC-1526-SM-46MWD esophagus female 50-59 years	13/720	7.499925843360442E-5	7.560879304278213E-4	0	0	3.9648936001144257	37.65868760694083	CNTNAP3;COLEC12;TENM1;IL33;SYNM;PTGIS;CCL21;SYNPO2;SEMA3A;FAM189A2;IGF1;ZDHHC11B;MYH11
GTEX-U412-0526-SM-3DB9I adipose tissue male 60-69 years	13/722	7.71258018972248E-5	7.74788425397121E-4	0	0	3.953297095133199	37.43801081030577	ITIH5;KLF11;NRN1;TNXB;GALNT16;MEOX2;MFAP5;EDNRB;MMRN1;ABLIM3;KCTD12;ZNF385D;CD34
GTEX-W5X1-1426-SM-3GIKH adipose tissue female 40-49 years	16/1049	7.886599365099266E-5	7.894901048641475E-4	0	0	3.3976451518494337	32.10013741645143	ITIH5;SRPX;ADH1B;ABCA9;ABCA8;IGF1;CHRDL1;LILRB5;IGSF10;CD200R1;CXCL12;DCT;ABLIM3;CNTNAP3B;SVEP1;GGTA1P
GTEX-SIU8-0326-SM-2XCDR nerve male 50-59 years	20/1530	7.968391803057745E-5	7.948888746197114E-4	0	0	2.970117913099661	28.030317836394556	CFD;NRN1;TNXB;P2RY14;OMD;ABCA9;ABCA8;MEOX2;GLDN;DCN;MFAP5;ABCA10;SCN9A;LEPR;APOD;KCTD12;SOX6;CD34;SDK2;MATN2
GTEX-OXRL-0426-SM-3NM97 blood vessel male 50-59 years	10/438	8.098007592627612E-5	8.0500403002671E-4	0	0	4.944636326696465	46.58493886331224	MFAP5;IL33;CXCL12;ZBTB16;OMD;FGL2;CSPG4;GGTA1P;ZNF385D;ANGPTL1
GTEX-XLM4-0226-SM-4AT4N adipose tissue male 60-69 years	14/833	8.376662970432221E-5	8.283001324541666E-4	0	0	3.706099456099456	34.79091911713637	CFD;ITIH5;KLF11;NRN1;ADH1B;MEOX2;GLDN;EDNRB;CXCL12;ABLIM3;PDK4;SVEP1;KCTD12;CD34
GTEX-S4P3-0326-SM-4AD6P blood vessel female 50-59 years	11/531	8.39042195160372E-5	8.283001324541666E-4	0	0	4.504606931530009	42.27949583857712	CPED1;IGSF10;PTGIS;C1QTNF7;PDGFD;OMD;KCNMA1;FGL2;GGTA1P;ZNF385D;TBX18
GTEX-S341-1026-SM-4AD71 uterus female 40-49 years	12/634	9.287471632312185E-5	9.13695054034023E-4	0	0	4.1320471596998924	38.36299648260586	MFAP5;SYNM;PTGIS;TNXB;MMRN1;MAMDC2;KCNMA1;PI15;ZNF469;ZFPM2;ANGPTL1;CDON
GTEX-XOTO-0326-SM-4B66K nerve male 50-59 years	18/1304	9.691382808661427E-5	9.501551599007235E-4	0	0	3.1013108198178183	28.661348056295832	CFD;TNXB;P2RY14;FGL2;ABCA9;ABCA8;MEOX2;CHRDL1;GLDN;MFAP5;ABCA10;SCN9A;LEPR;APOD;KCTD12;SOX6;SDK2;MATN2
GTEX-WEY5-0726-SM-4LMID uterus female 40-49 years	13/740	9.874755046287151E-5	9.648176762690836E-4	0	0	3.8517997619893976	35.52493334969984	PTGIS;TNXB;MAMDC2;CHRDL1;CPED1;MFAP5;AR;KCNMA1;PI15;ZFPM2;ANGPTL1;CDON;MATN2
GTEX-XGQ4-0826-SM-4AT4T lung male 50-59 years	13/741	1.0008928029900202E-4	9.728601227125506E-4	0	0	3.846308186195827	35.42237510696164	COLEC12;ABCA6;ADH1B;P2RY14;MAMDC2;AFF3;IGSF10;CECR2;MMRN1;LEPR;ITGB6;PKHD1L1;CCDC141
GTEX-S4Z8-1726-SM-3K2AX adipose tissue male 60-69 years	11/542	1.0059366848938046E-4	9.728601227125506E-4	0	0	4.408787069804019	40.580333346885965	TGFBR3;ITIH5;MFAP5;MMRN1;ABCA6;ADH1B;MAMDC2;PI15;KCTD12;CD34;ANGPTL1
GTEX-PWN1-1826-SM-2S1PE blood vessel female 40-49 years	11/542	1.0059366848938046E-4	9.728601227125506E-4	0	0	4.408787069804019	40.580333346885965	PTGIS;CFH;MMRN1;C1QTNF7;ZBTB16;SYNPO2;MAMDC2;MYH11;CSPG4;CHRDL1;ANGPTL1
GTEX-X261-0626-SM-3NMD9 breast male 50-59 years	14/852	1.0632195680803729E-4	0.0010247856174774677	0	0	3.6184638750271207	33.105466167706844	SRPX;KLF11;PTGIS;ADH1B;ZBTB16;IGF1;TGFBR3;EDNRB;DCT;ABLIM3;LEPR;PDK4;SVEP1;KCTD12
GTEX-TSE9-0226-SM-3DB84 adipose tissue female 60-69 years	20/1564	1.0774241671687482E-4	0.0010349801848257368	0	0	2.899342853532162	26.487721371715857	TENM1;KLF11;CFH;ABCA6;ADH1B;P2RY14;ABCA9;MEOX2;CHRDL1;DCN;TGFBR3;EDNRB;MMRN1;CNTNAP3B;PDGFD;APOD;KCTD12;ZNF385D;ZFPM2;CD34
GTEX-XUW1-1326-SM-4BOO1 esophagus female 50-59 years	12/645	1.0920167493717942E-4	0.0010454777805227278	0	0	4.057925223802001	37.01766871518266	CNTNAP3;TENM1;SYNM;PLCB4;MAOA;CNTNAP3B;SYNPO2;SEMA3A;MAMDC2;CDH23;MYH11;FOXP2
GTEX-QV44-1026-SM-447CG esophagus male 50-59 years	12/646	1.10801523118602E-4	0.0010572466403256573	0	0	4.051314405888538	36.8984399571789	CNTNAP3;TENM1;SYNM;CNTNAP3B;SEMA3A;KCNMA1;FGL2;CDH23;MYH11;CSPG4;ZDHHC11B;FOXP2
GTEX-XPVG-1726-SM-4B65W small intestine male 50-59 years	12/647	1.124215168968112E-4	0.0010691286256886744	0	0	4.044724409448819	36.77971129855276	ITIH5;SYNM;CNTNAP3B;P2RY14;MAMDC2;KCNMA1;PI15;MYH11;CSPG4;ZDHHC11B;FOXP2;ANGPTL1
GTEX-U3ZN-1926-SM-4DXSG breast female 30-39 years	19/1444	1.1367653008393187E-4	0.0010774722270081648	0	0	2.967550200803213	26.95174673400955	CFD;TNXB;GALNT16;CCL21;ABCA6;ADH1B;ABCA9;FAM189A2;DCN;LILRB5;IGSF10;ABCA10;CD200R1;MMRN1;CNTNAP3B;PI15;APOD;ZNF469;PKHD1L1
GTEX-T6MN-1526-SM-4DM5P esophagus male 50-59 years	13/751	1.144006320670828E-4	0.001080745043997971	0	0	3.7922109558174233	34.41736318710343	CNTNAP3;TENM1;SYNM;TNXB;SEMA3A;FGL2;FAM189A2;ZDHHC11B;FOXP2;CNTNAP3B;KCNMA1;CDH23;MYH11
GTEX-S341-0826-SM-4AD73 fallopian tube female 40-49 years	12/649	1.1572278037172029E-4	0.0010874707946978098	0	0	4.031606488749346	36.5437433141914	AR;KLF11;ABCA10;PTGIS;MMRN1;MAMDC2;PI15;ABCA8;PKHD1L1;ZFPM2;CDON;MATN2
GTEX-PLZ6-1626-SM-3NB23 blood vessel male 30-39 years	14/859	1.158749111770537E-4	0.0010874707946978098	0	0	3.5871705217859065	32.51052393014898	KLF11;PTGIS;MAOA;ZBTB16;SOBP;TBX18;CPED1;IGSF10;C1QTNF7;MYH11;CSPG4;GGTA1P;SOX6;ANGPTL1
GTEX-PWN1-0726-SM-48TDR esophagus female 40-49 years	11/552	1.1815503159144804E-4	0.001100327954051383	0	0	4.325059413783998	39.11373089924765	CNTNAP3;SYNM;MAOA;CNTNAP3B;SYNPO2;SEMA3A;MAMDC2;KCNMA1;FGL2;MYH11;CHRDL1
GTEX-QCQG-2026-SM-2S1PH nerve female 50-59 years	17/1204	1.1840192144892205E-4	0.001100327954051383	0	0	3.152653748946925	28.504484336339576	ABCA6;P2RY14;OMD;FGL2;ABCA9;ABCA8;MEOX2;GLDN;DCN;MFAP5;ABCA10;ABLIM3;SCN9A;APOD;KCTD12;SDK2;MATN2
GTEX-S7SE-0226-SM-2XCD4 adipose tissue male 50-59 years	17/1204	1.1840192144892205E-4	0.001100327954051383	0	0	3.152653748946925	28.504484336339576	ITIH5;TENM1;KLF11;IL33;NRN1;TNXB;MEOX2;GLDN;LILRB5;MFAP5;ABCA10;CD200R1;CXCL12;ABLIM3;CNTNAP3B;KCTD12;CD34
GTEX-REY6-0926-SM-48FDA blood vessel male 60-69 years	10/459	1.1899350667240965E-4	0.001102235306936314	0	0	4.708288951292728	42.54617829551025	IL33;PTGIS;MMRN1;OMD;PI15;CSPG4;KCTD12;ZNF385D;MEOX2;TBX18
GTEX-O5YV-0526-SM-2I5GE lung female 60-69 years	15/974	1.2147044463979864E-4	0.0011215377946839661	0	0	3.4049476825716445	30.698462080164322	COLEC12;IL33;CCL21;KRT2;LSAMP;IGF1;ZDHHC11B;LILRB5;IGSF10;CCDC80;MMRN1;PIEZO2;SVEP1;KCTD12;CD34
GTEX-PLZ6-0326-SM-3P61J blood vessel male 30-39 years	13/758	1.254436489085963E-4	0.0011544862268910493	0	0	3.7552069979639544	33.735480041043346	IL33;PTGIS;ADH1B;ZBTB16;OMD;FGL2;TBX18;AR;IGSF10;C1QTNF7;PDGFD;GGTA1P;ZNF385D
GTEX-UJHI-1926-SM-3DB8Z blood vessel female 50-59 years	12/661	1.3733702152975708E-4	0.0012598794933260352	0	0	3.954596815613765	35.16851675045923	CPED1;KLF11;SYNM;CFH;C1QTNF7;MYH11;CSPG4;GGTA1P;SOX6;SOBP;ANGPTL1;TBX18
GTEX-SJXC-0426-SM-2XCFH blood vessel male 60-69 years	17/1222	1.4158179077926604E-4	0.0012946565676065578	0	0	3.102572614107884	27.496962376253325	ITIH5;SYNPO2;OMD;SOBP;AFF3;MEOX2;GLDN;TBX18;CPED1;C1QTNF7;KCNMA1;LEPR;MYH11;CSPG4;GGTA1P;SOX6;ANGPTL1
GTEX-WHSE-1126-SM-3NMBU blood vessel male 20-29 years	13/768	1.4281441478999652E-4	0.0013017556721912462	0	0	3.7035344891733017	32.790963148120056	ITIH5;SYNM;PTGIS;CFH;SYNPO2;SOBP;TBX18;CPED1;PLCB4;KCNMA1;MYH11;CSPG4;GGTA1P
GTEX-WRHU-0626-SM-3MJFI nerve female 50-59 years	20/1599	1.4549573192075004E-4	0.0013193164515128376	0	0	2.8296699053120995	25.001163063362657	TNXB;P2RY14;FGL2;ABCA9;ABCA8;MEOX2;CHRDL1;GLDN;MFAP5;ABCA10;CXCL12;SCN9A;LEPR;PIEZO2;APOD;KCTD12;SOX6;CD34;SDK2;MATN2
GTEX-X62O-1626-SM-46MW9 blood vessel male 50-59 years	14/878	1.4566585426797893E-4	0.0013193164515128376	0	0	3.504787457912458	30.961976638157793	ITIH5;PTGIS;CFH;ZBTB16;SOBP;TBX18;CPED1;C1QTNF7;KCNMA1;MYH11;CSPG4;GGTA1P;SOX6;ZFPM2
GTEX-XUW1-0726-SM-4BOP5 blood vessel female 50-59 years	13/770	1.465274299247125E-4	0.0013216892978491145	0	0	3.69336381042851	32.606116016056134	CFH;ZBTB16;OMD;MAMDC2;MEOX2;CHRDL1;TBX18;CPED1;C1QTNF7;CSPG4;GGTA1P;SOX6;ANGPTL1
GTEX-XYKS-1026-SM-4BRVH esophagus female 60-69 years	11/566	1.4710087223886674E-4	0.0013216892978491145	0	0	4.212909612909613	37.17636588829702	TENM1;SYNM;PLCB4;CNTNAP3B;SEMA3A;KCNMA1;FGL2;CDH23;MYH11;CSPG4;FOXP2
GTEX-SNOS-1426-SM-32PLY adipose tissue male 40-49 years	12/666	1.4731762941325567E-4	0.0013216892978491145	0	0	3.9233435270132517	34.61534433695698	CFD;TGFBR3;ITIH5;MFAP5;AR;SRPX;MAOA;ADH1B;KCTD12;CHRDL1;CD34;LILRB5
GTEX-T8EM-1626-SM-3DB7K blood vessel male 40-49 years	13/771	1.4841500800123408E-4	0.0013273605574530434	0	0	3.688298597729092	32.514189281475055	CFH;MAOA;ZBTB16;OMD;SOBP;TBX18;CPED1;C1QTNF7;MYH11;CSPG4;GGTA1P;SOX6;ANGPTL1
GTEX-TML8-1626-SM-32QOO nerve female 40-49 years	23/2000	1.498807722816759E-4	0.0013362807603738167	0	0	2.6391028473009226	23.239069907862813	CFD;NRN1;ABCA6;ADH1B;P2RY14;OMD;FGL2;ABCA9;ABCA8;MEOX2;CHRDL1;GLDN;DCN;MFAP5;ABCA10;PLCB4;SCN9A;LEPR;PIEZO2;APOD;KCTD12;SDK2;MATN2
GTEX-X5EB-2526-SM-4E3HY nerve male 40-49 years	18/1353	1.5416879643402736E-4	0.0013702292094276637	0	0	2.979614767255217	26.153456809741503	NRN1;CFH;ABCA6;ZBTB16;P2RY14;OMD;FGL2;ABCA8;MEOX2;CHRDL1;DCN;MFAP5;PLCB4;ABLIM3;SCN9A;LEPR;APOD;MATN2
GTEX-P78B-0726-SM-2S1O2 blood vessel female 40-49 years	13/775	1.5617694332840164E-4	0.001383766519614689	0	0	3.668170692146628	32.14975884790306	ITIH5;PTGIS;CFH;SOBP;FOXP2;TBX18;CPED1;C1QTNF7;KCNMA1;MYH11;CSPG4;GGTA1P;SOX6
GTEX-RWSA-1326-SM-47JX9 esophagus male 40-49 years	10/476	1.5995409323329518E-4	0.0014128452879089508	0	0	4.532562045157679	39.617419239023924	CNTNAP3;TENM1;SYNM;CNTNAP3B;SEMA3A;KCNMA1;FGL2;CDH23;MYH11;FOXP2
GTEX-RWS6-0726-SM-47JXI esophagus female 60-69 years	11/572	1.6124244365504616E-4	0.0014198292955180452	0	0	4.166558931264814	36.384898624840275	CNTNAP3;IL33;SYNM;SYNPO2;SEMA3A;KCNMA1;CDH23;MYH11;SOBP;AFF3;ANGPTL1
GTEX-S32W-0526-SM-4AD6F blood vessel female 50-59 years	10/479	1.6829415793229464E-4	0.0014773637925564204	0	0	4.502873829609715	39.12906025959225	CPED1;SRPX;IL33;PTGIS;MAOA;ADH1B;ZBTB16;OMD;ANGPTL1;TBX18
GTEX-QLQ7-1526-SM-2S1QA adipose tissue male 60-69 years	13/782	1.706054269714617E-4	0.0014930591507655835	0	0	3.6334507093701145	31.524389214385806	ITIH5;TENM1;ABCA6;ADH1B;ZBTB16;ABCA9;CHRDL1;GLDN;TGFBR3;EDNRB;ABLIM3;SVEP1;KCTD12
GTEX-TKQ1-0426-SM-4DXT4 esophagus male 30-39 years	11/580	1.8188670173977444E-4	0.0015820815855596842	0	0	4.106278607157342	35.36379114844842	CNTNAP3;SYNM;MAOA;CNTNAP3B;SYNPO2;MAMDC2;KCNMA1;MYH11;AFF3;FOXP2;ANGPTL1
GTEX-V1D1-1126-SM-4JBHT esophagus male 50-59 years	11/580	1.8188670173977444E-4	0.0015820815855596842	0	0	4.106278607157342	35.36379114844842	CNTNAP3;COLEC12;TENM1;IL33;SYNM;CCL21;SEMA3A;KCNMA1;MYH11;KCTD12;FOXP2
GTEX-XUZC-0326-SM-4BOO8 esophagus female 30-39 years	10/485	1.860792317402E-4	0.0016136293256984516	0	0	4.444622425629291	38.17636428657928	CNTNAP3;SYNM;CNTNAP3B;SYNPO2;SEMA3A;FGL2;CDH23;MYH11;CSPG4;AFF3
GTEX-OOBK-0226-SM-2YUMF adipose tissue male 40-49 years	14/900	1.8827792637746377E-4	0.0016277482544088003	0	0	3.413810794171968	29.282273955681497	ITIH5;KLF11;ADH1B;IGF1;MEOX2;GLDN;LILRB5;EDNRB;CXCL12;ABLIM3;CHI3L1;KCTD12;ZNF385D;CD34
GTEX-OXRL-1826-SM-2YUMV blood vessel male 50-59 years	11/584	1.9302483545935773E-4	0.0016602842000697177	0	0	4.076769652685883	34.867353955852934	CPED1;IGSF10;ZBTB16;SYNPO2;OMD;KCNMA1;MYH11;CSPG4;ZNF385D;ANGPTL1;TBX18
GTEX-P4PP-0426-SM-3NM9H blood vessel female 30-39 years	13/792	1.9320517154684412E-4	0.0016602842000697177	0	0	3.5849331467885936	30.657480246824644	PTGIS;OMD;FGL2;CPED1;C1QTNF7;CNTNAP3B;PDGFD;KCNMA1;CSPG4;CNTN3;GGTA1P;ZNF385D;SDK2
GTEX-RWSA-0926-SM-47JXW blood vessel male 40-49 years	14/904	1.9708726748571942E-4	0.0016885584808911639	0	0	3.397752808988764	28.98916468555324	PTGIS;ZBTB16;OMD;FGL2;FOXP2;TBX18;CPED1;C1QTNF7;PDGFD;KCNMA1;CSPG4;CNTN3;GGTA1P;ZNF385D
GTEX-RTLS-1226-SM-46MUP esophagus female 60-69 years	11/586	1.988078743987005E-4	0.001698200196585307	0	0	4.0621691352126135	34.62256483055155	TENM1;SYNM;TNXB;CNTNAP3B;SEMA3A;MAMDC2;FGL2;CDH23;MYH11;ZDHHC11B;FOXP2
GTEX-XBED-1326-SM-4AT4F adipose tissue male 60-69 years	12/690	2.0436750783211976E-4	0.0017404791040150378	0	0	3.7797443461160274	32.11116082418731	CFD;TGFBR3;ITIH5;SRPX;KLF11;EDNRB;ABLIM3;ADH1B;SVEP1;IGF1;CHRDL1;GLDN
GTEX-T2IS-0226-SM-32QPH adipose tissue female 20-29 years	15/1023	2.075955527275002E-4	0.0017588547704876917	0	0	3.231048166392994	27.39902618430155	CFD;ITIH5;KLF11;TNXB;ADH1B;KRT2;MEOX2;CHRDL1;LILRB5;MFAP5;EDNRB;ABLIM3;CNTNAP3B;KCTD12;CD34
GTEX-OOBJ-0226-SM-2YUMM adipose tissue male 60-69 years	11/589	2.0775816952483422E-4	0.0017588547704876917	0	0	4.040457812084109	34.25959048758346	TGFBR3;ITIH5;KLF11;ABCA6;ADH1B;MAMDC2;ABCA9;APOD;MEOX2;CHRDL1;CD34
GTEX-WYBS-0326-SM-3NM8S nerve female 60-69 years	16/1142	2.099864099157219E-4	0.001772459252927676	0	0	3.1016564087735965	26.26627725075671	NRN1;ABCA6;FGL2;ABCA9;ABCA8;MEOX2;GLDN;MFAP5;ABCA10;PLCB4;SCN9A;LEPR;APOD;KCTD12;SDK2;MATN2
GTEX-QVJO-1826-SM-447C9 breast female 60-69 years	12/693	2.126772119704492E-4	0.0017898763591495327	0	0	3.762506118453255	31.814754592433562	CFD;KLF11;ABCA10;NRN1;CXCL12;ABLIM3;ABCA6;CNTNAP3B;ABCA9;APOD;MEOX2;CD34
GTEX-UPK5-2326-SM-3P5Z8 breast male 40-49 years	18/1391	2.173086839398542E-4	0.0018234755155306	0	0	2.891218395588388	24.385090219802084	KLF11;IL33;NRN1;TNXB;ABCA9;AFF3;MEOX2;TGFBR3;AR;ABCA10;PLCB4;MMRN1;CNTNAP3B;LEPR;PI15;KCTD12;CD34;CDON
GTEX-WYBS-0426-SM-3NM9M blood vessel female 60-69 years	11/593	2.202224216535265E-4	0.0018425060673827307	0	0	4.011857558249311	33.78334104563362	CPED1;ITIH5;C1QTNF7;ZBTB16;MYH11;CSPG4;GGTA1P;SOX6;SOBP;ANGPTL1;TBX18
GTEX-UJHI-0926-SM-4IHKF esophagus female 50-59 years	12/697	2.242050341565207E-4	0.0018648891033485528	0	0	3.739756690997567	31.424986967204802	CNTNAP3;TENM1;SYNM;PLCB4;CNTNAP3B;SEMA3A;KCNMA1;FGL2;CDH23;MYH11;ZDHHC11B;FOXP2
GTEX-RU1J-0526-SM-46MUT stomach female 20-29 years	12/697	2.242050341565207E-4	0.0018648891033485528	0	0	3.739756690997567	31.424986967204802	CPED1;ITIH5;TENM1;SYNM;SYNPO2;SEMA3A;FGL2;MYH11;CSPG4;FOXP2;ANGPTL1;CDON
GTEX-U3ZH-1726-SM-3DB79 blood vessel male 30-39 years	16/1150	2.2722856342651839E-4	0.0018845438705112122	0	0	3.0784627373774662	25.826929863884832	ITIH5;KLF11;PTGIS;SYNPO2;SOBP;GLDN;TBX18;CPED1;C1QTNF7;KCNMA1;MYH11;CSPG4;GGTA1P;SOX6;ZFPM2;ANGPTL1
GTEX-SNMC-1326-SM-2XCFK adipose tissue male 20-29 years	18/1397	2.2911920703790737E-4	0.0018947162251569559	0	0	2.8777064125142444	24.118829057381365	ITIH5;SRPX;NRN1;MAOA;ABCA6;ADH1B;IGF1;MEOX2;TGFBR3;MFAP5;AR;EDNRB;CXCL12;ABLIM3;PDK4;SVEP1;KCTD12;CD34
GTEX-S7SE-0526-SM-2XCD8 blood vessel male 50-59 years	12/700	2.3319754134061552E-4	0.0019225013904520655	0	0	3.7228682170542635	31.136672376495973	CPED1;ITIH5;PTGIS;C1QTNF7;SYNPO2;MYH11;CSPG4;GGTA1P;SOX6;SOBP;MEOX2;TBX18
GTEX-OIZI-1326-SM-3NB1B esophagus male 40-49 years	10/499	2.338268427924524E-4	0.0019225013904520655	0	0	4.314261580866009	36.071237804874265	CNTNAP3;IL33;SYNM;CNTNAP3B;SYNPO2;SEMA3A;MAMDC2;KCNMA1;MYH11;AFF3
GTEX-XGQ4-1026-SM-4AT4L adipose tissue male 50-59 years	11/598	2.366901405507763E-4	0.0019404510660671404	0	0	3.976655371885355	33.200136117379905	SRPX;KLF11;EDNRB;MMRN1;MAOA;ADH1B;ABCA9;PKHD1L1;ZFPM2;CD34;LILRB5
GTEX-R55D-1526-SM-48FEJ stomach male 50-59 years	10/501	2.4142182518884742E-4	0.00197357153943777	0	0	4.296245461790489	35.78327740599309	TENM1;SYNM;CNTNAP3B;SEMA3A;MAMDC2;FGL2;MYH11;CSPG4;FOXP2;ANGPTL1
GTEX-WEY5-1926-SM-3GIL8 adipose tissue female 40-49 years	16/1157	2.4331507240605925E-4	0.001983365433069963	0	0	3.0584350732731385	25.44970728695873	ITIH5;SRPX;MAOA;ADH1B;IGF1;CHRDL1;CYP3A5;GLDN;LILRB5;TGFBR3;MFAP5;AR;EDNRB;SVEP1;KCTD12;ANGPTL1
GTEX-RU72-1226-SM-2TF6N blood vessel female 50-59 years	13/812	2.462322882856223E-4	0.0020014265483728785	0	0	3.4915413930334265	29.012038667046408	ITIH5;SYNPO2;SOBP;MEOX2;GLDN;TBX18;CPED1;C1QTNF7;KCNMA1;MYH11;CSPG4;GGTA1P;SOX6
GTEX-OXRP-2526-SM-2S1NO nerve female 60-69 years	17/1282	2.50190394705515E-4	0.00202782157981487	0	0	2.945928853754941	24.43143744611528	TNXB;ABCA6;FGL2;ABCA9;ABCA8;MEOX2;GLDN;MFAP5;ABCA10;PLCB4;SCN9A;LEPR;PIEZO2;APOD;KCTD12;SDK2;MATN2
GTEX-S32W-2426-SM-2XCAT blood vessel female 50-59 years	14/928	2.5781297599202825E-4	0.0020778446416320736	0	0	3.3043564750348122	27.304810002232674	MAOA;ZBTB16;MAMDC2;SOBP;MEOX2;GLDN;TBX18;CPED1;MMRN1;C1QTNF7;GGTA1P;PKHD1L1;SOX6;ANGPTL1
GTEX-S3XE-0826-SM-4AD4U esophagus male 50-59 years	11/604	2.5781878834130884E-4	0.0020778446416320736	0	0	3.9351963382317514	32.51752527157284	CNTNAP3;TGFBR3;IL33;MMRN1;MAOA;CNTNAP3B;SYNPO2;MAMDC2;KCNMA1;MYH11;IGF1
GTEX-XV7Q-1026-SM-4BRVR esophagus female 40-49 years	11/605	2.6149100463611694E-4	0.002101503764019272	0	0	3.9283679283679285	32.405541809880646	CNTNAP3;TENM1;SYNM;CNTNAP3B;SEMA3A;KCNMA1;FGL2;CDH23;MYH11;AFF3;FOXP2
GTEX-VJYA-1726-SM-3NMDQ nerve male 60-69 years	16/1168	2.705993707786238E-4	0.002168595519189364	0	0	3.027454780361757	24.8701509861418	COLEC12;NRN1;TNXB;CFH;P2RY14;ABCA9;ABCA8;MEOX2;MFAP5;ABCA10;SCN9A;LEPR;APOD;KCTD12;SDK2;MATN2
GTEX-T6MO-1926-SM-32QOJ blood vessel female 40-49 years	13/821	2.7390144072592185E-4	0.0021889098330281653	0	0	3.45102347313383	28.30785595103375	MAOA;ZBTB16;OMD;FOXP2;TBX18;CPED1;IGSF10;C1QTNF7;PDGFD;CSPG4;GGTA1P;ZNF385D;ANGPTL1
GTEX-XPVG-2926-SM-4B66G blood vessel male 50-59 years	11/610	2.8052364968969123E-4	0.002235569755767288	0	0	3.894567869526133	31.853096249315467	CPED1;IGSF10;MAOA;C1QTNF7;PDGFD;ZBTB16;OMD;KCNMA1;CSPG4;GGTA1P;TBX18
GTEX-XGQ4-2526-SM-4AT57 nerve male 50-59 years	14/936	2.813558422354494E-4	0.0022359560387123596	0	0	3.274304870834155	26.770357587540808	CFD;ABCA6;P2RY14;OMD;ABCA9;ABCA8;MEOX2;GLDN;DCN;MFAP5;ABCA10;PLCB4;SCN9A;APOD
GTEX-V955-1026-SM-4JBHO esophagus male 60-69 years	9/417	2.829706436508384E-4	0.0022425423509328944	0	0	4.622865275142315	37.769583158090114	CNTNAP3;IL33;SYNM;MAOA;SYNPO2;MAMDC2;MYH11;CHRDL1;ANGPTL1
GTEX-QDVJ-1826-SM-2S1P3 adipose tissue male 50-59 years	13/827	2.937939266295275E-4	0.002309173826525824	0	0	3.424509289677829	27.850273717862542	ITIH5;SRPX;ADH1B;ZBTB16;IGF1;GLDN;TGFBR3;AR;EDNRB;ABLIM3;SVEP1;KCTD12;CD34
GTEX-T5JC-1226-SM-4DM7C prostate male 20-29 years	13/827	2.937939266295275E-4	0.002309173826525824	0	0	3.424509289677829	27.850273717862542	ITIH5;SYNM;SOBP;CHRDL1;FOXP2;EDNRB;CCDC80;PLCB4;KCNMA1;PIEZO2;MYH11;ZNF469;MATN2
GTEX-XLM4-0008-SM-4AT4W skin male 60-69 years	14/940	2.938065541636433E-4	0.002309173826525824	0	0	3.259473787551541	26.507960625527573	COLEC12;CCBE1;STMN2;ABCA8;DCN;MFAP5;IGSF10;CCDC80;CXCL12;PDGFD;PIEZO2;SVEP1;CNTN3;ZNF469
GTEX-U8XE-1826-SM-4E3HV esophagus male 30-39 years	13/834	3.1855492441937246E-4	0.002496805492770521	0	0	3.3940658829325705	27.328053388988742	CNTNAP3;COLEC12;IL33;SYNM;CCL21;SEMA3A;FGL2;FAM189A2;SOBP;CNTNAP3B;KCNMA1;MYH11;ZNF385D
GTEX-QDT8-0326-SM-32PL1 nerve female 30-39 years	23/2110	3.28896899651935E-4	0.0025708023416629333	0	0	2.4846578881927304	19.926375427885347	ABCA6;FGL2;ABCA9;ABCA8;IGF1;MEOX2;CHRDL1;GLDN;TBX18;LILRB5;MFAP5;ABCA10;CXCL12;PLCB4;CNTNAP3B;SCN9A;LEPR;CHI3L1;SVEP1;APOD;KCTD12;CD34;MATN2
GTEX-XYKS-2726-SM-4E3IC adipose tissue female 60-69 years	11/623	3.355740422759022E-4	0.0026086995711529946	0	0	3.8092724269194855	30.47291448387515	CFD;MFAP5;SRPX;TNXB;MMRN1;ADH1B;SVEP1;APOD;MEOX2;DCN;LILRB5
GTEX-UPIC-0626-SM-4IHK2 esophagus female 20-29 years	11/623	3.355740422759022E-4	0.0026086995711529946	0	0	3.8092724269194855	30.47291448387515	CNTNAP3;IL33;SYNM;PLCB4;CNTNAP3B;SYNPO2;SEMA3A;FGL2;CDH23;MYH11;FOXP2
GTEX-UJHI-0226-SM-4IHJL blood vessel female 50-59 years	11/624	3.401619232482775E-4	0.0026371792582264558	0	0	3.802861086711005	30.369986366288128	CPED1;PTGIS;C1QTNF7;ADH1B;PDGFD;OMD;FGL2;CSPG4;CNTN3;GGTA1P;ZNF385D
GTEX-QLQW-0626-SM-447A6 esophagus male 30-39 years	11/625	3.448026277807417E-4	0.0026659130001584173	0	0	3.796470630346852	30.26750787743318	CNTNAP3;ITIH5;SYNM;CNTNAP3B;P2RY14;KCNMA1;FGL2;PI15;MYH11;CSPG4;FOXP2
GTEX-SUCS-1826-SM-32PM1 adipose tissue male 70-79 years	12/733	3.542756497118483E-4	0.002731752509805144	0	0	3.5463707813222376	28.1774595088831	CFD;TGFBR3;MFAP5;SRPX;EDNRB;ABLIM3;MAOA;ADH1B;CNTNAP3B;APOD;IGF1;LILRB5
GTEX-S95S-1626-SM-2XCDJ blood vessel male 60-69 years	11/628	3.5904654574270994E-4	0.002755382120596722	0	0	3.7774235488984274	29.96274465980157	CPED1;IL33;PTGIS;PLCB4;MAMDC2;KCNMA1;MYH11;GGTA1P;MEOX2;CHRDL1;ANGPTL1
GTEX-WFG7-0626-SM-4LMK6 blood vessel male 20-29 years	9/431	3.6023748019017784E-4	0.002755382120596722	0	0	4.466289558171534	35.412080278512526	CPED1;PTGIS;OMD;PDK4;CSPG4;ZNF469;GGTA1P;ANGPTL1;TBX18
GTEX-U3ZH-0426-SM-4DXSE blood vessel male 30-39 years	9/431	3.6023748019017784E-4	0.002755382120596722	0	0	4.466289558171534	35.412080278512526	CPED1;IL33;PTGIS;CFH;OMD;CSPG4;ZNF469;GGTA1P;TBX18
GTEX-OHPK-1826-SM-2YUMR blood vessel female 50-59 years	10/529	3.7151689087104497E-4	0.0028340579937301907	0	0	4.058599313060233	32.05447737822388	CPED1;ITIH5;C1QTNF7;ZBTB16;OMD;MYH11;CSPG4;GGTA1P;ANGPTL1;TBX18
GTEX-OOBJ-1826-SM-3NB1C blood vessel male 60-69 years	12/739	3.81223431676662E-4	0.0029003478681960443	0	0	3.5160018340210915	27.678405655928593	CPED1;PTGIS;CFH;C1QTNF7;PDGFD;OMD;KCNMA1;MYH11;CSPG4;GGTA1P;ZNF385D;TBX18
GTEX-Q734-0008-SM-48U2I skin female 40-49 years	15/1086	3.9287154560633413E-4	0.002981017339401253	0	0	3.0308445217167326	23.767967164954587	CFD;COLEC12;CCBE1;SRPX;ABCA9;DCN;TBX18;CCDC80;CXCL12;PDGFD;CHI3L1;SVEP1;APOD;CNTN3;ZNF469
GTEX-XYKS-0426-SM-4BRW4 blood vessel female 60-69 years	10/533	3.9416656930755834E-4	0.0029829104038049444	0	0	4.026727076232438	31.564454413715232	PTGIS;CFH;MMRN1;PDGFD;OMD;FGL2;CSPG4;ZNF469;IGF1;PKHD1L1
GTEX-XUJ4-2126-SM-4BOOX colon female 60-69 years	12/744	4.0499023689038376E-4	0.0030567120260536107	0	0	3.4910746812386155	27.27104514671118	CCBE1;SYNM;SYNPO2;SEMA3A;MAMDC2;KCNMA1;PDK4;PI15;MYH11;CSPG4;FOXP2;ANGPTL1
GTEX-WFG8-2526-SM-3GILR nerve male 20-29 years	14/971	4.074516009828493E-4	0.0030671752443379133	0	0	3.148736582122162	24.57774174929853	SRPX;CFH;ABCA6;OMD;ABCA9;ABCA8;IGF1;GLDN;MFAP5;ABCA10;PDK4;CHI3L1;SVEP1;APOD
GTEX-RWSA-0226-SM-2XCBA adipose tissue male 40-49 years	13/858	4.1748384472277276E-4	0.0031344247605107124	0	0	3.2935177182368194	25.627733191677425	CFD;ITIH5;KLF11;IL33;KRT2;MEOX2;CHRDL1;LILRB5;CXCL12;ABLIM3;CNTNAP3B;KCTD12;CD34
GTEX-WYJK-0426-SM-3NM9G blood vessel male 50-59 years	13/862	4.3628670767220917E-4	0.003266997314931267	0	0	3.2773123701380342	25.357257138207938	PTGIS;MAOA;ZBTB16;OMD;SOBP;TBX18;CPED1;C1QTNF7;MYH11;CSPG4;GGTA1P;SOX6;ANGPTL1
GTEX-RTLS-0726-SM-46MV4 blood vessel female 60-69 years	10/544	4.624740196633792E-4	0.0034540271678000544	0	0	3.9415404657221953	30.266774607899215	CPED1;CFD;CNTNAP3;MFAP5;IL33;PTGIS;PLCB4;TNXB;CDH23;MATN2
GTEX-XUJ4-2826-SM-4BOQ2 blood vessel female 60-69 years	8/355	4.6877832483461064E-4	0.0034919701325147367	0	0	4.795143785639831	36.756601938585646	SRPX;CFH;PDGFD;ZBTB16;OMD;MAMDC2;CSPG4;IGF1
GTEX-PWCY-2226-SM-2S1OP blood vessel female 20-29 years	10/546	4.7589469943910937E-4	0.003527833222458529	0	0	3.926427644386762	30.038404173159382	CPED1;SYNM;MAOA;ZBTB16;MYH11;CSPG4;SOX6;SOBP;ANGPTL1;TBX18
GTEX-QDT8-1026-SM-43V6X blood vessel female 30-39 years	13/870	4.7606582216843106E-4	0.003527833222458529	0	0	3.245355499324794	24.826821683613932	IL33;PTGIS;ADH1B;OMD;FGL2;TBX18;CPED1;C1QTNF7;CNTNAP3B;PDGFD;KCNMA1;GGTA1P;ZNF385D
GTEX-RU1J-1026-SM-46MUR uterus female 20-29 years	14/987	4.796010988851307E-4	0.0035448236661121185	0	0	3.09434270765206	23.648686942343957	PTGIS;TNXB;MAMDC2;CHRDL1;MFAP5;AR;KCNMA1;PI15;ZNF469;KCTD12;ZFPM2;ANGPTL1;CDON;MATN2
GTEX-S33H-2426-SM-2XCB2 blood vessel male 30-39 years	15/1113	5.081372258577167E-4	0.0037371414142285874	0	0	2.9520758746309905	22.39078410963406	ITIH5;NTRK2;PTGIS;CFH;SOBP;MEOX2;TBX18;CPED1;PLCB4;C1QTNF7;KCNMA1;MYH11;GGTA1P;SOX6;ZFPM2
GTEX-P78B-1126-SM-3P615 esophagus female 40-49 years	9/452	5.082407531443015E-4	0.0037371414142285874	0	0	4.249981795674652	32.2342219496313	CNTNAP3;TENM1;SYNM;SYNPO2;SEMA3A;KCNMA1;FGL2;MYH11;FOXP2
GTEX-QMR6-1926-SM-32PL9 lung male 50-59 years	21/1898	5.17907972870738E-4	0.0037902263835743228	0	0	2.4891375125791746	18.83210001291273	CCBE1;TENM1;TNXB;ABCA6;ADH1B;P2RY14;MAMDC2;CHRDL1;CYP3A5;GLDN;DCN;TGFBR3;IGSF10;EDNRB;C1QTNF7;CNTNAP3B;PDK4;PIEZO2;SVEP1;KCTD12;PKHD1L1
GTEX-XUZC-0526-SM-4BOPF esophagus female 30-39 years	10/552	5.181171712562166E-4	0.0037902263835743228	0	0	3.881758382801219	29.3667021802381	CNTNAP3;SYNM;CNTNAP3B;SYNPO2;SEMA3A;CDH23;MYH11;CSPG4;AFF3;ANGPTL1
GTEX-O5YV-0426-SM-3LK66 blood vessel female 60-69 years	9/454	5.246205019624956E-4	0.0038279854017877236	0	0	4.230445813700616	31.951860942489237	IL33;PTGIS;CFH;ADH1B;OMD;CSPG4;GGTA1P;ZNF385D;TBX18
GTEX-Q2AH-1026-SM-48TZI esophagus male 40-49 years	11/658	5.309200581019438E-4	0.0038640686881756263	0	0	3.5966676291251254	27.12210767944799	COLEC12;IL33;SYNM;PTGIS;CNTNAP3B;SYNPO2;MAMDC2;KCNMA1;MYH11;SOBP;AFF3
GTEX-W5WG-2326-SM-3GIJH nerve female 50-59 years	21/1902	5.325282831421551E-4	0.0038659114295281644	0	0	2.483292968673086	18.718750863562743	NRN1;CFH;ABCA6;P2RY14;OMD;FGL2;ABCA9;ABCA8;MEOX2;CHRDL1;GLDN;DCN;MFAP5;ABCA10;PLCB4;SCN9A;LEPR;PIEZO2;PI15;APOD;KCTD12
GTEX-S7SF-1026-SM-4AD4I esophagus female 20-29 years	11/661	5.513743230591051E-4	0.00399256584692291	0	0	3.5795097210481828	26.857407315284746	CNTNAP3;KLF11;IL33;SYNM;CNTNAP3B;SYNPO2;SEMA3A;KCNMA1;MYH11;KCTD12;FOXP2
GTEX-XPVG-1526-SM-4B66C stomach male 50-59 years	10/557	5.556401723727467E-4	0.004007089846733552	0	0	3.8452825689531833	28.821891150243363	SYNM;SYNPO2;SEMA3A;P2RY14;KCNMA1;MYH11;CSPG4;FOXP2;ANGPTL1;CDON
GTEX-X4XY-0326-SM-46MVZ adipose tissue male 60-69 years	12/771	5.56189126991408E-4	0.004007089846733552	0	0	3.362143170838823	25.197253058891885	CFD;ITIH5;MFAP5;SRPX;KLF11;CCDC80;TNXB;MMRN1;ABLIM3;CNTNAP3B;CHRDL1;GLDN
GTEX-PWN1-2026-SM-48TD9 uterus female 40-49 years	13/887	5.709444794617024E-4	0.00409272512538753	0	0	3.1793896073843624	23.744376560874777	PTGIS;TNXB;MAMDC2;CHRDL1;MFAP5;KCNMA1;PI15;CSPG4;ZNF469;ZFPM2;ANGPTL1;CDON;MATN2
GTEX-UPK5-1326-SM-4IHLE esophagus male 40-49 years	13/887	5.709444794617024E-4	0.00409272512538753	0	0	3.1793896073843624	23.744376560874777	COLEC12;TENM1;SYNM;CCL21;SEMA3A;FGL2;FAM189A2;FOXP2;CNTNAP3B;KCNMA1;CDH23;MYH11;KCTD12
GTEX-POMQ-1226-SM-3P61F uterus female 20-29 years	11/664	5.724848965831026E-4	0.0040934822304551175	0	0	3.5625094660316714	26.596000647056822	CCDC80;PTGIS;TNXB;CCL21;MAMDC2;KCNMA1;PI15;ZNF469;KCTD12;ZFPM2;CD34
GTEX-S32W-2226-SM-2XCAY adipose tissue female 50-59 years	13/889	5.83094924478595E-4	0.004158924548843579	0	0	3.17179723975168	23.620883321357375	CFD;ITIH5;MAOA;ADH1B;CHRDL1;GLDN;TGFBR3;EDNRB;ABLIM3;PDGFD;PDK4;SVEP1;CD34
GTEX-TMZS-0226-SM-3DB9N adipose tissue male 60-69 years	11/667	5.942682536785944E-4	0.004228048198865411	0	0	3.545664701152506	26.3378346802952	CFD;ITIH5;CXCL12;ABLIM3;ADH1B;CNTNAP3B;KCTD12;MEOX2;CHRDL1;CD34;LILRB5
GTEX-WOFM-1726-SM-3MJFA blood vessel male 20-29 years	13/893	6.080552730613936E-4	0.004315377348368547	0	0	3.1567160367722167	23.37625492322839	SYNM;PTGIS;MAOA;ZBTB16;SYNPO2;SOBP;TBX18;CPED1;C1QTNF7;MYH11;CSPG4;SOX6;ANGPTL1
GTEX-QMRM-0626-SM-447BQ blood vessel male 50-59 years	11/670	6.167411494337577E-4	0.004366160047976453	0	0	3.528973302873151	26.082857488797938	CPED1;PTGIS;C1QTNF7;PDGFD;OMD;KCNMA1;FGL2;CSPG4;GGTA1P;ZNF385D;SDK2
GTEX-OIZG-0926-SM-3LK5Y esophagus male 50-59 years	10/565	6.203576137246192E-4	0.004380891762268165	0	0	3.7882882882882885	27.977321406970912	CFD;TENM1;SYNM;TNXB;C1QTNF7;SEMA3A;KCNMA1;FGL2;MYH11;FOXP2
GTEX-S7PM-0426-SM-3NM91 blood vessel male 60-69 years	11/672	6.321145584027815E-4	0.004452895889192928	0	0	3.5179298764775315	25.914619067108326	CPED1;ITIH5;MFAP5;CFH;C1QTNF7;SYNPO2;OMD;CSPG4;GGTA1P;MEOX2;GLDN
GTEX-Q734-2226-SM-3GAD9 blood vessel female 40-49 years	11/676	6.638239852865232E-4	0.004664753275917366	0	0	3.4960423035611004	25.58226692302908	CNTNAP3;KLF11;IL33;CD200R1;CCDC80;PTGIS;TNXB;PI15;ZFPM2;ANGPTL1;TBX18
GTEX-XQ3S-1226-SM-4BOPP esophagus male 20-29 years	11/678	6.801704069775815E-4	0.004753260788293086	0	0	3.485196961958581	25.418124143026976	MFAP5;TENM1;SYNM;TNXB;CNTNAP3B;FGL2;CDH23;MYH11;CD34;ZDHHC11B;FOXP2
GTEX-NPJ8-0226-SM-48TBN adipose tissue male 40-49 years	13/904	6.814173369827802E-4	0.004753260788293086	0	0	3.115940932420333	22.71937107884276	CFD;SRPX;TNXB;ABCA6;ADH1B;ABCA9;IGF1;LILRB5;TGFBR3;ABLIM3;CNTNAP3B;SVEP1;APOD
GTEX-WYVS-2526-SM-3NMAT blood vessel female 40-49 years	13/904	6.814173369827802E-4	0.004753260788293086	0	0	3.115940932420333	22.71937107884276	ITIH5;KLF11;CFH;SOBP;MEOX2;TBX18;CPED1;C1QTNF7;KCNMA1;MYH11;CSPG4;GGTA1P;SOX6
GTEX-U3ZH-0626-SM-4DXT3 blood vessel male 30-39 years	11/679	6.884688484457406E-4	0.004790735669794385	0	0	3.479798644469303	25.336554814758617	CPED1;PTGIS;C1QTNF7;PDGFD;OMD;KCNMA1;FGL2;CSPG4;CNTN3;GGTA1P;ZNF385D
GTEX-SSA3-0526-SM-32QPL nerve male 60-69 years	21/1941	6.95129032392496E-4	0.004825311750403385	0	0	2.42758487654321	17.651972403503855	COLEC12;NRN1;P2RY14;OMD;FGL2;ABCA9;ABCA8;MEOX2;CHRDL1;GLDN;ABCA10;CD200R1;CXCL12;SCN9A;LEPR;PIEZO2;APOD;KCTD12;SOX6;SDK2;MATN2
GTEX-XGQ4-1626-SM-4AT6J esophagus male 50-59 years	10/574	7.00513060299339E-4	0.004850882915131103	0	0	3.7261023743447423	27.065280680526758	CNTNAP3;ITIH5;SYNM;ABCA6;CNTNAP3B;P2RY14;KCNMA1;MYH11;FOXP2;ANGPTL1
GTEX-S4Z8-1926-SM-3K2AR nerve male 60-69 years	13/910	7.24498737451227E-4	0.005004830261376152	0	0	3.0941214785865494	22.37059278110319	SRPX;NRN1;ABCA6;OMD;ABCA9;ABCA8;MEOX2;GLDN;MFAP5;ABCA10;SCN9A;APOD;KCTD12
GTEX-T6MO-1726-SM-33HB8 adipose tissue female 40-49 years	13/911	7.318982617821613E-4	0.005019939066351084	0	0	3.090513250419159	22.31310093533478	ITIH5;SRPX;KLF11;MAOA;ABCA6;ADH1B;P2RY14;IGF1;TGFBR3;EDNRB;ABLIM3;PDK4;KCTD12
GTEX-O5YW-0526-SM-2YUMX lung male 50-59 years	13/911	7.318982617821613E-4	0.005019939066351084	0	0	3.090513250419159	22.31310093533478	CCBE1;KLF11;TNXB;MAOA;ZBTB16;MAMDC2;FAM189A2;IGSF10;CECR2;EDNRB;SVEP1;ITGB6;CCDC141
GTEX-SNOS-0726-SM-4DM5Z esophagus male 40-49 years	8/380	7.319644765517178E-4	0.005019939066351084	0	0	4.467169983985358	32.25197813894426	CNTNAP3;TENM1;SYNM;CNTNAP3B;MAMDC2;MYH11;FOXP2;ANGPTL1
GTEX-OIZI-1126-SM-3NB1F blood vessel male 40-49 years	11/685	7.40054914153901E-4	0.005063253405470215	0	0	3.447745133205074	24.85405742084341	CPED1;C1QTNF7;CNTNAP3B;PDGFD;ZBTB16;OMD;KCNMA1;FGL2;CSPG4;GGTA1P;ZNF385D
GTEX-S4Z8-1226-SM-4AD6W stomach male 60-69 years	8/383	7.702699208894495E-4	0.00525736862272153	0	0	4.4307517730496455	31.763038429400293	ITIH5;SYNM;SEMA3A;PI15;MYH11;CNTN3;ZFPM2;FOXP2
GTEX-QEG4-1126-SM-2S1P7 nerve male 30-39 years	18/1553	8.114265622147023E-4	0.005525059622908223	0	0	2.5634713820381574	18.24349952133928	TNXB;OMD;FGL2;ABCA9;ABCA8;MEOX2;CHRDL1;GLDN;DCN;MFAP5;ABCA10;SCN9A;LEPR;PIEZO2;APOD;CD34;SDK2;MATN2
GTEX-UTHO-1826-SM-3GAFE adipose tissue male 60-69 years	16/1294	8.296843545515807E-4	0.005635927294132523	0	0	2.7106307093205224	19.230475305702434	ITIH5;SRPX;KLF11;MAOA;ABCA6;ADH1B;ABCA9;IGF1;MEOX2;GLDN;LILRB5;TGFBR3;EDNRB;ABLIM3;LEPR;PDK4
GTEX-Q734-1426-SM-48TZQ vagina female 40-49 years	11/696	8.430089242099568E-4	0.005712837198981014	0	0	3.39043875832197	23.999332681937332	CFD;COLEC12;AR;SRPX;IL33;CD200R1;CCDC80;SEMA3A;FOXP2;LILRB5;MATN2
GTEX-SE5C-1026-SM-4BRUG bladder female 40-49 years	11/697	8.529314674057287E-4	0.005753644090878582	0	0	3.385320219139461	23.923487077146774	ITIH5;SYNM;PTGIS;SYNPO2;SEMA3A;P2RY14;KCNMA1;MYH11;SOBP;AFF3;FOXP2
GTEX-NFK9-0526-SM-2YUNL blood vessel male 40-49 years	10/589	8.530639503826289E-4	0.005753644090878582	0	0	3.626755275212135	25.629104614055688	ITIH5;PTGIS;CFH;C1QTNF7;ZBTB16;OMD;MYH11;CSPG4;GGTA1P;SOBP
GTEX-Q734-1826-SM-2I3EL adipose tissue female 40-49 years	11/698	8.629509855104052E-4	0.005806601796370722	0	0	3.3802165810899436	23.847944016847247	COLEC12;ITIH5;SRPX;CD200R1;CCDC80;CXCL12;GALNT16;PIEZO2;CHI3L1;ZNF469;LILRB5
GTEX-TMMY-0526-SM-33HBC nerve female 40-49 years	20/1839	8.933037566429214E-4	0.005996695571064129	0	0	2.4241408439373013	17.018884136428607	CFH;ABCA6;P2RY14;OMD;FGL2;ABCA9;ABCA8;MEOX2;CHRDL1;GLDN;DCN;MFAP5;ABCA10;PLCB4;SCN9A;LEPR;PDK4;APOD;KCTD12;MATN2
GTEX-OHPM-0426-SM-3TW8V blood vessel male 50-59 years	10/593	8.980702739049293E-4	0.0060145410597435755	0	0	3.6011261093295546	25.26284400439226	CPED1;PTGIS;C1QTNF7;PDGFD;OMD;KCNMA1;FGL2;CNTN3;GGTA1P;ZNF385D
GTEX-S32W-0426-SM-4AD6H blood vessel female 50-59 years	11/703	9.145290281333422E-4	0.0061104246305958435	0	0	3.3549196468271614	23.474712785110782	CPED1;IL33;PTGIS;ADH1B;PDGFD;OMD;FGL2;CSPG4;CNTN3;GGTA1P;ZNF385D
GTEX-XYKS-1326-SM-4BRUN breast female 60-69 years	14/1055	9.210244874147203E-4	0.006139445940640648	0	0	2.8818225482490614	20.144008586398723	CFD;SRPX;ADH1B;IGF1;DCN;LILRB5;TGFBR3;MFAP5;PDGFD;SVEP1;APOD;KCTD12;CD34;ANGPTL1
GTEX-OIZH-1526-SM-3NB1J stomach male 50-59 years	10/596	9.330935994546847E-4	0.0061844831346660354	0	0	3.582133847751892	24.992565913981597	SYNM;C1QTNF7;SYNPO2;SEMA3A;P2RY14;KCNMA1;MYH11;FOXP2;ANGPTL1;CDON
GTEX-U3ZH-1626-SM-3DB74 nerve male 30-39 years	18/1572	9.33828584419351E-4	0.0061844831346660354	0	0	2.5295091009376725	17.64640607383522	NRN1;ABCA6;FGL2;ABCA9;ABCA8;MEOX2;GLDN;MFAP5;ABCA10;CXCL12;PLCB4;SCN9A;LEPR;PIEZO2;APOD;KCTD12;SOX6;MATN2
GTEX-RM2N-1826-SM-2TF5B blood vessel male 50-59 years	15/1181	9.342839926537194E-4	0.0061844831346660354	0	0	2.7698586384337847	19.321786291535126	KLF11;MAOA;ZBTB16;SOBP;TBX18;CPED1;IGSF10;C1QTNF7;KCNMA1;PDK4;MYH11;CSPG4;GGTA1P;SOX6;ANGPTL1
GTEX-RNOR-0326-SM-2TF51 nerve female 50-59 years	17/1442	9.562988124866309E-4	0.006315556740797125	0	0	2.5927017543859647	18.025603718136672	TNXB;P2RY14;OMD;FGL2;ABCA9;ABCA8;MEOX2;CHRDL1;GLDN;MFAP5;ABCA10;SCN9A;LEPR;APOD;CD34;SDK2;MATN2
GTEX-V955-2626-SM-3NM9F blood vessel male 60-69 years	12/821	9.628228199520071E-4	0.006343957287120268	0	0	3.14610630407911	21.851725410034184	CPED1;IGSF10;PLCB4;C1QTNF7;ZBTB16;OMD;KCNMA1;MYH11;CSPG4;GGTA1P;SOBP;TBX18
GTEX-Q2AG-0926-SM-48U1Q blood vessel female 40-49 years	12/824	9.935669683786682E-4	0.0065190124678394	0	0	3.1339901477832512	21.66906317317347	CPED1;PTGIS;C1QTNF7;CNTNAP3B;PDGFD;OMD;FGL2;CSPG4;CNTN3;GGTA1P;ZNF385D;TBX18
GTEX-NFK9-1326-SM-3LK5I blood vessel male 40-49 years	10/601	9.939608915212545E-4	0.0065190124678394	0	0	3.550908555874347	24.55031665816813	PTGIS;C1QTNF7;PDGFD;ZBTB16;OMD;FGL2;CSPG4;ZNF469;GGTA1P;ZNF385D
GTEX-R55G-2426-SM-2TC5I adipose tissue female 40-49 years	13/943	0.0010048528986579704	0.0065602867731606165	0	0	2.9791470339494985	20.564796119290662	CFD;ITIH5;SRPX;MAOA;ADH1B;IGF1;CHRDL1;LILRB5;AR;EDNRB;ABLIM3;SVEP1;KCTD12
GTEX-WYJK-0826-SM-3NM8Y lung male 50-59 years	13/943	0.0010048528986579704	0.0065602867731606165	0	0	2.9791470339494985	20.564796119290662	COLEC12;CCBE1;MAOA;ZBTB16;MAMDC2;CHRDL1;TGFBR3;IGSF10;EDNRB;MMRN1;PDK4;ITGB6;PKHD1L1
GTEX-QV44-2226-SM-447A3 blood vessel male 50-59 years	11/712	0.0010138244359236017	0.006603746839474967	0	0	3.310294555658322	22.821255174948117	CPED1;ITIH5;PTGIS;C1QTNF7;OMD;KCNMA1;MYH11;CSPG4;GGTA1P;SOX6;TBX18
GTEX-P4QS-0426-SM-3NMCQ blood vessel male 60-69 years	9/500	0.0010392008678024199	0.0067536220406385055	0	0	3.8250443466263713	26.27538959051729	CCDC80;PTGIS;PDGFD;OMD;FGL2;CSPG4;IGF1;GGTA1P;ZNF385D
GTEX-RWS6-1926-SM-47JXY breast female 60-69 years	12/831	0.0010685069362020368	0.006928296111328207	0	0	3.1060643060643063	21.25011718169	TGFBR3;IGSF10;SRPX;MMRN1;ZBTB16;PDK4;FAM189A2;PI15;SVEP1;APOD;PKHD1L1;DCN
GTEX-O5YW-0426-SM-3MJHJ blood vessel male 50-59 years	9/503	0.0010834812156986747	0.007003991686613388	0	0	3.801227634843934	25.953170850826748	IGSF10;PTGIS;CFH;C1QTNF7;PDGFD;OMD;FGL2;GGTA1P;ZNF385D
GTEX-XBED-1626-SM-47JYN breast male 60-69 years	13/951	0.001085090895717882	0.007003991686613388	0	0	2.952492752928775	20.15398574552832	SRPX;TNXB;ZBTB16;IGF1;DCN;TGFBR3;AR;CCDC80;MMRN1;LEPR;PI15;SVEP1;PKHD1L1
GTEX-WWYW-0426-SM-3NB31 blood vessel female 50-59 years	12/833	0.0010907647639572075	0.007024722057719895	0	0	3.0981729598051158	21.13225423739659	CPED1;ITIH5;PLCB4;C1QTNF7;ZBTB16;KCNMA1;MYH11;CSPG4;GGTA1P;ZNF385D;SOBP;TBX18
GTEX-VUSG-2826-SM-4KKZM blood vessel male 50-59 years	10/609	0.0010981155869297704	0.007056134616014943	0	0	3.5020323727952385	23.86340776126401	CPED1;ITIH5;PTGIS;CFH;C1QTNF7;CSPG4;GGTA1P;ZNF385D;MEOX2;TBX18
GTEX-S4P3-0726-SM-4AD57 stomach female 50-59 years	9/505	0.0011138435837434273	0.007141114032404489	0	0	3.7855098855359	25.7412346281871	ITIH5;SYNM;C1QTNF7;SYNPO2;SEMA3A;P2RY14;MYH11;FOXP2;ANGPTL1
GTEX-V955-0926-SM-4JBJ8 blood vessel male 60-69 years	11/721	0.0011218999648879096	0.007176638116200013	0	0	3.266800804828974	22.19050116799218	CPED1;IGSF10;PTGIS;CFH;PDGFD;OMD;FGL2;CSPG4;CNTN3;GGTA1P;ZNF385D
GTEX-UPK5-1526-SM-4JBJA blood vessel male 40-49 years	12/836	0.0011248760123365672	0.007179577770013929	0	0	3.086407766990291	20.95696324507275	CPED1;IL33;PTGIS;C1QTNF7;PDGFD;OMD;KCNMA1;FGL2;CNTN3;GGTA1P;ZNF385D;TBX18
GTEX-X638-0008-SM-47JZ7 skin female 70-79 years	18/1599	0.0011349360664432279	0.007227617405273503	0	0	2.4826511249661154	16.835301570562624	COLEC12;CCBE1;SRPX;ABCA6;ADH1B;ABCA9;ABCA8;DCN;TBX18;IGSF10;CCDC80;CXCL12;PDGFD;LEPR;SVEP1;APOD;ZNF469;CDON
GTEX-WYJK-1326-SM-3NB2T breast male 50-59 years	17/1466	0.0011465140210981644	0.007273042494973773	0	0	2.5464458247066943	17.24205910218102	CFD;TNXB;ABCA6;ZBTB16;OMD;ABCA9;AFF3;DCN;TGFBR3;AR;ABCA10;PLCB4;MMRN1;PDK4;PI15;APOD;PKHD1L1
GTEX-R55G-1626-SM-48FF4 uterus female 40-49 years	11/723	0.0011471675859580084	0.007273042494973773	0	0	3.2572848499814793	22.053314646790124	MFAP5;AR;MAMDC2;KCNMA1;PI15;ZNF469;ZFPM2;AFF3;CHRDL1;ANGPTL1;CDON
GTEX-QXCU-0926-SM-48FEP blood vessel male 50-59 years	12/839	0.0011598722566222481	0.007337285029142515	0	0	3.0747279322853687	20.78345558898986	CPED1;PTGIS;C1QTNF7;PDGFD;OMD;FGL2;LEPR;CSPG4;CNTN3;GGTA1P;ZNF385D;PKHD1L1
GTEX-X4XX-1126-SM-3NMBY heart male 60-69 years	10/614	0.0011676434803404075	0.007353834104660448	0	0	3.472142240138209	23.446569901671253	IGSF10;CCDC80;TNXB;CFH;KRT2;PKHD1L1;CCDC141;CD34;ZDHHC11B;DCN
GTEX-XUW1-2326-SM-4BOO5 breast female 50-59 years	10/614	0.0011676434803404075	0.007353834104660448	0	0	3.472142240138209	23.446569901671253	TGFBR3;ITIH5;KLF11;MMRN1;ABLIM3;ADH1B;CNTNAP3B;PI15;CHI3L1;APOD
GTEX-SJXC-0226-SM-2XCDU adipose tissue male 60-69 years	12/842	0.0011957712432651656	0.00750211174759126	0	0	3.063132530120482	20.611708246484884	CFD;ITIH5;MFAP5;KLF11;IL33;ABCA10;CXCL12;GALNT16;ABLIM3;KCTD12;MEOX2;CD34
GTEX-QXCU-0226-SM-2TC5W blood vessel male 50-59 years	10/616	0.001196446142710839	0.00750211174759126	0	0	3.460324293298895	23.282444812326244	CPED1;ITIH5;PTGIS;C1QTNF7;OMD;MYH11;CSPG4;GGTA1P;SOBP;MEOX2
GTEX-T6MO-2026-SM-33HB4 nerve female 40-49 years	14/1088	0.0012368718394108317	0.007738586311050665	0	0	2.78838665989504	18.668722147443596	ABCA6;OMD;ABCA9;ABCA8;MEOX2;CHRDL1;GLDN;DCN;MFAP5;ABCA10;PLCB4;LEPR;PDK4;APOD
GTEX-WL46-0526-SM-3LK7W blood vessel male 50-59 years	9/513	0.0012422779659118463	0.0077554027062286595	0	0	3.7238863287250386	24.915810358724872	CPED1;ITIH5;C1QTNF7;KCNMA1;MYH11;CSPG4;GGTA1P;SOBP;TBX18
GTEX-S7SF-2226-SM-3K2BG blood vessel female 20-29 years	13/967	0.0012617799393596367	0.007859952329679135	0	0	2.9005252867877416	19.361678934421224	KLF11;MAOA;ZBTB16;SYNPO2;SOBP;TBX18;CPED1;KCNMA1;PDK4;MYH11;CSPG4;GGTA1P;ANGPTL1
GTEX-POMQ-0426-SM-3P61G blood vessel female 20-29 years	11/732	0.0012667726017733132	0.007873861073767457	0	0	3.2151163676822483	21.44895075339217	CPED1;PTGIS;C1QTNF7;PDGFD;OMD;KCNMA1;FGL2;CSPG4;GGTA1P;ZNF385D;SDK2
GTEX-XOTO-0426-SM-4B66A blood vessel male 50-59 years	10/622	0.0012863664942854881	0.007978268713470647	0	0	3.4253339016766127	22.798795370431712	CPED1;ITIH5;C1QTNF7;ZBTB16;CSPG4;GGTA1P;SOX6;GLDN;ANGPTL1;TBX18
GTEX-R55C-1926-SM-2TF4K nerve male 40-49 years	15/1221	0.001305027930699522	0.008076452681747802	0	0	2.67227082975925	17.747969116924825	ABCA6;OMD;FGL2;ABCA9;ABCA8;IGF1;MEOX2;GLDN;DCN;MFAP5;ABCA10;PLCB4;SCN9A;LEPR;APOD
GTEX-OIZG-0426-SM-3LK5W blood vessel male 50-59 years	10/624	0.0013175401812244507	0.008118665522750233	0	0	3.4138224047585326	22.64043188503476	CPED1;PTGIS;C1QTNF7;OMD;KCNMA1;FGL2;CNTN3;GGTA1P;ZNF385D;SDK2
GTEX-WH7G-0626-SM-4LVMO blood vessel male 40-49 years	10/624	0.0013175401812244507	0.008118665522750233	0	0	3.4138224047585326	22.64043188503476	CPED1;IGSF10;PTGIS;C1QTNF7;PDGFD;OMD;KCNMA1;FGL2;GGTA1P;ZNF385D
GTEX-R53T-1526-SM-48FEK breast female 50-59 years	13/973	0.0013339682307175894	0.008202179659994143	0	0	2.881484082397004	19.074263810461378	CFD;ITIH5;KLF11;NRN1;ADH1B;MEOX2;CHRDL1;IGSF10;MMRN1;ABLIM3;CNTNAP3B;PI15;CD34
GTEX-XQ8I-0826-SM-4BOOE blood vessel male 50-59 years	11/737	0.0013375502046655845	0.008206517707335296	0	0	3.192141192141192	21.122128671964134	CPED1;PTGIS;MAOA;C1QTNF7;ZBTB16;MYH11;CSPG4;GGTA1P;SOBP;ANGPTL1;TBX18
GTEX-Q2AI-1726-SM-2S1PZ blood vessel male 40-49 years	9/520	0.0013642613164811933	0.008352441064207822	0	0	3.67154851335143	24.221727478579105	CPED1;SRPX;MMRN1;ZBTB16;MYH11;CSPG4;IGF1;ANGPTL1;TBX18
GTEX-REY6-0326-SM-2TF5A adipose tissue male 60-69 years	16/1357	0.0013680216409238945	0.008352596553740824	0	0	2.5745452022961	16.977554211066956	CFD;KLF11;TNXB;ADH1B;SEMA3A;IGF1;CHRDL1;GLDN;DCN;TGFBR3;MFAP5;EDNRB;CCDC80;SVEP1;KCTD12;CD34
GTEX-S33H-0008-SM-4AD6C skin male 30-39 years	15/1227	0.001370142021433826	0.008352596553740824	0	0	2.6581882326163653	17.525012044694112	CFD;COLEC12;CCBE1;SRPX;ABCA6;ABCA9;ABCA8;DCN;TBX18;CCDC80;CXCL12;PDGFD;CHI3L1;SVEP1;ZNF469
GTEX-S33H-2326-SM-2XCB3 nerve male 30-39 years	17/1491	0.001378156530641982	0.008383540686399946	0	0	2.4998643147896877	16.466627540897083	TNXB;ABCA6;ABCA9;ABCA8;MEOX2;GLDN;MFAP5;ABCA10;SCN9A;LEPR;PIEZO2;APOD;KCTD12;SOX6;CD34;SDK2;MATN2
GTEX-PWN1-0226-SM-2S1OZ adipose tissue female 40-49 years	13/980	0.001422522760825874	0.008635015822630251	0	0	2.8595679908903944	18.745392940300537	ITIH5;SRPX;MAOA;ADH1B;P2RY14;IGF1;CHRDL1;LILRB5;TGFBR3;AR;EDNRB;ABLIM3;CNTNAP3B
GTEX-U8T8-0326-SM-3DB93 blood vessel male 60-69 years	10/632	0.0014484764376697643	0.00877389230715889	0	0	3.3685167062770867	22.02081228408601	MFAP5;CFH;ZBTB16;LEPR;CSPG4;IGF1;GGTA1P;SOBP;GLDN;TBX18
GTEX-SIU8-0426-SM-4BRUE blood vessel male 50-59 years	11/745	0.0014575596003935701	0.008810206652378931	0	0	3.156031978920262	20.6120188119119	CPED1;ITIH5;TENM1;CFH;C1QTNF7;CSPG4;GGTA1P;SOX6;MEOX2;GLDN;TBX18
GTEX-XUYS-0426-SM-47JX3 blood vessel male 50-59 years	10/634	0.0014828168272780855	0.008943924753117078	0	0	3.3573717948717947	21.869287807741184	CPED1;ITIH5;PTGIS;C1QTNF7;OMD;MYH11;CSPG4;GGTA1P;GLDN;TBX18
GTEX-XAJ8-1226-SM-47JYS blood vessel male 40-49 years	11/747	0.0014889075364669367	0.008961715615063651	0	0	3.147127329192547	20.486894507161093	CPED1;MMRN1;C1QTNF7;ZBTB16;KCNMA1;MYH11;CSPG4;GGTA1P;SOBP;ANGPTL1;TBX18
GTEX-PLZ5-1626-SM-3NB21 nerve male 50-59 years	13/986	0.0015022857294846755	0.009023202497304799	0	0	2.841033754056145	18.468899926171968	CFD;ABCA6;OMD;FGL2;ABCA9;ABCA8;MEOX2;MFAP5;ABCA10;PLCB4;LEPR;APOD;KCTD12
GTEX-PSDG-0826-SM-48TCZ blood vessel male 50-59 years	10/637	0.0015355700872500759	0.009203742560765686	0	0	3.3407877401012414	21.644474591756776	CFD;PTGIS;CFH;C1QTNF7;PDGFD;OMD;CSPG4;GGTA1P;DCN;TBX18
GTEX-S341-1126-SM-4AD6T cervix uteri female 40-49 years	12/868	0.0015474539332966377	0.009255526355755361	0	0	2.966043613707165	19.193696290582906	TGFBR3;COLEC12;CCBE1;AR;TNXB;MMRN1;C1QTNF7;MAMDC2;PI15;ZNF469;ANGPTL1;MATN2
GTEX-OHPL-3026-SM-3MJGS blood vessel female 60-69 years	9/530	0.0015551410697424244	0.009282044920450077	0	0	3.5992198625472107	23.273235946317733	CPED1;IL33;PTGIS;CFH;PDGFD;OMD;CSPG4;GGTA1P;ZNF385D
GTEX-OXRP-0526-SM-2I3EW lung female 60-69 years	13/993	0.0016000254948184216	0.00953000571339657	0	0	2.8196973171290987	18.152466125668678	COLEC12;PTGIS;TNXB;LSAMP;IGF1;CHRDL1;DCN;IGSF10;CCDC80;MMRN1;PIEZO2;SVEP1;PKHD1L1
GTEX-PLZ5-0426-SM-3P612 blood vessel male 50-59 years	10/642	0.001626885265921865	0.009669799299323085	0	0	3.3134975233902035	21.27625909277873	PTGIS;PDGFD;ZBTB16;OMD;KCNMA1;FGL2;CSPG4;GGTA1P;ZNF385D;SDK2
GTEX-RN64-0726-SM-48FCV blood vessel male 50-59 years	14/1128	0.001737602743976893	0.010306404633193504	0	0	2.6825526358740004	17.048289551652985	IL33;PTGIS;CFH;OMD;DCN;TBX18;CPED1;C1QTNF7;PDGFD;CSPG4;GGTA1P;ZNF385D;ZFPM2;CCDC141
GTEX-TKQ1-1226-SM-4GICJ blood vessel male 30-39 years	10/648	0.0017422481902294247	0.01031251885212562	0	0	3.28131388851029	20.844805491870527	IL33;CFH;PDGFD;ZBTB16;OMD;PI15;CSPG4;ZNF385D;GLDN;TBX18
GTEX-XQ3S-0126-SM-4BOO9 blood vessel male 20-29 years	12/882	0.0017698140630478534	0.010453994869307506	0	0	2.916168582375479	18.479412661424703	CPED1;PTGIS;C1QTNF7;KCNMA1;FGL2;MYH11;CSPG4;GGTA1P;ZNF385D;FOXP2;SDK2;TBX18
GTEX-PSDG-0526-SM-2S1OH blood vessel male 50-59 years	10/650	0.0017821474239970263	0.010505096282362637	0	0	3.2707201086956523	20.703449694073498	CPED1;CFH;MAOA;C1QTNF7;ZBTB16;OMD;MAMDC2;CSPG4;GGTA1P;TBX18
GTEX-WEY5-0826-SM-4LMIH vagina female 40-49 years	9/544	0.0018579528778471753	0.01092935991855256	0	0	3.5025022610792886	22.024714920658894	CFD;MFAP5;AR;MMRN1;C1QTNF7;MAMDC2;PI15;ANGPTL1;MATN2
GTEX-OOBJ-0426-SM-3NB1S blood vessel male 60-69 years	11/769	0.0018718654160362225	0.010966666735694994	0	0	3.0522775377656646	19.170805184081573	CPED1;AR;PTGIS;C1QTNF7;ADH1B;PDGFD;OMD;KCNMA1;FGL2;GGTA1P;ZNF385D
GTEX-UPJH-0626-SM-4IHJN nerve male 50-59 years	16/1399	0.0018719827200432747	0.010966666735694994	0	0	2.4907094452571927	15.643541111330155	CFD;ABCA9;ABCA8;MEOX2;GLDN;DCN;MFAP5;ABCA10;PLCB4;CNTNAP3B;SCN9A;LEPR;APOD;CD34;SDK2;MATN2
GTEX-NPJ7-1326-SM-3MJHO blood vessel female 60-69 years	10/656	0.0019063200084527456	0.01111100462791799	0	0	3.2393323462107957	20.2865798841578	CPED1;PTGIS;C1QTNF7;ZBTB16;OMD;PDK4;CSPG4;GGTA1P;ZNF385D;TBX18
GTEX-VUSG-0526-SM-4KL22 blood vessel male 50-59 years	12/890	0.0019083043349736471	0.01111100462791799	0	0	2.888382687927107	18.08572435379726	CPED1;PTGIS;C1QTNF7;PDGFD;OMD;FGL2;CNTN3;GGTA1P;ZNF385D;ZFPM2;FOXP2;SDK2
GTEX-T5JC-0326-SM-4DM5C blood vessel male 20-29 years	12/890	0.0019083043349736471	0.01111100462791799	0	0	2.888382687927107	18.08572435379726	CPED1;PTGIS;PDGFD;OMD;KCNMA1;FGL2;PI15;CSPG4;GGTA1P;ZNF385D;SDK2;TBX18
GTEX-XXEK-1826-SM-4BRVC colon male 50-59 years	10/657	0.0019276813498003	0.011200967191405816	0	0	3.2341576506955176	20.218134002728743	ITIH5;TENM1;SYNM;C1QTNF7;SYNPO2;SEMA3A;KCNMA1;MYH11;SOBP;FOXP2
GTEX-WOFL-0826-SM-3MJG1 breast male 60-69 years	12/892	0.0019442884598274775	0.011274501983511775	0	0	2.8815151515151514	17.988893371463295	ITIH5;KLF11;EDNRB;MMRN1;ABLIM3;CHI3L1;SVEP1;KCTD12;IGF1;ZNF385D;MEOX2;CD34
GTEX-WFG8-0726-SM-3GILP heart male 20-29 years	8/445	0.0019973345893557893	0.011558611731099528	0	0	3.790057938555918	23.558779157585644	SRPX;CFH;LEPR;PDK4;IGF1;GGTA1P;PKHD1L1;CCDC141
GTEX-UPJH-0726-SM-4IHJW blood vessel male 50-59 years	10/661	0.0020150764111175885	0.011614167678623192	0	0	3.2136178454551527	19.94724142559817	CPED1;ITIH5;PTGIS;CFH;ZBTB16;KCNMA1;MYH11;CSPG4;GGTA1P;SOBP
GTEX-UPK5-0126-SM-3GADM blood vessel male 40-49 years	10/661	0.0020150764111175885	0.011614167678623192	0	0	3.2136178454551527	19.94724142559817	CPED1;IL33;PTGIS;C1QTNF7;PDGFD;OMD;MYH11;GGTA1P;ZFPM2;TBX18
GTEX-XGQ4-2426-SM-4AT55 blood vessel male 50-59 years	8/446	0.0020253844879983087	0.011650044242458014	0	0	3.7812105314291267	23.451051554388076	CPED1;SYNM;ZBTB16;MYH11;CSPG4;SOBP;ANGPTL1;TBX18
GTEX-VUSG-1026-SM-4KKZN esophagus male 50-59 years	11/779	0.0020707955000063456	0.011887282819955944	0	0	3.0109603937728937	18.607200625481926	TENM1;CD200R1;TNXB;SEMA3A;SCN9A;CDH23;KCTD12;ABCA8;CD34;FOXP2;LILRB5
GTEX-T5JW-1526-SM-4DM5E uterus female 20-29 years	11/780	0.002091603299705768	0.011971540544016251	0	0	3.0068877806199	18.5519695309374	MFAP5;AR;MMRN1;MAMDC2;KCNMA1;PI15;ZNF469;ZFPM2;CHRDL1;ANGPTL1;MATN2
GTEX-Q2AH-1926-SM-2S1PN nerve male 40-49 years	12/900	0.002093865661221209	0.011971540544016251	0	0	2.854354354354354	17.607779364146865	MFAP5;ABCA10;CFH;ABLIM3;SCN9A;LEPR;CHI3L1;APOD;ABCA8;IGF1;SDK2;MATN2
GTEX-QLQW-1226-SM-2S1Q9 adipose tissue male 30-39 years	13/1028	0.0021717472142337903	0.012389908013627066	0	0	2.7174295677201528	16.66388482311229	COLEC12;ITIH5;MAOA;ADH1B;P2RY14;IGF1;CHRDL1;LILRB5;MFAP5;AR;ABLIM3;KCTD12;CD34
GTEX-PX3G-0426-SM-48U1C blood vessel female 20-29 years	10/668	0.0021757251716884546	0.012389908013627066	0	0	3.1782740848420774	19.48407002096709	CPED1;PTGIS;C1QTNF7;OMD;KCNMA1;FGL2;CNTN3;GGTA1P;ZNF385D;CD34
GTEX-PW2O-0426-SM-48TCC blood vessel male 20-29 years	11/786	0.002220065728358004	0.01261722614144499	0	0	2.9826728110599077	18.224782518501502	CPED1;C1QTNF7;PDGFD;OMD;KCNMA1;FGL2;CSPG4;CNTN3;GGTA1P;ZNF385D;TBX18
GTEX-QEL4-0008-SM-447AZ skin male 50-59 years	14/1160	0.0022512902350600816	0.01276924660164297	0	0	2.603204823100111	15.869792060774778	CFD;COLEC12;CCBE1;SRPX;ABCA6;OMD;STMN2;ABCA9;CCDC80;CXCL12;PDGFD;CHI3L1;SVEP1;ZNF469
GTEX-RWS6-0008-SM-47JYV skin female 60-69 years	15/1293	0.0022868505689830946	0.012945207685136446	0	0	2.5120069073444498	15.274458220605016	CFD;COLEC12;CCBE1;SRPX;ABCA6;ABCA9;DCN;TBX18;IGSF10;CCDC80;CXCL12;LEPR;SVEP1;CNTN3;ZNF469
GTEX-V955-2526-SM-4JBJG nerve male 60-69 years	14/1164	0.0023235708657961466	0.013127025109141398	0	0	2.593596837944664	15.729257349353402	CFD;ABCA6;ZBTB16;OMD;FGL2;ABCA9;ABCA8;MEOX2;DCN;MFAP5;ABCA10;PLCB4;LEPR;APOD
GTEX-O5YW-1426-SM-3MJHF colon male 50-59 years	12/912	0.00233588543456414	0.013170516096465398	0	0	2.8145185185185184	17.054192916396325	CCBE1;SYNM;MAOA;C1QTNF7;SEMA3A;P2RY14;SCN9A;MAMDC2;KCNMA1;PI15;MYH11;FOXP2
GTEX-XBED-1726-SM-47JYO colon male 60-69 years	9/563	0.0023427565317185187	0.01318320391517344	0	0	3.3790613718411553	20.46503865516957	CCBE1;SYNM;SYNPO2;SEMA3A;KCNMA1;PI15;MYH11;FOXP2;ANGPTL1
GTEX-WFG7-0926-SM-4LMK7 blood vessel male 20-29 years	8/457	0.0023549442283540846	0.013225700558059456	0	0	3.68649007250154	22.30782967606293	CFD;MFAP5;OMD;FGL2;CSPG4;IGF1;ZNF385D;LILRB5
GTEX-QXCU-0126-SM-2TC5Q nerve male 50-59 years	17/1569	0.0023731510698050524	0.013301768177119477	0	0	2.364175257731959	14.287979797280963	CFD;NRN1;TNXB;P2RY14;ABCA9;ABCA8;MEOX2;DCN;MFAP5;ABCA10;SCN9A;LEPR;PIEZO2;APOD;SOX6;SDK2;MATN2
GTEX-XPVG-1426-SM-4B668 esophagus male 50-59 years	8/458	0.0023868778356844838	0.01335247542197614	0	0	3.6781087470449174	22.207571383311755	SYNM;SEMA3A;MAMDC2;KCNMA1;FGL2;MYH11;CSPG4;FOXP2
GTEX-TMMY-1026-SM-4DXTI blood vessel female 40-49 years	10/677	0.0023973259290142484	0.013384678816981705	0	0	3.1339221693501074	18.908210275715078	PTGIS;PDGFD;ZBTB16;OMD;KCNMA1;FGL2;CSPG4;CNTN3;GGTA1P;ZNF385D
GTEX-XV7Q-0526-SM-4BRWR blood vessel female 40-49 years	11/795	0.002424760917576628	0.013511411909855704	0	0	2.9470453016371385	17.747172673343126	PTGIS;C1QTNF7;PDGFD;OMD;KCNMA1;FGL2;CSPG4;CNTN3;GGTA1P;ZNF385D;SDK2
GTEX-PWOO-1026-SM-48TCN esophagus female 40-49 years	9/567	0.002456638881433791	0.013635779627880555	0	0	3.3541449878598684	20.154926996129245	CNTNAP3;TGFBR3;IL33;CNTNAP3B;SEMA3A;MAMDC2;CHI3L1;IGF1;ANGPTL1
GTEX-PLZ6-0826-SM-3P61K stomach male 30-39 years	9/567	0.002456638881433791	0.013635779627880555	0	0	3.3541449878598684	20.154926996129245	SYNM;C1QTNF7;SYNPO2;SEMA3A;P2RY14;KCNMA1;MYH11;FOXP2;ANGPTL1
GTEX-XPVG-2726-SM-4B66W adipose tissue male 50-59 years	10/680	0.0024751106149762765	0.013711632202965663	0	0	3.1194029850746268	18.721004028768046	CFD;TGFBR3;ITIH5;EDNRB;MAOA;ADH1B;CNTNAP3B;KCTD12;MEOX2;CD34
GTEX-P44H-0326-SM-2XCES adipose tissue male 40-49 years	17/1577	0.0025029188713804056	0.013838813062109103	0	0	2.351025641025641	14.083343442140855	ITIH5;KLF11;MAOA;ABCA6;ADH1B;ABCA9;MEOX2;CHRDL1;LILRB5;TGFBR3;EDNRB;ABLIM3;PDK4;SVEP1;KCTD12;ZNF385D;CD34
GTEX-S3XE-1126-SM-4AD4N colon male 50-59 years	10/683	0.0025549163730329656	0.014098987257762187	0	0	3.105013243749596	18.536108678996005	CCBE1;SYNM;CNTNAP3B;SEMA3A;P2RY14;KCNMA1;PI15;MYH11;FOXP2;ANGPTL1
GTEX-S32W-1126-SM-4AD5V bladder female 50-59 years	9/571	0.002574890658689842	0.014181781948343861	0	0	3.3295832855010907	19.850803103754178	TGFBR3;COLEC12;ITIH5;SRPX;IL33;PTGIS;SYNPO2;SEMA3A;MYH11
GTEX-S4UY-0426-SM-3K2AF blood vessel female 40-49 years	9/574	0.0026665178163482366	0.014658141291024121	0	0	3.311390236939766	19.626549820680747	CPED1;PLCB4;C1QTNF7;OMD;APOD;CSPG4;GGTA1P;ANGPTL1;TBX18
GTEX-OHPK-1726-SM-48TC4 nerve female 50-59 years	12/929	0.002717623124306357	0.014910343795473147	0	0	2.759869138495093	16.305300335032374	MFAP5;ABCA10;ABCA6;OMD;FGL2;LEPR;APOD;ABCA8;MEOX2;CHRDL1;GLDN;MATN2
GTEX-XV7Q-0626-SM-4BRV5 blood vessel female 40-49 years	11/808	0.0027472999158183065	0.015044235431534795	0	0	2.8970038744191817	17.08402786332044	CPED1;PTGIS;C1QTNF7;PDGFD;OMD;MYH11;CSPG4;GGTA1P;ZNF385D;AFF3;TBX18
GTEX-PLZ4-1326-SM-2S1O7 blood vessel female 50-59 years	9/577	0.002760719388008969	0.01508875941377316	0	0	3.293389368468878	19.405519565683914	CPED1;ITIH5;C1QTNF7;ZBTB16;MYH11;CSPG4;SOBP;ANGPTL1;TBX18
GTEX-WEY5-2226-SM-3GILQ nerve female 40-49 years	16/1455	0.0027799983848026985	0.015165077231055639	0	0	2.3865410410976615	14.045521760274994	P2RY14;OMD;FGL2;ABCA9;ABCA8;MEOX2;CHRDL1;GLDN;MFAP5;ABCA10;PLCB4;SCN9A;PIEZO2;APOD;KCTD12;SDK2
GTEX-S95S-1526-SM-2XCDH nerve male 60-69 years	14/1190	0.002841912135714261	0.015473235349604555	0	0	2.5327380952380953	14.850147974365218	ABCA6;OMD;ABCA9;ABCA8;IGF1;MEOX2;CHRDL1;GLDN;DCN;MFAP5;ABCA10;SCN9A;LEPR;APOD
GTEX-OXRP-2426-SM-2S1NR blood vessel female 60-69 years	10/695	0.002895112740188405	0.015732869805252417	0	0	3.0487146937480163	17.81891796863231	CPED1;PLCB4;MMRN1;ZBTB16;LEPR;CSPG4;GGTA1P;PKHD1L1;MEOX2;TBX18
GTEX-OIZI-1026-SM-3NB1K lung male 40-49 years	12/938	0.0029394930465355615	0.015943676163053148	0	0	2.7317494600431966	15.924783046694195	COLEC12;CCBE1;IGSF10;MAOA;MAMDC2;LEPR;FAM189A2;ITGB6;PKHD1L1;CCDC141;AFF3;ZDHHC11B
GTEX-WEY5-2126-SM-3GILK blood vessel female 40-49 years	14/1195	0.0029518017853195177	0.015980057862460314	0	0	2.521341698098684	14.687671438348477	MAOA;OMD;SOBP;TBX18;CPED1;IGSF10;PLCB4;C1QTNF7;KCNMA1;MYH11;CSPG4;GGTA1P;SOX6;ANGPTL1
GTEX-REY6-2426-SM-48FF5 breast male 60-69 years	11/816	0.0029625025959085613	0.0160076134585741	0	0	2.867012490614975	16.690946526466586	CFD;SRPX;KLF11;EDNRB;ABLIM3;MAOA;ADH1B;CNTNAP3B;SVEP1;IGF1;MEOX2
GTEX-XQ8I-0326-SM-4BOPN blood vessel male 50-59 years	7/373	0.003008491227461475	0.0162253789639841	0	0	3.93224043715847	22.83183284377557	CFD;MAOA;ZBTB16;APOD;CSPG4;GGTA1P;TBX18
GTEX-OXRN-1426-SM-3LK5U nerve male 50-59 years	11/818	0.003018380802555232	0.016248000810735994	0	0	2.859607554774841	16.594402010216207	ABCA10;NRN1;CFH;ABCA6;SCN9A;ABCA9;PI15;CHI3L1;APOD;ABCA8;MEOX2
GTEX-X585-0008-SM-46MU4 skin male 50-59 years	15/1333	0.003058775862012798	0.016434439800984017	0	0	2.4305373868452724	14.072180716583023	CCBE1;SRPX;OMD;STMN2;ABCA8;DCN;TBX18;MFAP5;IGSF10;CCDC80;CXCL12;PDGFD;LEPR;SVEP1;ZNF469
GTEX-WH7G-0008-SM-4LVNM skin male 40-49 years	13/1072	0.003120664679556921	0.01673544423078176	0	0	2.5984551888043628	14.992330968516931	CCBE1;ABCA6;ADH1B;ABCA9;ABCA8;DCN;IGSF10;CCDC80;CXCL12;PDGFD;SVEP1;CNTN3;ZNF469
GTEX-WFG8-0926-SM-3GIKJ lung male 20-29 years	11/822	0.0031326953835595288	0.016768442644081307	0	0	2.8449072505792605	16.403341187457283	COLEC12;IGSF10;EDNRB;MMRN1;CCL21;MAOA;PIEZO2;CHI3L1;ITGB6;PKHD1L1;CCDC141
GTEX-UPIC-1826-SM-4IHKC stomach female 20-29 years	10/703	0.0031414369799089145	0.01678374476344594	0	0	3.0122655122655124	17.359911906943868	CPED1;TENM1;SYNM;SYNPO2;SEMA3A;KCNMA1;FGL2;MYH11;FOXP2;ANGPTL1
GTEX-UJHI-1326-SM-4IHJO vagina female 50-59 years	10/704	0.003173372085402618	0.01692267394327789	0	0	3.0077684500689137	17.3035731078531	CFD;MFAP5;AR;KLF11;MMRN1;C1QTNF7;KRT2;PI15;ANGPTL1;MATN2
GTEX-XXEK-2026-SM-4BRVE heart male 50-59 years	7/379	0.0032849868269455335	0.01748520040536494	0	0	3.8676287492925865	22.116619763052295	IL33;PTGIS;TNXB;LEPR;CHI3L1;PKHD1L1;CCDC141
GTEX-XUZC-2026-SM-4BRW9 blood vessel female 30-39 years	9/594	0.003345632280183544	0.017774839656170674	0	0	3.194871794871795	18.211087378620274	CPED1;C1QTNF7;ZBTB16;MYH11;CSPG4;GGTA1P;SOBP;ANGPTL1;TBX18
GTEX-XMK1-2526-SM-4B666 blood vessel male 40-49 years	10/712	0.0034383149810163745	0.01823329487144929	0	0	2.972253189644494	16.860919898437068	CPED1;ITIH5;KLF11;MYH11;CSPG4;GGTA1P;SOX6;SOBP;GLDN;TBX18
GTEX-SIU8-0626-SM-2XCDN thyroid male 50-59 years	25/2818	0.0034482985620667987	0.018252311312758025	0	0	1.9883893406986854	11.273917700762594	COLEC12;TNXB;CFH;C1QTNF7;LEPR;PIEZO2;CD34;CDON;NTRK2;CCL21;P2RY14;OMD;FAM189A2;ABCA8;ZDHHC11B;FOXP2;DCN;ABCA10;CCDC80;MMRN1;KCTD12;PKHD1L1;ZFPM2;ANGPTL1;MATN2
GTEX-OHPK-0426-SM-3MJH3 blood vessel female 50-59 years	9/598	0.0034965353374649746	0.018473361699606616	0	0	3.1725176625225915	17.943705028461036	CPED1;PTGIS;C1QTNF7;PDGFD;OMD;FGL2;CSPG4;GGTA1P;ZNF385D
GTEX-OOBK-0425-SM-3LK5O blood vessel male 40-49 years	8/488	0.003514313218618565	0.018532967860847994	0	0	3.4429078014184396	19.45556611338865	IL33;CXCL12;PTGIS;MMRN1;CCL21;OMD;FGL2;ZNF385D
GTEX-XGQ4-0926-SM-4AT4U breast male 50-59 years	11/837	0.003592937291492941	0.018912638547286642	0	0	2.7910491445600405	15.710216184271214	CFD;TGFBR3;ITIH5;AR;SRPX;EDNRB;ABLIM3;MAOA;ADH1B;PDK4;IGF1
GTEX-R55D-0826-SM-48FEA breast male 50-59 years	10/718	0.0036483805897733943	0.019169115695439214	0	0	2.9461434536968802	16.538093443189442	CFD;ITIH5;SRPX;EDNRB;ABLIM3;ADH1B;CNTNAP3B;IGF1;CD34;LILRB5
GTEX-P4QT-1726-SM-2S1NQ nerve female 50-59 years	12/964	0.003664723755570418	0.01921958984309265	0	0	2.653501400560224	14.88349551222349	TGFBR3;MFAP5;ABCA6;ZBTB16;LEPR;ABCA9;APOD;ABCA8;MEOX2;GLDN;SDK2;MATN2
GTEX-QV31-0326-SM-447BM blood vessel male 30-39 years	9/603	0.003692661753292985	0.019330576114027314	0	0	3.1449983708048226	17.61641821216157	IL33;PTGIS;ADH1B;PDGFD;OMD;FGL2;GGTA1P;ZNF385D;ANGPTL1
GTEX-P78B-0826-SM-3NMCA blood vessel female 40-49 years	9/605	0.0037734965207481272	0.019717555995777302	0	0	3.1341199393808186	17.487615912203665	PTGIS;C1QTNF7;ADH1B;PDGFD;OMD;FGL2;CNTN3;GGTA1P;ZNF385D
GTEX-PLZ5-0826-SM-3P5ZW esophagus male 50-59 years	9/606	0.003814432907779078	0.01989502209486967	0	0	3.128708056411088	17.423660259098074	TGFBR3;SYNM;PLCB4;MAOA;CNTNAP3B;ZBTB16;MAMDC2;ABCA9;LILRB5
GTEX-TKQ2-0926-SM-4DXU5 stomach male 50-59 years	11/844	0.003825578806092681	0.01991674513463945	0	0	2.766579159136182	15.398905482692923	ITIH5;SYNM;C1QTNF7;SEMA3A;P2RY14;KCNMA1;FGL2;ABCA9;MYH11;FOXP2;CDON
GTEX-S4Q7-1426-SM-3K2B9 nerve male 20-29 years	14/1232	0.0038789712951059316	0.020157932795878367	0	0	2.439916405433647	13.546867976609413	CFH;ABCA6;KRT2;OMD;ABCA9;ABCA8;MEOX2;GLDN;DCN;ABCA10;PLCB4;LEPR;PI15;APOD
GTEX-OOBJ-3026-SM-3NB1D blood vessel male 60-69 years	9/608	0.003897353877740054	0.02021663747853159	0	0	3.1179384996499544	17.296631155451202	CPED1;IL33;PTGIS;CFH;C1QTNF7;PDGFD;OMD;GGTA1P;TBX18
GTEX-QCQG-1926-SM-2S1PI blood vessel female 50-59 years	10/726	0.003944246644558311	0.020422750774818258	0	0	2.9120111731843576	16.119430008701126	CPED1;MMRN1;C1QTNF7;ZBTB16;MAMDC2;MYH11;CSPG4;GGTA1P;ANGPTL1;TBX18
GTEX-TMMY-0726-SM-33HBE breast female 40-49 years	17/1649	0.003963103837707821	0.020483216030761617	0	0	2.2384803921568626	12.380425652557356	ABCA6;ADH1B;OMD;ABCA9;FAM189A2;DCN;TGFBR3;IGSF10;ABCA10;PDGFD;LEPR;PDK4;PI15;SVEP1;APOD;ZNF469;ITGB6
GTEX-PWOO-2526-SM-2S1PG nerve female 40-49 years	13/1104	0.004005415159090786	0.020664465549522625	0	0	2.5179559006786887	13.89938862085895	CFH;ABCA6;P2RY14;ABCA9;ABCA8;IGF1;GLDN;MFAP5;ABCA10;SCN9A;CHI3L1;SVEP1;APOD
GTEX-PX3G-3026-SM-48TZR blood vessel female 20-29 years	12/977	0.004078260662546717	0.02100230626398156	0	0	2.615958549222798	14.393225482465446	CFD;COLEC12;IL33;ABCA10;CD200R1;CXCL12;CFH;CCL21;ABCA9;GGTA1P;ZNF385D;CD34
GTEX-PLZ6-1726-SM-2S1O6 nerve male 30-39 years	14/1240	0.004107931945944415	0.021042122874794518	0	0	2.4229571407385437	13.313751041001007	ABCA6;P2RY14;OMD;FGL2;ABCA9;ABCA8;MEOX2;GLDN;MFAP5;ABCA10;SCN9A;APOD;KCTD12;SDK2
GTEX-S95S-0226-SM-4B656 blood vessel male 60-69 years	9/613	0.004110866426562594	0.021042122874794518	0	0	3.0913266396069217	16.984124040761863	IL33;PTGIS;PDGFD;OMD;FGL2;CSPG4;CNTN3;GGTA1P;ZNF385D
GTEX-WK11-0626-SM-3NMAV heart male 50-59 years	12/978	0.004111571614651107	0.021042122874794518	0	0	2.6131124913733608	14.35630920362484	IGSF10;TNXB;GALNT16;CFH;ABLIM3;OMD;ABCA8;ZFPM2;CCDC141;DCN;MATN2;TTN
GTEX-U4B1-0226-SM-4DXU8 blood vessel male 40-49 years	8/501	0.004115494063839937	0.021042122874794518	0	0	3.349877001424194	18.400862268878406	CPED1;PTGIS;CFH;PDGFD;OMD;CSPG4;ZNF469;GGTA1P
GTEX-UPIC-0326-SM-4IHJ9 blood vessel female 20-29 years	10/731	0.004138643308540563	0.021122628549671243	0	0	2.8910631369474764	15.86438299114459	CPED1;IL33;PTGIS;MAOA;C1QTNF7;MYH11;GGTA1P;SOX6;CCDC141;TBX18
GTEX-SSA3-0426-SM-32QPI blood vessel male 60-69 years	11/855	0.004215472985899302	0.021476329337090552	0	0	2.7289464090411957	14.924590115317182	CPED1;COLEC12;ITIH5;IL33;CXCL12;CFH;OMD;KCNMA1;GGTA1P;ZFPM2;TBX18
GTEX-Q2AH-0326-SM-48U1K blood vessel male 40-49 years	9/616	0.004243314819386275	0.02157963846650453	0	0	3.0755699633310303	16.800025717028124	PTGIS;CFH;FGL2;CSPG4;ZNF469;IGF1;GGTA1P;ZNF385D;LILRB5
GTEX-O5YV-0626-SM-3LK64 blood vessel female 60-69 years	10/734	0.004258883567132196	0.02162027547513907	0	0	2.878633197213548	15.713733860008293	PTGIS;CFH;ADH1B;PDGFD;ZBTB16;OMD;FGL2;CSPG4;GGTA1P;ZNF385D
GTEX-RU72-0826-SM-46MUS esophagus female 50-59 years	10/735	0.004299573668271497	0.021788070471720395	0	0	2.874512743628186	15.663908121697723	TENM1;SYNM;TNXB;SEMA3A;FGL2;CDH23;MYH11;SOBP;ZDHHC11B;FOXP2
GTEX-TKQ1-0526-SM-4DXTG stomach male 30-39 years	9/621	0.004471477114485748	0.022619014552531628	0	0	3.049652118912081	16.498729197165936	TENM1;SYNM;SYNPO2;P2RY14;KCNMA1;MYH11;FOXP2;ANGPTL1;CDON
GTEX-WFG7-2326-SM-3GIKV blood vessel male 20-29 years	12/995	0.004712306495697421	0.023795062711902196	0	0	2.5656154628687693	13.745484418908946	CPED1;IGSF10;MAOA;C1QTNF7;ZBTB16;OMD;KCNMA1;CSPG4;GGTA1P;SOBP;ANGPTL1;TBX18
GTEX-XQ3S-1326-SM-4BOPQ breast male 20-29 years	11/869	0.004757062145816371	0.02393632857498079	0	0	2.6824457593688362	14.346055220225344	CFD;ITIH5;KLF11;NRN1;ABLIM3;ADH1B;PI15;KCTD12;MEOX2;CD34;CDON
GTEX-VUSG-1126-SM-4KKZQ esophagus male 50-59 years	11/869	0.004757062145816371	0.02393632857498079	0	0	2.6824457593688362	14.346055220225344	TENM1;IL33;SYNM;CD200R1;SEMA3A;FGL2;MYH11;KCTD12;SOBP;CD34;FOXP2
GTEX-PSDG-1626-SM-48TCQ breast male 50-59 years	12/997	0.0047873941475174925	0.024043249678419993	0	0	2.5601353637901862	13.6756518114441	CFD;TGFBR3;ITIH5;IGSF10;SRPX;EDNRB;ABLIM3;MAOA;ADH1B;CNTNAP3B;PDK4;IGF1
GTEX-NFK9-0426-SM-2YUNK nerve male 40-49 years	14/1262	0.004795166164395716	0.024043249678419993	0	0	2.377440268065268	12.695880319208728	ABCA6;ZBTB16;P2RY14;OMD;ABCA9;ABCA8;MEOX2;CHRDL1;GLDN;MFAP5;ABCA10;PIEZO2;APOD;SDK2
GTEX-OHPL-1826-SM-2YUN8 blood vessel female 60-69 years	7/407	0.004840747944939658	0.02422921734546113	0	0	3.5917368421052633	19.14642142960786	COLEC12;MFAP5;TNXB;MMRN1;CCL21;ZBTB16;CHRDL1
GTEX-RU1J-1326-SM-46MUL colon female 20-29 years	9/632	0.005007233304658812	0.025018628052874938	0	0	2.994097240200901	15.859349091433351	CCBE1;SYNM;SEMA3A;P2RY14;SCN9A;KCNMA1;LSAMP;PI15;FOXP2
GTEX-T2IS-0926-SM-4DM5B esophagus female 20-29 years	10/752	0.005039716676759942	0.025136908529363833	0	0	2.806164303293097	14.84574682105286	TENM1;SYNM;CNTNAP3B;SEMA3A;FGL2;CDH23;MYH11;CD34;FOXP2;MATN2
GTEX-XYKS-2626-SM-4BRUT blood vessel female 60-69 years	8/519	0.005075822702987148	0.025228784271119048	0	0	3.2288795436565767	17.059031636440203	CPED1;PLCB4;ZBTB16;MYH11;CSPG4;GGTA1P;ANGPTL1;TBX18
GTEX-REY6-1426-SM-48FDK esophagus male 60-69 years	8/519	0.005075822702987148	0.025228784271119048	0	0	3.2288795436565767	17.059031636440203	CNTNAP3;IL33;SYNM;PTGIS;CNTNAP3B;SYNPO2;FGL2;MYH11
GTEX-XBED-2526-SM-47JYD nerve male 60-69 years	14/1272	0.005137090367710206	0.025488902294047332	0	0	2.357277063159416	12.425840178216522	CFD;ABCA6;ZBTB16;OMD;FGL2;ABCA9;ABCA8;IGF1;GLDN;DCN;MFAP5;ABCA10;LEPR;APOD
GTEX-WY7C-1126-SM-3NB3A heart male 50-59 years	9/637	0.005266718412305706	0.026041503692041904	0	0	2.969488391206082	15.578968895884703	IGSF10;CCDC80;CFH;ABLIM3;ABCA6;ABCA8;PKHD1L1;CCDC141;TTN
GTEX-PSDG-1026-SM-48TCV blood vessel male 50-59 years	9/637	0.005266718412305706	0.026041503692041904	0	0	2.969488391206082	15.578968895884703	IGSF10;PTGIS;CFH;PDGFD;ZBTB16;OMD;FGL2;GGTA1P;ZNF385D
GTEX-WH7G-1126-SM-3NMBK adipose tissue male 40-49 years	10/758	0.005323688248997031	0.026277651512782926	0	0	2.78278307370379	14.569508271830856	CFD;MFAP5;SRPX;KLF11;EDNRB;MMRN1;ADH1B;ABCA9;IGF1;LILRB5
GTEX-RVPU-1526-SM-47JXQ blood vessel male 50-59 years	8/524	0.005370894665560197	0.0264648747510246	0	0	3.1967672769256144	16.70873782566543	CFH;MMRN1;MAMDC2;CSPG4;GGTA1P;ZNF385D;PKHD1L1;MEOX2
GTEX-VUSG-0726-SM-3GIK1 heart male 50-59 years	11/886	0.005487839236715547	0.02699449196956803	0	0	2.6279811616954474	13.679221896311445	IGSF10;IL33;CFH;SEMA3A;LEPR;ABCA8;PKHD1L1;ZFPM2;CCDC141;DCN;MATN2
GTEX-PLZ4-0726-SM-2TC6Q lung female 50-59 years	11/887	0.005533452657868352	0.02717201451445509	0	0	2.624843193336344	13.641161267752496	COLEC12;IGSF10;PTGIS;CCL21;PIEZO2;LSAMP;SVEP1;AFF3;CHRDL1;GLDN;SDK2
GTEX-R53T-2026-SM-3GIJF blood vessel female 50-59 years	15/1425	0.005675300131491131	0.027820672294062196	0	0	2.260699437515285	11.691505170036686	KLF11;PTGIS;CFH;OMD;SOBP;TBX18;CPED1;PLCB4;C1QTNF7;KCNMA1;MYH11;CSPG4;GGTA1P;SOX6;ZFPM2
GTEX-TMZS-0008-SM-47JWM skin male 60-69 years	15/1426	0.005711476502769173	0.027949987071012778	0	0	2.2589750482660866	11.668233457070807	COLEC12;CCBE1;SRPX;SEMA3A;DCN;TBX18;AR;CCDC80;CXCL12;LEPR;SVEP1;APOD;CNTN3;ZNF469;ANGPTL1
GTEX-S341-1926-SM-3K2BA nerve female 40-49 years	15/1428	0.005784392636999574	0.028258342796848943	0	0	2.255533592015033	11.621844146011881	ABCA6;P2RY14;OMD;FGL2;ABCA9;ABCA8;MEOX2;GLDN;MFAP5;ABCA10;PLCB4;SCN9A;PIEZO2;APOD;KCTD12
GTEX-XXEK-0726-SM-4BRWF blood vessel male 50-59 years	10/769	0.00587690416852837	0.028661209560361438	0	0	2.7408775849229534	14.079134844576792	CPED1;PTGIS;PDGFD;OMD;KCNMA1;FGL2;CSPG4;ZNF385D;SDK2;LILRB5
GTEX-XV7Q-2226-SM-4BRVY colon female 40-49 years	12/1024	0.005898569063882998	0.028717777370747773	0	0	2.488274044795784	12.772423861112541	CCBE1;SYNM;SEMA3A;P2RY14;SCN9A;MAMDC2;KCNMA1;MYH11;SOBP;AFF3;FOXP2;CDON
GTEX-R55G-1126-SM-48FDG stomach female 40-49 years	8/533	0.005934980340830332	0.02884582438226395	0	0	3.1405065856129686	16.101036718388887	SYNM;SEMA3A;P2RY14;MAMDC2;KCNMA1;FOXP2;ANGPTL1;CDON
GTEX-T5JW-1726-SM-3GADN adipose tissue female 20-29 years	12/1028	0.006079391136062095	0.029497453930587	0	0	2.4779527559055117	12.644623029659611	TGFBR3;ITIH5;MFAP5;AR;SRPX;KLF11;CXCL12;ADH1B;SVEP1;KCTD12;IGF1;CHRDL1
GTEX-R55C-1026-SM-48FCM stomach male 40-49 years	8/537	0.006199740479541337	0.030030321881377647	0	0	3.1161163174194586	15.839991558238589	IL33;SYNM;SYNPO2;SEMA3A;P2RY14;KCNMA1;FOXP2;CDON
GTEX-QDVN-1126-SM-48TZ7 esophagus male 50-59 years	8/538	0.00626731616853451	0.030306191574286368	0	0	3.110076274588519	15.775572850090702	CNTNAP3;TGFBR3;IL33;PTGIS;CNTNAP3B;MAMDC2;KCNMA1;ZDHHC11B
GTEX-WY7C-2426-SM-3NB2V adipose tissue male 50-59 years	10/779	0.006418058128039074	0.03098260548104142	0	0	2.7038220161700686	13.650623116607317	CFD;ITIH5;MFAP5;AR;SRPX;ADH1B;KCTD12;IGF1;GLDN;LILRB5
GTEX-UPJH-0926-SM-4IHKA blood vessel male 50-59 years	11/909	0.006615419119883377	0.0318814032922758	0	0	2.557576054235297	12.834817225105311	CPED1;PTGIS;CNTNAP3B;PDGFD;OMD;KCNMA1;FGL2;CSPG4;GGTA1P;ZNF385D;TBX18
GTEX-XPT6-0426-SM-4B672 blood vessel male 20-29 years	7/432	0.006650932066858958	0.0319984977854108	0	0	3.376123839009288	16.924502976771272	CPED1;IL33;PTGIS;OMD;CSPG4;GGTA1P;TBX18
GTEX-SNOS-0326-SM-4DM6C blood vessel male 40-49 years	9/664	0.006853762662251042	0.0329188297565694	0	0	2.8430928342772717	14.16701071557306	IL33;CXCL12;PTGIS;CFH;PDGFD;OMD;FGL2;PI15;ZNF385D
GTEX-Q2AG-0326-SM-48U1O breast female 40-49 years	15/1457	0.006929538379010312	0.033226845370279694	0	0	2.20670524654455	10.97165480750012	KLF11;GALNT16;CCL21;FAM189A2;IGF1;AFF3;MEOX2;IGSF10;ABCA10;CXCL12;MMRN1;CNTNAP3B;PI15;KCTD12;CD34
GTEX-X88G-0008-SM-47JWN skin male 30-39 years	10/789	0.006997418607941566	0.03349603236318337	0	0	2.667717809901211	13.23778657959673	MFAP5;CCBE1;CCDC80;CXCL12;PDGFD;STMN2;LEPR;SVEP1;ZNF469;ABCA8
GTEX-S4Q7-1326-SM-4AD74 blood vessel male 20-29 years	8/549	0.007048267540483623	0.03363781804701628	0	0	3.045109529240571	15.088436812770905	CXCL12;CFH;PDGFD;OMD;PI15;CSPG4;ZNF385D;TBX18
GTEX-QVUS-0426-SM-48FE3 blood vessel female 60-69 years	9/667	0.007050618714376353	0.03363781804701628	0	0	2.8296891852142365	14.02009095610446	IL33;CXCL12;CCL21;OMD;PI15;CHI3L1;IGF1;GGTA1P;ZNF385D
GTEX-S7SF-0826-SM-4AD4W uterus female 20-29 years	12/1049	0.00710253648606358	0.03382894256216927	0	0	2.425072324011572	11.997568328722856	AR;PTGIS;PLCB4;TNXB;MAMDC2;KCNMA1;LEPR;PI15;KCTD12;ZFPM2;CD34;MATN2
GTEX-XGQ4-1226-SM-4AT67 colon male 50-59 years	9/668	0.007117195537819122	0.03384226478232993	0	0	2.8252484213617897	13.971535787148685	CNTNAP3;ITIH5;SYNM;CNTNAP3B;SYNPO2;P2RY14;MYH11;FOXP2;ANGPTL1
GTEX-O5YT-1826-SM-32PK9 blood vessel male 20-29 years	11/921	0.007272199661714023	0.03452177310294527	0	0	2.5222557662118104	12.418821803082267	CPED1;CFH;PDGFD;ZBTB16;PDK4;PI15;CSPG4;IGF1;ZNF385D;ANGPTL1;TBX18
GTEX-QDT8-0226-SM-32PL4 adipose tissue female 30-39 years	15/1466	0.007320021467212194	0.03469106519261859	0	0	2.191948477863067	10.778121962523644	ITIH5;SRPX;TNXB;ABCA6;ADH1B;ABCA9;LILRB5;TGFBR3;MFAP5;CNTNAP3B;PDGFD;PDK4;CHI3L1;SVEP1;KCTD12
GTEX-U3ZM-0326-SM-4DXUJ blood vessel male 40-49 years	8/553	0.007349822904100335	0.03477453523283293	0	0	3.022135467499512	14.847990484054975	IL33;PTGIS;PDGFD;OMD;FGL2;IGF1;GGTA1P;ZNF385D
GTEX-TKQ1-0226-SM-33HB5 breast male 30-39 years	11/923	0.007386474234822546	0.034890084423756164	0	0	2.516459417775207	12.3510464400681	TGFBR3;ITIH5;AR;SRPX;ABLIM3;MAOA;ADH1B;CNTNAP3B;SVEP1;CSPG4;IGF1
GTEX-PVOW-0626-SM-2XCF6 nerve male 40-49 years	22/2518	0.0075513709106903295	0.035610018525949604	0	0	1.9172876602564102	9.36791765396129	TNXB;ABCA6;OMD;FGL2;ABCA9;ABCA8;MEOX2;CHRDL1;GLDN;DCN;TBX18;MFAP5;ABCA10;PLCB4;SCN9A;LEPR;PIEZO2;APOD;KCTD12;CD34;SDK2;MATN2
GTEX-S4UY-1326-SM-4AD4X vagina female 40-49 years	9/681	0.008027457073305582	0.03779263206293866	0	0	2.768721198156682	13.358768243128877	TGFBR3;ABCA10;MAMDC2;CDH23;PI15;ZNF469;ZFPM2;ANGPTL1;MATN2
GTEX-SNMC-0226-SM-4DM6F blood vessel male 20-29 years	8/563	0.008146449389939962	0.03828965421663709	0	0	2.9661491278512555	14.267690758227396	CPED1;IL33;PTGIS;CFH;ADH1B;OMD;GGTA1P;TBX18
GTEX-PW2O-0008-SM-48TEB skin male 20-29 years	12/1069	0.008199548331433569	0.038475841101282854	0	0	2.376663513087354	11.416721971672501	COLEC12;SRPX;CCDC80;CXCL12;STMN2;LEPR;ABCA9;CHI3L1;SVEP1;ZNF469;MEOX2;CHRDL1
GTEX-S33H-0626-SM-2XCBJ lung male 30-39 years	14/1345	0.008277918176145415	0.03877980386952852	0	0	2.219264394508572	10.639516956647945	COLEC12;IL33;TNXB;CCL21;SEMA3A;LSAMP;IGF1;IGSF10;CD200R1;CCDC80;PIEZO2;KCTD12;PKHD1L1;SDK2
GTEX-QDT8-0626-SM-48TYW breast female 30-39 years	16/1635	0.008486298891342399	0.03969083727377026	0	0	2.1005214243647385	10.018021683785538	GALNT16;CCL21;ABCA6;ABCA9;FAM189A2;IGF1;AFF3;TGFBR3;IGSF10;ABCA10;CXCL12;CNTNAP3B;LEPR;PI15;SVEP1;APOD
GTEX-WY7C-2626-SM-3NB2P nerve male 50-59 years	12/1076	0.008613579031572411	0.040154478720712566	0	0	2.3601503759398494	11.22113520825935	MFAP5;ABCA10;ABCA6;SCN9A;OMD;ABCA9;APOD;KCTD12;ABCA8;IGF1;MEOX2;MATN2
GTEX-NPJ7-1726-SM-2YUNA nerve female 60-69 years	12/1076	0.008613579031572411	0.040154478720712566	0	0	2.3601503759398494	11.22113520825935	ABCA10;NRN1;TNXB;ABCA6;SCN9A;ABCA9;APOD;KCTD12;ABCA8;MEOX2;GLDN;SDK2
GTEX-P44H-0526-SM-2XCF1 nerve male 40-49 years	19/2087	0.008745786711291344	0.04070428953884862	0	0	1.9736780778821281	9.35362201513654	CFH;ABCA6;P2RY14;FGL2;ABCA9;ABCA8;MEOX2;CHRDL1;GLDN;MFAP5;ABCA10;PLCB4;SCN9A;LEPR;PIEZO2;PI15;APOD;KCTD12;CD34
GTEX-OXRP-0126-SM-3NB32 skin female 60-69 years	11/946	0.008804586522199561	0.04091121392155594	0	0	2.45158371040724	11.602077000827009	CFD;CNTNAP3;GJB2;TNXB;DCT;KRT2;CNTNAP3B;SLC52A1;SOX6;FOXP2;DCN
GTEX-QCQG-1826-SM-2S1P2 adipose tissue female 50-59 years	10/820	0.009055416276129673	0.04200829696877716	0	0	2.561460010735373	12.050112537994037	TGFBR3;ITIH5;SRPX;EDNRB;ABLIM3;CNTNAP3B;CNTN3;KCTD12;CD34;LILRB5
GTEX-VUSG-2726-SM-4KKZJ nerve male 50-59 years	13/1226	0.009421180746664185	0.043605029518899295	0	0	2.250016210157748	10.495864037643239	NRN1;TNXB;ABCA9;ABCA8;MEOX2;GLDN;ABCA10;SCN9A;PIEZO2;APOD;KCTD12;SDK2;MATN2
GTEX-UJMC-1926-SM-3GADS nerve male 50-59 years	16/1654	0.00943017988544019	0.043605029518899295	0	0	2.0739983530681205	9.672796700165536	NRN1;ABCA6;KRT2;OMD;FGL2;ABCA9;ABCA8;MEOX2;GLDN;DCN;MFAP5;ABCA10;PLCB4;SCN9A;APOD;KCTD12
GTEX-XXEK-2526-SM-4BRUR nerve male 50-59 years	13/1227	0.009482003693399372	0.043773716079722344	0	0	2.2480425004164895	10.472190419191337	CFD;TNXB;ABCA6;ABCA8;IGF1;GLDN;MFAP5;ABCA10;SCN9A;LEPR;CHI3L1;APOD;ZNF385D
GTEX-Q2AH-1726-SM-3NB2B adipose tissue male 40-49 years	10/828	0.009655418746833845	0.04443049949147897	0	0	2.535346018922079	11.764603851863308	CFD;TGFBR3;ITIH5;SRPX;EDNRB;CNTNAP3B;PDK4;IGF1;CHRDL1;GLDN
GTEX-WHWD-2426-SM-3LK6S blood vessel male 50-59 years	10/828	0.009655418746833845	0.04443049949147897	0	0	2.535346018922079	11.764603851863308	CPED1;IGSF10;CFH;ZBTB16;MAMDC2;CSPG4;GGTA1P;SOBP;GLDN;TBX18
GTEX-XMK1-0926-SM-4B66X adipose tissue male 40-49 years	9/703	0.009767822059852606	0.044875356419902555	0	0	2.6778841684484522	12.395020045476551	CFD;ITIH5;KLF11;IL33;ABCA10;CXCL12;CNTNAP3B;ABCA9;CD34
GTEX-POMQ-2126-SM-2S1OJ blood vessel female 20-29 years	11/961	0.00983809882453805	0.04512555618393418	0	0	2.4109658762290342	11.142261427125241	CPED1;ITIH5;PTGIS;C1QTNF7;KCNMA1;MYH11;CSPG4;GGTA1P;SOX6;SOBP;TBX18
GTEX-P4QS-1826-SM-2S1NI blood vessel male 60-69 years	8/584	0.010029443334498627	0.04592937693952581	0	0	2.854905437352246	13.138931960827355	MAOA;ZBTB16;MAMDC2;PDK4;MYH11;CSPG4;ANGPTL1;TBX18
GTEX-PWCY-1326-SM-48TCU ovary female 20-29 years	18/1964	0.010069433988136898	0.046038614051529765	0	0	1.9768022316840406	9.08983240683774	CCBE1;ABCA6;MAMDC2;ABCA9;ABCA8;AFF3;DCN;CPED1;TGFBR3;IGSF10;ABCA10;PDGFD;LEPR;CDH23;ZNF469;ZFPM2;CDON;MATN2
GTEX-XGQ4-1826-SM-4AT6F prostate male 50-59 years	12/1105	0.01050700426873501	0.04796237308592158	0	0	2.2939920707532786	10.450769890900826	CFD;AR;TENM1;PIEZO2;CDH23;LSAMP;PI15;CNTN3;IGF1;CHRDL1;CYP3A5;MATN2
GTEX-R53T-1026-SM-48FCO esophagus female 50-59 years	9/713	0.010647494757375418	0.04847831262053897	0	0	2.6384714076246336	11.985073387311266	SYNM;CNTNAP3B;SEMA3A;KCNMA1;FGL2;MYH11;KCTD12;SOBP;FOXP2
GTEX-WYJK-1426-SM-3NM8V adipose tissue male 50-59 years	11/972	0.010654014024913403	0.04847831262053897	0	0	2.3819853403620312	10.818545214425088	CFD;ITIH5;SRPX;KLF11;EDNRB;ABLIM3;MAOA;ADH1B;PDK4;ZNF469;LILRB5
GTEX-XXEK-2426-SM-4BRUS adipose tissue male 50-59 years	9/716	0.010922719374377847	0.04957124272527924	0	0	2.62686499064653	11.865313566347554	CFD;TGFBR3;KLF11;MMRN1;ADH1B;SVEP1;ABCA8;IGF1;ZNF385D
GTEX-XLM4-0426-SM-4AT54 blood vessel male 60-69 years	8/593	0.010928956072275023	0.04957124272527924	0	0	2.809674486270231	12.689443841075496	CPED1;ZBTB16;MYH11;CSPG4;GGTA1P;MEOX2;ANGPTL1;TBX18
GTEX-VJYA-0626-SM-4KL1S esophagus male 60-69 years	9/719	0.011203280832162241	0.05073485748279186	0	0	2.615356656065425	11.74700155878626	SYNM;PLCB4;SYNPO2;SEMA3A;KCNMA1;MYH11;SOBP;AFF3;FOXP2
GTEX-PX3G-2026-SM-48U1H uterus female 20-29 years	16/1687	0.011268533427143469	0.050949486319556765	0	0	2.0293655101387555	9.103208255633627	COLEC12;KLF11;TMEM132A;CHRDL1;FOXP2;AR;CCDC80;CXCL12;KCNMA1;LEPR;PI15;ZNF469;ZFPM2;CD34;CDON;MATN2
GTEX-WXYG-2226-SM-4E3IM breast female 50-59 years	10/851	0.011551378659294884	0.05214570144773466	0	0	2.4630357235175517	10.987480404650633	CFD;TGFBR3;MFAP5;AR;SRPX;ABCA10;CNTNAP3B;PDGFD;FAM189A2;IGF1
GTEX-R55C-0526-SM-3GIKA lung male 40-49 years	13/1259	0.011597618518633668	0.05227173085886549	0	0	2.1865565314624775	9.745385163476888	COLEC12;CCBE1;MAOA;MAMDC2;IGSF10;EDNRB;MMRN1;LEPR;PIEZO2;KCTD12;ITGB6;PKHD1L1;CCDC141
GTEX-QEG5-0326-SM-2S1PB adipose tissue male 20-29 years	10/854	0.011818195525829333	0.053181879866232	0	0	2.453894498248506	10.890665837413078	TGFBR3;ITIH5;SRPX;EDNRB;ABLIM3;ADH1B;SVEP1;IGF1;ZNF385D;GLDN
GTEX-XUW1-0626-SM-4BOP4 nerve female 50-59 years	14/1408	0.012080415868321995	0.05427626216113804	0	0	2.1117777487935308	9.32596882474861	NRN1;ABCA6;ZBTB16;P2RY14;OMD;ABCA9;ABCA8;MEOX2;GLDN;MFAP5;ABCA10;PLCB4;SCN9A;APOD
GTEX-RU72-0226-SM-46MUD blood vessel female 50-59 years	10/864	0.012741559030733492	0.05715671055767712	0	0	2.423887587822014	10.575145860997576	IL33;CXCL12;PTGIS;TNXB;CFH;PI15;ZNF469;IGF1;ZNF385D;TBX18
GTEX-S4Z8-0008-SM-33HAZ skin male 60-69 years	15/1563	0.012761816347141476	0.057157711206271	0	0	2.0437939944756303	8.913593974296756	COLEC12;CCBE1;SRPX;ABCA6;STMN2;ABCA9;ABCA8;DCN;TBX18;AR;CCDC80;CXCL12;SVEP1;CNTN3;ZNF469
GTEX-XQ8I-2326-SM-4BOQC colon male 50-59 years	10/865	0.012836817676920739	0.057403512276261545	0	0	2.4209255021612	10.544190578463933	CCBE1;SYNM;SYNPO2;SEMA3A;SCN9A;KCNMA1;PIEZO2;MYH11;FOXP2;ANGPTL1
GTEX-S4Q7-1126-SM-4AD6R breast male 20-29 years	9/737	0.013002214917578312	0.058052142660173583	0	0	2.5482984757178304	11.066331572432954	CFD;SRPX;EDNRB;ABLIM3;MAOA;ADH1B;PDK4;IGF1;MEOX2
GTEX-SNMC-1526-SM-2XCFN blood vessel male 20-29 years	15/1570	0.013252874770702229	0.059078830813771036	0	0	2.0338174963964963	8.793292897472476	KLF11;SYNM;PTGIS;MAOA;SYNPO2;SOBP;TBX18;CPED1;PLCB4;C1QTNF7;KCNMA1;MYH11;GGTA1P;SOX6;ANGPTL1
GTEX-X4XX-0008-SM-46MVK skin male 60-69 years	14/1427	0.01346244977402008	0.05991945273834522	0	0	2.0812423599047802	8.965681913328385	CCBE1;SRPX;ABCA6;STMN2;ABCA9;DCN;TBX18;CCDC80;CXCL12;PDGFD;LEPR;SVEP1;APOD;ZNF469
GTEX-O5YV-1626-SM-2YUNJ blood vessel female 60-69 years	8/616	0.013499285372081782	0.05993725938671884	0	0	2.7001679731243002	11.624543176128647	CPED1;PTGIS;CFH;C1QTNF7;ZBTB16;OMD;CSPG4;GGTA1P
GTEX-TMMY-2226-SM-4DXTN uterus female 40-49 years	9/742	0.013538226277227691	0.05993725938671884	0	0	2.530255688069357	10.885762218513984	MFAP5;PTGIS;TNXB;MAMDC2;KCNMA1;PI15;ZNF469;KCTD12;ANGPTL1
GTEX-WYBS-1126-SM-3NMAM lung female 60-69 years	12/1144	0.01354768378326187	0.05993725938671884	0	0	2.2103651354534746	9.507973347991188	COLEC12;CCBE1;IGSF10;CCL21;PIEZO2;CDH23;LSAMP;SVEP1;MEOX2;CHRDL1;GLDN;SDK2
GTEX-O5YW-3026-SM-3MJHI blood vessel male 50-59 years	6/382	0.013550484509089957	0.05993725938671884	0	0	3.2450132978723403	13.957882702994645	IL33;PTGIS;CFH;ADH1B;PDGFD;OMD
GTEX-UTHO-1026-SM-3GAF7 breast male 60-69 years	14/1433	0.013923615397331794	0.06149237574084769	0	0	2.071769491959767	8.855092794685042	ITIH5;SRPX;KLF11;MAOA;ABCA6;ADH1B;ABCA9;MEOX2;GLDN;FOXP2;EDNRB;ABLIM3;PDK4;KCTD12
GTEX-T2YK-0326-SM-4DM7D nerve male 50-59 years	13/1291	0.014065633618115426	0.06202357451697575	0	0	2.1281496720648487	9.074474443310402	NRN1;CFH;ABCA8;IGF1;MEOX2;ABCA10;MMRN1;SCN9A;CHI3L1;APOD;KCTD12;ZNF385D;SDK2
GTEX-TMMY-1726-SM-4DXTD ovary female 40-49 years	15/1582	0.014129146228330058	0.062207491033064284	0	0	2.016922298263759	8.5911118053335	CCBE1;ABCA6;MAMDC2;ABCA8;DCN;CPED1;TGFBR3;IGSF10;ABCA10;PDGFD;CDH23;ZNF469;ZFPM2;CDON;MATN2
GTEX-RUSQ-1826-SM-2TF6E nerve male 50-59 years	12/1153	0.01433699281016342	0.06302533202988635	0	0	2.1918784691790827	9.30433159381531	MFAP5;SRPX;CFH;SCN9A;LEPR;CHI3L1;APOD;ABCA8;IGF1;ZNF385D;GLDN;SDK2
GTEX-XUZC-0926-SM-4BOQF uterus female 30-39 years	10/882	0.014540152797956373	0.06382008605010697	0	0	2.371609493418428	10.033903387795839	PTGIS;TNXB;KCNMA1;PI15;CHI3L1;ZNF469;ZFPM2;CHRDL1;CDON;MATN2
GTEX-TML8-1226-SM-32QON breast female 40-49 years	15/1588	0.014583985059064433	0.06391414650308883	0	0	2.008571365938137	8.491900821067802	ITIH5;KLF11;IL33;ABCA9;FAM189A2;MEOX2;IGSF10;ABCA10;CXCL12;MMRN1;CNTNAP3B;LEPR;CHI3L1;APOD;KCTD12
GTEX-W5X1-2826-SM-3GILM nerve female 40-49 years	20/2358	0.014925445000880638	0.06531026777225837	0	0	1.8318763170523065	7.702468009375623	TNXB;CFH;ABCA6;ABCA9;ABCA8;MEOX2;CHRDL1;GLDN;FOXP2;DCN;TBX18;MFAP5;ABCA10;CXCL12;CNTNAP3B;SCN9A;LEPR;PIEZO2;APOD;MATN2
GTEX-XQ8I-1826-SM-4BOOJ esophagus male 50-59 years	12/1164	0.015349111906752005	0.0670612806584433	0	0	2.169675925925926	9.062080368979121	CNTNAP3;TENM1;SYNM;CNTNAP3B;SEMA3A;P2RY14;MAMDC2;KCNMA1;CDH23;MYH11;CSPG4;FOXP2
GTEX-QCQG-1426-SM-48U22 ovary female 50-59 years	12/1165	0.015443762931888679	0.06737164471663364	0	0	2.1676785198034114	9.040411761043556	CCBE1;AR;IGSF10;TNXB;MAMDC2;CDH23;PI15;ZNF469;ZFPM2;ANGPTL1;CDON;MATN2
GTEX-WEY5-1326-SM-3GILS adipose tissue female 40-49 years	9/759	0.015484461888127568	0.06744606071271443	0	0	2.4707096774193547	10.297715872656838	SRPX;KLF11;ADH1B;CDH23;SVEP1;IGF1;PKHD1L1;ZFPM2;CDON
GTEX-XUJ4-1326-SM-4BOQ9 ovary female 60-69 years	16/1757	0.01611102044034579	0.07006820322607704	0	0	1.940290931434754	8.01000941720545	CCBE1;TNXB;ZBTB16;OMD;MAMDC2;ABCA8;CPED1;TGFBR3;IGSF10;ABCA10;PDGFD;LEPR;CDH23;ZFPM2;ANGPTL1;MATN2
GTEX-XUJ4-1526-SM-4BONU uterus female 60-69 years	11/1033	0.016166107449667764	0.0702007679663655	0	0	2.2325971484484204	9.20910236268482	AR;SRPX;PTGIS;ZBTB16;MAMDC2;KCNMA1;PI15;ZFPM2;AFF3;ANGPTL1;MATN2
GTEX-PX3G-0226-SM-3NB2C adipose tissue female 20-29 years	12/1173	0.016217122584335674	0.07031527467037944	0	0	2.1518231409704276	8.869142854947025	CFD;ITIH5;KLF11;CD200R1;CXCL12;ABCA6;ADH1B;ABCA9;KCTD12;CHRDL1;CD34;LILRB5
GTEX-R55F-1726-SM-2TF4R breast male 50-59 years	20/2378	0.016251982325053517	0.07033752298025683	0	0	1.8142700510974576	7.473958750983023	ZBTB16;P2RY14;OMD;ABCA9;AFF3;DCN;TGFBR3;AR;IGSF10;ABCA10;EDNRB;MMRN1;PDGFD;LEPR;PI15;SVEP1;KCTD12;ZNF385D;PKHD1L1;SDK2
GTEX-XUW1-1826-SM-4BOQD colon female 50-59 years	11/1034	0.016271561572719775	0.07033752298025683	0	0	2.230296585135295	9.185111573008268	ITIH5;CCBE1;SYNM;CNTNAP3B;SEMA3A;KCNMA1;PIEZO2;PI15;MYH11;FOXP2;CDON
GTEX-S7SF-0626-SM-4AD4V stomach female 20-29 years	9/767	0.016468813784131817	0.07108248975208484	0	0	2.443612222316793	10.034172515581258	KLF11;SYNM;SYNPO2;SEMA3A;FGL2;MYH11;FOXP2;ANGPTL1;CDON
GTEX-U4B1-1926-SM-3DB9E blood vessel male 40-49 years	8/640	0.0166285550980201	0.0716016727118901	0	0	2.5943980608672232	10.6282989809119	CPED1;PDGFD;ZBTB16;OMD;CSPG4;ZNF385D;GLDN;TBX18
GTEX-RUSQ-2026-SM-4GIAK breast male 50-59 years	10/901	0.016639295130733662	0.0716016727118901	0	0	2.318718586834529	9.497443981039359	CFD;ITIH5;SRPX;EDNRB;ABLIM3;ADH1B;CNTNAP3B;IGF1;ZNF385D;GLDN
GTEX-T6MN-1126-SM-4DM71 blood vessel male 50-59 years	10/904	0.016990382980149665	0.07300235337705872	0	0	2.3105729014687286	9.415833657977162	CPED1;PTGIS;C1QTNF7;PDGFD;OMD;FGL2;CSPG4;CNTN3;GGTA1P;ZNF385D
GTEX-X88G-0426-SM-47JZ5 blood vessel male 30-39 years	7/523	0.017620619802024003	0.07559643352657816	0	0	2.7677274581803344	11.177980706368158	CPED1;IL33;C1QTNF7;GGTA1P;ZNF385D;ANGPTL1;TBX18
GTEX-OIZI-0426-SM-2XCEF nerve male 40-49 years	17/1929	0.017691103425767074	0.07578486197254275	0	0	1.8813807531380753	7.590794502072837	P2RY14;OMD;FGL2;ABCA9;ABCA8;MEOX2;CHRDL1;GLDN;MFAP5;ABCA10;PLCB4;LEPR;PIEZO2;APOD;KCTD12;SDK2;MATN2
GTEX-R55E-1126-SM-48FDZ blood vessel male 20-29 years	10/914	0.018200633399443847	0.07785068529027481	0	0	2.283811081185071	9.14962978430607	CPED1;PTGIS;C1QTNF7;KCNMA1;FGL2;CSPG4;CNTN3;GGTA1P;ZNF385D;TBX18
GTEX-WRHU-1326-SM-4E3K7 blood vessel female 50-59 years	12/1193	0.018279638114597995	0.07807156817507198	0	0	2.113124470787468	8.456655476564364	CPED1;IL33;PTGIS;C1QTNF7;CNTNAP3B;PDGFD;OMD;FGL2;CNTN3;GGTA1P;ZNF385D;TBX18
GTEX-U8XE-0426-SM-3DB91 adipose tissue male 30-39 years	10/927	0.019868200289800037	0.08472941020448356	0	0	2.249893319425347	8.81651025950453	CFD;ITIH5;KLF11;EDNRB;ADH1B;SEMA3A;ZNF385D;CHRDL1;GLDN;LILRB5
GTEX-XV7Q-2326-SM-4BRVZ breast female 40-49 years	9/793	0.01998746979095206	0.08511082285609885	0	0	2.3593647136273863	9.231367667796752	CFD;ITIH5;KLF11;CXCL12;ABLIM3;ADH1B;CNTNAP3B;KCTD12;ZNF385D
GTEX-XPT6-0326-SM-4B66V blood vessel male 20-29 years	7/539	0.02040864925071778	0.08677477840878961	0	0	2.6822714681440445	10.438854671831114	CPED1;PTGIS;CCL21;OMD;FGL2;ZNF385D;PKHD1L1
GTEX-OXRL-0526-SM-2I3EZ lung male 50-59 years	10/932	0.020538690894834722	0.08719774571869562	0	0	2.2371027067810996	8.692139103605895	COLEC12;IGSF10;CECR2;EDNRB;CCL21;MAMDC2;CDH23;ITGB6;PKHD1L1;CCDC141
GTEX-PLZ5-0726-SM-2I5F9 lung male 50-59 years	12/1214	0.020652836148261546	0.08755206765377443	0	0	2.0738768718802	8.046440319683118	COLEC12;IGSF10;EDNRB;MAOA;P2RY14;MAMDC2;LEPR;PIEZO2;KCTD12;ITGB6;PKHD1L1;CCDC141
GTEX-NL3H-0011-R4a-SM-2I3GK brain male 60-69 years	9/798	0.020722374841960635	0.08771652140076217	0	0	2.3437998282840673	9.085836721322192	NTRK2;EDNRB;NRN1;DTNA;TMEM132A;STMN2;LSAMP;SCN3B;SOBP
GTEX-X585-1026-SM-46MW6 lung male 50-59 years	12/1215	0.02077134583885704	0.08779355507890242	0	0	2.0720421169298975	8.027465881400296	COLEC12;CCBE1;IGSF10;TNXB;MMRN1;C1QTNF7;MAMDC2;LEPR;PIEZO2;SVEP1;KCTD12;ITGB6
GTEX-Q2AH-0426-SM-2I3EP lung male 40-49 years	10/934	0.02081149947599349	0.08783314793640447	0	0	2.232025221155656	8.642958737719107	COLEC12;IGSF10;CCL21;PIEZO2;CHI3L1;IGF1;ITGB6;PKHD1L1;CCDC141;SDK2
GTEX-RU1J-0826-SM-46MUU ovary female 20-29 years	17/1967	0.02101683054692748	0.08856871130041964	0	0	1.8408205128205128	7.110043516785399	CCBE1;TNXB;ABCA6;MAMDC2;FAM189A2;ABCA8;TGFBR3;IGSF10;ABCA10;PDGFD;LEPR;CDH23;PI15;ZNF469;ZFPM2;CDON;MATN2
GTEX-TMMY-0926-SM-33HBG lung female 40-49 years	12/1218	0.021129938513282476	0.08891403330146741	0	0	2.0665561083471533	7.970839907832331	COLEC12;CCBE1;IGSF10;EDNRB;MMRN1;ABCA6;MAMDC2;LEPR;PIEZO2;ITGB6;PKHD1L1;CCDC141
GTEX-X4XY-0008-SM-46MVL skin male 60-69 years	11/1078	0.021446724046143936	0.09011414389344426	0	0	2.1333408859182055	8.196686875254985	CCBE1;CCDC80;CXCL12;PLCB4;PDGFD;STMN2;SVEP1;CNTN3;ZNF469;ABCA8;DCN
GTEX-S4UY-1226-SM-4AD51 uterus female 40-49 years	9/804	0.021629939470991604	0.09068401578985845	0	0	2.3253804017041997	8.914756984165088	MFAP5;PTGIS;TNXB;MAMDC2;KCNMA1;ZFPM2;ANGPTL1;CDON;MATN2
GTEX-X8HC-0226-SM-4E3K1 adipose tissue female 50-59 years	10/940	0.021645921750050336	0.09068401578985845	0	0	2.2169237961664328	8.497331936073945	CFD;ITIH5;EDNRB;CFH;ABLIM3;ADH1B;ABCA9;IGF1;ZNF385D;LILRB5
GTEX-XUJ4-1726-SM-4BONW adipose tissue female 60-69 years	9/805	0.021783953445888918	0.09112847387261157	0	0	2.322337493921219	8.886614064174365	SRPX;KLF11;EDNRB;ABLIM3;CNTNAP3B;SVEP1;ZNF469;GLDN;LILRB5
GTEX-T6MO-1126-SM-4DM5D ovary female 40-49 years	12/1225	0.02198468762950178	0.09183354876569337	0	0	2.0538609508106624	7.840427452534062	TGFBR3;IGSF10;ABCA10;MMRN1;MAMDC2;PDK4;CDH23;PI15;PKHD1L1;ZFPM2;DCN;ANGPTL1
GTEX-R55F-0226-SM-48FCI nerve male 50-59 years	15/1672	0.022230877143354262	0.09272615861109608	0	0	1.8980084490042246	7.224338491902188	TENM1;NRN1;ABCA6;ABCA9;ABCA8;MEOX2;MFAP5;ABCA10;PLCB4;SCN9A;LEPR;APOD;ZNF385D;CD34;SDK2
GTEX-WFJO-0326-SM-3GIL3 lung male 30-39 years	10/945	0.022359811021646855	0.09312779685366201	0	0	2.2044873285282494	8.378132228752772	COLEC12;IGSF10;EDNRB;MAOA;P2RY14;PIEZO2;ITGB6;PKHD1L1;CCDC141;AFF3
GTEX-P44H-1026-SM-3NM96 blood vessel male 40-49 years	8/679	0.02278799231059013	0.0947728018398158	0	0	2.4386593525065794	9.221842857536421	IL33;PTGIS;OMD;FGL2;PI15;GGTA1P;ZNF385D;LILRB5
GTEX-XUW1-1926-SM-4BOP1 colon female 50-59 years	8/680	0.022964582602765602	0.09536820111454186	0	0	2.434903748733536	9.188844969711173	CCBE1;SYNM;SEMA3A;P2RY14;SCN9A;PI15;MYH11;FOXP2
GTEX-SE5C-1326-SM-4BRUH esophagus female 40-49 years	6/431	0.023055829110408984	0.09560796577325122	0	0	2.8636764705882354	10.79559251740065	SYNM;PTGIS;MAOA;SYNPO2;APOD;ABCA8
GTEX-U8XE-1926-SM-3DB98 adipose tissue male 30-39 years	9/815	0.023368011600359617	0.09676188257739621	0	0	2.292323701272713	8.610855449778299	ITIH5;IL33;EDNRB;CCDC80;ABLIM3;CHI3L1;IGF1;GLDN;LILRB5
GTEX-S4Z8-0626-SM-4AD6J blood vessel male 60-69 years	7/558	0.024104555869753675	0.09966709840059021	0	0	2.587238513707135	9.638380422575581	PTGIS;PDGFD;OMD;FGL2;CSPG4;GGTA1P;ZNF385D
GTEX-WHWD-0326-SM-3LK6L heart male 50-59 years	8/688	0.024412388030810674	0.10079383943835435	0	0	2.4052565707133917	8.929910850263187	IL33;TNXB;CFH;ABLIM3;PKHD1L1;CCDC141;ZDHHC11B;TTN
GTEX-RU72-0008-SM-46MV8 skin female 50-59 years	11/1103	0.024883430883156876	0.10259021432029851	0	0	2.0817332850299883	7.688992476977267	COLEC12;CCBE1;SRPX;CCDC80;CXCL12;SVEP1;CNTN3;ZNF469;ABCA8;DCN;TBX18
GTEX-O5YV-1826-SM-2YUNI nerve female 60-69 years	11/1106	0.025321476664743416	0.10424555977563199	0	0	2.075698730493251	7.630481008694441	ABCA10;NRN1;ABCA6;SCN9A;LEPR;ABCA9;APOD;KCTD12;ABCA8;MEOX2;SDK2
GTEX-T5JW-2026-SM-4DM63 breast female 20-29 years	12/1252	0.025525140470575795	0.10493260196333248	0	0	2.006236559139785	7.359059092402888	AR;IGSF10;SRPX;ABCA10;GALNT16;CDH23;PI15;CNTN3;ZNF469;IGF1;ITGB6;AFF3
GTEX-SNMC-1126-SM-4DM5M colon male 20-29 years	7/565	0.025575814685317437	0.10498963927656209	0	0	2.5538577626862855	9.36271866297282	ITIH5;SYNM;SEMA3A;SCN9A;KCNMA1;MYH11;FOXP2
GTEX-RWS6-1726-SM-47JXP vagina female 60-69 years	9/837	0.02714195558849007	0.11125861967523301	0	0	2.228845254791959	8.03871950446606	CFD;AR;GJB2;CD200R1;MMRN1;C1QTNF7;PDGFD;MAMDC2;MATN2
GTEX-P4QT-1526-SM-3NMCT stomach female 50-59 years	7/574	0.027556776279428416	0.1127969623030262	0	0	2.5121507472384663	9.022406518140405	SYNM;C1QTNF7;P2RY14;KCNMA1;MYH11;CSPG4;FOXP2
GTEX-N7MS-0526-SM-4E3JP nerve male 60-69 years	16/1882	0.028646832616739327	0.11709085022286146	0	0	1.7978513921084773	6.387248927489501	NRN1;TNXB;P2RY14;ABCA9;ABCA8;MEOX2;GLDN;MFAP5;ABCA10;SCN9A;LEPR;PIEZO2;APOD;SOX6;SDK2;MATN2
GTEX-RTLS-0326-SM-2TF6A nerve female 60-69 years	14/1574	0.028733106085483462	0.11727546732744537	0	0	1.8701340326340326	6.638424685237696	ABCA6;P2RY14;OMD;ABCA9;ABCA8;MEOX2;GLDN;MFAP5;ABCA10;PLCB4;SCN9A;LEPR;APOD;MATN2
GTEX-POMQ-0626-SM-3P61E esophagus female 20-29 years	7/585	0.03011735731239557	0.12274974344609223	0	0	2.462939355308687	8.626823445096814	SYNM;SYNPO2;SEMA3A;KCNMA1;FGL2;MYH11;FOXP2
GTEX-P4PQ-0526-SM-2HMKR lung male 60-69 years	9/855	0.030537198268122907	0.12428334758766714	0	0	2.1793639899336537	7.603386278357234	COLEC12;IGSF10;EDNRB;MAOA;MAMDC2;CDH23;ITGB6;CCDC141;AFF3
GTEX-V955-2026-SM-3GAFA breast male 60-69 years	10/998	0.03101865229969496	0.12606298434619617	0	0	2.0803995775391657	7.225574261520897	TGFBR3;ITIH5;IGSF10;EDNRB;ABLIM3;MAOA;ABCA6;ADH1B;PDK4;LILRB5
GTEX-XUJ4-2726-SM-4BOQ1 nerve female 60-69 years	11/1143	0.031198342587033356	0.12661290384182955	0	0	2.003902457966062	6.9483119605044825	SRPX;ABCA10;NRN1;ABCA6;P2RY14;SCN9A;PDK4;APOD;KCTD12;ABCA8;SDK2
GTEX-QESD-1726-SM-2S1R7 nerve male 20-29 years	14/1592	0.031247580433824675	0.12663259513878097	0	0	1.846986980066828	6.40131209938884	TNXB;FGL2;ABCA8;MEOX2;CHRDL1;GLDN;MFAP5;ABCA10;SCN9A;LEPR;PIEZO2;APOD;SDK2;MATN2
GTEX-S4Z8-2026-SM-3K2A9 blood vessel male 60-69 years	8/723	0.03150675091785867	0.1273948463366624	0	0	2.28335069186133	7.894807042248637	CPED1;CFH;C1QTNF7;CSPG4;IGF1;SOX6;ANGPTL1;TBX18
GTEX-QDVN-0126-SM-4GIC9 blood vessel male 50-59 years	6/464	0.03152497774752319	0.1273948463366624	0	0	2.6528384279475983	9.170796397693922	CFH;OMD;CSPG4;IGF1;ANGPTL1;TBX18
GTEX-XMK1-2426-SM-4B66I nerve male 40-49 years	16/1909	0.03212497745674322	0.12963587084029476	0	0	1.76955490853696	6.083944665878908	CFD;TNXB;ABCA6;ABCA9;ABCA8;MEOX2;GLDN;MFAP5;ABCA10;SCN9A;LEPR;PIEZO2;APOD;SOX6;SDK2;MATN2
GTEX-XUW1-0426-SM-4BOOT skin female 50-59 years	11/1150	0.03241216230488414	0.1306100269150204	0	0	1.9908440988335632	6.827045480120993	CFD;TGFBR3;KLF11;DCT;MMRN1;KRT2;ZBTB16;SLC52A1;APOD;CYP3A5;FOXP2
GTEX-WFG8-0426-SM-3GILD thyroid male 20-29 years	13/1448	0.03248521620486573	0.13071977691464307	0	0	1.8793328896370827	6.4404177694681755	COLEC12;SRPX;CFH;CCL21;FAM189A2;IGF1;EDNRB;MMRN1;PDGFD;CHI3L1;PKHD1L1;ANGPTL1;CDON
GTEX-XUJ4-1426-SM-4BONT lung female 60-69 years	8/728	0.032624967936401204	0.1310972303134544	0	0	2.266903073286052	7.758877908158476	COLEC12;IGSF10;MAMDC2;PIEZO2;CDH23;ITGB6;PKHD1L1;CCDC141
GTEX-XQ8I-1326-SM-4BOPV blood vessel male 50-59 years	7/596	0.03283476137807252	0.13175467540315178	0	0	2.415566079885622	8.252219957237902	PTGIS;PDGFD;ZBTB16;OMD;CSPG4;GGTA1P;ZNF385D
GTEX-OOBK-2025-SM-3LK5S prostate male 40-49 years	7/598	0.03334595794426024	0.13361800283002032	0	0	2.4071422210348206	8.186254315052405	IL33;SYNM;SYNPO2;PIEZO2;MYH11;ZNF469;CHRDL1
GTEX-XQ3S-0526-SM-4BOQA heart male 20-29 years	8/732	0.033538971861718336	0.13420292667809594	0	0	2.2539085459033736	7.652125846323495	CCDC80;TNXB;GALNT16;CNTNAP3B;CCDC141;CD34;ZDHHC11B;TTN
GTEX-X4EP-2926-SM-3P5YQ breast female 60-69 years	12/1307	0.03401498298512658	0.1358536812573453	0	0	1.9153667953667954	6.4757673642217295	IL33;ABCA10;CXCL12;MMRN1;CCL21;LEPR;FAM189A2;CHI3L1;SVEP1;APOD;ZNF385D;PKHD1L1
GTEX-U8XE-0826-SM-4E3J1 breast male 30-39 years	10/1014	0.034046751524360985	0.1358536812573453	0	0	2.045513597782782	6.913878208625981	CFD;ITIH5;EDNRB;CCDC80;ADH1B;CHI3L1;IGF1;ZNF385D;GLDN;LILRB5
GTEX-WFG7-0526-SM-3GIKI lung male 20-29 years	10/1015	0.03424269024043811	0.13644468611168986	0	0	2.04337010599178	6.89490729633287	COLEC12;IGSF10;EDNRB;MMRN1;MAOA;MAMDC2;ITGB6;PKHD1L1;CCDC141;ZDHHC11B
GTEX-REY6-0626-SM-2TF4G nerve male 60-69 years	14/1616	0.03484848352459279	0.13866488632589014	0	0	1.8169333787311315	6.09898322826172	TNXB;ZBTB16;OMD;FGL2;ABCA8;IGF1;MEOX2;CHRDL1;GLDN;DCN;MFAP5;LEPR;APOD;MATN2
GTEX-S4UY-1426-SM-4AD6Y cervix uteri female 40-49 years	10/1021	0.035435066199356074	0.14080256805955832	0	0	2.0305982023824884	6.782306386305463	TGFBR3;COLEC12;MFAP5;AR;CCDC80;CXCL12;MMRN1;MAMDC2;ZNF469;MATN2
GTEX-QDVN-2226-SM-2S1PM nerve male 50-59 years	10/1022	0.03563659940486695	0.14140642295144007	0	0	2.028484275648737	6.763741650860421	MFAP5;SRPX;ABCA10;CFH;CHI3L1;APOD;ABCA8;IGF1;MEOX2;GLDN
GTEX-RWS6-0526-SM-4GIAJ blood vessel female 60-69 years	8/743	0.036142660014832226	0.1432152903087727	0	0	2.2189028803010564	7.367381947358134	PTGIS;C1QTNF7;PDGFD;OMD;FGL2;CSPG4;GGTA1P;ZNF385D
GTEX-XPVG-0926-SM-4B651 blood vessel male 50-59 years	7/609	0.036253135045412256	0.1434538062199184	0	0	2.361811505507956	7.834670604447464	CPED1;PTGIS;ZBTB16;OMD;CSPG4;GGTA1P;TBX18
GTEX-WOFL-0626-SM-3MJG3 muscle male 60-69 years	7/610	0.036525512143178396	0.14413179273096538	0	0	2.3577725408047483	7.803624226982861	CECR2;PDK4;CHI3L1;SVEP1;APOD;IGF1;TTN
GTEX-X261-0011-R5A-SM-3NMB4 brain male 50-59 years	7/610	0.036525512143178396	0.14413179273096538	0	0	2.3577725408047483	7.803624226982861	NTRK2;EDNRB;DTNA;GALNT16;TMEM132A;LSAMP;CHI3L1
GTEX-PWOO-2426-SM-2S1OV blood vessel female 40-49 years	7/611	0.03679924722473731	0.14481138252713868	0	0	2.353746950156849	7.772726511842504	CFH;MAOA;ZBTB16;PI15;CSPG4;SOBP;GLDN
GTEX-Q2AH-2026-SM-2S1PX blood vessel male 40-49 years	7/611	0.03679924722473731	0.14481138252713868	0	0	2.353746950156849	7.772726511842504	CPED1;CFH;ZBTB16;CSPG4;IGF1;GLDN;TBX18
GTEX-XBED-2426-SM-4AT4O blood vessel male 60-69 years	6/482	0.03690553997298333	0.14502962195994687	0	0	2.55015756302521	8.413973553748342	IGSF10;CFH;ZBTB16;CSPG4;ZNF385D;GLDN
GTEX-OHPK-2026-SM-3MJH7 uterus female 50-59 years	12/1328	0.037740529033856635	0.1481069179279133	0	0	1.8826747720364743	6.16956423940356	COLEC12;TENM1;CCDC80;CXCL12;PTGIS;KCNMA1;CDH23;PI15;ZNF469;IGF1;CDON;MATN2
GTEX-P4PP-2426-SM-3P61L ovary female 30-39 years	15/1793	0.03818429584068769	0.14964257696906866	0	0	1.7571079477134324	5.737538966870514	CCBE1;TNXB;CFH;MAMDC2;DCN;CPED1;TGFBR3;IGSF10;ABCA10;LEPR;CDH23;ZNF469;ZFPM2;CDON;MATN2
GTEX-REY6-0726-SM-2TF4M blood vessel male 60-69 years	12/1337	0.0394232458284102	0.15428603614328434	0	0	1.8689811320754717	6.043162921511635	CPED1;ZBTB16;SYNPO2;LEPR;MYH11;CSPG4;IGF1;GGTA1P;SOBP;GLDN;ANGPTL1;TBX18
GTEX-V1D1-2626-SM-4JBJH blood vessel male 50-59 years	8/759	0.04017026337828881	0.15685951280627694	0	0	2.1698161316825795	6.975152286376515	CPED1;C1QTNF7;ZBTB16;MYH11;CSPG4;GGTA1P;SOBP;TBX18
GTEX-UJMC-0626-SM-4IHJQ blood vessel male 50-59 years	7/623	0.04019078298681684	0.15685951280627694	0	0	2.3064593301435408	7.413231500359951	PTGIS;C1QTNF7;PDGFD;OMD;FGL2;GGTA1P;ZNF385D
GTEX-XV7Q-1726-SM-4BRUU adipose tissue female 40-49 years	8/760	0.040431595552919	0.15758380070010644	0	0	2.1668175645088277	6.951462186946819	CFD;SRPX;MAOA;ADH1B;SVEP1;ABCA8;PKHD1L1;LILRB5
GTEX-REY6-0426-SM-2TF5G lung male 60-69 years	14/1651	0.04063134326020971	0.15794301975027714	0	0	1.7746848447825845	5.6846980179180076	COLEC12;CCBE1;TNXB;ABCA6;P2RY14;MAMDC2;CYP3A5;TGFBR3;IGSF10;EDNRB;MMRN1;LEPR;KCTD12;PKHD1L1
GTEX-WFG7-1226-SM-4LMK2 esophagus male 20-29 years	5/369	0.0406344817724162	0.15794301975027714	0	0	2.7662286167440806	8.86061274057954	SYNM;P2RY14;MAMDC2;KCNMA1;ANGPTL1
GTEX-QEL4-1526-SM-447AB esophagus male 50-59 years	10/1047	0.040940064217853324	0.1589142900864429	0	0	1.9769611337050856	6.3176681964125105	TENM1;SYNM;PLCB4;CNTNAP3B;SEMA3A;CDH23;MYH11;CNTN3;ZDHHC11B;FOXP2
GTEX-NL4W-0011-R10A-SM-2I3DY brain male 50-59 years	11/1197	0.041451750346548806	0.16068185290584747	0	0	1.9071586086763153	6.070915287064691	NTRK2;DTNA;GALNT16;TMEM132A;LSAMP;CHI3L1;ZNF469;TPPP;SCN3B;SOBP;APBA2
GTEX-XMK1-1126-SM-4IHJ8 breast male 40-49 years	9/907	0.042001670851577924	0.16237231292622198	0	0	2.0475608879948273	6.490861955623573	CFD;ITIH5;KLF11;NRN1;MAOA;C1QTNF7;ADH1B;CNTNAP3B;IGF1
GTEX-NPJ7-0011-R1a-SM-3GACT brain female 60-69 years	9/907	0.042001670851577924	0.16237231292622198	0	0	2.0475608879948273	6.490861955623573	NTRK2;NRN1;DTNA;GALNT16;ADAM22;ZNF469;SCN3B;ZDHHC11B;APBA2
GTEX-PLZ4-2726-SM-3P61A vagina female 50-59 years	12/1353	0.042545360574651435	0.16409939416062735	0	0	1.8450907283122049	5.825291783169289	CFD;AR;GJB2;CCDC80;ABCA6;C1QTNF7;PDGFD;ABCA9;SVEP1;IGF1;DCN;MATN2
GTEX-WEY5-1526-SM-4LMJF small intestine female 40-49 years	8/768	0.042563460104754376	0.16409939416062735	0	0	2.1431131019036953	6.765291867772438	ITIH5;SYNM;CCL21;SYNPO2;SEMA3A;P2RY14;MAMDC2;PI15
GTEX-XUZC-0008-SM-4BOQG skin female 30-39 years	9/910	0.042741458690347914	0.16456326807498325	0	0	2.0404210375568366	6.432602593633104	CCBE1;SRPX;CCDC80;NRN1;PDGFD;STMN2;SVEP1;ZNF469;DCN
GTEX-S3XE-1826-SM-3K2B4 blood vessel male 50-59 years	8/770	0.04310793295111127	0.16540629683604216	0	0	2.1372647567990173	6.719663496213109	PDGFD;ZBTB16;OMD;KCNMA1;CSPG4;ZNF385D;GLDN;TBX18
GTEX-XAJ8-0726-SM-47JY5 colon male 40-49 years	8/770	0.04310793295111127	0.16540629683604216	0	0	2.1372647567990173	6.719663496213109	SYNM;SYNPO2;SEMA3A;KCNMA1;MYH11;CSPG4;FOXP2;ANGPTL1
GTEX-XUJ4-0326-SM-4BOP9 blood vessel female 60-69 years	7/633	0.04316929319136625	0.16540629683604216	0	0	2.2684378678325205	7.128851464942848	PDGFD;OMD;CSPG4;ZNF469;GGTA1P;ZNF385D;SDK2
GTEX-WCDI-0426-SM-4GIAL blood vessel male 50-59 years	6/501	0.0431923207651074	0.16540629683604216	0	0	2.4498737373737374	7.697730042162013	CPED1;CFH;C1QTNF7;PDGFD;CHI3L1;GGTA1P
GTEX-XYKS-1826-SM-4E3JV adipose tissue female 60-69 years	8/771	0.04338190420974763	0.16590961489331096	0	0	2.1343520816485877	6.6969840138796	MFAP5;SRPX;CD200R1;CXCL12;ADH1B;SVEP1;IGF1;LILRB5
GTEX-WYVS-1626-SM-3NM9R skin female 40-49 years	12/1360	0.04396469961699011	0.16780078273196425	0	0	1.834817012858556	5.732644016775368	CFD;CNTNAP3;IGSF10;GJB2;CD200R1;CCDC80;TNXB;DCT;KRT2;SLC52A1;SOX6;DCN
GTEX-T6MO-0326-SM-32QOK breast female 40-49 years	9/915	0.043994036271822384	0.16780078273196425	0	0	2.0286263618884854	6.3368225878512305	TGFBR3;SRPX;ABLIM3;ADH1B;PDGFD;FAM189A2;PI15;APOD;IGF1
GTEX-QCQG-0326-SM-2I3ES lung female 50-59 years	9/918	0.04475740137958353	0.1704844674712307	0	0	2.0216118386032154	6.2801340511689006	IGSF10;CECR2;EDNRB;MAMDC2;PIEZO2;CDH23;ITGB6;CCDC141;ZDHHC11B
GTEX-SN8G-0526-SM-32PLE blood vessel female 50-59 years	15/1837	0.04567578619433742	0.17375069068325952	0	0	1.7105113743896438	5.2789579055396185	ITIH5;CFH;MAOA;ZBTB16;GLDN;TBX18;CPED1;PLCB4;C1QTNF7;KCNMA1;MYH11;CSPG4;GGTA1P;SOX6;ANGPTL1
GTEX-PLZ6-0426-SM-2I5FG lung male 30-39 years	9/925	0.046573288411354614	0.17692888393820866	0	0	2.005423299056205	6.150088008186823	COLEC12;IGSF10;CCL21;PIEZO2;KCTD12;ITGB6;PKHD1L1;CCDC141;LILRB5
GTEX-P4QT-1826-SM-2S1NJ blood vessel female 50-59 years	9/926	0.04683668558961314	0.17769290423825304	0	0	2.0031308263270833	6.1317607424990745	CPED1;TGFBR3;KLF11;ZBTB16;MYH11;GGTA1P;SOBP;ANGPTL1;TBX18
GTEX-S4Q7-0926-SM-4AD5D bladder male 20-29 years	7/647	0.047575481005523015	0.1799955121406937	0	0	2.217203947368421	6.752356612699719	TGFBR3;SYNM;PTGIS;SEMA3A;MAMDC2;MYH11;ITGB6
GTEX-VJWN-0726-SM-3GIJ8 breast female 50-59 years	16/2008	0.04759973706445829	0.1799955121406937	0	0	1.6723638741010554	5.092227656035768	KLF11;IL33;CCL21;ABCA6;ABCA9;IGF1;AFF3;DCN;TGFBR3;ABCA10;MMRN1;CNTNAP3B;LEPR;PI15;APOD;ITGB6
GTEX-S33H-0726-SM-4AD6M blood vessel male 30-39 years	9/929	0.047632881761732825	0.1799955121406937	0	0	1.9962833099579242	6.077149459215501	CPED1;IL33;PTGIS;C1QTNF7;OMD;FGL2;GGTA1P;ZNF385D;TBX18
GTEX-S4Z8-0326-SM-3K2AU thyroid male 60-69 years	10/1076	0.04774936204427497	0.18019699723851387	0	0	1.9202218778040623	5.8409108847407785	COLEC12;CCDC80;CFH;MMRN1;CCL21;FAM189A2;CHI3L1;IGF1;PKHD1L1;ANGPTL1
GTEX-NL3H-0011-R7a-SM-2I3G5 brain male 60-69 years	5/387	0.04812291206323452	0.18136680068217712	0	0	2.6334538781238193	7.989890831455308	NTRK2;EDNRB;DTNA;TMEM132A;LSAMP
GTEX-O5YT-0426-SM-3MJHD blood vessel male 20-29 years	7/652	0.04921668740139071	0.18500027556807339	0	0	2.1994451244390043	6.623678563706589	IL33;PTGIS;ZBTB16;FGL2;PI15;CSPG4;ZNF385D
GTEX-V1D1-0326-SM-4JBIY blood vessel male 50-59 years	7/652	0.04921668740139071	0.18500027556807339	0	0	2.1994451244390043	6.623678563706589	PTGIS;C1QTNF7;PDGFD;OMD;FGL2;GGTA1P;LILRB5
GTEX-SIU7-0526-SM-3NM8I lung male 50-59 years	10/1086	0.05026603540578699	0.18869605133251352	0	0	1.9013657669306612	5.685892998240787	COLEC12;MMRN1;PIEZO2;LSAMP;PI15;IGF1;ITGB6;PKHD1L1;CCDC141;ANGPTL1
GTEX-XUZC-1226-SM-4BRVJ vagina female 30-39 years	7/657	0.05089375359303645	0.1906079431010876	0	0	2.1819595141700403	6.497908341839196	CFD;SYNM;PTGIS;P2RY14;MAMDC2;ITGB6;MATN2
GTEX-T2IS-2226-SM-4DM65 uterus female 20-29 years	11/1239	0.05090895641185726	0.1906079431010876	0	0	1.8377957547338655	5.472434577034583	MFAP5;AR;CCDC80;CXCL12;PI15;ZNF469;IGF1;AFF3;CHRDL1;CD34;CDON
GTEX-XK95-0426-SM-4AT4R adipose tissue male 40-49 years	10/1091	0.0515573958785614	0.19259489686015333	0	0	1.8920685355749507	5.610095991931328	SRPX;KLF11;EDNRB;MMRN1;ABLIM3;ADH1B;CNTNAP3B;PDK4;MEOX2;LILRB5
GTEX-T5JC-1926-SM-4DM6Q stomach male 20-29 years	7/659	0.051574658675484455	0.19259489686015333	0	0	2.175040361640297	6.4483961839582635	ITIH5;SYNM;CCDC80;C1QTNF7;P2RY14;MYH11;FOXP2
GTEX-UTHO-0008-SM-4JBID skin male 60-69 years	10/1092	0.05181832590643832	0.19325187426283466	0	0	1.8902194004661255	5.595070993360011	CCBE1;SRPX;CCDC80;CXCL12;PDGFD;SCN9A;SVEP1;CNTN3;ZNF469;DCN
GTEX-PVOW-0426-SM-2XCF8 heart male 40-49 years	6/525	0.05204821788249752	0.193855829789511	0	0	2.333694605009634	6.897432122891456	CXCL12;GALNT16;KRT2;ABCA8;CCDC141;CD34
GTEX-QV31-1626-SM-2S1QC blood vessel male 30-39 years	6/527	0.0528329513108114	0.19652204705312246	0	0	2.324496161228407	6.835460378314156	MYH11;CSPG4;IGF1;SOBP;ANGPTL1;TBX18
GTEX-WEY5-0526-SM-3GIKZ thyroid female 40-49 years	9/949	0.05317320375896835	0.19722022732767075	0	0	1.9517501715854495	5.726826716313682	MFAP5;SRPX;CCDC80;CXCL12;MMRN1;FAM189A2;IGF1;PKHD1L1;ANGPTL1
GTEX-S3XE-0226-SM-4AD6I blood vessel male 50-59 years	6/528	0.05322803191107833	0.19722022732767075	0	0	2.3199233716475094	6.80472988142623	CPED1;PTGIS;PDGFD;OMD;CSPG4;ZNF469
GTEX-SUCS-1126-SM-4DM61 prostate male 70-79 years	6/528	0.05322803191107833	0.19722022732767075	0	0	2.3199233716475094	6.80472988142623	SYNM;PTGIS;SYNPO2;KCNMA1;SOBP;CHRDL1
GTEX-SNOS-1726-SM-32PLN blood vessel male 40-49 years	7/665	0.05365205993219686	0.19849462854478453	0	0	2.154535274356103	6.302522887173253	CPED1;ZBTB16;CSPG4;SOX6;SOBP;ANGPTL1;TBX18
GTEX-XPVG-0008-SM-4GICH skin male 50-59 years	8/806	0.05371112977096869	0.19849462854478453	0	0	2.0370074121473896	5.95648475189857	MFAP5;CCBE1;CCDC80;PLCB4;STMN2;SVEP1;ZNF469;ABCA8
GTEX-RWS6-2426-SM-2XCB9 nerve female 60-69 years	13/1565	0.054745386311437896	0.20205509333315952	0	0	1.726644851152554	5.0160106590364295	NRN1;ABCA6;P2RY14;ABCA9;ABCA8;GLDN;MFAP5;ABLIM3;SCN9A;PIEZO2;APOD;KCTD12;SDK2
GTEX-W5X1-0008-SM-4LMKA skin female 40-49 years	9/955	0.05491493145252217	0.20241436550886582	0	0	1.938757416626884	5.626215844798291	CCBE1;SRPX;CCDC80;CXCL12;PDGFD;ABCA9;SVEP1;ZNF469;DCN
GTEX-XQ8I-1626-SM-4BOOI esophagus male 50-59 years	8/810	0.05498462434958676	0.20241436550886582	0	0	2.026423303443519	5.878049501183648	CNTNAP3;TENM1;SYNM;MAOA;SEMA3A;CDH23;MYH11;FOXP2
GTEX-XUZC-0626-SM-4BOPG blood vessel female 30-39 years	6/536	0.05645393854826355	0.20755552406984007	0	0	2.2839622641509436	6.5648617577771065	MFAP5;PTGIS;PDGFD;OMD;ZNF385D;ANGPTL1
GTEX-U3ZN-0726-SM-4DXT5 uterus female 30-39 years	12/1417	0.05677618083744857	0.20847161380854667	0	0	1.75497034400949	5.0343753068067745	COLEC12;MFAP5;AR;CCDC80;PTGIS;TNXB;KCNMA1;ZNF469;KCTD12;FOXP2;CDON;MATN2
GTEX-XQ3S-0926-SM-4BOPI lung male 20-29 years	9/962	0.056993909030421806	0.2090020854290404	0	0	1.9238059777273804	5.511340288254955	COLEC12;IGSF10;CCDC80;TNXB;CCL21;PIEZO2;ITGB6;CD34;ZDHHC11B
GTEX-X585-0426-SM-4E3JZ nerve male 50-59 years	13/1576	0.057274649003671865	0.20976196868738872	0	0	1.7134651742902944	4.900334218139882	NRN1;P2RY14;ABCA9;ABCA8;MEOX2;ABCA10;ABLIM3;SCN9A;LEPR;APOD;KCTD12;SDK2;MATN2
GTEX-S341-1526-SM-4AD6K breast female 40-49 years	13/1586	0.059642631775631665	0.21815439545625273	0	0	1.701643606648714	4.79758788539828	GALNT16;ABCA9;AFF3;DCN;TGFBR3;AR;ABCA10;MMRN1;LEPR;PIEZO2;PI15;ZNF469;CDON
GTEX-SIU7-1426-SM-4BRWT stomach male 50-59 years	6/546	0.06064992808080167	0.22155473087647526	0	0	2.2405092592592593	6.279333766611361	SYNM;P2RY14;CYP3A5;FOXP2;ANGPTL1;CDON
GTEX-UPK5-0226-SM-3GAEV heart male 40-49 years	7/685	0.060955119826574054	0.2223848553263629	0	0	2.088806086011489	5.843680306067021	IGSF10;IL33;GALNT16;ABCA8;CCDC141;CD34;TTN
GTEX-WHPG-1026-SM-3NMBA heart male 50-59 years	6/547	0.061079546779723444	0.22255421068014175	0	0	2.2362523105360443	6.251618251005393	IL33;TNXB;CFH;CCDC141;DCN;MATN2
GTEX-XV7Q-0008-SM-4BRWL skin female 40-49 years	8/829	0.06129894944900806	0.22306875354339284	0	0	1.977557208386244	5.521325040572777	COLEC12;CCBE1;CCDC80;CXCL12;PDGFD;SVEP1;CNTN3;ZNF469
GTEX-XPVG-2826-SM-4B66J nerve male 50-59 years	12/1436	0.06155909786095745	0.223730071588932	0	0	1.7297752808988764	4.8221942284284625	MFAP5;ABCA10;PLCB4;ABCA6;SCN9A;LEPR;ABCA9;APOD;ABCA8;MEOX2;GLDN;SDK2
GTEX-WHSB-0326-SM-3LK6K lung male 50-59 years	8/832	0.06233625959648203	0.22626634685593286	0	0	1.9700475108448667	5.467299505471036	COLEC12;CCBE1;IGSF10;MAOA;MAMDC2;ITGB6;PKHD1L1;CCDC141
GTEX-UJMC-2026-SM-3GADR blood vessel male 50-59 years	6/551	0.06281626041710087	0.2277189211816884	0	0	2.2193807339449543	6.1422278753155855	IGSF10;CFH;C1QTNF7;PDGFD;OMD;GGTA1P
GTEX-X261-1026-SM-3NMDL lung male 50-59 years	10/1133	0.06329143283390981	0.2291503272527217	0	0	1.8172403112780209	5.015592892805076	CCBE1;IGSF10;MAOA;ABCA6;P2RY14;MAMDC2;PIEZO2;SVEP1;KCTD12;MEOX2
GTEX-X261-0011-R7A-SM-4E3JJ brain male 50-59 years	4/294	0.06368856489924231	0.23008726030018095	0	0	2.759746657283603	7.599653040378314	NTRK2;DTNA;TMEM132A;CHI3L1
GTEX-PWN1-2426-SM-48TDD ovary female 40-49 years	15/1925	0.06371150916128389	0.23008726030018095	0	0	1.6237588012276585	4.470841335267506	CCBE1;MAMDC2;DCN;TGFBR3;AR;IGSF10;ABCA10;PDGFD;CDH23;PI15;ZNF469;ZFPM2;ANGPTL1;CDON;MATN2
GTEX-OIZI-0526-SM-2XCEG blood vessel male 40-49 years	14/1766	0.06445987411099748	0.2324956015659618	0	0	1.6477532171025322	4.517665354269099	MAOA;ZBTB16;OMD;MAMDC2;GLDN;TBX18;CPED1;C1QTNF7;KCNMA1;PDK4;MYH11;CSPG4;GGTA1P;ANGPTL1
GTEX-R53T-0008-SM-48FEW skin female 50-59 years	9/987	0.06483611476963082	0.23355736797696555	0	0	1.8721551553532554	5.1220152561946275	COLEC12;CCBE1;SRPX;CCDC80;CXCL12;STMN2;SVEP1;ZNF469;DCN
GTEX-X5EB-2626-SM-4E3HZ blood vessel male 40-49 years	8/840	0.06515650583182389	0.23435480569054395	0	0	1.9502864157119477	5.326160276932597	CPED1;IGSF10;MAOA;ZBTB16;MYH11;CSPG4;GGTA1P;TBX18
GTEX-P4PQ-0426-SM-3NMCI blood vessel male 60-69 years	7/696	0.06522177207090497	0.23435480569054395	0	0	2.054281567489115	5.608110489843857	PTGIS;C1QTNF7;PDGFD;OMD;FGL2;GGTA1P;ZNF385D
GTEX-OHPL-0426-SM-3TW8X blood vessel female 60-69 years	7/700	0.06681749253459528	0.2397865486807551	0	0	2.0419989367357787	5.5252210553632715	CPED1;PDGFD;OMD;FGL2;CSPG4;ZNF469;ZNF385D
GTEX-QDT8-0926-SM-32PL2 lung female 30-39 years	17/2269	0.0669461798481264	0.23994654661646306	0	0	1.5671403197158082	4.237337848089378	CCBE1;IL33;ABCA6;ADH1B;MAMDC2;MEOX2;CHRDL1;GLDN;IGSF10;EDNRB;C1QTNF7;LEPR;PDK4;PIEZO2;SVEP1;KCTD12;PKHD1L1
GTEX-T5JW-0326-SM-4DM6J fallopian tube female 20-29 years	9/994	0.06714987881087012	0.24037466028533555	0	0	1.8581627640412641	5.018578320411314	AR;PTGIS;MAMDC2;KCNMA1;CDH23;PI15;ZFPM2;ANGPTL1;CDON
GTEX-XAJ8-0326-SM-47JYI stomach male 40-49 years	7/703	0.06802978458338688	0.24321926743910122	0	0	2.0328796128251665	5.463993463254653	SYNM;C1QTNF7;P2RY14;KCNMA1;FOXP2;ANGPTL1;CDON
GTEX-P4QT-2026-SM-3NMCJ uterus female 50-59 years	12/1462	0.06853302802426903	0.24471180094272782	0	0	1.696367816091954	4.5470112820841715	TGFBR3;MFAP5;PTGIS;TNXB;MAMDC2;KCNMA1;CDH23;KCTD12;ZFPM2;FOXP2;ANGPTL1;MATN2
GTEX-S7SF-2126-SM-3K2B2 nerve female 20-29 years	10/1152	0.0691303123408362	0.24653597638550712	0	0	1.7851975938475595	4.769623041728524	ABCA10;PLCB4;FGL2;LEPR;PIEZO2;ABCA9;PI15;APOD;CHRDL1;GLDN
GTEX-X638-0126-SM-47JZ8 skin female 70-79 years	7/706	0.06925537374453328	0.24667363457322528	0	0	2.0238385663730143	5.403556963913149	CFD;CCDC80;DCT;KRT2;CD34;DCN;CDON
GTEX-Q2AG-0526-SM-2S1PW blood vessel female 40-49 years	7/713	0.07216682898278703	0.25672314599487706	0	0	2.003041598330103	5.265545219006001	CPED1;PTGIS;CSPG4;IGF1;SOBP;GLDN;TBX18
GTEX-NFK9-2026-SM-3LK5K colon male 40-49 years	6/572	0.07241303677842782	0.25727819916420247	0	0	2.1347173144876326	5.6044205113619645	CCBE1;SYNM;SYNPO2;P2RY14;KCNMA1;FOXP2
GTEX-OXRP-2326-SM-2S1NL muscle female 60-69 years	7/714	0.072588667511229	0.2575814283700701	0	0	2.0001042209484106	5.24616629441236	SYNM;SYNPO2;PDK4;ITGB6;SOX6;CCDC141;TTN
GTEX-XPT6-0226-SM-4B65L heart male 20-29 years	6/574	0.0733689622103727	0.2597042793873366	0	0	2.126980633802817	5.556214287441725	CFD;CNTNAP3;CFH;ABLIM3;CNTNAP3B;CCDC141
GTEX-TMMY-1926-SM-4DXUU vagina female 40-49 years	6/574	0.0733689622103727	0.2597042793873366	0	0	2.126980633802817	5.556214287441725	CFD;AR;GJB2;MMRN1;ITGB6;MATN2
GTEX-S341-0726-SM-4AD5R ovary female 40-49 years	15/1967	0.07384507283461303	0.2610656664153048	0	0	1.5851116449971736	4.130461718366793	CCBE1;MAMDC2;ABCA8;CPED1;TGFBR3;AR;IGSF10;ABCA10;PDGFD;CDH23;ZNF469;ZFPM2;ANGPTL1;CDON;MATN2
GTEX-X3Y1-2026-SM-3P5YM skin male 40-49 years	8/866	0.07486868062872966	0.26431225627176086	0	0	1.8886078460546545	4.89530860100998	CFD;MFAP5;TNXB;DCT;MMRN1;KRT2;SLC52A1;PKHD1L1
GTEX-T6MN-0826-SM-32PM4 lung male 50-59 years	11/1326	0.0749486909652487	0.26431225627176086	0	0	1.7082104207579494	4.4258903861876835	COLEC12;IGSF10;IL33;TNXB;CCL21;P2RY14;LEPR;PIEZO2;KCTD12;CD34;DCN
GTEX-UPIC-1526-SM-4IHLU uterus female 20-29 years	11/1328	0.07557462246265995	0.2661906146740356	0	0	1.705432760102464	4.4045098825054225	AR;PTGIS;TNXB;MAMDC2;KCNMA1;CDH23;ZFPM2;CD34;FOXP2;DCN;MATN2
GTEX-U412-0226-SM-3NMC8 blood vessel male 60-69 years	7/723	0.0764517873506028	0.26885593981709793	0	0	1.9740370479270803	5.075436719661997	CPED1;ITIH5;C1QTNF7;KRT2;ZBTB16;CSPG4;GGTA1P
GTEX-RVPV-0011-R5A-SM-2TF69 brain male 60-69 years	11/1331	0.07651981182316282	0.26885593981709793	0	0	1.7012820512820512	4.372644644493214	COLEC12;CECR2;NTRK2;EDNRB;DTNA;P2RY14;TMEM132A;LSAMP;CHI3L1;TPPP;ZDHHC11B
GTEX-PWN1-1726-SM-2S1O9 nerve female 40-49 years	8/872	0.07722913550677624	0.27101442017322586	0	0	1.8749014972419227	4.801582405703711	NRN1;PLCB4;CNTNAP3B;ABCA9;APOD;KCTD12;ABCA8;GLDN
GTEX-RUSQ-0326-SM-47JWS blood vessel male 50-59 years	7/728	0.0786497329626276	0.27566055054346017	0	0	1.9598364844149208	4.983376268277012	CPED1;PTGIS;PDGFD;OMD;FGL2;CSPG4;ZNF385D
GTEX-P4PQ-0008-SM-48TDX skin male 60-69 years	9/1027	0.07876083404523213	0.2757112386884016	0	0	1.7947905443944483	4.561171989042398	COLEC12;CCBE1;SRPX;CCDC80;CXCL12;CHI3L1;SVEP1;ZNF469;DCN
GTEX-XAJ8-0226-SM-4GIB2 adipose tissue male 40-49 years	8/878	0.07963438948914613	0.2784275897212425	0	0	1.8613842015162632	4.709877664149893	CFD;ITIH5;SRPX;EDNRB;ABLIM3;ADH1B;IGF1;PKHD1L1
GTEX-XGQ4-0626-SM-4AT56 blood vessel male 50-59 years	4/320	0.08121796636563765	0.2836167173086465	0	0	2.5293205889950916	6.350159810901156	PTGIS;OMD;CSPG4;TBX18
GTEX-T2IS-1926-SM-4DM74 vagina female 20-29 years	10/1194	0.08323585753876381	0.2903079481150283	0	0	1.7180155699177437	4.271119069550341	CFD;MFAP5;AR;GJB2;CCDC80;KRT2;PI15;IGF1;SDK2;MATN2
GTEX-QMRM-0826-SM-3NB33 lung male 50-59 years	10/1203	0.08647512089571427	0.30123750905430136	0	0	1.704234848208754	4.171793973088304	IGSF10;IL33;EDNRB;TNXB;MMRN1;C1QTNF7;P2RY14;LEPR;PIEZO2;ITGB6
GTEX-Q2AG-0126-SM-33HBV skin female 40-49 years	10/1206	0.08757193481936469	0.30468625614591155	0	0	1.6996873636760215	4.139239647362601	MFAP5;GJB2;CD200R1;TNXB;CFH;DCT;KRT2;SLC52A1;CD34;DCN
GTEX-RU72-1126-SM-2TF6H nerve female 50-59 years	12/1526	0.08786308771833776	0.3053269053111055	0	0	1.6190224570673712	3.9374229453821683	MFAP5;ABCA10;PLCB4;TNXB;SCN9A;ABCA9;APOD;ABCA8;MEOX2;GLDN;SDK2;MATN2
GTEX-OHPN-2926-SM-3LK65 nerve female 60-69 years	10/1208	0.08830788499744714	0.3064992650823804	0	0	1.6966683603106627	4.117688349240803	ABCA10;ABCA6;SCN9A;ABCA9;PI15;CHI3L1;APOD;ABCA8;MEOX2;CD34
GTEX-OHPN-2826-SM-3LK67 blood vessel female 60-69 years	6/607	0.09018825579217048	0.31264531442899435	0	0	2.0067595673876872	4.827974670680253	CPED1;KLF11;IL33;PTGIS;MEOX2;ANGPTL1
GTEX-WEY5-0926-SM-4LMI4 esophagus female 40-49 years	6/608	0.09072851664262291	0.3141364781327708	0	0	2.0033222591362128	4.807740165246311	CNTNAP3;GJB2;SYNM;SEMA3A;FGL2;CDH23
GTEX-R55E-0126-SM-2TC5Y skin male 20-29 years	9/1060	0.09154026801999175	0.31652296567936367	0	0	1.735397931309659	4.1492953523549545	CFD;GJB2;CCDC80;CXCL12;TNXB;DCT;KRT2;CD34;DCN
GTEX-WFG7-1726-SM-4LVME small intestine male 20-29 years	7/756	0.09163966689490163	0.31652296567936367	0	0	1.8838170191834727	4.502117445917644	MAOA;SEMA3A;P2RY14;PI15;SLC52A1;CYP3A5;ANGPTL1
GTEX-OXRK-0926-SM-2HMKP lung female 50-59 years	8/908	0.09233247453281151	0.31853029001464483	0	0	1.796501182033097	4.279911410929259	IGSF10;MMRN1;P2RY14;MAMDC2;LEPR;ITGB6;PKHD1L1;CCDC141
GTEX-X261-0011-R10B-SM-4E3JT brain male 50-59 years	9/1066	0.09398960513907581	0.32385548727268515	0	0	1.7249977111117893	4.078879711893933	NTRK2;NRN1;DTNA;GALNT16;TMEM132A;CHI3L1;ZNF469;SCN3B;APBA2
GTEX-OHPK-2426-SM-3MJGH ovary female 50-59 years	15/2043	0.0948168667082034	0.326311846463817	0	0	1.5192477725634224	3.5790560059717405	CCBE1;CFH;MAMDC2;ABCA8;TGFBR3;AR;IGSF10;ABCA10;PDGFD;CDH23;PI15;ZNF469;ZFPM2;ANGPTL1;CDON
GTEX-NFK9-1026-SM-2HMK1 lung male 40-49 years	9/1071	0.0960602419354924	0.33019261474934913	0	0	1.716420630581374	4.021195520115138	COLEC12;CCBE1;IGSF10;MAMDC2;PIEZO2;ITGB6;PKHD1L1;CCDC141;GLDN
GTEX-QESD-1526-SM-2S1QT adipose tissue male 20-29 years	9/1072	0.09647758707562472	0.3312281058083722	0	0	1.7147148969744788	4.009765715745473	CFD;ITIH5;AR;EDNRB;ADH1B;APOD;ZNF385D;ZFPM2;LILRB5
GTEX-QEG5-1126-SM-33HC2 lung male 20-29 years	11/1391	0.09702003428092182	0.332690093513786	0	0	1.622057652492435	3.7839973776570752	COLEC12;IGSF10;CECR2;EDNRB;MAOA;KRT2;ZBTB16;ITGB6;PKHD1L1;CCDC141;AFF3
GTEX-N7MS-2326-SM-2HMLD thyroid male 60-69 years	12/1557	0.09835140762188925	0.33685061938205285	0	0	1.5838619201725999	3.673305904353687	COLEC12;ABCA10;CCL21;C1QTNF7;P2RY14;OMD;FAM189A2;PKHD1L1;ZFPM2;CD34;CDON;MATN2
GTEX-OHPL-0526-SM-3NM8U lung female 60-69 years	7/770	0.0985655622931416	0.33717931561430814	0	0	1.8478995654273298	4.2816449116484385	COLEC12;IGSF10;EDNRB;MMRN1;CCL21;CHI3L1;ITGB6
GTEX-O5YW-1826-SM-2YUN2 blood vessel male 50-59 years	5/484	0.10164896377717617	0.3473107708458486	0	0	2.089727309902503	4.777597127678536	CPED1;ZBTB16;MAMDC2;MYH11;CHRDL1
GTEX-RN64-0008-SM-48FEZ skin male 50-59 years	10/1243	0.10180087401678067	0.3474137482893245	0	0	1.6454212066716034	3.7593540356533484	COLEC12;CCBE1;SRPX;CCDC80;CXCL12;SVEP1;CNTN3;ZNF469;DCN;TBX18
GTEX-XOT4-1126-SM-4B66E heart female 60-69 years	9/1089	0.10373618894470406	0.3535953967254966	0	0	1.6862007168458781	3.8207693661648814	CNTNAP3;GALNT16;ABLIM3;CNTNAP3B;CCDC141;CD34;ZDHHC11B;MATN2;TTN
GTEX-RWS6-1026-SM-47JXD ovary female 60-69 years	12/1574	0.1044170597594338	0.35549149342919406	0	0	1.5651728553137003	3.5362924002017584	CPED1;TGFBR3;IGSF10;ABCA10;ABCA6;PDGFD;MAMDC2;LEPR;CDH23;ABCA8;ZFPM2;CDON
GTEX-SJXC-0326-SM-2XCFI nerve male 60-69 years	21/3112	0.1051722835865421	0.3576359059265848	0	0	1.4096960111194987	3.174854592908214	NRN1;ABCA6;P2RY14;OMD;FGL2;ABCA9;ABCA8;MEOX2;GLDN;FOXP2;MFAP5;ABCA10;PLCB4;SCN9A;LEPR;PIEZO2;APOD;KCTD12;SOX6;SDK2;MATN2
GTEX-S4Q7-0526-SM-4AD5N esophagus male 20-29 years	6/634	0.1053957658236119	0.35775423015684554	0	0	1.9177945859872612	4.315100753074131	CNTNAP3;TGFBR3;IL33;MAOA;MAMDC2;IGF1
GTEX-XOTO-0008-SM-4GICE skin male 50-59 years	10/1252	0.10545787156043011	0.35775423015684554	0	0	1.6327102149408388	3.672689751853631	CCBE1;CCDC80;CXCL12;PLCB4;PDGFD;STMN2;LEPR;PIEZO2;SVEP1;ZNF469
GTEX-S7PM-0011-R5A-SM-3NM8G brain male 60-69 years	4/352	0.10571553435609338	0.35820239847735674	0	0	2.292986159981234	5.15234776741192	NTRK2;EDNRB;DTNA;P2RY14
GTEX-R3RS-0526-SM-3GADG muscle female 40-49 years	7/789	0.10841856871621361	0.36692547633138484	0	0	1.801211468569121	4.001852219196513	CECR2;SYNM;SYNPO2;FAM189A2;ITGB6;SCN3B;TTN
GTEX-P4PP-2526-SM-3P61P vagina female 30-39 years	7/790	0.1089514751467561	0.3682921310351838	0	0	1.7988169657861128	3.987712207863261	MFAP5;AR;C1QTNF7;ZBTB16;SLC52A1;CYP3A5;MATN2
GTEX-POYW-1226-SM-2XCEP lung male 60-69 years	15/2090	0.10952297019240281	0.36978583900464523	0	0	1.4809306190278355	3.275257224416709	COLEC12;IL33;CCL21;ADH1B;SEMA3A;MAMDC2;MEOX2;IGSF10;CD200R1;EDNRB;MMRN1;LEPR;PIEZO2;KCTD12;PKHD1L1
GTEX-S7SE-0926-SM-2XCD6 lung male 50-59 years	16/2261	0.10976640364340691	0.3701696803719148	0	0	1.4629305433262547	3.2321998754269865	COLEC12;CCBE1;IL33;TNXB;CCL21;P2RY14;DCN;LILRB5;IGSF10;CD200R1;LEPR;PIEZO2;KCTD12;ITGB6;PKHD1L1;SDK2
GTEX-QLQW-1126-SM-2S1Q8 skin male 30-39 years	8/946	0.11001394201038314	0.3705664422144311	0	0	1.7202740098897609	3.796899642584695	MFAP5;GJB2;CD200R1;DCT;KRT2;SLC52A1;CHI3L1;CD34
GTEX-TMMY-0008-SM-4DXU3 skin female 40-49 years	14/1923	0.11016884006869886	0.37065059046697857	0	0	1.499154721653412	3.3067473051084484	COLEC12;CCBE1;SRPX;SEMA3A;DCN;TBX18;AR;CCDC80;CXCL12;PDGFD;SCN9A;SVEP1;CNTN3;ZNF469
GTEX-X5EB-0626-SM-46MVQ heart male 40-49 years	6/644	0.11135054694202147	0.3741850535048142	0	0	1.886755485893417	4.141564087692875	GALNT16;CFH;GGTA1P;PKHD1L1;CCDC141;TTN
GTEX-X4LF-0526-SM-3NMB6 lung male 50-59 years	8/949	0.1114850030475666	0.37419613375847943	0	0	1.7145182806882673	3.761421988954759	COLEC12;IGSF10;MAMDC2;LEPR;PIEZO2;ITGB6;PKHD1L1;CCDC141
GTEX-REY6-0526-SM-2TF5M thyroid male 60-69 years	16/2269	0.11230959332712394	0.3765208810367622	0	0	1.4570753207609493	3.1858893532559898	COLEC12;CFH;ABCA6;SEMA3A;ABCA9;FAM189A2;ABCA8;IGF1;TGFBR3;ABCA10;MMRN1;PDGFD;LEPR;SVEP1;PKHD1L1;CDON
GTEX-XUYS-0008-SM-47JYZ skin male 50-59 years	8/952	0.11296694818856193	0.3782801680539521	0	0	1.7087991345113596	3.726309915470524	CCBE1;CCDC80;PLCB4;PDGFD;SVEP1;CNTN3;ZNF469;DCN
GTEX-NPJ8-1326-SM-3LK6B blood vessel male 40-49 years	10/1273	0.11428723291594167	0.38225260903772756	0	0	1.6037557230885744	3.4786109750663736	ABCA10;NRN1;ABCA6;ZBTB16;SCN9A;TMEM132A;PI15;ABCA8;IGF1;ZNF385D
GTEX-SNOS-1626-SM-3NMA4 nerve male 40-49 years	8/955	0.11445974958611327	0.38238134141590296	0	0	1.7031162236850974	3.691558999352567	MFAP5;ABCA10;CFH;APOD;ABCA8;IGF1;MEOX2;GLDN
GTEX-XUW1-0126-SM-4BOOQ ovary female 50-59 years	13/1770	0.11543038892400179	0.38517298198851124	0	0	1.5081439890518185	3.2562150219892487	TNXB;ABCA6;MAMDC2;FAM189A2;TGFBR3;IGSF10;ABCA10;PDGFD;LEPR;CDH23;ZNF469;ZFPM2;MATN2
GTEX-X4XX-0011-R3B-SM-46MWK brain male 60-69 years	16/2282	0.11651965299598485	0.3883534696233	0	0	1.4476487612635727	3.112003774271452	NTRK2;NRN1;DTNA;GALNT16;TMEM132A;STMN2;ADAM22;LSAMP;SOBP;ZDHHC11B;CNTN3;ZNF469;TPPP;SCN3B;APBA2;SDK2
GTEX-S7PM-0526-SM-3NM92 muscle male 60-69 years	7/806	0.11767039717791045	0.3917312055409317	0	0	1.7613200711415584	3.7689921183369735	CECR2;SYNPO2;PDK4;ITGB6;SOX6;CCDC141;TTN
GTEX-S4UY-0926-SM-4AD6O bladder female 40-49 years	10/1282	0.11819754564544616	0.3930275031776898	0	0	1.5916393218485096	3.3987833269442627	CFD;TGFBR3;C1QTNF7;P2RY14;CDH23;SLC52A1;CNTN3;ABCA8;ITGB6;MATN2
GTEX-QEG5-0626-SM-2S1PP blood vessel male 20-29 years	7/808	0.11878553927715733	0.3945228679368218	0	0	1.7567382876667323	3.742617792704328	CFH;CCL21;PI15;CHI3L1;IGF1;ZNF385D;GLDN
GTEX-OHPN-0226-SM-48TBV adipose tissue female 60-69 years	7/811	0.12046869133901852	0.39964787952351144	0	0	1.749908352971982	3.703445461169399	ITIH5;CD200R1;SVEP1;IGF1;CHRDL1;CD34;LILRB5
GTEX-WHSB-2026-SM-3LK6H nerve male 50-59 years	9/1128	0.12154684508088591	0.4027562706338763	0	0	1.6240595001297242	3.4226331815613116	MFAP5;ABCA10;NRN1;ABCA6;SCN9A;ABCA9;APOD;ABCA8;GLDN
GTEX-X638-0426-SM-47JY2 nerve female 70-79 years	14/1958	0.12253241527961964	0.4055510218013397	0	0	1.4692994762439207	3.0846174487954263	CFD;ABCA9;ABCA8;MEOX2;GLDN;MFAP5;ABCA10;SCN9A;LEPR;PIEZO2;APOD;SOX6;SDK2;MATN2
GTEX-U8T8-1226-SM-4E3IH stomach male 60-69 years	6/663	0.12313190844578688	0.4070629603659675	0	0	1.8303843226788432	3.8337382649971743	SYNM;KRT2;SYNPO2;P2RY14;CSPG4;FOXP2
GTEX-NPJ7-0011-R4a-SM-2I3GJ brain female 60-69 years	7/817	0.12387238783174255	0.4088052695346045	0	0	1.7364002599090318	3.626477800886748	NTRK2;NRN1;DTNA;STMN2;CNTN3;SCN3B;APBA2
GTEX-P4QR-1026-SM-2I5GP lung male 60-69 years	9/1133	0.12394551635030947	0.4088052695346045	0	0	1.6164045459763516	3.374912378719153	IGSF10;TNXB;MMRN1;CCL21;ABCA6;P2RY14;PIEZO2;CHI3L1;PKHD1L1
GTEX-S32W-2026-SM-4AD6E breast female 50-59 years	6/665	0.12440704480346311	0.40938096750205333	0	0	1.8246396054628224	3.802907424778115	CFD;SRPX;EDNRB;ABLIM3;KCTD12;MEOX2
GTEX-REY6-1126-SM-48FDU blood vessel male 60-69 years	6/665	0.12440704480346311	0.40938096750205333	0	0	1.8246396054628224	3.802907424778115	IL33;PTGIS;FGL2;IGF1;GGTA1P;ZNF385D
GTEX-RTLS-0826-SM-2TF5Q heart female 60-69 years	4/376	0.12604857722665966	0.41430482814246544	0	0	2.1424182576256308	4.437136557497706	CXCL12;TNXB;GALNT16;CCDC141
GTEX-R3RS-0626-SM-48FE1 breast female 40-49 years	13/1799	0.12638451914912874	0.4149309932479451	0	0	1.481283893453452	3.0639265331466428	IL33;GALNT16;CCL21;FAM189A2;AFF3;IGSF10;ABCA10;MMRN1;LEPR;PI15;CHI3L1;APOD;ITGB6
GTEX-PSDG-0626-SM-2S1OE nerve male 50-59 years	9/1142	0.12832820711669254	0.4208280171309469	0	0	1.602795888733878	3.2908031045248767	MFAP5;SRPX;ABCA10;ABCA6;ABCA9;APOD;ABCA8;IGF1;MEOX2
GTEX-WYBS-1226-SM-3NM9N heart female 60-69 years	4/379	0.12870033938511502	0.4215637982384996	0	0	2.124952380952381	4.3567229888022885	CFD;CFH;PKHD1L1;CCDC141
GTEX-TKQ1-1326-SM-4DXU7 nerve male 30-39 years	8/983	0.1289103803416895	0.4217675632050919	0	0	1.6517621385706491	3.3838624232037655	MFAP5;ABCA10;ABCA6;ABCA9;APOD;ABCA8;GLDN;SDK2
GTEX-X261-0011-R6B-SM-4E3J8 brain male 50-59 years	4/381	0.13048125044428202	0.42641810712203504	0	0	2.1134628917880147	4.304121573950667	NTRK2;DTNA;KRT2;TMEM132A
GTEX-X62O-0126-SM-4E3JN skin male 50-59 years	8/987	0.13105015618284277	0.4277872947250005	0	0	1.6446656379718776	3.34224865176993	GJB2;CD200R1;DCT;ABCA6;KRT2;ABCA9;SLC52A1;APOD
GTEX-RUSQ-0426-SM-47JWR blood vessel male 50-59 years	5/531	0.13517624089124078	0.4407517888716685	0	0	1.8983967700207753	3.7990257962126117	PTGIS;CFH;PI15;CSPG4;ZNF385D
GTEX-WHSE-0011-R11A-SM-3P5YY brain male 20-29 years	17/2518	0.13779584005481038	0.4487802873017968	0	0	1.391203518592563	2.7573404840227242	TENM1;NRN1;DTNA;TMEM132A;STMN2;ADAM22;LSAMP;AFF3;ZDHHC11B;CECR2;PLCB4;CDH23;TPPP;ZNF385D;ZFPM2;APBA2;CDON
GTEX-XMD1-0826-SM-4AT52 breast male 60-69 years	12/1661	0.1389154438111442	0.45169463281694894	0	0	1.4755609460278958	2.9125947727347232	TGFBR3;IGSF10;ABCA10;ABLIM3;ABCA6;PDK4;ABCA9;FAM189A2;PI15;APOD;ZNF385D;AFF3
GTEX-VJWN-0626-SM-3NMAN blood vessel female 50-59 years	5/536	0.13900732128050514	0.45169463281694894	0	0	1.8800357232997458	3.70974040141227	CPED1;KLF11;MMRN1;APOD;GGTA1P
GTEX-U8T8-0426-SM-3DB8X nerve male 60-69 years	11/1494	0.13929732800221234	0.4521220441300476	0	0	1.5010040532629878	2.95869600412765	MFAP5;ABLIM3;P2RY14;SCN9A;OMD;FGL2;LEPR;APOD;GLDN;DCN;MATN2
GTEX-XPT6-0008-SM-4B64Q skin male 20-29 years	9/1165	0.13990392332451598	0.4535748786873229	0	0	1.5689809130483312	3.0858706461058536	COLEC12;CCBE1;CCDC80;CXCL12;PDGFD;STMN2;SVEP1;CNTN3;ZNF469
GTEX-X4XY-0526-SM-46MW1 blood vessel male 60-69 years	6/689	0.14021346599282047	0.453990098671118	0	0	1.758327232796486	3.454390798072398	CFH;CSPG4;IGF1;ZNF385D;GLDN;TBX18
GTEX-XXEK-0008-SM-4BRW7 skin male 50-59 years	8/1004	0.1403502513241942	0.453990098671118	0	0	1.6151414167307527	3.1715145974484042	CCBE1;CCDC80;CXCL12;STMN2;SVEP1;ZNF469;ABCA8;DCN
GTEX-WOFM-0126-SM-3MJFE lung male 20-29 years	7/847	0.1416241275110227	0.45759188651069965	0	0	1.6717543859649122	3.267575548225745	IGSF10;EDNRB;MAOA;MAMDC2;ITGB6;PKHD1L1;CCDC141
GTEX-U8T8-2226-SM-3DB95 lung male 60-69 years	11/1500	0.1420306348327669	0.45788221686283287	0	0	1.4944685938641613	2.91677304505192	TGFBR3;IGSF10;EDNRB;MAOA;ADH1B;ZBTB16;P2RY14;MAMDC2;LEPR;SLC52A1;MEOX2
GTEX-WVLH-0626-SM-3MJG7 thyroid male 50-59 years	13/1838	0.1420349673759576	0.45788221686283287	0	0	1.4465076189010313	2.8231228863877247	NTRK2;CCL21;OMD;FGL2;FAM189A2;FOXP2;ABCA10;CCDC80;MMRN1;PKHD1L1;ANGPTL1;CDON;MATN2
GTEX-QEG5-1226-SM-447AR blood vessel male 20-29 years	7/851	0.14408131045145325	0.46353341170811074	0	0	1.663482165128461	3.2227928898448264	IL33;PTGIS;ZBTB16;FGL2;PI15;CSPG4;ZNF385D
GTEX-XMK1-0008-SM-4GICF skin male 40-49 years	10/1338	0.14419974025175397	0.46353341170811074	0	0	1.519938449449974	2.9434457041882514	COLEC12;CCBE1;CCDC80;CXCL12;SEMA3A;SCN9A;PIEZO2;SVEP1;CNTN3;ZNF469
GTEX-OXRP-0226-SM-3NB14 adipose tissue female 60-69 years	8/1011	0.14427538366519535	0.46353341170811074	0	0	1.6032752805413546	3.1039913166352524	ITIH5;ABLIM3;CNTNAP3B;KCTD12;IGF1;CHRDL1;CD34;LILRB5
GTEX-NL4W-0011-R4a-SM-2I5GZ brain male 50-59 years	9/1175	0.14510256965360216	0.46566662679609333	0	0	1.5546948486692858	3.001049869093359	NTRK2;NRN1;DTNA;TMEM132A;LSAMP;CHI3L1;SCN3B;SOBP;APBA2
GTEX-PW2O-1726-SM-2S1OO muscle male 20-29 years	7/856	0.14718194612170818	0.47180909245531844	0	0	1.6532515033165953	3.167771611686583	CECR2;SYNM;SYNPO2;PDK4;FAM189A2;SOX6;TTN
GTEX-S32W-2526-SM-2XCB8 nerve female 50-59 years	10/1346	0.14814451500496423	0.4743617298643804	0	0	1.51018614944025	2.8838016784750278	ABCA10;ABCA6;KRT2;P2RY14;SCN9A;PDK4;ABCA9;APOD;KCTD12;GLDN
GTEX-SN8G-0926-SM-4DM5I lung female 50-59 years	7/858	0.14843120440449717	0.4747468903206619	0	0	1.6491928999938152	3.1460559506715033	IGSF10;TNXB;CCL21;P2RY14;MAMDC2;PIEZO2;CHRDL1
GTEX-WFON-1726-SM-4LVMQ liver male 40-49 years	7/859	0.14905775234344945	0.476216984810595	0	0	1.6471707437608105	3.1352601230383272	AR;CFH;ABLIM3;ABCA6;LEPR;CHI3L1;CYP3A5
GTEX-XOTO-0011-R8A-SM-4B65J brain male 50-59 years	10/1349	0.1496382955828265	0.47753697684318125	0	0	1.506559080429912	2.861760587515391	NTRK2;EDNRB;GALNT16;SCN9A;TMEM132A;STMN2;ADAM22;TPPP;SCN3B;APBA2
GTEX-X3Y1-2426-SM-3P5Z7 nerve male 40-49 years	11/1518	0.15040377198708998	0.4794435323789583	0	0	1.4751744605759205	2.7946173910780407	MFAP5;ABCA10;ABCA6;SCN9A;TMEM132A;LEPR;APOD;ABCA8;GLDN;SDK2;MATN2
GTEX-WYJK-1126-SM-3NM9Z heart male 50-59 years	4/403	0.1507340557344673	0.4798781016855494	0	0	1.9946805789985167	3.7744108187793977	CFD;CCDC141;CD34;ZDHHC11B
GTEX-P78B-2526-SM-3P5ZY uterus female 40-49 years	11/1519	0.15087650095055655	0.4798781016855494	0	0	1.4741160696067859	2.787986363739393	MFAP5;AR;CCDC80;CXCL12;PTGIS;TNXB;KCNMA1;PI15;ZNF469;FOXP2;MATN2
GTEX-VJYA-0226-SM-4KL1Q blood vessel male 60-69 years	6/706	0.15195556541287747	0.4827719689565027	0	0	1.7141071428571428	3.2296643421834577	PTGIS;OMD;FGL2;CSPG4;GGTA1P;ZNF385D
GTEX-T2YK-2226-SM-32QPT breast male 50-59 years	14/2037	0.15332823528537412	0.48605050585463594	0	0	1.4057093425605536	2.635950070194975	NRN1;KRT2;ABCA9;AFF3;MEOX2;IGSF10;ABCA10;EDNRB;ABLIM3;CNTNAP3B;LEPR;PI15;KCTD12;ZNF385D
GTEX-XLM4-0011-R4B-SM-4AT5C brain male 60-69 years	14/2037	0.15332823528537412	0.48605050585463594	0	0	1.4057093425605536	2.635950070194975	NTRK2;NRN1;DTNA;TMEM132A;STMN2;ADAM22;LSAMP;SOBP;ZDHHC11B;PIEZO2;CNTN3;TPPP;SCN3B;APBA2
GTEX-OHPL-2426-SM-48TDN ovary female 60-69 years	10/1358	0.15416666980212554	0.4881659366764308	0	0	1.495774738743388	2.7966814258782424	IGSF10;ABCA10;TNXB;CFH;PDGFD;MAMDC2;CDH23;ZNF469;ZFPM2;ANGPTL1
GTEX-UJMC-0726-SM-3GADX lung male 50-59 years	9/1195	0.1557943360537469	0.49277299419217285	0	0	1.5268454550399826	2.838739316898178	IGSF10;KLF11;CECR2;EDNRB;ITGB6;PKHD1L1;CCDC141;AFF3;ZDHHC11B
GTEX-S7SE-0011-R4A-SM-2XCDB brain male 50-59 years	14/2053	0.16004211706824117	0.5056480177139447	0	0	1.3934303803112043	2.553207939234529	NTRK2;NRN1;DTNA;TMEM132A;STMN2;ADAM22;LSAMP;SOBP;EDNRB;CNTN3;TPPP;SOX6;SCN3B;APBA2
GTEX-RN64-0126-SM-2TC68 skin male 50-59 years	8/1041	0.1617114601525304	0.5103570750167802	0	0	1.5542419311651665	2.8317380961043273	CNTNAP3;GJB2;CD200R1;TNXB;DCT;KRT2;SLC52A1;CD34
GTEX-PWCY-1426-SM-48TCT uterus female 20-29 years	13/1886	0.16271057550455628	0.5129428418944741	0	0	1.4056941636622136	2.5524345349805126	COLEC12;TNXB;P2RY14;MAMDC2;SLC52A1;AFF3;AR;CECR2;CXCL12;KCNMA1;PKHD1L1;CCDC141;MATN2
GTEX-S3XE-1226-SM-4AD4L bladder male 50-59 years	7/883	0.16447115954375843	0.5179207706162724	0	0	1.6000240326844508	2.8880754531889328	TGFBR3;P2RY14;SLC52A1;CNTN3;ABCA8;ITGB6;MATN2
GTEX-P78B-1926-SM-3P616 ovary female 40-49 years	16/2416	0.16543109933138403	0.520369268348885	0	0	1.3564341085271319	2.4404969114788666	CCBE1;TNXB;CFH;ABCA6;DCN;CPED1;AR;IGSF10;ABCA10;C1QTNF7;CDH23;ZNF469;ZFPM2;ANGPTL1;CDON;MATN2
GTEX-WI4N-0726-SM-3TW93 heart female 40-49 years	6/726	0.1663197695391757	0.5225884388714409	0	0	1.6647569444444446	2.9863126265868503	CFD;IL33;TNXB;CFH;PI15;CCDC141
GTEX-U412-0826-SM-3DB9K lung male 60-69 years	10/1384	0.16763821479859947	0.5259901061302662	0	0	1.4654135814188975	2.6171511433629155	CCBE1;IGSF10;EDNRB;TNXB;ABCA6;C1QTNF7;P2RY14;MAMDC2;PIEZO2;PKHD1L1
GTEX-SIU8-0526-SM-2XCDP muscle male 50-59 years	7/888	0.16777111692202673	0.5259901061302662	0	0	1.5905251209749687	2.839333280280518	CECR2;KRT2;SYNPO2;ITGB6;SOX6;CCDC141;TTN
GTEX-RWS6-0226-SM-2XCA9 lung female 60-69 years	8/1060	0.17325178588659068	0.5425766686437357	0	0	1.5246339292937465	2.6726975071822205	CCBE1;IGSF10;EDNRB;MMRN1;MAOA;MAMDC2;ITGB6;PKHD1L1
GTEX-QEL4-0426-SM-3GACZ nerve male 50-59 years	11/1565	0.1734603244803825	0.5426341071738282	0	0	1.4269025697597126	2.4996570297559746	MFAP5;ABCA10;PLCB4;ABCA6;SCN9A;FGL2;ABCA9;APOD;ABCA8;MEOX2;GLDN
GTEX-X4XX-0011-R1B-SM-3P622 brain male 60-69 years	9/1231	0.17599577027287203	0.5499626862962802	0	0	1.4790137796314873	2.569483712796918	NTRK2;DTNA;TMEM132A;PIEZO2;LSAMP;TPPP;SCN3B;ZDHHC11B;APBA2
GTEX-S4P3-0926-SM-4AD54 ovary female 50-59 years	13/1917	0.17686469721694104	0.5520732835447842	0	0	1.3804291379473137	2.391414386317124	CCBE1;TNXB;ABCA6;FAM189A2;CPED1;IGSF10;ABCA10;PDGFD;LEPR;CDH23;ZNF469;ZFPM2;MATN2
GTEX-QVJO-0526-SM-447CE blood vessel female 60-69 years	8/1068	0.17822178118305382	0.5557013570658498	0	0	1.5124849458048977	2.608622931242502	PTGIS;PDGFD;OMD;FGL2;CSPG4;CNTN3;GGTA1P;ZNF385D
GTEX-RNOR-0008-SM-48FEY skin female 50-59 years	7/905	0.17921133644115264	0.5581767935224984	0	0	1.55902004454343	2.6802509205708342	COLEC12;CCBE1;SRPX;CCDC80;CNTN3;ZNF469;DCN
GTEX-SNMC-1626-SM-4DM52 nerve male 20-29 years	10/1409	0.1811211799739483	0.5635100615765262	0	0	1.43728439568636	2.455728263950416	MFAP5;ABCA10;NRN1;SCN9A;ABCA9;APOD;KCTD12;ABCA8;MEOX2;GLDN
GTEX-WFON-0426-SM-3GIL4 lung male 40-49 years	8/1073	0.18136058718442669	0.5636402562496398	0	0	1.5049845170312657	2.569411959270197	IGSF10;EDNRB;MAOA;MAMDC2;PIEZO2;ITGB6;PKHD1L1;CCDC141
GTEX-NPJ8-0011-R2a-SM-2TC6M brain male 40-49 years	4/435	0.18216818091170026	0.565084983909207	0	0	1.8435531985415976	3.139248378801465	NTRK2;DTNA;CHI3L1;KCTD12
GTEX-NL4W-0011-R8a-SM-2I3G4 brain male 50-59 years	10/1411	0.18222158611863667	0.565084983909207	0	0	1.4350774291655028	2.4432649963856945	DTNA;GALNT16;SCN9A;STMN2;ADAM22;LSAMP;CHI3L1;SCN3B;APBA2;SDK2
GTEX-WY7C-2726-SM-3NB3P breast male 50-59 years	6/751	0.18506058375971943	0.5732658474120299	0	0	1.606795302013423	2.7107794083169843	AR;ABLIM3;MAOA;ABCA6;ADH1B;IGF1
GTEX-P78B-1726-SM-3P5ZV colon female 40-49 years	6/753	0.18659560163550704	0.5773939820673553	0	0	1.6023259705488622	2.6900033653411306	ITIH5;C1QTNF7;SYNPO2;SEMA3A;PIEZO2;FOXP2
GTEX-XOT4-0008-SM-4B664 skin female 60-69 years	7/919	0.18887995739001204	0.5838293807515756	0	0	1.5339566020313942	2.556558971550699	CCBE1;CCDC80;STMN2;LEPR;SVEP1;ZNF469;ABCA8
GTEX-WFON-0226-SM-3GIKR heart male 40-49 years	5/597	0.1893695155702844	0.5847091211277288	0	0	1.6810044580663137	2.797283980754017	IGSF10;CFH;PKHD1L1;CCDC141;TTN
GTEX-WH7G-1326-SM-4LVMS colon male 40-49 years	6/757	0.1896809305854364	0.5850375080651352	0	0	1.593458721704394	2.648984790766072	SYNM;MAOA;P2RY14;SCN9A;CYP3A5;FOXP2
GTEX-X5EB-0008-SM-46MU3 skin male 40-49 years	10/1425	0.19001244659489955	0.5854271167767261	0	0	1.4198033492087878	2.3578187235897374	COLEC12;CCBE1;CCDC80;CXCL12;PDGFD;STMN2;SVEP1;CNTN3;ZNF469;DCN
GTEX-Q734-1926-SM-2I5EV skin female 40-49 years	7/921	0.1902788291809818	0.5856154257317595	0	0	1.5304387884371762	2.539403149870237	CD200R1;CCDC80;DCT;CCL21;KRT2;PI15;SLC52A1
GTEX-NPJ8-0011-R4a-SM-2HML3 brain male 40-49 years	5/599	0.19112417905236082	0.5875832789185188	0	0	1.675170953521469	2.7721263487368963	NTRK2;DTNA;TMEM132A;LSAMP;CHI3L1
GTEX-RNOR-0926-SM-2TF56 thyroid female 50-59 years	14/2127	0.19308473883286942	0.5929717544565947	0	0	1.3390590715484232	2.202251532155851	ITIH5;NTRK2;CCL21;OMD;FAM189A2;IGSF10;ABCA10;MMRN1;C1QTNF7;PKHD1L1;ZFPM2;ANGPTL1;CDON;MATN2
GTEX-NPJ8-0011-R3a-SM-2HMIW brain male 40-49 years	9/1262	0.19432532538359815	0.5960388755041925	0	0	1.4400278042375718	2.359084638292002	NTRK2;DTNA;PIEZO2;PI15;CHI3L1;TPPP;SCN3B;ZDHHC11B;APBA2
GTEX-RM2N-0426-SM-2TF4T lung male 50-59 years	7/927	0.19450129446000816	0.5960388755041925	0	0	1.5199771167048055	2.4886835529531988	COLEC12;IGSF10;EDNRB;P2RY14;MAMDC2;KCTD12;ITGB6
GTEX-VUSG-0926-SM-3GIK6 lung male 50-59 years	12/1780	0.19504604830693756	0.597066926845164	0	0	1.3672699849170438	2.23482959312157	COLEC12;IGSF10;IL33;CD200R1;EDNRB;SEMA3A;P2RY14;MAMDC2;PIEZO2;SVEP1;KCTD12;ITGB6
GTEX-POYW-0726-SM-2XCEO adipose tissue male 60-69 years	11/1607	0.1954549481427584	0.5976773494654767	0	0	1.386171472637638	2.262821479652374	TGFBR3;SRPX;KLF11;MMRN1;ADH1B;PDGFD;ABCA9;CHI3L1;SVEP1;MEOX2;CDON
GTEX-X62O-0826-SM-46MW8 heart male 50-59 years	6/766	0.19669602728776153	0.6008284430963423	0	0	1.5738486842105264	2.5592286574815324	CCDC80;OMD;IGF1;CCDC141;ZDHHC11B;SDK2
GTEX-PLZ4-0926-SM-2S1OI muscle female 50-59 years	7/932	0.1980492133663172	0.6041335968598733	0	0	1.5113627311522049	2.4472585759115106	CECR2;ZBTB16;SYNPO2;PDK4;FAM189A2;SOX6;TTN
GTEX-QDVN-0226-SM-48TZ9 blood vessel male 50-59 years	5/607	0.19820155859125183	0.6041335968598733	0	0	1.652224543617495	2.6740771679626443	PTGIS;PDGFD;OMD;CSPG4;ZNF385D
GTEX-W5WG-1026-SM-4LMIF vagina female 50-59 years	5/609	0.19998527927241513	0.6089199591933836	0	0	1.6465829180036868	2.650194173154809	CFD;TGFBR3;MFAP5;AR;MATN2
GTEX-WHSE-0011-R1A-SM-3P5ZK brain male 20-29 years	14/2146	0.20207469186195615	0.6146259017933485	0	0	1.3257078287566093	2.119963103535341	NRN1;DTNA;GALNT16;TMEM132A;STMN2;ADAM22;LSAMP;SOBP;AFF3;ZDHHC11B;TPPP;ZFPM2;SCN3B;APBA2
GTEX-TML8-1126-SM-4DXSS vagina female 40-49 years	7/938	0.20234108268754813	0.614780733660889	0	0	1.5011476058567472	2.398534361264332	CFD;AR;GJB2;C1QTNF7;PI15;FOXP2;SDK2
GTEX-XQ8I-0726-SM-4BOPU nerve male 50-59 years	10/1447	0.20255846226590546	0.6147864817496045	0	0	1.3964025294242233	2.229673246741869	CFD;MFAP5;ABCA10;ABCA6;ZBTB16;SCN9A;ABCA9;APOD;ABCA8;MEOX2
GTEX-WYBS-0626-SM-3NMAS skin female 60-69 years	10/1456	0.20779427573214904	0.6300075118637846	0	0	1.3870346984184256	2.179318277452471	KLF11;GJB2;DCT;MMRN1;KRT2;ZBTB16;SLC52A1;SVEP1;SOX6;FOXP2
GTEX-S7SE-0726-SM-2XCD7 thyroid male 50-59 years	14/2160	0.20882462430630847	0.6319515774896126	0	0	1.3160213505041092	2.0612322550633637	COLEC12;ITIH5;NTRK2;TNXB;CCL21;FAM189A2;FOXP2;ABCA10;MMRN1;LEPR;PKHD1L1;CD34;CDON;MATN2
GTEX-QEG4-0526-SM-48TZD lung male 30-39 years	10/1458	0.20896573088728917	0.6319515774896126	0	0	1.3849687725198174	2.1682863461235833	CCBE1;IGSF10;EDNRB;TNXB;C1QTNF7;LEPR;PIEZO2;FAM189A2;PKHD1L1;AFF3
GTEX-TSE9-0011-R10A-SM-3DB7O brain female 60-69 years	12/1807	0.20909999619705372	0.6319515774896126	0	0	1.344698235840297	2.1043756754222027	NTRK2;NRN1;DTNA;TMEM132A;STMN2;ADAM22;LSAMP;CNTN3;TPPP;SCN3B;SOBP;APBA2
GTEX-WRHU-0226-SM-3MJFV lung female 50-59 years	10/1459	0.2095525307133386	0.632649068915508	0	0	1.38393794821016	2.1627916923125157	COLEC12;IGSF10;EDNRB;TNXB;MMRN1;ZBTB16;LEPR;PIEZO2;ITGB6;CD34
GTEX-S4Z8-0526-SM-4AD4T liver male 60-69 years	7/949	0.2103043761885886	0.6342477645518428	0	0	1.4827578500391105	2.311915131182907	AR;CFH;ABLIM3;ADH1B;LEPR;CHI3L1;CYP3A5
GTEX-VUSH-0008-SM-47JWK skin male 30-39 years	8/1120	0.21202749065970652	0.638769198365515	0	0	1.4377774376243686	2.230049367623304	COLEC12;CCBE1;SRPX;CCDC80;CXCL12;CHI3L1;SVEP1;ZNF469
GTEX-S7PM-0011-R6A-SM-3NM8F brain male 60-69 years	3/312	0.2132484135715089	0.6417697509699524	0	0	1.9210552123173483	2.968601878290544	NTRK2;EDNRB;DTNA
GTEX-SIU7-0226-SM-4BRX2 blood vessel male 50-59 years	7/955	0.21469828243965047	0.6454522653322685	0	0	1.4729069509216077	2.2660991204060332	CFD;SRPX;CFH;ADH1B;PDGFD;OMD;LILRB5
GTEX-OHPL-0008-SM-4E3I9 skin female 60-69 years	8/1125	0.21540694069336871	0.646901054524401	0	0	1.4309605897255187	2.1968483207817475	CCBE1;SRPX;CCDC80;CXCL12;CHI3L1;SVEP1;ZNF469;MEOX2
GTEX-OIZH-3026-SM-3NB1G blood vessel male 50-59 years	5/629	0.2181217402192122	0.6543652206576367	0	0	1.5921556965371397	2.4243785530775717	CPED1;PTGIS;OMD;CSPG4;ZNF385D
GTEX-WOFM-1626-SM-3MJFX nerve male 20-29 years	9/1305	0.22106677764262014	0.6625036939226842	0	0	1.3890382317801673	2.0964621543389668	MFAP5;ABCA10;FGL2;ABCA9;APOD;ABCA8;CHRDL1;GLDN;SDK2
GTEX-U8XE-1226-SM-4E3HN blood vessel male 30-39 years	7/965	0.22209762109586	0.6648945571736501	0	0	1.4567629930776838	2.191901333823928	IL33;PTGIS;FGL2;PI15;CSPG4;ZNF385D;TBX18
GTEX-TMZS-0326-SM-3DB9P muscle male 60-69 years	6/798	0.22240831642059822	0.6651267575974493	0	0	1.5077335858585859	2.266485923097546	CECR2;KRT2;FAM189A2;ITGB6;SOX6;TTN
GTEX-U3ZH-0526-SM-3DB75 lung male 30-39 years	11/1656	0.22264621630882486	0.6651410001351595	0	0	1.3412806038945857	2.014833149624739	COLEC12;CCBE1;IGSF10;ABCA10;CD200R1;ABCA6;C1QTNF7;P2RY14;LEPR;PIEZO2;MEOX2
GTEX-RNOR-1426-SM-48FDJ liver female 50-59 years	9/1309	0.2236268759368189	0.6673718379160506	0	0	1.3844665012406947	2.073621180747532	AR;TENM1;CECR2;CXCL12;CFH;ADH1B;SCN9A;CDH23;CYP3A5
GTEX-S7SF-1826-SM-3K2AD adipose tissue female 20-29 years	8/1138	0.22429168711754613	0.6686564089303648	0	0	1.4135191112784786	2.1129395337594943	TGFBR3;KLF11;EDNRB;CXCL12;MAOA;ADH1B;CNTNAP3B;PDK4
GTEX-XPVG-1026-SM-4B64Y lung male 50-59 years	6/801	0.22487642968462956	0.6696998474846014	0	0	1.501808176100629	2.2410045115927573	IGSF10;EDNRB;MAMDC2;ITGB6;PKHD1L1;CCDC141
GTEX-R55E-0011-R8A-SM-2TC66 brain male 20-29 years	12/1839	0.22632683262317915	0.6733164269801148	0	0	1.3188104360518154	1.9594557897280291	DTNA;SCN9A;STMN2;PIEZO2;ADAM22;LSAMP;TPPP;SOX6;SCN3B;ZDHHC11B;APBA2;GLDN
GTEX-Q2AG-0426-SM-2S1PU muscle female 40-49 years	7/971	0.2265815649573132	0.673372088357515	0	0	1.4472373880759992	2.1486414060191787	CECR2;SYNM;SYNPO2;ITGB6;SOX6;CCDC141;TTN
GTEX-OHPL-1626-SM-2HMIR muscle female 60-69 years	6/804	0.2273538081039107	0.6749640109474061	0	0	1.4959273182957393	2.2158391223201184	CECR2;SYNM;SYNPO2;PDK4;CCDC141;TTN
GTEX-XBEC-0008-SM-4AT3X skin male 50-59 years	7/973	0.22808341594715933	0.6764069705894404	0	0	1.4440884820747522	2.1344261106467886	CCBE1;CCDC80;SVEP1;CNTN3;ZNF469;ABCA8;DCN
GTEX-S3XE-0326-SM-4AD6L blood vessel male 50-59 years	5/640	0.2283140247730919	0.6764069705894404	0	0	1.5636821170549557	2.309610551251863	PDGFD;OMD;FGL2;CSPG4;ZNF385D
GTEX-NL3H-0011-R5a-SM-2I3GB brain male 60-69 years	6/806	0.22901046895119917	0.6777664604956134	0	0	1.49203125	2.199235502420144	NTRK2;EDNRB;DTNA;TMEM132A;LSAMP;TPPP
GTEX-X3Y1-0626-SM-3P5YS lung male 40-49 years	10/1496	0.23174947145269395	0.685161908864804	0	0	1.3467727778102874	1.9691142632881893	IGSF10;CD200R1;MMRN1;CCL21;ABCA6;MAMDC2;CDH23;SLC52A1;ITGB6;PKHD1L1
GTEX-R55E-2526-SM-2TC6H brain male 20-29 years	17/2750	0.23253004135823024	0.6867579792909222	0	0	1.256128796194658	1.832360109938111	COLEC12;TENM1;NRN1;OMD;TMEM132A;STMN2;ADAM22;SOBP;AFF3;ZDHHC11B;CECR2;GJB2;PLCB4;ABLIM3;CDH23;ZFPM2;APBA2
GTEX-REY6-0826-SM-2TF4S muscle male 60-69 years	6/811	0.23316956807557138	0.6876374137928611	0	0	1.4823757763975156	2.158323313669547	CECR2;SYNM;ZBTB16;PDK4;SOX6;TTN
GTEX-PWOO-0426-SM-48TZF blood vessel female 40-49 years	3/327	0.23330985508289154	0.6876374137928611	0	0	1.8307145529367752	2.6643997331679428	IL33;CFH;PI15
GTEX-WHSE-2926-SM-3NMBG brain male 20-29 years	19/3118	0.23378450329359604	0.6879108769586599	0	0	1.240901651135034	1.8034712570499332	TENM1;NRN1;DTNA;GALNT16;TMEM132A;STMN2;ADAM22;LSAMP;SOBP;AFF3;ZDHHC11B;CECR2;PLCB4;ABLIM3;CDH23;ZNF385D;ZFPM2;APBA2;CDON
GTEX-OHPL-2026-SM-3TW8R uterus female 60-69 years	8/1152	0.23401251654328045	0.6879108769586599	0	0	1.3951792887963101	2.0263314379805846	AR;PTGIS;MAMDC2;PI15;CHI3L1;ZFPM2;ANGPTL1;CDON
GTEX-SJXC-0526-SM-2XCFG muscle male 60-69 years	7/981	0.2341259942260283	0.6879108769586599	0	0	1.4316221765913757	2.0785663279787725	CECR2;PDK4;ITGB6;SOX6;ZFPM2;CCDC141;TTN
GTEX-QMR6-0011-R4A-SM-32PKU brain male 50-59 years	8/1154	0.23541366377904765	0.6909826983144269	0	0	1.39259589320857	2.014266075448558	NTRK2;DTNA;PIEZO2;ADAM22;TPPP;SCN3B;ZDHHC11B;GLDN
GTEX-OIZH-0526-SM-2HMKV lung male 50-59 years	7/985	0.23716794285749523	0.6954163833221314	0	0	1.4254655042514262	2.051226000493952	IGSF10;EDNRB;MAOA;MAMDC2;PIEZO2;ITGB6;CCDC141
GTEX-QEG4-0626-SM-2S1OY muscle male 30-39 years	6/817	0.23819260745553963	0.6977038080807542	0	0	1.470946362515413	2.1103309398976684	CECR2;SYNM;SYNPO2;ITGB6;CCDC141;TTN
GTEX-PW2O-0526-SM-2I3DX lung male 20-29 years	7/988	0.2394582328660464	0.700691629094185	0	0	1.420880948548742	2.0309735108949307	COLEC12;IGSF10;PIEZO2;CDH23;FAM189A2;ITGB6;LILRB5
GTEX-RM2N-1926-SM-48FCU liver male 50-59 years	7/990	0.2409892365865853	0.7044490696532048	0	0	1.4178401242169514	2.017590761560418	AR;TENM1;CFH;ABLIM3;LEPR;CHI3L1;CYP3A5
GTEX-Q2AH-0626-SM-48TZJ blood vessel male 40-49 years	4/491	0.24167211077930184	0.7052451746243811	0	0	1.6268700498679964	2.310437546793292	CFH;MMRN1;IGF1;LILRB5
GTEX-X4EO-0326-SM-3P5YO skin female 60-69 years	7/991	0.2417559694295986	0.7052451746243811	0	0	1.4163243474540008	2.0109347736654235	CFD;CNTNAP3;CCDC80;DCT;KRT2;SLC52A1;DCN
GTEX-R55E-0526-SM-2TC6B muscle male 20-29 years	6/823	0.24324956967411226	0.707555274880532	0	0	1.4596848225214198	2.063508741295868	CECR2;SYNM;SYNPO2;ITGB6;CCDC141;TTN
GTEX-Q2AH-1826-SM-2S1Q2 muscle male 40-49 years	6/823	0.24324956967411226	0.707555274880532	0	0	1.4596848225214198	2.063508741295868	CECR2;SYNM;PDK4;SOX6;SCN3B;TTN
GTEX-QDT8-0126-SM-48TZ1 skin female 30-39 years	7/993	0.2432918768516656	0.707555274880532	0	0	1.4133020177217892	1.997693098459255	CFD;TNXB;DCT;KRT2;SLC52A1;CD34;LILRB5
GTEX-S4P3-1126-SM-4AD52 vagina female 50-59 years	6/826	0.24579040023939078	0.7133672552217517	0	0	1.4541158536585366	2.0405260790097546	CFD;AR;GJB2;C1QTNF7;CYP3A5;MATN2
GTEX-PWN1-2526-SM-48TDS vagina female 40-49 years	6/826	0.24579040023939078	0.7133672552217517	0	0	1.4541158536585366	2.0405260790097546	CFD;AR;GJB2;KRT2;ZNF469;MATN2
GTEX-PWOO-2326-SM-2S1PQ muscle female 40-49 years	7/997	0.24637334501866065	0.7143324729047142	0	0	1.4072939925571504	1.9714883301169095	CECR2;SYNPO2;PDK4;CHI3L1;CSPG4;SCN3B;TTN
GTEX-P78B-2226-SM-3P5ZZ vagina female 40-49 years	6/829	0.24833926473197743	0.719301443939423	0	0	1.4485874848116647	2.0178236474566313	CFD;AR;GJB2;C1QTNF7;FOXP2;MATN2
GTEX-U8XE-0008-SM-4E3K4 skin male 30-39 years	8/1174	0.2495883107994297	0.7221860554875994	0	0	1.367249370460932	1.897663475612552	COLEC12;CCBE1;CCDC80;CXCL12;SVEP1;CNTN3;ZNF469;DCN
GTEX-XV7Q-2526-SM-4BRV9 skin female 40-49 years	7/1005	0.2525739806623445	0.7300846675072633	0	0	1.3954224237949584	1.9201725339591436	CFD;TNXB;DCT;KRT2;ABCA9;SLC52A1;LILRB5
GTEX-SSA3-0326-SM-32QPS muscle male 60-69 years	8/1180	0.25389628171287226	0.7331640604522517	0	0	1.359814102098613	1.8640731973801494	CECR2;ABCA10;SYNPO2;PDK4;FAM189A2;SOX6;CCDC141;TTN
GTEX-N7MT-1426-SM-3LK5M blood vessel female 60-69 years	7/1008	0.25491184001731215	0.7353523554796679	0	0	1.3910195068089806	1.9012976515991447	PTGIS;ZBTB16;OMD;FGL2;CSPG4;GGTA1P;ZNF385D
GTEX-U3ZG-0326-SM-47JXN muscle male 50-59 years	6/838	0.25603256352553166	0.7373148157770223	0	0	1.4322415865384615	1.95135846810502	CECR2;PDK4;FAM189A2;ITGB6;SOX6;TTN
GTEX-NPJ8-0011-R7a-SM-2HMJV brain male 40-49 years	4/504	0.25610900190502245	0.7373148157770223	0	0	1.5835102040816327	2.1569818075538256	NTRK2;DTNA;LSAMP;CHI3L1
GTEX-RTLS-0926-SM-2TF5X lung female 60-69 years	9/1359	0.2565673702942447	0.7378898260579436	0	0	1.3296057347670251	1.8087477713019253	IGSF10;KLF11;EDNRB;ABCA6;ZBTB16;MAMDC2;LEPR;SVEP1;ZDHHC11B
GTEX-U3ZH-1426-SM-4DXSR breast male 30-39 years	14/2256	0.2577680847984434	0.7405965215810261	0	0	1.252858648933582	1.6984941991000944	IL33;FAM189A2;AFF3;MEOX2;AR;IGSF10;ABCA10;CXCL12;CNTNAP3B;PI15;APOD;KCTD12;ITGB6;CD34
GTEX-WZTO-0011-R1B-SM-3NMAR brain male 40-49 years	12/1896	0.25841438999050875	0.7417064936045488	0	0	1.2748761500353858	1.7251507026181339	NTRK2;NRN1;DTNA;STMN2;PIEZO2;ADAM22;LSAMP;TPPP;SCN3B;SOBP;APBA2;GLDN
GTEX-P4QS-0008-SM-48TDY skin male 60-69 years	7/1014	0.259607580657669	0.7443823393128941	0	0	1.3822923744316102	1.8641375084177034	CCBE1;CCDC80;CXCL12;SVEP1;CNTN3;ZNF469;ABCA8
GTEX-VUSG-2226-SM-4KKZO breast male 50-59 years	10/1544	0.2618407621546506	0.7500318217140745	0	0	1.3012300889972224	1.7436727017429867	AR;IGSF10;SRPX;NRN1;MMRN1;LEPR;PI15;SVEP1;AFF3;DCN
GTEX-TML8-0326-SM-4GICN lung female 40-49 years	7/1018	0.2627525464266677	0.7518886809982777	0	0	1.376531834036129	1.83979340592628	COLEC12;IGSF10;EDNRB;CCL21;MAMDC2;PIEZO2;ITGB6
GTEX-NL4W-0011-R5a-SM-2I3GD brain male 50-59 years	8/1193	0.26331312119287364	0.7527378103840365	0	0	1.3439626537391147	1.793399059577209	NTRK2;DTNA;GALNT16;TMEM132A;LSAMP;CHI3L1;ZNF469;TPPP
GTEX-S32W-1626-SM-4AD6G cervix uteri female 50-59 years	6/848	0.2646589583891059	0.7550720082841192	0	0	1.4144893111638954	1.8802993568649196	TGFBR3;COLEC12;AR;MMRN1;PI15;CDON
GTEX-NPJ8-0526-SM-3MJHN blood vessel male 40-49 years	6/848	0.2646589583891059	0.7550720082841192	0	0	1.4144893111638954	1.8802993568649196	PTGIS;PDGFD;ZBTB16;CSPG4;GGTA1P;ZNF385D
GTEX-X4XX-0011-R5A-SM-46MWN brain male 60-69 years	9/1372	0.26539414268386263	0.7559646565013056	0	0	1.3160012306818452	1.7457272554040777	NTRK2;DTNA;TMEM132A;PIEZO2;LSAMP;ZNF469;TPPP;ZDHHC11B;APBA2
GTEX-XV7Q-1626-SM-4BRWC vagina female 40-49 years	8/1196	0.2655017826198066	0.7559646565013056	0	0	1.340353893545383	1.777488500491159	CFD;AR;CD200R1;CCDC80;IGF1;ZNF385D;SDK2;MATN2
GTEX-XMD1-0011-R3B-SM-4AT5R brain male 60-69 years	7/1022	0.2659087793595666	0.7563686415880793	0	0	1.3708166969147006	1.815786488680634	NTRK2;DTNA;PIEZO2;LSAMP;CHI3L1;TPPP;APBA2
GTEX-WHSE-0011-R4A-SM-3P5ZN brain male 20-29 years	11/1730	0.26645945045614816	0.7571800917842537	0	0	1.2783371369758805	1.6906433080740177	NTRK2;NRN1;DTNA;TMEM132A;STMN2;LSAMP;CHI3L1;TPPP;SCN3B;APBA2;SDK2
GTEX-U8XE-0726-SM-3DB8O muscle male 30-39 years	7/1025	0.2682831875198867	0.7616039144221262	0	0	1.366559818012615	1.797999406145311	CECR2;SYNM;DTNA;FAM189A2;ITGB6;CCDC141;TTN
GTEX-U8XE-0526-SM-3DB8R nerve male 30-39 years	9/1378	0.2695011922425569	0.7643010948986232	0	0	1.3098093734536629	1.717399082620965	EDNRB;SCN9A;LEPR;PI15;CHI3L1;APOD;ABCA8;GLDN;SDK2
GTEX-WK11-0526-SM-3NB3O lung male 50-59 years	11/1736	0.27013956744121054	0.7648073620001729	0	0	1.2734702978181238	1.6667389852774397	COLEC12;CCBE1;IGSF10;IL33;CD200R1;TNXB;CCL21;C1QTNF7;LEPR;PIEZO2;ZDHHC11B
GTEX-T2IS-0526-SM-32QP9 lung female 20-29 years	10/1557	0.27021585029659106	0.7648073620001729	0	0	1.2893819735251961	1.68720040126213	CCBE1;IGSF10;EDNRB;TNXB;C1QTNF7;P2RY14;MAMDC2;LEPR;PIEZO2;KCTD12
GTEX-N7MS-0011-R4a-SM-2HMKW brain male 60-69 years	8/1203	0.2706304585603288	0.7652217029461031	0	0	1.332003917030179	1.740930465187388	DTNA;PIEZO2;ADAM22;LSAMP;TPPP;ZDHHC11B;APBA2;GLDN
GTEX-RNOR-0526-SM-2TF4O muscle female 50-59 years	6/856	0.27161578206176956	0.7672473526952758	0	0	1.4005882352941177	1.825480174485793	CECR2;SYNM;SYNPO2;ITGB6;CCDC141;TTN
GTEX-OHPM-0326-SM-33HCA heart male 50-59 years	5/687	0.2733176754932078	0.7712911257983401	0	0	1.452368715421592	1.8838972543946435	GALNT16;KRT2;PDK4;CCDC141;TTN
GTEX-TSE9-0426-SM-3DB81 blood vessel female 60-69 years	9/1384	0.2736283951831765	0.771404952033204	0	0	1.3036715542521995	1.6895378862937567	TGFBR3;KLF11;MMRN1;ZBTB16;MAMDC2;KCTD12;PKHD1L1;CHRDL1;TBX18
GTEX-U3ZM-0426-SM-3DB73 lung male 40-49 years	6/861	0.27598754520686203	0.7772823964323281	0	0	1.39203216374269	1.792101567748202	COLEC12;EDNRB;MAOA;MAMDC2;ITGB6;CCDC141
GTEX-UJMC-0426-SM-4IHJF blood vessel male 50-59 years	5/690	0.2762580967340977	0.7772823964323281	0	0	1.4457822259011213	1.8598827620825173	KRT2;OMD;CHI3L1;ZNF469;GLDN
GTEX-NPJ8-1526-SM-2D7VU brain male 40-49 years	13/2109	0.27682005421224776	0.778096172086249	0	0	1.2405973925722618	1.593407917132805	NTRK2;DTNA;GALNT16;TMEM132A;STMN2;ADAM22;SOBP;ZDHHC11B;CECR2;PIEZO2;TPPP;SCN3B;APBA2
GTEX-OIZG-1326-SM-2HMIQ muscle male 50-59 years	7/1038	0.27864103052937045	0.7824437599412342	0	0	1.3483996120271582	1.7230267632913887	CECR2;SYNM;SYNPO2;FAM189A2;SOX6;CCDC141;TTN
GTEX-WWYW-0011-R7A-SM-3NB3H brain female 50-59 years	8/1215	0.2794907436885424	0.7840581039758224	0	0	1.3179149993830317	1.6800597278999674	NTRK2;EDNRB;DTNA;GALNT16;TMEM132A;LSAMP;CHI3L1;TPPP
GTEX-U412-0326-SM-3DB9L muscle male 60-69 years	5/695	0.28117396200849487	0.7874318592625648	0	0	1.434932018526819	1.820615513573432	CECR2;PDK4;SOX6;CCDC141;TTN
GTEX-NPJ8-1726-SM-2YUNB nerve male 40-49 years	9/1395	0.2812453784046805	0.7874318592625648	0	0	1.2925569054601314	1.6396443132898872	ABCA10;TNXB;ABCA6;ABCA9;SVEP1;APOD;ABCA8;IGF1;MEOX2
GTEX-R55G-0526-SM-2TC5O heart female 40-49 years	6/868	0.282137130813585	0.7891541511874097	0	0	1.3802204176334107	1.746478532634866	CCDC80;CXCL12;GALNT16;ABLIM3;CCDC141;TTN
GTEX-S7SE-0011-R2A-SM-2XCDC brain male 50-59 years	10/1576	0.2826117955838444	0.7896748663041471	0	0	1.2724193458826143	1.6079322406192673	NTRK2;EDNRB;DTNA;SCN9A;STMN2;PIEZO2;ADAM22;TPPP;APBA2;GLDN
GTEX-TKQ2-0826-SM-33HB6 muscle male 50-59 years	5/697	0.2831454298874243	0.7896748663041471	0	0	1.430635838150289	1.80516861349322	CECR2;FAM189A2;ITGB6;CCDC141;TTN
GTEX-TSE9-0008-SM-4DXT8 skin female 60-69 years	11/1757	0.2831536586852935	0.7896748663041471	0	0	1.2566997721636897	1.5856604982329134	COLEC12;CCBE1;AR;SRPX;CCDC80;CXCL12;SEMA3A;SVEP1;CNTN3;ZNF469;DCN
GTEX-XMD1-0526-SM-4AT4Z nerve male 60-69 years	10/1579	0.28458507484969897	0.7928918149865148	0	0	1.269778590628204	1.595760007053809	ABCA10;NRN1;PLCB4;CFH;ABCA6;SCN9A;ABCA9;APOD;KCTD12;ABCA8
GTEX-NPJ7-0011-R10A-SM-2I3E5 brain female 60-69 years	14/2306	0.2848881406640962	0.7929618198191867	0	0	1.222056957004601	1.5344864067651436	NTRK2;NRN1;DTNA;GALNT16;TMEM132A;STMN2;ADAM22;LSAMP;SOBP;ZDHHC11B;CNTN3;TPPP;SCN3B;APBA2
GTEX-QESD-1626-SM-2S1RB muscle male 20-29 years	6/872	0.2856657721487157	0.794351313781955	0	0	1.3735565819861433	1.7209740672937504	CECR2;SYNM;ITGB6;SOX6;CCDC141;TTN
GTEX-OXRN-0011-R5A-SM-2I5EF brain male 50-59 years	5/700	0.286107921137235	0.7948061334026596	0	0	1.4242379292442335	1.7822716797843212	NTRK2;EDNRB;DTNA;LSAMP;CHI3L1
GTEX-WVLH-0011-R7A-SM-3MJFB brain male 50-59 years	4/531	0.28662376207223395	0.7954645848172017	0	0	1.5002904387561475	1.8747402130622475	NTRK2;EDNRB;TMEM132A;LSAMP
GTEX-WQUQ-1326-SM-3MJFF heart male 60-69 years	4/534	0.2900504976735153	0.8036556826125688	0	0	1.491567192914902	1.846113074514039	CFH;ABCA8;PKHD1L1;CCDC141
GTEX-XV7Q-1426-SM-4BRWA ovary female 40-49 years	14/2316	0.290427703813934	0.8036556826125688	0	0	1.2160571834768186	1.503533833441556	TNXB;CFH;ABCA6;ABCA9;ABCA8;AFF3;DCN;TGFBR3;IGSF10;ABCA10;LEPR;CDH23;ZNF469;ZFPM2
GTEX-U3ZM-1126-SM-4DXUB colon male 40-49 years	6/878	0.290977677526587	0.8036556826125688	0	0	1.3636754587155964	1.6834692508758438	MAOA;SCN9A;PI15;SLC52A1;CYP3A5;FOXP2
GTEX-T6MN-0726-SM-32PML breast male 50-59 years	14/2317	0.29098363832414426	0.8036556826125688	0	0	1.2154600718430506	1.500471163763515	CCL21;ABCA9;ABCA8;IGF1;AFF3;DCN;AR;IGSF10;ABCA10;CCDC80;MMRN1;PI15;CD34;CDON
GTEX-Q2AG-0011-R4A-SM-2HMKA brain female 40-49 years	14/2317	0.29098363832414426	0.8036556826125688	0	0	1.2154600718430506	1.500471163763515	NTRK2;NRN1;DTNA;GALNT16;TMEM132A;STMN2;ADAM22;LSAMP;SOBP;CNTN3;ZNF469;TPPP;SCN3B;APBA2
GTEX-T2IS-0008-SM-4DM75 skin female 20-29 years	11/1773	0.29320077583616005	0.8089959511224029	0	0	1.244190542714947	1.5264944690273612	COLEC12;CCBE1;AR;SRPX;CCDC80;CXCL12;ABLIM3;SEMA3A;CNTN3;ZNF469;TBX18
GTEX-WVLH-0011-R4A-SM-3MJFS brain male 50-59 years	12/1957	0.2944788575518909	0.8113418088608949	0	0	1.2307112253641816	1.504603632635263	NTRK2;EDNRB;NRN1;DTNA;TMEM132A;STMN2;ADAM22;LSAMP;TPPP;SCN3B;SOBP;APBA2
GTEX-QDVN-2426-SM-2S1Q4 muscle male 50-59 years	7/1058	0.294777612745515	0.8113418088608949	0	0	1.321338074014723	1.6140594648712647	CECR2;ZBTB16;SYNPO2;PDK4;CHI3L1;SCN3B;TTN
GTEX-XV7Q-0326-SM-4BRVM thyroid female 40-49 years	10/1595	0.29517874233614344	0.8113418088608949	0	0	1.2558633932245233	1.5323721110179183	CFD;ABCA10;MMRN1;CCL21;LEPR;FAM189A2;APOD;ABCA8;PKHD1L1;CDON
GTEX-XMD1-0011-R10A-SM-4AT4A brain male 60-69 years	8/1236	0.2951885024877704	0.8113418088608949	0	0	1.2939219627139789	1.5787674124803104	NTRK2;DTNA;PIEZO2;ADAM22;LSAMP;CHI3L1;TPPP;APBA2
GTEX-OXRN-2426-SM-2I5EQ brain male 50-59 years	10/1596	0.2958446059567765	0.8123625224202919	0	0	1.2550030155162015	1.5284944553522724	NTRK2;NRN1;DTNA;TMEM132A;STMN2;ADAM22;LSAMP;SCN3B;SOBP;APBA2
GTEX-U8XE-1026-SM-4E3HM blood vessel male 30-39 years	7/1061	0.2972174087769148	0.8153473723466711	0	0	1.3173674223509437	1.5983505534929328	IL33;PTGIS;CFH;LEPR;PI15;ZNF385D;TBX18
GTEX-VUSG-2626-SM-4KKZI muscle male 50-59 years	6/886	0.29809369223335674	0.8169657098383927	0	0	1.3507102272727274	1.6348286636319767	CECR2;FAM189A2;APOD;SOX6;ZFPM2;TTN
GTEX-PLZ4-2826-SM-3P617 ovary female 50-59 years	13/2147	0.29867460039012084	0.8171010082506098	0	0	1.2159051420026747	1.4693004924658044	CFH;ABCA6;MAMDC2;ABCA9;FAM189A2;ABCA8;DCN;TGFBR3;IGSF10;ABCA10;CDH23;PI15;ZFPM2
GTEX-RVPV-0011-R3A-SM-2TF63 brain male 60-69 years	12/1964	0.29871586106042275	0.8171010082506098	0	0	1.2258196721311476	1.4811118862735926	NTRK2;NRN1;DTNA;TMEM132A;STMN2;ADAM22;LSAMP;TPPP;SCN3B;SOBP;ZDHHC11B;APBA2
GTEX-X4EO-0126-SM-3P5YN nerve female 60-69 years	12/1969	0.30175350009619173	0.8246194787111447	0	0	1.2223471299608244	1.4645488816954053	MFAP5;ABCA10;SCN9A;PIEZO2;ABCA9;APOD;ABCA8;SOX6;MEOX2;GLDN;SDK2;MATN2
GTEX-U3ZH-0226-SM-3DB7B thyroid male 30-39 years	9/1426	0.3030347038104545	0.8265372944275591	0	0	1.2621622236893026	1.506905508007962	ABCA10;CXCL12;CCL21;KRT2;FAM189A2;IGF1;PKHD1L1;CD34;CDON
GTEX-RN64-1226-SM-2TC6E lung male 50-59 years	9/1426	0.3030347038104545	0.8265372944275591	0	0	1.2621622236893026	1.506905508007962	CPED1;COLEC12;IGSF10;EDNRB;TNXB;P2RY14;LEPR;PIEZO2;PKHD1L1
GTEX-TSE9-2526-SM-4DXUS vagina female 60-69 years	8/1248	0.3042586301454803	0.8290829721156212	0	0	1.280576527110501	1.5237287896787646	AR;IL33;MMRN1;PDGFD;PI15;SVEP1;IGF1;MATN2
GTEX-S3XE-0426-SM-3K2AC heart male 50-59 years	4/547	0.3049653113746085	0.8301858265705927	0	0	1.4548802946593002	1.7277536302251646	GALNT16;PDK4;CCDC141;TTN
GTEX-S7SF-2026-SM-3K2AS muscle female 20-29 years	6/894	0.30524533195673037	0.8301858265705927	0	0	1.3379786036036037	1.5876982058431173	CECR2;ZBTB16;SYNPO2;PDK4;SOX6;TTN
GTEX-V955-1726-SM-4JBHF colon male 60-69 years	6/895	0.3061416491307971	0.8313939793231466	0	0	1.3364032620922384	1.5819104019650976	SYNM;SEMA3A;P2RY14;SCN9A;MYH11;FOXP2
GTEX-RU72-2226-SM-46MUE ovary female 50-59 years	13/2160	0.30627237023085424	0.8313939793231466	0	0	1.207658452086266	1.428998665782771	CCBE1;FAM189A2;ABCA8;DCN;CPED1;TGFBR3;IGSF10;ABCA10;LEPR;CDH23;ZNF469;ZFPM2;CDON
GTEX-XXEK-0926-SM-4BRWH heart male 50-59 years	4/549	0.3072682973443059	0.8326053741607329	0	0	1.4493914997191537	1.7103312204761243	GALNT16;PDK4;CCDC141;TTN
GTEX-QDT8-0011-R8A-SM-32PKE brain female 30-39 years	9/1432	0.30730229898045974	0.8326053741607329	0	0	1.2564323442069232	1.4824938337984293	CECR2;NTRK2;EDNRB;DTNA;DCT;ADAM22;LSAMP;TPPP;SOX6
GTEX-O5YT-1626-SM-32PK6 muscle male 20-29 years	5/722	0.3080073066610771	0.833723762717318	0	0	1.3789558440811513	1.6239022160564505	CECR2;SYNM;PDK4;SOX6;TTN
GTEX-QXCU-1726-SM-2TC6L muscle male 50-59 years	5/724	0.3100116945740669	0.8383539001135667	0	0	1.3749767001706263	1.610297441965599	CECR2;PDK4;ITGB6;CCDC141;TTN
GTEX-WY7C-0426-SM-3NB3C lung male 50-59 years	6/902	0.3124297341256208	0.8432942587137144	0	0	1.3254743303571428	1.542024608204091	COLEC12;CCBE1;IGSF10;EDNRB;PIEZO2;ITGB6
GTEX-XMD1-0011-R1A-SM-4AT4C brain male 60-69 years	6/902	0.3124297341256208	0.8432942587137144	0	0	1.3254743303571428	1.542024608204091	NTRK2;DTNA;PIEZO2;LSAMP;PI15;TPPP
GTEX-V1D1-2226-SM-3NMAX skin male 50-59 years	8/1260	0.31339423401246125	0.8450980620392741	0	0	1.2674869145537353	1.4706566348768633	CNTNAP3;KLF11;IL33;GJB2;DCT;KRT2;FAM189A2;SLC52A1
GTEX-QEL4-0526-SM-3GIJ4 blood vessel male 50-59 years	9/1441	0.31373145190371377	0.845208529066379	0	0	1.247927554514327	1.4466199687327435	CPED1;MAOA;MAMDC2;KCNMA1;CSPG4;GGTA1P;SOBP;ANGPTL1;TBX18
GTEX-QMR6-0011-R5A-SM-32PKT brain male 50-59 years	8/1264	0.31645298114775416	0.8517361841646629	0	0	1.2631792925870715	1.453389597478317	NTRK2;DTNA;PIEZO2;LSAMP;TPPP;GGTA1P;ZDHHC11B;GLDN
GTEX-OIZG-0526-SM-2HMLF lung male 50-59 years	6/909	0.31874071940531473	0.8570850824348378	0	0	1.3147148394241417	1.5032151014308963	COLEC12;IGSF10;KLF11;CCL21;PIEZO2;ITGB6
GTEX-QEG5-0426-SM-2I5GJ muscle male 20-29 years	6/910	0.31964404716026035	0.8587047707610383	0	0	1.3131913716814159	1.4977568141767432	CECR2;SYNPO2;PDK4;SOX6;SCN3B;TTN
GTEX-WVLH-0011-R8A-SM-3MJFC brain male 50-59 years	4/560	0.31996753368664915	0.8587651680225871	0	0	1.4199089707825576	1.6180370276547347	DTNA;SCN9A;STMN2;SCN3B
GTEX-S7SE-0011-R1A-SM-2XCDE brain male 50-59 years	8/1270	0.3210530603364352	0.8601050017423999	0	0	1.2567690595812118	1.4278767500535785	NTRK2;NRN1;DTNA;GALNT16;ADAM22;ZNF469;SCN3B;APBA2
GTEX-RUSQ-1926-SM-2TF6K blood vessel male 50-59 years	5/735	0.321069690450633	0.8601050017423999	0	0	1.3534811467306878	1.5376859721502423	ZBTB16;CSPG4;ZNF385D;SOBP;TBX18
GTEX-T5JW-0726-SM-4DM6D cervix uteri female 20-29 years	6/914	0.3232615329070356	0.8651643089904058	0	0	1.3071310572687225	1.4761347164032057	CFD;AR;GJB2;C1QTNF7;KRT2;ITGB6
GTEX-UTHO-2426-SM-4JBHD liver male 60-69 years	8/1277	0.32643708775988023	0.8726822896674495	0	0	1.2493670673842698	1.3986889650612155	CCBE1;EDNRB;CXCL12;CFH;ABLIM3;CCL21;LEPR;CYP3A5
GTEX-X15G-1626-SM-3NMB3 breast female 50-59 years	9/1459	0.32668232925511254	0.8726822896674495	0	0	1.2312347052280312	1.377464819562047	IGSF10;ABCA10;LEPR;FAM189A2;PI15;CHI3L1;SVEP1;APOD;ZNF469
GTEX-T6MO-1426-SM-4DM73 cervix uteri female 40-49 years	9/1460	0.3274051965772239	0.8737951598080634	0	0	1.230319468219915	1.3737214969480138	COLEC12;CCBE1;AR;C1QTNF7;FAM189A2;SLC52A1;PKHD1L1;SDK2;MATN2
GTEX-WWYW-0526-SM-3NB2W muscle female 50-59 years	6/919	0.32779236981860843	0.8740108701798971	0	0	1.2996303395399782	1.449575046855247	PDK4;FAM189A2;ITGB6;SOX6;CCDC141;TTN
GTEX-PX3G-2426-SM-48TZZ ovary female 20-29 years	14/2384	0.3289732664273312	0.8763405500627226	0	0	1.176601457614116	1.308120543185428	CCBE1;TNXB;FAM189A2;DCN;CPED1;AR;IGSF10;ABCA10;PDGFD;CDH23;ZNF469;ZFPM2;CDON;MATN2
GTEX-XBED-0008-SM-47JWO skin male 60-69 years	13/2202	0.33118825746705455	0.8814180023820024	0	0	1.1816847259792322	1.3058423449899388	CCBE1;SRPX;DCN;TBX18;AR;IGSF10;CCDC80;CXCL12;PDGFD;LEPR;SVEP1;APOD;ZNF469
GTEX-WI4N-0626-SM-3TW8Z heart female 40-49 years	4/572	0.33387147460230737	0.8877309571671789	0	0	1.3890485771773498	1.523785131589372	GALNT16;FAM189A2;CCDC141;TTN
GTEX-X4XX-3026-SM-3NMB2 brain male 60-69 years	15/2581	0.33499539681282997	0.8898900066173221	0	0	1.1645658075093397	1.2736139890276028	NTRK2;NRN1;DTNA;GALNT16;TMEM132A;STMN2;ADAM22;LSAMP;SOBP;ZDHHC11B;CNTN3;ZNF469;TPPP;SCN3B;APBA2
GTEX-QV44-2026-SM-2S1RD muscle male 50-59 years	8/1290	0.3364815396589894	0.8922348857475779	0	0	1.2358349653135061	1.3460862634336876	CPED1;CECR2;SYNM;SYNPO2;PDK4;SOX6;CCDC141;TTN
GTEX-T8EM-0326-SM-3DB7F lung male 40-49 years	7/1109	0.3368163238521351	0.8922348857475779	0	0	1.2567771515904098	1.367646928033661	COLEC12;IGSF10;EDNRB;PIEZO2;IGF1;ITGB6;PKHD1L1
GTEX-PWO3-0011-R3A-SM-2I5EX brain female 60-69 years	7/1109	0.3368163238521351	0.8922348857475779	0	0	1.2567771515904098	1.367646928033661	NTRK2;DTNA;STMN2;ADAM22;LSAMP;SCN3B;APBA2
GTEX-XOTO-0826-SM-4B65O liver male 50-59 years	7/1110	0.3376507566221165	0.8928176870014887	0	0	1.2555709309538579	1.3632275779467184	AR;TENM1;CFH;ABLIM3;ADH1B;KRT2;CYP3A5
GTEX-TSE9-0526-SM-3DB7Z muscle female 60-69 years	6/930	0.3377921110571803	0.8928176870014887	0	0	1.2834145021645023	1.3929213681165464	CECR2;ZBTB16;SYNPO2;PDK4;SOX6;TTN
GTEX-XOT4-0526-SM-4B66O muscle female 60-69 years	5/752	0.33825391242217784	0.8928176870014887	0	0	1.321505955091845	1.4324575405886568	CECR2;SYNPO2;ITGB6;CCDC141;TTN
GTEX-NL3H-0011-R3a-SM-2I3GL brain male 60-69 years	11/1843	0.3382880896069433	0.8928176870014887	0	0	1.1920317673592782	1.2919924645037055	NRN1;GALNT16;STMN2;ADAM22;CNTN3;TPPP;ZNF385D;SCN3B;SOBP;AFF3;APBA2
GTEX-WHSE-0011-R2A-SM-3P5ZL brain male 20-29 years	10/1660	0.33925126133053624	0.8945322075563954	0	0	1.2021080368906456	1.2994959326764872	CECR2;DTNA;STMN2;PIEZO2;ADAM22;LSAMP;CHI3L1;TPPP;ZDHHC11B;APBA2
GTEX-U3ZM-0126-SM-3DB8M thyroid male 40-49 years	8/1295	0.34035929403372134	0.8966251762494986	0	0	1.2307031030435285	1.3263945425255912	CXCL12;MMRN1;CCL21;FAM189A2;IGF1;PKHD1L1;CDON;MATN2
GTEX-P44H-0726-SM-48TBT heart male 40-49 years	5/756	0.3423105828090853	0.9009336649025095	0	0	1.3141927601685726	1.4088630237427655	TNXB;GALNT16;CCDC141;ZDHHC11B;LILRB5
GTEX-XUZC-1026-SM-4BOPY ovary female 30-39 years	9/1481	0.34265893035582917	0.901019288760535	0	0	1.2113867461430574	1.2974190678301132	IGSF10;PDGFD;MAMDC2;CDH23;ZNF469;ZFPM2;ANGPTL1;CDON;MATN2
GTEX-O5YW-0008-SM-4E3IE skin male 50-59 years	6/937	0.3441757853610192	0.9040284304148712	0	0	1.2732948442534908	1.358099780111908	CCBE1;CCDC80;LEPR;SVEP1;ZNF469;ABCA8
GTEX-WWYW-3126-SM-3NB39 brain female 50-59 years	13/2224	0.344437050073945	0.9040284304148712	0	0	1.1684732618826197	1.2454101377546731	NTRK2;NRN1;DTNA;GALNT16;TMEM132A;STMN2;ADAM22;LSAMP;SOBP;CHI3L1;TPPP;SCN3B;APBA2
GTEX-RU72-2926-SM-2TF66 brain female 50-59 years	16/2790	0.346982682118989	0.909872786843268	0	0	1.1484716889388173	1.215634781561421	TENM1;NRN1;DTNA;TMEM132A;STMN2;ADAM22;LSAMP;AFF3;ZDHHC11B;CECR2;PLCB4;CDH23;ZNF385D;ZFPM2;APBA2;CDON
GTEX-OXRO-1926-SM-2S1O3 blood vessel female 60-69 years	5/764	0.35043571908137855	0.9180836607338595	0	0	1.2997976175923285	1.3629391694892126	CPED1;ZBTB16;CSPG4;GGTA1P;TBX18
GTEX-WFG7-0826-SM-3GIKU heart male 20-29 years	4/589	0.3536220117484854	0.9255812839618613	0	0	1.3474969474969476	1.4007590547361068	CFH;ABLIM3;CCDC141;ZDHHC11B
GTEX-XUJ4-1826-SM-4BOOU skin female 60-69 years	6/949	0.35514962199504124	0.928114185215453	0	0	1.256296394485684	1.300538263858045	CFD;KLF11;DCT;KRT2;SLC52A1;CYP3A5
GTEX-XUYS-0126-SM-47JWZ skin male 50-59 years	7/1131	0.3552403400824657	0.928114185215453	0	0	1.2307360929012923	1.273763493468215	CFD;CNTNAP3;GJB2;DCT;KRT2;SLC52A1;CDON
GTEX-RNOR-0011-R4A-SM-3GAD3 brain female 50-59 years	10/1684	0.3558578904267673	0.9288770003545902	0	0	1.1833151524596124	1.2226293926451122	NTRK2;EDNRB;NRN1;DTNA;TMEM132A;STMN2;LSAMP;TPPP;SCN3B;APBA2
GTEX-WRHU-1026-SM-4E3ID heart female 50-59 years	4/592	0.3571104448579036	0.9295949810032837	0	0	1.340413716507011	1.3802376435317163	TNXB;CCDC141;CD34;MATN2
GTEX-XUW1-0326-SM-4BOOR vagina female 50-59 years	4/592	0.3571104448579036	0.9295949810032837	0	0	1.340413716507011	1.3802376435317163	AR;GJB2;PI15;MATN2
GTEX-Q2AG-0011-R9A-SM-2HMJ6 brain female 40-49 years	4/592	0.3571104448579036	0.9295949810032837	0	0	1.340413716507011	1.3802376435317163	DTNA;PIEZO2;TPPP;GLDN
GTEX-WFG8-2126-SM-3GIKQ skin male 20-29 years	6/952	0.3578981967976615	0.9307963130936446	0	0	1.2521141649048626	1.2865556929889015	GJB2;DCT;KRT2;SLC52A1;IGF1;GLDN
GTEX-XLM4-3026-SM-4AT6L brain male 60-69 years	13/2256	0.36390786096785555	0.9450246507741386	0	0	1.149719226357156	1.162198937166035	NTRK2;NRN1;GALNT16;TMEM132A;STMN2;ADAM22;LSAMP;SOBP;ZDHHC11B;CNTN3;TPPP;SCN3B;APBA2
GTEX-WHSE-0011-R3A-SM-3P5ZM brain male 20-29 years	11/1882	0.3640315777079489	0.9450246507741386	0	0	1.164664838101503	1.1769108965721797	NTRK2;NRN1;DTNA;GALNT16;TMEM132A;STMN2;LSAMP;TPPP;SCN3B;SOBP;APBA2
GTEX-RN64-0326-SM-2TC5J muscle male 50-59 years	5/778	0.36468287172645797	0.945854757305077	0	0	1.2753230818474013	1.2864530146827577	SYNM;SYNPO2;ITGB6;CCDC141;TTN
GTEX-OHPL-2526-SM-3MJGT vagina female 60-69 years	6/960	0.3652359447910298	0.946428837864494	0	0	1.2410901467505242	1.2500405291672076	MFAP5;AR;CCDC80;PI15;IGF1;MATN2
GTEX-T5JC-2126-SM-32PMO breast male 20-29 years	13/2264	0.36880741261987215	0.9536254119454503	0	0	1.145114031716241	1.1422291324318339	CCL21;FAM189A2;AFF3;DCN;AR;IGSF10;CECR2;ABCA10;MMRN1;LEPR;PI15;PKHD1L1;SDK2
GTEX-O5YW-1526-SM-3MJGL stomach male 50-59 years	3/425	0.36913633454584033	0.9536254119454503	0	0	1.3985351141749247	1.3937650365703935	C1QTNF7;P2RY14;LEPR
GTEX-SSA3-0126-SM-32QPU skin male 60-69 years	7/1148	0.369555091672815	0.9536254119454503	0	0	1.2113012592831773	1.2057964423392227	CD200R1;CXCL12;DCT;KRT2;SLC52A1;CD34;CDON
GTEX-OXRN-0011-R10A-SM-2I5GC brain male 50-59 years	10/1704	0.369796927123139	0.9536254119454503	0	0	1.1680611878240337	1.161988752650411	NTRK2;NRN1;DTNA;STMN2;ADAM22;LSAMP;CNTN3;TPPP;SCN3B;APBA2
GTEX-PSDG-0426-SM-2S1OF muscle male 50-59 years	6/965	0.36982719514511686	0.9536254119454503	0	0	1.234293534932221	1.2277757523736326	CECR2;ZBTB16;SYNPO2;PDK4;SCN3B;TTN
GTEX-QDT8-0011-R3A-SM-32PKR brain female 30-39 years	11/1891	0.37001869296306117	0.9536254119454503	0	0	1.1585106382978723	1.1517933075787161	NTRK2;DTNA;TMEM132A;STMN2;ADAM22;LSAMP;CNTN3;TPPP;SCN3B;SOBP;APBA2
GTEX-P4QT-2626-SM-2I3FM thyroid female 50-59 years	6/967	0.37166462361050195	0.9570028620584496	0	0	1.2315946930280957	1.2189873271261829	MMRN1;CCL21;FAM189A2;IGF1;PKHD1L1;CDON
GTEX-QDVJ-1326-SM-48U1X colon male 50-59 years	4/605	0.3722256553744699	0.9575832234295425	0	0	1.3105368603348162	1.2951446155880204	SYNM;PI15;FOXP2;ANGPTL1
GTEX-RU72-0011-R6A-SM-2TF71 brain female 50-59 years	8/1338	0.37397037914734726	0.9604106610605557	0	0	1.1881618940969445	1.1686507131786799	NTRK2;EDNRB;DTNA;TMEM132A;ADAM22;LSAMP;CHI3L1;TPPP
GTEX-OXRO-1726-SM-3LK6C muscle female 60-69 years	9/1524	0.3742482515343799	0.9604106610605557	0	0	1.1742574257425742	1.1541023862851434	TENM1;CECR2;ZBTB16;SYNPO2;SLC52A1;APOD;ZFPM2;SCN3B;TTN
GTEX-P4QT-2426-SM-3NMCL ovary female 50-59 years	12/2085	0.3743346144757581	0.9604106610605557	0	0	1.1464865734040843	1.126543657812078	CPED1;TGFBR3;IGSF10;ABCA10;ABCA6;PDGFD;OMD;MAMDC2;LEPR;CDH23;ABCA8;ZFPM2
GTEX-RWSA-1126-SM-2XCAZ lung male 40-49 years	9/1526	0.37572642005673046	0.9625417343448993	0	0	1.172581708380292	1.147833206650534	COLEC12;EDNRB;CCL21;KRT2;SEMA3A;LEPR;PIEZO2;FAM189A2;ITGB6
GTEX-NPJ8-0011-R10A-SM-2YUMO brain male 40-49 years	14/2464	0.375857131620719	0.9625417343448993	0	0	1.132987012987013	1.1086801100274337	NTRK2;NRN1;DTNA;GALNT16;TMEM132A;STMN2;ADAM22;LSAMP;SOBP;CHI3L1;CNTN3;TPPP;SCN3B;APBA2
GTEX-QDT8-0011-R2A-SM-32PKQ brain female 30-39 years	13/2276	0.37617736901316606	0.9625417343448993	0	0	1.1382672896175405	1.112877692175212	NTRK2;DTNA;STMN2;ADAM22;LSAMP;AFF3;GLDN;EDNRB;DCT;SCN9A;PIEZO2;TPPP;SCN3B
GTEX-R55E-0011-R1A-SM-2TC6N brain male 20-29 years	11/1901	0.3766877127365975	0.9629839107863017	0	0	1.151741380312809	1.1244897775655878	NTRK2;NRN1;TMEM132A;STMN2;ADAM22;LSAMP;TPPP;SCN3B;SOBP;APBA2;FOXP2
GTEX-QMR6-0011-R1A-SM-32PKW brain male 50-59 years	9/1528	0.3772052078661408	0.9633561469559739	0	0	1.170910403703625	1.141597740944676	NTRK2;NRN1;DTNA;STMN2;PIEZO2;GGTA1P;SCN3B;ZDHHC11B;GLDN
GTEX-WHSE-3026-SM-3P5ZH brain male 20-29 years	13/2279	0.37802345545968763	0.9633561469559739	0	0	1.1365669347560916	1.1056512159877183	NTRK2;NRN1;GALNT16;TMEM132A;STMN2;ADAM22;LSAMP;SOBP;ZDHHC11B;TPPP;SCN3B;APBA2;SDK2
GTEX-XOT4-0726-SM-4GIAW breast female 60-69 years	12/2091	0.3781716911265758	0.9633561469559739	0	0	1.142793009459676	1.1112598958423394	IGSF10;IL33;ABCA10;SYNM;LEPR;FAM189A2;PI15;CHI3L1;ZNF469;ITGB6;AFF3;DCN
GTEX-NPJ8-2526-SM-2HML8 thyroid male 40-49 years	9/1530	0.3786845931944806	0.9633561469559739	0	0	1.169243494305529	1.1353957990328687	ABCA10;CXCL12;CCL21;PDGFD;ABCA9;FAM189A2;APOD;IGF1;PKHD1L1
GTEX-OHPN-0011-R3A-SM-2I5FC brain female 60-69 years	3/432	0.37885695895509847	0.9633561469559739	0	0	1.3752207388571025	1.3347845213244556	DTNA;PI15;CHI3L1
GTEX-RNOR-0826-SM-2TF5C heart female 50-59 years	5/792	0.3789491537861673	0.9633561469559739	0	0	1.2517193046804385	1.21460988508947	ABCA10;GALNT16;ABCA8;CCDC141;TTN
GTEX-RUSQ-0526-SM-2TF72 heart male 50-59 years	4/611	0.3791969691663368	0.9633561469559739	0	0	1.2971791682076454	1.2578739925570217	GALNT16;PDK4;CCDC141;TTN
GTEX-WHSE-0011-R8A-SM-3P5Z1 brain male 20-29 years	11/1906	0.3800281996168723	0.9646089444011892	0	0	1.1483835425787932	1.111072353993746	DTNA;GALNT16;SCN9A;TMEM132A;STMN2;LSAMP;CHI3L1;TPPP;SCN3B;ZDHHC11B;APBA2
GTEX-NPJ7-2726-SM-2I3FT brain female 60-69 years	7/1161	0.38053369599781217	0.9650334530504516	0	0	1.1968256863997082	1.1563496980792967	NTRK2;DTNA;STMN2;PI15;SCN3B;ZDHHC11B;APBA2
GTEX-WZTO-0011-R4A-SM-3NMC7 brain male 40-49 years	13/2284	0.3811032547741316	0.9656195256399622	0	0	1.1337429929892786	1.0937047805850728	NTRK2;NRN1;TMEM132A;STMN2;ADAM22;LSAMP;SOBP;AFF3;CNTN3;ZNF469;TPPP;SCN3B;APBA2
GTEX-P4QT-0526-SM-2I3EX lung female 50-59 years	6/979	0.3826975883139687	0.9687987750308366	0	0	1.2156346351490237	1.1676294523557442	IGSF10;MAOA;MAMDC2;ITGB6;PKHD1L1;CCDC141
GTEX-QDVJ-0626-SM-48U1T blood vessel male 50-59 years	4/620	0.38964192068508174	0.9851257097236004	0	0	1.2776305327325737	1.2042014184013765	OMD;FGL2;CSPG4;ZNF385D
GTEX-Q734-2026-SM-3GADA muscle female 40-49 years	7/1172	0.38983768884610753	0.9851257097236004	0	0	1.1848294556132821	1.1161387415414314	CECR2;SYNM;SYNPO2;FAM189A2;SOX6;CCDC141;TTN
GTEX-U3ZN-1026-SM-4DXTC ovary female 30-39 years	14/2491	0.39193841212616676	0.98955777858049	0	0	1.1189029984952472	1.0480211239955193	CCBE1;TNXB;CFH;ABCA6;ABCA9;FAM189A2;TGFBR3;AR;IGSF10;ABCA10;LEPR;ZNF469;ZFPM2;MATN2
GTEX-T5JC-0011-R2A-SM-32PLZ brain male 20-29 years	7/1175	0.3923766806677754	0.9897883907561125	0	0	1.1815969718817592	1.1054229368649067	STMN2;PIEZO2;LSAMP;TPPP;ZDHHC11B;APBA2;GLDN
GTEX-WHPG-1426-SM-3NMBB lung male 50-59 years	7/1178	0.39491613126642394	0.9944619111343098	0	0	1.1783810508337453	1.0948124614823742	COLEC12;IGSF10;TNXB;CCL21;PIEZO2;ITGB6;SDK2
GTEX-T2IS-0011-R6A-SM-32QP2 brain female 20-29 years	14/2496	0.3949265143060543	0.9944619111343098	0	0	1.1163284741044612	1.0371311880667062	TENM1;NTRK2;DTNA;GALNT16;TMEM132A;STMN2;ADAM22;LSAMP;SOBP;FOXP2;EDNRB;TPPP;SCN3B;APBA2
GTEX-Q734-0726-SM-48TZP ovary female 40-49 years	16/2877	0.3953812662139258	0.9947290586493212	0	0	1.1078903944790812	1.0280167580712787	CCBE1;TNXB;TMEM132A;FAM189A2;ABCA8;LILRB5;CPED1;AR;IGSF10;ABCA10;CXCL12;PDGFD;ZNF469;ZFPM2;CDON;MATN2
GTEX-P4PP-0526-SM-2HMKE lung female 30-39 years	6/995	0.39741919736487274	0.9989753040369885	0	0	1.1949570273003034	1.1026628992869947	COLEC12;IGSF10;PIEZO2;ITGB6;CCDC141;GLDN
GTEX-U3ZN-0226-SM-3DB8D liver female 30-39 years	6/997	0.39925937897742375	0.9999960965061659	0	0	1.1924192734611503	1.0948126022150129	AR;TENM1;CFH;ABCA6;ADH1B;CYP3A5
GTEX-S4Z8-0426-SM-3K2AH lung male 60-69 years	7/1185	0.40084270689254853	0.9999960965061659	0	0	1.1709409346796533	1.0704580209760093	CCBE1;IGSF10;MAOA;MAMDC2;PIEZO2;ITGB6;CCDC141
GTEX-RVPU-0011-R1A-SM-2XCAI brain male 50-59 years	2/270	0.40141431130376504	0.9999960965061659	0	0	1.4649253731343284	1.3371270265257018	NTRK2;KRT2
GTEX-VJYA-1226-SM-3GIJ6 prostate male 60-69 years	7/1189	0.40422967145906946	0.9999960965061659	0	0	1.1667290052542523	1.0567905448668231	AR;IL33;SYNM;PIEZO2;ADAM22;PI15;CHRDL1
GTEX-T5JC-0011-R4A-SM-32PLT brain male 20-29 years	11/1948	0.4082080923356052	0.9999960965061659	0	0	1.1208621012441353	1.0042680128133454	NTRK2;EDNRB;NRN1;DTNA;TMEM132A;STMN2;LSAMP;FAM189A2;TPPP;SCN3B;APBA2
GTEX-PSDG-1126-SM-2S1ON lung male 50-59 years	7/1194	0.4084632724610468	0.9999960965061659	0	0	1.1615040127699197	1.0399564241056176	IGSF10;CECR2;EDNRB;ZBTB16;PIEZO2;ITGB6;AFF3
GTEX-XOTO-0526-SM-4B662 muscle male 50-59 years	5/824	0.4115289566674468	0.9999960965061659	0	0	1.2007980564681595	1.0661596464214635	CECR2;PDK4;ITGB6;CCDC141;TTN
GTEX-PWCY-0926-SM-48TD7 stomach female 20-29 years	5/824	0.4115289566674468	0.9999960965061659	0	0	1.2007980564681595	1.0661596464214635	IL33;P2RY14;LEPR;CYP3A5;ZDHHC11B
GTEX-T5JC-0011-R1A-SM-32PM6 brain male 20-29 years	10/1764	0.41196718578327446	0.9999960965061659	0	0	1.1243864954637846	0.9971189634053781	NRN1;DTNA;GALNT16;STMN2;ADAM22;LSAMP;TPPP;SCN3B;SOBP;APBA2
GTEX-NPJ8-0011-R11A-SM-2YUMS brain male 40-49 years	18/3292	0.4134161139461561	0.9999960965061659	0	0	1.0880530587311283	0.9610779777409696	TENM1;NRN1;GALNT16;TMEM132A;STMN2;ADAM22;LSAMP;AFF3;ZDHHC11B;CECR2;PLCB4;ABLIM3;CDH23;TPPP;ZNF385D;ZFPM2;APBA2;CDON
GTEX-POMQ-1426-SM-3P61D ovary female 20-29 years	14/2527	0.4135066216974678	0.9999960965061659	0	0	1.1005950873638897	0.9719154367459899	TNXB;CFH;ABCA9;FAM189A2;ABCA8;DCN;TGFBR3;IGSF10;ABCA10;CDH23;ZNF469;ZFPM2;CDON;MATN2
GTEX-P44H-0011-R4A-SM-2XCEW brain male 40-49 years	9/1577	0.41356938082273037	0.9999960965061659	0	0	1.1312952600394997	0.9988545119788813	NTRK2;NRN1;DTNA;STMN2;TPPP;SCN3B;SOBP;APBA2;GLDN
GTEX-V955-1826-SM-4JBIL prostate male 60-69 years	6/1013	0.4139726702077708	0.9999960965061659	0	0	1.1724801390268123	1.0340750977646058	AR;CCDC80;PI15;ZNF469;IGF1;AFF3
GTEX-NPJ7-0011-R11A-SM-2I3E8 brain female 60-69 years	17/3103	0.4148560642436516	0.9999960965061659	0	0	1.0895657809462087	0.958625744551474	TENM1;NRN1;GALNT16;TMEM132A;STMN2;ADAM22;AFF3;ZDHHC11B;CECR2;PLCB4;ABLIM3;CDH23;TPPP;ZNF385D;ZFPM2;APBA2;CDON
GTEX-T2IS-0426-SM-32QPE heart female 20-29 years	1/105	0.4162447522844623	0.9999960965061659	0	0	1.8844249809596345	1.651664283870883	CCDC141
GTEX-OHPM-1426-SM-3TW8Y colon male 50-59 years	6/1022	0.42223766350115616	0.9999960965061659	0	0	1.1615403543307086	1.0014649235807265	MAOA;P2RY14;PI15;SLC52A1;CYP3A5;FOXP2
GTEX-W5WG-1326-SM-4LMI9 uterus female 50-59 years	8/1401	0.42365784682264407	0.9999960965061659	0	0	1.130576896641261	0.9709723550874267	AR;MAMDC2;KCNMA1;LEPR;CDH23;FOXP2;ANGPTL1;CDON
GTEX-RVPU-0011-R9A-SM-3NM8E brain male 50-59 years	5/836	0.4237026851314252	0.9999960965061659	0	0	1.1827136601039612	1.015623758269961	DTNA;PIEZO2;TPPP;ABCA8;APBA2
GTEX-TSE9-2226-SM-4DXUR ovary female 60-69 years	13/2355	0.42512846517576663	0.9999960965061659	0	0	1.0949442999836883	0.936575809997666	CCBE1;ABCA6;ABCA9;FAM189A2;FOXP2;CPED1;TGFBR3;IGSF10;ABCA10;PDGFD;CDH23;ZFPM2;CDON
GTEX-UTHO-0726-SM-3GAEN muscle male 60-69 years	7/1214	0.4253873303288026	0.9999960965061659	0	0	1.1410369336763615	0.9753072063763435	CECR2;SYNM;SYNPO2;PDK4;FAM189A2;SOX6;TTN
GTEX-SUCS-0626-SM-32PM5 lung male 70-79 years	6/1028	0.4277409756269043	0.9999960965061659	0	0	1.1543542074363993	0.9803208393802477	COLEC12;IGSF10;ITGB6;PKHD1L1;CCDC141;GLDN
GTEX-TML8-0926-SM-4DXSJ ovary female 40-49 years	12/2168	0.4277650664715325	0.9999960965061659	0	0	1.0972170686456402	0.9317360458100987	TGFBR3;CCBE1;AR;IGSF10;ABCA10;TNXB;CDH23;FAM189A2;ZNF469;ZFPM2;CDON;MATN2
GTEX-UTHO-0011-R4A-SM-3GIJP brain male 60-69 years	6/1030	0.42957401532145106	0.9999960965061659	0	0	1.1519775390625	0.9733763506982831	DTNA;STMN2;PIEZO2;TPPP;SCN3B;ZDHHC11B
GTEX-RWS6-0426-SM-47JXH blood vessel female 60-69 years	4/656	0.4311503573674378	0.9999960965061659	0	0	1.2048328533867534	1.0136239430430916	PTGIS;OMD;CSPG4;ZNF469
GTEX-OIZH-1826-SM-2YUNP blood vessel male 50-59 years	4/658	0.43343843778717583	0.9999960965061659	0	0	1.2010235286775262	1.004062281454212	CPED1;PDGFD;ZBTB16;CSPG4
GTEX-XUJ4-0526-SM-4BOON heart female 60-69 years	5/846	0.4338169176588964	0.9999960965061659	0	0	1.1680375596062615	0.9754663405282079	GALNT16;ABLIM3;PDK4;CCDC141;TTN
GTEX-PWO3-0011-R5A-SM-2I5EZ brain female 60-69 years	5/846	0.4338169176588964	0.9999960965061659	0	0	1.1680375596062615	0.9754663405282079	NTRK2;EDNRB;DTNA;LSAMP;CHI3L1
GTEX-R55C-0326-SM-3GAF1 heart male 40-49 years	4/659	0.4345816074469007	0.9999960965061659	0	0	1.1991275899672846	0.9993187975564731	GALNT16;PDK4;CCDC141;TTN
GTEX-Q734-0626-SM-2I3EF lung female 40-49 years	9/1606	0.4351321996113762	0.9999960965061659	0	0	1.1089946876199326	0.9228004536245475	COLEC12;IGSF10;IL33;CD200R1;CCL21;PIEZO2;LSAMP;ITGB6;LILRB5
GTEX-TSE9-0011-R4A-SM-3DB7H brain female 60-69 years	9/1609	0.4373612164033156	0.9999960965061659	0	0	1.106733870967742	0.9152643107734015	NTRK2;NRN1;DTNA;STMN2;LSAMP;CNTN3;SCN3B;SOBP;APBA2
GTEX-T6MN-0011-R8A-SM-32QP3 brain male 50-59 years	10/1800	0.4373709906491727	0.9999960965061659	0	0	1.0995870779693953	0.909329369129561	DTNA;GALNT16;SCN9A;STMN2;PIEZO2;ADAM22;TPPP;SCN3B;APBA2;GLDN
GTEX-S32W-0626-SM-2XCBG heart female 50-59 years	5/850	0.4378533906787514	0.9999960965061659	0	0	1.1622643811382907	0.9598806200274738	GALNT16;PDK4;CCDC141;ZDHHC11B;TTN
GTEX-QVUS-0226-SM-3GIJY muscle female 60-69 years	6/1040	0.4387270949276435	0.9999960965061659	0	0	1.1402321083172147	0.9394118192470929	CECR2;SYNPO2;PDK4;FAM189A2;SOX6;TTN
GTEX-XMD1-0011-R2B-SM-4AT5N brain male 60-69 years	3/477	0.44043848579219586	0.9999960965061659	0	0	1.2417849379874697	1.0182443886755235	DTNA;PI15;CHI3L1
GTEX-S7SE-0011-R8A-SM-2XCDG brain male 50-59 years	14/2573	0.4411804439695385	0.9999960965061659	0	0	1.0779512593697822	0.8820889354450818	TENM1;NTRK2;DTNA;GALNT16;TMEM132A;STMN2;ADAM22;LSAMP;AFF3;SCN9A;TPPP;SCN3B;APBA2;SDK2
GTEX-RU1J-0126-SM-2TF6Y lung female 20-29 years	6/1044	0.44238200177456155	0.9999960965061659	0	0	1.135597302504817	0.926172165853196	COLEC12;IGSF10;EDNRB;PIEZO2;ITGB6;CCDC141
GTEX-T5JW-0426-SM-4DM7M ovary female 20-29 years	12/2194	0.44457344463142345	0.9999960965061659	0	0	1.0825542315918117	0.8775617708607314	TGFBR3;IGSF10;ABCA10;MAMDC2;CDH23;FAM189A2;PI15;ZNF469;ZFPM2;ANGPTL1;CDON;MATN2
GTEX-X4XX-0626-SM-3NMC1 muscle male 60-69 years	7/1237	0.44480015255174976	0.9999960965061659	0	0	1.1183226358579375	0.9059869329119385	CECR2;SYNM;ZBTB16;SYNPO2;FAM189A2;SOX6;TTN
GTEX-XQ3S-1426-SM-4BOPR skin male 20-29 years	9/1621	0.4462709120049929	0.9999960965061659	0	0	1.0977747538621627	0.8857166005793933	CNTNAP3;GJB2;CD200R1;DCT;KRT2;CNTNAP3B;SLC52A1;ZDHHC11B;CDON
GTEX-S4UY-0726-SM-4AD6X breast female 40-49 years	5/859	0.44691359522199114	0.9999960965061659	0	0	1.1494724643279655	0.9257736307267546	TGFBR3;ADH1B;PDK4;APOD;CYP3A5
GTEX-T6MO-0426-SM-32QOI lung female 40-49 years	6/1050	0.44785670117967474	0.9999960965061659	0	0	1.1287116858237547	0.9066737365869358	COLEC12;MMRN1;SVEP1;ZNF469;ITGB6;PKHD1L1
GTEX-WHSE-0926-SM-3NMBS heart male 20-29 years	5/860	0.44791828393012956	0.9999960965061659	0	0	1.148067763911497	0.9220642701981602	EDNRB;GALNT16;PDK4;CCDC141;TTN
GTEX-NPJ8-2626-SM-2D7W2 brain male 40-49 years	17/3164	0.4485332844080934	0.9999960965061659	0	0	1.0645694312043217	0.8535423745266801	TENM1;NRN1;DTNA;GALNT16;TMEM132A;STMN2;ADAM22;AFF3;ZDHHC11B;CECR2;PLCB4;ABLIM3;CDH23;TPPP;ZFPM2;APBA2;CDON
GTEX-POYW-1126-SM-48TCI blood vessel male 60-69 years	6/1051	0.44876820141557633	0.9999960965061659	0	0	1.1275717703349282	0.9034655050553666	IL33;CXCL12;PTGIS;FGL2;CSPG4;ZNF385D
GTEX-S3XE-2026-SM-3K2B5 muscle male 50-59 years	5/862	0.4499263937695681	0.9999960965061659	0	0	1.1452681976205656	0.9146928161889675	ZBTB16;SYNPO2;PDK4;SCN3B;TTN
GTEX-U8XE-1126-SM-3DB8W heart male 30-39 years	5/863	0.4509298038795477	0.9999960965061659	0	0	1.1438733088217625	0.9110305726971009	GALNT16;PDK4;FAM189A2;CCDC141;TTN
GTEX-N7MT-1226-SM-2D7W4 brain female 60-69 years	18/3362	0.45112951299496296	0.9999960965061659	0	0	1.060791182501709	0.8443906428472289	TENM1;NRN1;DTNA;GALNT16;TMEM132A;STMN2;ADAM22;LSAMP;AFF3;ZDHHC11B;CECR2;PLCB4;ABLIM3;CDH23;TPPP;ZNF385D;ZFPM2;APBA2
GTEX-QCQG-1226-SM-48U23 vagina female 50-59 years	4/674	0.4516538742177963	0.9999960965061659	0	0	1.1713676515382272	0.9310488772744075	AR;GJB2;IGF1;MATN2
GTEX-S32W-1426-SM-4AD66 uterus female 50-59 years	8/1437	0.45201995252564714	0.9999960965061659	0	0	1.0999508658040886	0.8733928391307927	COLEC12;MFAP5;AR;MAMDC2;KCNMA1;PI15;CHRDL1;CDON
GTEX-O5YV-0326-SM-2I5H2 heart female 60-69 years	5/866	0.4539373888745517	0.9999960965061659	0	0	1.1397080833842212	0.9001368859022796	GALNT16;PDK4;CCDC141;ZDHHC11B;TTN
GTEX-X4EP-0726-SM-3P5YJ nerve female 60-69 years	9/1632	0.45442646025250893	0.9999960965061659	0	0	1.0896786118895714	0.859450423500773	ABCA10;NRN1;TNXB;CFH;SCN9A;CHI3L1;APOD;ABCA8;SDK2
GTEX-PWCY-0526-SM-2I3ER heart female 20-29 years	4/677	0.4550500847816252	0.9999960965061659	0	0	1.165964156836583	0.9180193016917708	ABLIM3;PDK4;CCDC141;TTN
GTEX-NFK9-0926-SM-2HMJU heart male 40-49 years	3/489	0.4565001150343369	0.9999960965061659	0	0	1.2103753585235066	0.9491355991304252	ABLIM3;CCDC141;TTN
GTEX-QDT8-0011-R1A-SM-32PKS brain female 30-39 years	9/1636	0.4573886843042379	0.9999960965061659	0	0	1.0867617027182426	0.8500886266620754	NTRK2;NRN1;DTNA;STMN2;ADAM22;LSAMP;TPPP;SCN3B;APBA2
GTEX-T6MN-0526-SM-32PMS muscle male 50-59 years	5/873	0.46093895969904886	0.9999960965061659	0	0	1.1301011924556985	0.8752516806419631	CECR2;KRT2;ITGB6;CCDC141;TTN
GTEX-OOBJ-0826-SM-3NB2K liver male 60-69 years	6/1065	0.4614975648517793	0.9999960965061659	0	0	1.111838999055713	0.8597611952628865	AR;CFH;ABCA6;ADH1B;LEPR;CYP3A5
GTEX-XBED-0726-SM-4GIAR blood vessel male 60-69 years	4/683	0.46182266399653465	0.9999960965061659	0	0	1.1553004117700099	0.892555413556795	PDGFD;OMD;ZNF469;ZNF385D
GTEX-X585-3026-SM-46MWF brain male 50-59 years	14/2611	0.46405017628527456	0.9999960965061659	0	0	1.059850526831659	0.8137135897925101	NRN1;DTNA;GALNT16;TMEM132A;STMN2;ADAM22;FAM189A2;SOBP;ZDHHC11B;CHI3L1;CNTN3;TPPP;SCN3B;APBA2
GTEX-WK11-2526-SM-3NM9Y muscle male 50-59 years	5/877	0.4649291702859383	0.9999960965061659	0	0	1.1246807906932754	0.8613595099352024	CECR2;SYNM;ITGB6;CCDC141;TTN
GTEX-OHPN-0008-SM-4E3HW skin female 60-69 years	5/877	0.4649291702859383	0.9999960965061659	0	0	1.1246807906932754	0.8613595099352024	CCBE1;CCDC80;CXCL12;SVEP1;ZNF469
GTEX-O5YW-0126-SM-3LK6D skin male 50-59 years	7/1261	0.46495499791922773	0.9999960965061659	0	0	1.0955091076974734	0.8389569312739675	CFD;DCT;KRT2;FAM189A2;SLC52A1;APOD;CYP3A5
GTEX-Q734-0326-SM-48U15 liver female 40-49 years	6/1069	0.46512271845557107	0.9999960965061659	0	0	1.1074200376293508	0.8476790947769254	AR;CXCL12;CFH;ADH1B;LEPR;CYP3A5
GTEX-QXCU-0626-SM-2TC69 lung male 50-59 years	8/1456	0.46691808394229006	0.9999960965061659	0	0	1.084401081462325	0.8258814314865421	COLEC12;CCDC80;LEPR;CHI3L1;ITGB6;CHRDL1;SDK2;DCN
GTEX-RU72-0011-R8A-SM-2TF61 brain female 50-59 years	13/2424	0.4680761985601871	0.9999960965061659	0	0	1.059427996215846	0.804237407711441	TENM1;NTRK2;DTNA;GALNT16;TMEM132A;STMN2;ADAM22;LSAMP;SCN9A;TPPP;SCN3B;APBA2;SDK2
GTEX-X4EP-0526-SM-3P5YW lung female 60-69 years	7/1267	0.4699719485573938	0.9999960965061659	0	0	1.0899415204678362	0.8229955174199004	COLEC12;IGSF10;TNXB;CCL21;SVEP1;CHRDL1;SDK2
GTEX-OHPK-1626-SM-2YUN3 muscle female 50-59 years	4/691	0.4708093595384709	0.9999960965061659	0	0	1.141371832575825	0.8597977112968348	CECR2;SYNPO2;PDK4;TTN
GTEX-QVJO-0011-R4A-SM-2S1QL brain female 60-69 years	12/2235	0.47103134271035657	0.9999960965061659	0	0	1.060128954865797	0.7980975618503918	NTRK2;EDNRB;NRN1;DTNA;TMEM132A;STMN2;ADAM22;LSAMP;TPPP;SCN3B;SOBP;APBA2
GTEX-WL46-0011-R6A-SM-3LK6X brain male 50-59 years	12/2236	0.471675146750301	0.9999960965061659	0	0	1.0595923261390887	0.7962463129364477	NTRK2;DTNA;GALNT16;TMEM132A;STMN2;PIEZO2;ADAM22;LSAMP;TPPP;SCN3B;ZDHHC11B;APBA2
GTEX-XOTO-2926-SM-4B65G brain male 50-59 years	14/2624	0.47186135238674876	0.9999960965061659	0	0	1.0537791710205504	0.7914620078523521	TENM1;NRN1;TMEM132A;STMN2;ADAM22;AFF3;ZDHHC11B;CECR2;PLCB4;CDH23;ZNF385D;ZFPM2;APBA2;CDON
GTEX-RWSA-0626-SM-2XCBD heart male 40-49 years	4/692	0.47192905185242817	0.9999960965061659	0	0	1.1396535358329378	0.8557961760007462	GALNT16;ABLIM3;CCDC141;TTN
GTEX-WWYW-0011-R1A-SM-3TW8G brain female 50-59 years	12/2237	0.4723188557173276	0.9999960965061659	0	0	1.0590561797752809	0.7943990780048883	NRN1;DTNA;GALNT16;TMEM132A;STMN2;ADAM22;LSAMP;CHI3L1;TPPP;SCN3B;SOBP;APBA2
GTEX-WY7C-2326-SM-3NB2U skin male 50-59 years	6/1077	0.4723555660348815	0.9999960965061659	0	0	1.0986811391223157	0.8240364087064972	CFD;MFAP5;DCT;KRT2;SLC52A1;DCN
GTEX-UPJH-0326-SM-3GADU skin male 50-59 years	7/1270	0.47247666430822777	0.9999960965061659	0	0	1.0871775638621495	0.8151297746104679	CNTNAP3;KLF11;GJB2;DCT;KRT2;CNTNAP3B;SLC52A1
GTEX-RWSA-0726-SM-2XCBE muscle male 40-49 years	5/885	0.4728846801312388	0.9999960965061659	0	0	1.113987816307404	0.8342696257216999	CECR2;PDK4;ITGB6;CCDC141;TTN
GTEX-P4QT-1626-SM-2S1NP muscle female 50-59 years	6/1078	0.4732579562975229	0.9999960965061659	0	0	1.0975979477611941	0.8211291341596154	CECR2;SYNM;SYNPO2;PDK4;SOX6;TTN
GTEX-R55G-0008-SM-48FEX skin female 40-49 years	6/1078	0.4732579562975229	0.9999960965061659	0	0	1.0975979477611941	0.8211291341596154	COLEC12;CCBE1;SRPX;CCDC80;CNTN3;ZNF469
GTEX-OXRK-0226-SM-3NB2G skin female 50-59 years	5/886	0.47387668312908643	0.9999960965061659	0	0	1.1126648489883801	0.8309471811259991	GJB2;DCT;KRT2;SLC52A1;APOD
GTEX-X4XY-0226-SM-4E3IZ skin male 60-69 years	7/1272	0.4741450225188406	0.9999960965061659	0	0	1.085342209278136	0.8099279945526382	CFD;KLF11;GJB2;DCT;KRT2;FAM189A2;CHI3L1
GTEX-T6MO-1026-SM-4DM72 fallopian tube female 40-49 years	6/1079	0.47415995199615807	0.9999960965061659	0	0	1.0965167753960858	0.8182324000247005	PTGIS;MAMDC2;PI15;ZFPM2;ANGPTL1;CDON
GTEX-QDT8-0011-R4A-SM-32PKM brain female 30-39 years	9/1660	0.47511312727857563	0.9999960965061659	0	0	1.0695570621910475	0.7959668691006606	CECR2;NTRK2;DTNA;DCT;ADAM22;LSAMP;CNTN3;TPPP;SCN3B
GTEX-NPJ7-2826-SM-2I3FU brain female 60-69 years	14/2630	0.47546289496964383	0.9999960965061659	0	0	1.0509973589102029	0.7813812583139589	TENM1;NRN1;DTNA;GALNT16;STMN2;ADAM22;LSAMP;AFF3;ZDHHC11B;CECR2;PLCB4;ZNF385D;ZFPM2;APBA2
GTEX-S32W-1526-SM-4AD6Z cervix uteri female 50-59 years	6/1081	0.47596274377976555	0.9999960965061659	0	0	1.094360465116279	0.8124703876800888	TGFBR3;COLEC12;AR;MMRN1;PI15;CDON
GTEX-QDT8-2926-SM-32PKC brain female 30-39 years	11/2049	0.47615364335154436	0.9999960965061659	0	0	1.0593234047601074	0.7860335348719767	NTRK2;NRN1;DTNA;DCT;STMN2;ADAM22;CNTN3;TPPP;SCN3B;SOBP;APBA2
GTEX-XGQ4-0326-SM-4GIEE heart male 50-59 years	4/697	0.47751489130258656	0.9999960965061659	0	0	1.1311364372588861	0.8360907338269808	GALNT16;PDK4;CCDC141;TTN
GTEX-QVJO-0011-R1A-SM-2S1QI brain female 60-69 years	11/2054	0.479499097279217	0.9999960965061659	0	0	1.0564349991662767	0.7764937404164879	NTRK2;NRN1;DTNA;STMN2;PIEZO2;LSAMP;CNTN3;TPPP;SCN3B;SOBP;APBA2
GTEX-XUYS-0326-SM-47JX2 muscle male 50-59 years	4/700	0.4808560592791629	0.9999960965061659	0	0	1.1260849167253109	0.8245050823144232	SYNPO2;ITGB6;CCDC141;TTN
GTEX-XBED-2226-SM-47JYQ skin male 60-69 years	6/1087	0.4813612393771219	0.9999960965061659	0	0	1.0879394079555966	0.7954330522839372	CFD;CNTNAP3;GJB2;DCT;KRT2;SLC52A1
GTEX-S7SF-1326-SM-4AD4P ovary female 20-29 years	14/2640	0.48145938221159373	0.9999960965061659	0	0	1.0463892543100464	0.7648408638308946	KLF11;CFH;ABCA6;OMD;ABCA9;FAM189A2;ABCA8;DCN;TGFBR3;IGSF10;ABCA10;PDGFD;PDK4;ZFPM2
GTEX-RU72-0011-R2A-SM-2TF6O brain female 50-59 years	5/895	0.48277899405992614	0.9999960965061659	0	0	1.1008919263292019	0.8016654266606158	DTNA;STMN2;CDH23;ADAM22;APBA2
GTEX-NL4W-0011-R6a-SM-2I3GA brain male 50-59 years	8/1477	0.4832974547575768	0.9999960965061659	0	0	1.067682458757586	0.7763364367206268	NTRK2;DTNA;GALNT16;TMEM132A;LSAMP;CHI3L1;TPPP;SCN3B
GTEX-OHPM-0126-SM-2YUN9 skin male 50-59 years	5/896	0.48376519190657113	0.9999960965061659	0	0	1.099598505096787	0.7984796459558949	GJB2;DCT;KRT2;SLC52A1;CYP3A5
GTEX-R55C-1126-SM-48FCJ colon male 40-49 years	5/896	0.48376519190657113	0.9999960965061659	0	0	1.099598505096787	0.7984796459558949	P2RY14;SCN9A;PI15;CYP3A5;FOXP2
GTEX-VUSG-2326-SM-4KL1U skin male 50-59 years	8/1480	0.48562850627601145	0.9999960965061659	0	0	1.0653330249768733	0.7695021224261666	CNTNAP3;KLF11;IL33;GJB2;DCT;KRT2;SLC52A1;CDON
GTEX-WZTO-0011-R6B-SM-4E3J6 brain male 40-49 years	12/2258	0.4858119820538287	0.9999960965061659	0	0	1.047907390917186	0.7565195532386244	TENM1;NTRK2;DTNA;GALNT16;TMEM132A;STMN2;ADAM22;LSAMP;TPPP;SCN3B;APBA2;FOXP2
GTEX-QDVN-2326-SM-2S1PF blood vessel male 50-59 years	4/706	0.4875143239643813	0.9999960965061659	0	0	1.1161114018256875	0.8018541718752978	PTGIS;ZBTB16;CSPG4;ZNF385D
GTEX-X261-0011-R8A-SM-4E3I5 brain male 50-59 years	10/1878	0.492109292425955	0.9999960965061659	0	0	1.0491341588306489	0.743893241953551	NTRK2;DTNA;GALNT16;SCN9A;TMEM132A;STMN2;ADAM22;LSAMP;CHI3L1;SCN3B
GTEX-T5JC-2326-SM-32PMR brain male 20-29 years	18/3440	0.4931636572134231	0.9999960965061659	0	0	1.0317274776655256	0.7293428025659681	TENM1;NRN1;GALNT16;TMEM132A;STMN2;ADAM22;LSAMP;AFF3;ZDHHC11B;CECR2;PLCB4;ABLIM3;CDH23;TPPP;ZNF385D;ZFPM2;APBA2;CDON
GTEX-XUW1-0826-SM-4BOP6 muscle female 50-59 years	5/907	0.4945722288084128	0.9999960965061659	0	0	1.0855601526961849	0.7643017328427233	CECR2;ZBTB16;SYNPO2;PDK4;TTN
GTEX-PSDG-0726-SM-2I5FN thyroid male 50-59 years	13/2472	0.4977841130941123	0.9999960965061659	0	0	1.0358965688984743	0.7226298483504576	COLEC12;CFH;MAOA;ABCA6;FAM189A2;IGF1;CECR2;EDNRB;MMRN1;PDGFD;PKHD1L1;CDON;MATN2
GTEX-Q2AG-0011-R8A-SM-2HMK5 brain female 40-49 years	7/1303	0.4998365068440226	0.9999960965061659	0	0	1.0576185834957765	0.733431222610616	DTNA;SCN9A;STMN2;ADAM22;TPPP;SCN3B;APBA2
GTEX-SUCS-1626-SM-32PLS muscle male 70-79 years	5/914	0.501408297136825	0.9999960965061659	0	0	1.0768035566443241	0.7433546938208607	CECR2;SYNPO2;PDK4;FAM189A2;TTN
GTEX-QESD-0526-SM-2I5G5 heart male 20-29 years	4/722	0.5051036858993385	0.9999960965061659	0	0	1.0903302825308396	0.7446863720428286	CECR2;GALNT16;CCDC141;TTN
GTEX-XOTO-0011-R5A-SM-4B657 brain male 50-59 years	5/918	0.5052995204070753	0.9999960965061659	0	0	1.0718600738474047	0.731655883608471	NTRK2;EDNRB;TMEM132A;LSAMP;TPPP
GTEX-N7MT-0726-SM-3TW8S uterus female 60-69 years	14/2682	0.5065345536387656	0.9999960965061659	0	0	1.027412430148562	0.6988076507315052	ABCA6;ADH1B;ZBTB16;ABCA9;FOXP2;AR;CECR2;ABCA10;PLCB4;LEPR;CDH23;SVEP1;ZFPM2;CD34
GTEX-XBED-0826-SM-47JYC lung male 60-69 years	6/1116	0.5072212162507375	0.9999960965061659	0	0	1.0578828828828828	0.7180994132471561	COLEC12;IGSF10;EDNRB;MAOA;ITGB6;CCDC141
GTEX-WY7C-0526-SM-3NB3D heart male 50-59 years	4/725	0.5083733942266396	0.9999960965061659	0	0	1.085623708568032	0.7344668578548693	GALNT16;ABLIM3;CCDC141;TTN
GTEX-QVJO-0011-R2A-SM-2S1QK brain female 60-69 years	10/1903	0.5094430109737742	0.9999960965061659	0	0	1.0338432210202346	0.6972624155385682	NTRK2;NRN1;DTNA;STMN2;LSAMP;TPPP;GGTA1P;SCN3B;SOBP;APBA2
GTEX-WWYW-0011-R10A-SM-3NB35 brain female 50-59 years	15/2885	0.510710898641008	0.9999960965061659	0	0	1.0229484560855462	0.687371856861031	NRN1;DTNA;GALNT16;TMEM132A;STMN2;ADAM22;LSAMP;SOBP;AFF3;ZDHHC11B;CHI3L1;CNTN3;TPPP;SCN3B;APBA2
GTEX-R55D-0008-SM-48FEV skin male 50-59 years	6/1121	0.5116366873746696	0.9999960965061659	0	0	1.052858744394619	0.7055632862356916	COLEC12;CCBE1;SRPX;CCDC80;CNTN3;ZNF469
GTEX-Q2AG-0011-R2A-SM-2HMIT brain female 40-49 years	8/1516	0.513391889142093	0.9999960965061659	0	0	1.0378689542299226	0.6919636394457429	DTNA;STMN2;PIEZO2;ADAM22;LSAMP;TPPP;APBA2;GLDN
GTEX-POMQ-1926-SM-3NB1Y muscle female 20-29 years	5/928	0.5149773726896371	0.9999960965061659	0	0	1.059688822865823	0.7032437475549512	CECR2;SYNM;SOX6;ZFPM2;TTN
GTEX-Q2AG-2926-SM-2HMJ3 brain female 40-49 years	12/2304	0.5151491605846961	0.9999960965061659	0	0	1.0242001163467132	0.6793506958938711	NTRK2;NRN1;TMEM132A;STMN2;ADAM22;CNTN3;ZNF469;TPPP;SCN3B;SOBP;ZDHHC11B;APBA2
GTEX-XYKS-1626-SM-4BRUQ uterus female 60-69 years	7/1322	0.5154016547195627	0.9999960965061659	0	0	1.0412727636581949	0.6901647199386269	COLEC12;AR;CXCL12;MMRN1;PI15;AFF3;CDON
GTEX-PVOW-1026-SM-2XCF9 lung male 40-49 years	12/2305	0.5157827797353193	0.9999960965061659	0	0	1.0236953045500798	0.6777575117716175	IGSF10;IL33;CD200R1;EDNRB;C1QTNF7;P2RY14;MAMDC2;LEPR;PIEZO2;FAM189A2;KCTD12;CD34
GTEX-S4P3-0008-SM-3NM8R skin female 50-59 years	14/2698	0.5160270523984111	0.9999960965061659	0	0	1.0203393849071942	0.6750525452278868	COLEC12;CCBE1;SRPX;SEMA3A;DCN;TBX18;TGFBR3;AR;CCDC80;ABLIM3;SVEP1;APOD;CNTN3;ANGPTL1
GTEX-P4PP-1626-SM-2HMJF muscle female 30-39 years	6/1126	0.5160383225163536	0.9999960965061659	0	0	1.0478794642857143	0.6932500683864373	CECR2;ZBTB16;SYNPO2;FAM189A2;CHI3L1;TTN
GTEX-T2IS-0011-R2A-SM-32QPF brain female 20-29 years	7/1324	0.5170310088730323	0.9999960965061659	0	0	1.0395795867801623	0.6857611983051642	DTNA;STMN2;PIEZO2;TPPP;GGTA1P;APBA2;GLDN
GTEX-WH7G-2326-SM-3NMBC skin male 40-49 years	4/734	0.518126052914853	0.9999960965061659	0	0	1.0717360916969527	0.7047058354376837	GJB2;DCT;KRT2;SLC52A1
GTEX-OHPN-0011-R11A-SM-2I5FM brain female 60-69 years	9/1719	0.5181662710802408	0.9999960965061659	0	0	1.0293152235427279	0.676732662119661	TENM1;CECR2;PLCB4;STMN2;ADAM22;ZFPM2;ZDHHC11B;APBA2;CDON
GTEX-XMD1-2826-SM-4AT5F brain male 60-69 years	16/3095	0.5185813172211274	0.9999960965061659	0	0	1.0162768038550722	0.6673467324353564	TENM1;NRN1;DTNA;GALNT16;TMEM132A;STMN2;ADAM22;AFF3;ZDHHC11B;CECR2;PLCB4;ABLIM3;ZNF385D;ZFPM2;APBA2;CDON
GTEX-X4EO-0526-SM-3P5Z3 muscle female 60-69 years	4/736	0.5202815310793124	0.9999960965061659	0	0	1.068696330991413	0.6982703745053446	CECR2;PDK4;ITGB6;TTN
GTEX-R53T-1226-SM-48FCT stomach female 50-59 years	4/736	0.5202815310793124	0.9999960965061659	0	0	1.068696330991413	0.6982703745053446	IL33;P2RY14;TMEM132A;LEPR
GTEX-NPJ8-1626-SM-2HMIY muscle male 40-49 years	6/1131	0.5204256988403473	0.9999960965061659	0	0	1.0429444444444445	0.6811555173971559	CECR2;SYNM;ZBTB16;SYNPO2;PDK4;TTN
GTEX-S4Q7-1526-SM-3K2AG muscle male 20-29 years	6/1134	0.5230511076332417	0.9999960965061659	0	0	1.0400044326241136	0.6740020162112798	CECR2;SYNM;SYNPO2;PDK4;SOX6;TTN
GTEX-S95S-0008-SM-4AT5M skin male 60-69 years	12/2317	0.5233702097403085	0.9999960965061659	0	0	1.0176717281272596	0.6589080541057901	CCBE1;AR;SRPX;CCDC80;CXCL12;ADH1B;SEMA3A;SVEP1;APOD;CNTN3;DCN;TBX18
GTEX-RWS6-0326-SM-2XCAP heart female 60-69 years	3/542	0.5249573821954233	0.9999960965061659	0	0	1.0883791533142182	0.7013930986222842	GALNT16;CCDC141;TTN
GTEX-N7MS-0426-SM-2YUN6 muscle male 60-69 years	4/742	0.5267215549158405	0.9999960965061659	0	0	1.0596759028814777	0.6793404493696275	CECR2;ITGB6;CCDC141;TTN
GTEX-XV7Q-0726-SM-4BRV6 heart female 40-49 years	3/544	0.5274510853925071	0.9999960965061659	0	0	1.0842435445023246	0.6935896706074623	CFH;ABCA8;CCDC141
GTEX-NL3H-0011-R1a-SM-48TDJ brain male 60-69 years	3/544	0.5274510853925071	0.9999960965061659	0	0	1.0842435445023246	0.6935896706074623	STMN2;SCN3B;APBA2
GTEX-X261-0011-R11A-SM-4E3JY brain male 50-59 years	16/3113	0.5286188774323969	0.9999960965061659	0	0	1.0092888091251098	0.6434090656325816	TENM1;NRN1;GALNT16;TMEM132A;STMN2;ADAM22;AFF3;ZDHHC11B;CECR2;PLCB4;ABLIM3;CDH23;ZNF385D;ZFPM2;APBA2;CDON
GTEX-OOBJ-1626-SM-2I3F7 muscle male 60-69 years	6/1141	0.5291560251296471	0.9999960965061659	0	0	1.033204845814978	0.6576058999450716	CECR2;SYNM;SYNPO2;PDK4;SOX6;TTN
GTEX-Q734-0526-SM-2I3EH thyroid female 40-49 years	12/2328	0.5302979729144374	0.9999960965061659	0	0	1.0122049510650546	0.6420580157652062	COLEC12;IGSF10;NTRK2;ABCA10;CD200R1;CXCL12;MMRN1;CCL21;FAM189A2;PKHD1L1;CDON;MATN2
GTEX-XXEK-1026-SM-4BRUW small intestine male 50-59 years	7/1341	0.5308049786521968	0.9999960965061659	0	0	1.0253925668744575	0.6494432483585033	PFKFB4;CD200R1;MAOA;SLC52A1;SOX6;CYP3A5;LILRB5
GTEX-XOTO-0126-SM-4B66N skin male 50-59 years	6/1143	0.5308947626875994	0.9999960965061659	0	0	1.0312774846086192	0.6529961006932651	CNTNAP3;GJB2;DCT;KRT2;CNTNAP3B;SLC52A1
GTEX-R55C-1726-SM-3GADJ muscle male 40-49 years	4/746	0.5309924919708038	0.9999960965061659	0	0	1.0537433302161836	0.6670273228347967	SYNPO2;PDK4;SCN3B;TTN
GTEX-WFG8-0626-SM-3GILJ heart male 20-29 years	4/746	0.5309924919708038	0.9999960965061659	0	0	1.0537433302161836	0.6670273228347967	GALNT16;PDK4;CCDC141;TTN
GTEX-XOTO-0726-SM-4B659 skin male 50-59 years	6/1144	0.5317631949563696	0.9999960965061659	0	0	1.0303163444639718	0.6507035108933684	CNTNAP3;GJB2;DCT;KRT2;CNTNAP3B;SLC52A1
GTEX-XUW1-0226-SM-4BOOS uterus female 50-59 years	7/1345	0.5340254023536273	0.9999960965061659	0	0	1.022106836598222	0.6411797522355475	AR;PTGIS;MAMDC2;KCNMA1;FOXP2;ANGPTL1;CDON
GTEX-T5JC-0011-R11A-SM-32PMB brain male 20-29 years	18/3518	0.5347713363079711	0.9999960965061659	0	0	1.0039591836734694	0.6283941487571746	TENM1;NRN1;GALNT16;TMEM132A;STMN2;ADAM22;LSAMP;AFF3;ZDHHC11B;CECR2;PLCB4;ABLIM3;CDH23;TPPP;ZNF385D;ZFPM2;APBA2;CDON
GTEX-N7MS-0225-SM-4E3HO skin male 60-69 years	6/1148	0.5352306075863626	0.9999960965061659	0	0	1.0264886164623468	0.6416144933167384	GJB2;CD200R1;PLCB4;DCT;CD34;TBX18
GTEX-RVPU-2226-SM-2XCAQ skin male 50-59 years	7/1347	0.5356325632360621	0.9999960965061659	0	0	1.020471327572663	0.6370872597637718	CNTNAP3;KLF11;DCT;KRT2;CNTNAP3B;SLC52A1;FOXP2
GTEX-XLM4-2026-SM-4AT4X heart male 60-69 years	3/551	0.5361231036393914	0.9999960965061659	0	0	1.0700066357000664	0.6670330130833877	CFH;PKHD1L1;CCDC141
GTEX-XBED-0526-SM-47JY3 heart male 60-69 years	4/751	0.5363053984052398	0.9999960965061659	0	0	1.0464169603584406	0.6519716641292251	GALNT16;ABLIM3;CCDC141;TTN
GTEX-PX3G-2526-SM-48TZV vagina female 20-29 years	4/752	0.5373644967527511	0.9999960965061659	0	0	1.0449634399214232	0.6490044823852666	AR;GJB2;PI15;MATN2
GTEX-N7MS-0011-R8a-SM-2YUMK brain male 60-69 years	6/1153	0.5395504313060258	0.9999960965061659	0	0	1.0217414995640801	0.6304339395632724	DTNA;PIEZO2;ADAM22;LSAMP;TPPP;GLDN
GTEX-U8XE-0626-SM-3DB8U blood vessel male 30-39 years	5/954	0.5397781650934584	0.9999960965061659	0	0	1.029244022465319	0.6346288065842136	CPED1;PTGIS;CSPG4;SOBP;TBX18
GTEX-XXEK-2226-SM-4BRUM skin male 50-59 years	6/1154	0.5404124401321792	0.9999960965061659	0	0	1.0207970383275262	0.6282216214319029	CFD;GJB2;DCT;KRT2;SEMA3A;SLC52A1
GTEX-QV44-0926-SM-2S1RH lung male 50-59 years	7/1353	0.5404415959262441	0.9999960965061659	0	0	1.0155939626182842	0.6249647399389268	KRT2;PIEZO2;LSAMP;PI15;ZNF469;ITGB6;LILRB5
GTEX-X4EP-0326-SM-3P5Z6 heart female 60-69 years	4/755	0.5405347421034924	0.9999960965061659	0	0	1.0406261039702165	0.6401893977939366	TNXB;CCDC141;ZDHHC11B;TTN
GTEX-WWYW-0011-R8A-SM-3NB3S brain female 50-59 years	5/956	0.541662882795475	0.9999960965061659	0	0	1.0269710668097607	0.6296477286287123	NTRK2;DTNA;LSAMP;CHI3L1;TPPP
GTEX-WWYW-0011-R5A-SM-3NB3E brain female 50-59 years	11/2151	0.5434725998932689	0.9999960965061659	0	0	1.0030707610146863	0.6116484642027761	NTRK2;DTNA;GALNT16;TMEM132A;ADAM22;LSAMP;FAM189A2;CHI3L1;TPPP;SCN3B;ZDHHC11B
GTEX-XBED-1926-SM-47JYP skin male 60-69 years	5/958	0.543544159818201	0.9999960965061659	0	0	1.0247076513668179	0.6247072043436229	CFD;KLF11;DCT;KRT2;SLC52A1
GTEX-RM2N-1626-SM-2TF5N muscle male 50-59 years	6/1158	0.5438538557562234	0.9999960965061659	0	0	1.0170355902777777	0.6194506630309933	ABLIM3;SYNPO2;PDK4;SOX6;FOXP2;TTN
GTEX-XQ3S-0008-SM-4GIDZ skin male 20-29 years	10/1955	0.5449732333541076	0.9999960965061659	0	0	1.0032971945903655	0.6090200570763867	CCBE1;SRPX;CCDC80;CXCL12;SCN9A;SVEP1;CNTN3;ZNF469;DCN;TBX18
GTEX-Q2AI-0326-SM-2I3EK thyroid male 40-49 years	5/963	0.5482321122646081	0.9999960965061659	0	0	1.019090459074963	0.6125309640659858	MMRN1;FAM189A2;IGF1;PKHD1L1;CDON
GTEX-RNOR-0126-SM-2TF57 skin female 50-59 years	6/1164	0.5489957976327366	0.9999960965061659	0	0	1.0114421416234887	0.6065259381321199	CNTNAP3;GJB2;DCT;KRT2;SLC52A1;CD34
GTEX-WFG8-0008-SM-4LVN6 skin male 20-29 years	10/1961	0.5490189267556103	0.9999960965061659	0	0	0.9998774318632585	0.5995488685063787	CCBE1;AR;SRPX;CCDC80;CXCL12;SVEP1;CNTN3;ZNF469;DCN;TBX18
GTEX-QV44-0008-SM-447AX skin male 50-59 years	9/1765	0.5509982409828794	0.9999960965061659	0	0	0.999816298038063	0.5959141715267707	COLEC12;CCBE1;AR;SRPX;CCDC80;ABLIM3;CNTN3;DCN;TBX18
GTEX-OHPK-2626-SM-2HMK9 thyroid female 50-59 years	6/1167	0.5515575178426789	0.9999960965061659	0	0	1.0086670973298881	0.6001661545025696	MMRN1;CCL21;PDGFD;FAM189A2;IGF1;PKHD1L1
GTEX-T2IS-0626-SM-32QP6 thyroid female 20-29 years	11/2164	0.5518681032289645	0.9999960965061659	0	0	0.9962842545285648	0.5922373938892989	ITIH5;NTRK2;ABCA10;CCL21;PDGFD;LEPR;FAM189A2;PKHD1L1;CD34;CDON;MATN2
GTEX-WZTO-2826-SM-3NM8P brain male 40-49 years	17/3354	0.5524961113857415	0.9999960965061659	0	0	0.9925681750074917	0.5888995160397187	TENM1;NRN1;GALNT16;TMEM132A;STMN2;ADAM22;LSAMP;AFF3;ZDHHC11B;CECR2;PLCB4;CDH23;TPPP;ZNF385D;ZFPM2;APBA2;CDON
GTEX-UTHO-0011-R3A-SM-3GIK8 brain male 60-69 years	9/1771	0.5552217914147018	0.9999960965061659	0	0	0.9960821646955439	0.5860824150996989	NRN1;DTNA;STMN2;PIEZO2;ADAM22;TPPP;SCN3B;ZDHHC11B;APBA2
GTEX-XMD1-0011-R6A-SM-4AT5K brain male 60-69 years	9/1772	0.5559242821951801	0.9999960965061659	0	0	0.9954622802041974	0.5844589766441741	NTRK2;DTNA;GALNT16;DCT;ADAM22;LSAMP;PI15;CHI3L1;TPPP
GTEX-PWO3-0011-R6A-SM-2I5F3 brain female 60-69 years	9/1772	0.5559242821951801	0.9999960965061659	0	0	0.9954622802041974	0.5844589766441741	NTRK2;EDNRB;DTNA;GALNT16;DCT;LSAMP;CHI3L1;CNTN3;SOX6
GTEX-XMD1-0011-R8A-SM-4AT48 brain male 60-69 years	10/1972	0.5564034890342644	0.9999960965061659	0	0	0.993662190311572	0.5825459341020678	NTRK2;DTNA;SCN9A;PIEZO2;LSAMP;CHI3L1;CNTN3;TPPP;ZDHHC11B;APBA2
GTEX-NPJ8-0011-R8a-SM-2HMLG brain male 40-49 years	17/3365	0.5583763331167492	0.9999960965061659	0	0	0.9886499402628435	0.5761081810397773	TENM1;NTRK2;DTNA;GALNT16;TMEM132A;STMN2;ADAM22;LSAMP;AFF3;EDNRB;PLCB4;SCN9A;LEPR;CHI3L1;CNTN3;SCN3B;SDK2
GTEX-XOT4-0326-SM-4B66S nerve female 60-69 years	13/2572	0.5584870822907427	0.9999960965061659	0	0	0.9897080583619831	0.5765284891820228	NRN1;ABCA6;ABCA9;ABCA8;MEOX2;GLDN;ABCA10;ABLIM3;SCN9A;PIEZO2;SOX6;SDK2;MATN2
GTEX-PWN1-2626-SM-2I3FH thyroid female 40-49 years	7/1376	0.5586946720957474	0.9999960965061659	0	0	0.9972934527699819	0.5805765365020803	MMRN1;CCL21;FAM189A2;APOD;IGF1;PKHD1L1;CDON
GTEX-R55E-0011-R7A-SM-2TC5Z brain male 20-29 years	8/1579	0.56079364294573	0.9999960965061659	0	0	0.9928355702425613	0.5742583565152461	NTRK2;EDNRB;DTNA;TMEM132A;LSAMP;TPPP;GGTA1P;ZDHHC11B
GTEX-QVJO-1426-SM-2S1QY brain female 60-69 years	11/2180	0.5621285242187176	0.9999960965061659	0	0	0.9880433075453823	0.5691374134987452	NTRK2;NRN1;DTNA;TMEM132A;STMN2;ADAM22;LSAMP;TPPP;SCN3B;SOBP;APBA2
GTEX-N7MS-0826-SM-2HML4 heart male 60-69 years	3/574	0.5639831346719073	0.9999960965061659	0	0	1.0256859311150028	0.5874420582361514	GALNT16;ABCA8;CCDC141
GTEX-TSE9-0011-R1A-SM-3DB7E brain female 60-69 years	5/983	0.5667584953853829	0.9999960965061659	0	0	0.9971960449476103	0.5662298526887336	NTRK2;STMN2;SCN3B;SOBP;APBA2
GTEX-U3ZM-1526-SM-3DB9D skin male 40-49 years	6/1187	0.5684718621197514	0.9999960965061659	0	0	0.9905270956816258	0.559453132814612	GJB2;DCT;KRT2;SLC52A1;APOD;CYP3A5
GTEX-SE5C-2126-SM-4BRUJ breast female 40-49 years	3/578	0.5687260018487922	0.9999960965061659	0	0	1.0183399209486166	0.5747067578318755	SRPX;ADH1B;PI15
GTEX-RNOR-2226-SM-2TF5O brain female 50-59 years	17/3385	0.569007874867303	0.9999960965061659	0	0	0.9815914489311164	0.5534811410060859	TENM1;NRN1;DTNA;GALNT16;TMEM132A;STMN2;ADAM22;LSAMP;SOBP;AFF3;ZDHHC11B;CECR2;PLCB4;CDH23;ZNF385D;ZFPM2;APBA2
GTEX-RVPU-0011-R7A-SM-2XCAB brain male 50-59 years	3/579	0.5699068715273826	0.9999960965061659	0	0	1.0165193602693603	0.5715708589183996	PIEZO2;ZDHHC11B;GLDN
GTEX-P44H-0426-SM-2XCEZ muscle male 40-49 years	6/1189	0.5701471384521288	0.9999960965061659	0	0	0.9887468300929839	0.5555380986278908	CECR2;SYNPO2;PDK4;SOX6;SCN3B;TTN
GTEX-WZTO-0011-R11A-SM-4E3K9 brain male 40-49 years	17/3388	0.5705956246014668	0.9999960965061659	0	0	0.9805398991397212	0.5501559417766505	TENM1;NRN1;GALNT16;TMEM132A;STMN2;ADAM22;LSAMP;AFF3;ZDHHC11B;CECR2;PLCB4;CDH23;TPPP;ZNF385D;ZFPM2;APBA2;CDON
GTEX-SNOS-0526-SM-4DM54 bladder male 40-49 years	10/1995	0.5716997431564436	0.9999960965061659	0	0	0.980889278282773	0.5484557552351669	CD200R1;MAOA;C1QTNF7;P2RY14;CDH23;SLC52A1;CNTN3;ITGB6;CYP3A5;MATN2
GTEX-X4EP-0826-SM-3P5YK blood vessel female 60-69 years	3/582	0.5734377803337252	0.9999960965061659	0	0	1.0110954100591407	0.5622760617587169	CFH;CSPG4;IGF1
GTEX-XLM4-0011-R9A-SM-4AT45 brain male 60-69 years	3/582	0.5734377803337252	0.9999960965061659	0	0	1.0110954100591407	0.5622760617587169	DTNA;TPPP;GLDN
GTEX-R55F-1526-SM-2TF4X muscle male 50-59 years	4/788	0.5746779366800224	0.9999960965061659	0	0	0.9951062057476051	0.5512346098971401	CECR2;PDK4;FAM189A2;TTN
GTEX-RTLS-0526-SM-2TF64 muscle female 60-69 years	5/992	0.5749728888624935	0.9999960965061659	0	0	0.9876330440050554	0.5465881150985469	CECR2;SYNPO2;PDK4;SOX6;TTN
GTEX-OHPM-0526-SM-2YUMJ lung male 50-59 years	5/993	0.5758807525408186	0.9999960965061659	0	0	0.9865812429567177	0.5444494628643716	IGSF10;EDNRB;MAMDC2;LEPR;ITGB6
GTEX-X261-0326-SM-3NMD4 muscle male 50-59 years	6/1198	0.5776482125727546	0.9999960965061659	0	0	0.9808095637583892	0.538258700555573	CECR2;ZBTB16;SYNPO2;PDK4;SCN3B;TTN
GTEX-XAJ8-1126-SM-47JYA nerve male 40-49 years	8/1603	0.5783612584259029	0.9999960965061659	0	0	0.976615754018542	0.5347523929602706	MFAP5;ABCA10;ABCA6;SCN9A;ABCA9;APOD;ABCA8;MEOX2
GTEX-OXRO-0011-R10A-SM-2I5EH brain female 60-69 years	4/792	0.5787216953477781	0.9999960965061659	0	0	0.9898477157360406	0.5413809561132684	NTRK2;LSAMP;SCN3B;APBA2
GTEX-XOTO-0011-R1B-SM-4B65C brain male 50-59 years	9/1807	0.58023817053854	0.9999960965061659	0	0	0.9742007248196921	0.5302736465841118	NTRK2;NRN1;DTNA;TMEM132A;STMN2;ADAM22;TPPP;SCN3B;APBA2
GTEX-PWO3-0926-SM-2I5EY brain female 60-69 years	4/794	0.5807356024263919	0.9999960965061659	0	0	0.9872384396796693	0.5365243052536757	NTRK2;DTNA;LSAMP;APBA2
GTEX-OIZI-0008-SM-2XCFD skin male 40-49 years	12/2410	0.580936525384121	0.9999960965061659	0	0	0.9730330831248263	0.5284676746035245	COLEC12;CCBE1;IGSF10;SRPX;CCDC80;ABCA6;C1QTNF7;ABCA9;SVEP1;ABCA8;DCN;TBX18
GTEX-X8HC-0126-SM-4E3JW skin female 50-59 years	6/1202	0.580961918287762	0.9999960965061659	0	0	0.9773202341137124	0.53075336736042	CFD;KLF11;GJB2;DCT;KRT2;SLC52A1
GTEX-QVJO-1325-SM-2S1QX brain female 60-69 years	18/3607	0.581184836932697	0.9999960965061659	0	0	0.9737491541615253	0.5284404588752306	TENM1;NRN1;DTNA;TMEM132A;STMN2;ADAM22;LSAMP;AFF3;ZDHHC11B;CECR2;PLCB4;ABLIM3;CDH23;TPPP;ZNF385D;ZFPM2;APBA2;CDON
GTEX-Q2AG-0626-SM-2S1PV nerve female 40-49 years	8/1607	0.5812595511267628	0.9999960965061659	0	0	0.9739597886977233	0.5284295680658001	ABCA10;SCN9A;CHI3L1;APOD;ABCA8;IGF1;MEOX2;SDK2
GTEX-WHSE-0011-R5A-SM-3P5ZO brain male 20-29 years	11/2213	0.5830150671726999	0.9999960965061659	0	0	0.9714245790540068	0.5241246018821442	NTRK2;DTNA;GALNT16;ADAM22;LSAMP;CHI3L1;ZNF469;TPPP;SCN3B;ZDHHC11B;SDK2
GTEX-UJHI-0726-SM-3DB92 lung female 50-59 years	5/1003	0.5849050182652125	0.9999960965061659	0	0	0.9761791624486086	0.523530553368844	COLEC12;IGSF10;ITGB6;PKHD1L1;ZDHHC11B
GTEX-P4PP-0326-SM-33HC4 heart female 30-39 years	3/593	0.5862327744827072	0.9999960965061659	0	0	0.9916795069337442	0.5295948798754322	GALNT16;CCDC141;TTN
GTEX-WWYW-1326-SM-3NB2S heart female 50-59 years	2/385	0.5872763781895192	0.9999960965061659	0	0	1.0190600522193212	0.5424046366978885	GALNT16;CCDC141
GTEX-RVPU-2426-SM-2XCAR muscle male 50-59 years	4/801	0.5877419723620018	0.9999960965061659	0	0	0.9782091004532302	0.5198861004527476	CECR2;PDK4;SOX6;TTN
GTEX-RU72-0011-R7A-SM-2TF5U brain female 50-59 years	3/595	0.5885332729083711	0.9999960965061659	0	0	0.9882268632268633	0.5238806187392712	NTRK2;EDNRB;DTNA
GTEX-R55E-0011-R4A-SM-2TC5H brain male 20-29 years	12/2423	0.5887743500045216	0.9999960965061659	0	0	0.9670676068021568	0.5122675827433587	NTRK2;NRN1;DTNA;TMEM132A;STMN2;ADAM22;LSAMP;TPPP;ZNF385D;SCN3B;SOBP;APBA2
GTEX-OHPK-0526-SM-2HMJB lung female 50-59 years	5/1008	0.5893795259082385	0.9999960965061659	0	0	0.9710559044515936	0.5133826388529852	IGSF10;EDNRB;PIEZO2;CDH23;ITGB6
GTEX-POMQ-0526-SM-3GADD lung female 20-29 years	7/1416	0.5896861737187122	0.9999960965061659	0	0	0.9668895446565313	0.5106770157698222	COLEC12;IGSF10;IL33;PIEZO2;CHI3L1;KCTD12;ITGB6
GTEX-P4QR-0008-SM-48TE2 skin male 60-69 years	7/1416	0.5896861737187122	0.9999960965061659	0	0	0.9668895446565313	0.5106770157698222	CPED1;CCBE1;CCDC80;PLCB4;SCN9A;CNTN3;ZNF469
GTEX-WK11-2726-SM-3NMAQ skin male 50-59 years	7/1417	0.5904477699794773	0.9999960965061659	0	0	0.9661515490854796	0.5090402257210926	CNTNAP3;GJB2;CD200R1;DCT;KRT2;SLC52A1;CHI3L1
GTEX-XLM4-0011-R3B-SM-4AT6E brain male 60-69 years	13/2627	0.5908274771966939	0.9999960965061659	0	0	0.9658107167112265	0.5082397526604734	NTRK2;NRN1;DTNA;GALNT16;TMEM132A;STMN2;ADAM22;LSAMP;SOBP;CNTN3;TPPP;SCN3B;APBA2
GTEX-RU72-1326-SM-2TF6T muscle female 50-59 years	5/1010	0.5911621991158224	0.9999960965061659	0	0	0.9690208750064112	0.5093802135288683	CECR2;SYNPO2;PDK4;SOX6;TTN
GTEX-W5WG-1426-SM-4KKZP thyroid female 50-59 years	5/1010	0.5911621991158224	0.9999960965061659	0	0	0.9690208750064112	0.5093802135288683	PLCB4;MMRN1;FAM189A2;IGF1;PKHD1L1
GTEX-Q2AG-1026-SM-33HBW lung female 40-49 years	10/2025	0.5913331032576454	0.9999960965061659	0	0	0.9646671701370159	0.5068127803217183	IGSF10;EDNRB;TNXB;P2RY14;LEPR;PIEZO2;PI15;ITGB6;CD34;ZDHHC11B
GTEX-XOT4-0626-SM-4B66L skin female 60-69 years	6/1216	0.5924597800393593	0.9999960965061659	0	0	0.9652892561983472	0.5053021775192533	CFD;CNTNAP3;DCT;KRT2;FAM189A2;SLC52A1
GTEX-QMR6-1426-SM-32PLA brain male 50-59 years	13/2630	0.5925649455182503	0.9999960965061659	0	0	0.9645361143431238	0.5047367323639638	NTRK2;NRN1;DTNA;STMN2;ADAM22;LSAMP;SOBP;ZDHHC11B;DCT;CNTN3;TPPP;SCN3B;APBA2
GTEX-NPJ8-0326-SM-2D7VV lung male 40-49 years	8/1623	0.5927638406346384	0.9999960965061659	0	0	0.9634674922600619	0.5038541932566852	COLEC12;CCBE1;IGSF10;TNXB;PIEZO2;CDH23;PKHD1L1;SDK2
GTEX-S32W-1226-SM-4AD67 ovary female 50-59 years	12/2430	0.5929703471544603	0.9999960965061659	0	0	0.9638819961400606	0.5037352240342475	TGFBR3;IGSF10;ABCA10;TNXB;CFH;ABCA6;LEPR;CDH23;ABCA9;ZNF469;ABCA8;ZFPM2
GTEX-SIU7-0426-SM-2XCDX heart male 50-59 years	3/599	0.5931101605035356	0.9999960965061659	0	0	0.9813910921293472	0.5126542984516516	GALNT16;CCDC141;TTN
GTEX-PX3G-1526-SM-48U11 stomach female 20-29 years	3/600	0.5942493409073353	0.9999960965061659	0	0	0.9796964621085225	0.5098891780196724	TMEM132A;LEPR;CYP3A5
GTEX-UTHO-2926-SM-3P5Z9 brain male 60-69 years	17/3434	0.5946919579173784	0.9999960965061659	0	0	0.9646473514779046	0.5013385393277552	TENM1;NRN1;GALNT16;TMEM132A;STMN2;ADAM22;AFF3;ZDHHC11B;CECR2;PLCB4;ABLIM3;CDH23;TPPP;ZNF385D;ZFPM2;APBA2;CDON
GTEX-OIZI-0626-SM-2XCEH muscle male 40-49 years	5/1014	0.5947152092025871	0.9999960965061659	0	0	0.9649750186466135	0.5014711039106912	CECR2;SYNPO2;PDK4;SOX6;TTN
GTEX-UPJH-0526-SM-4IHK8 muscle male 50-59 years	4/809	0.5956676027262966	0.9999960965061659	0	0	0.9680821396881734	0.5015367159619761	CECR2;SYNPO2;PDK4;TTN
GTEX-R53T-1826-SM-3GIJX muscle female 50-59 years	5/1016	0.5964855056378646	0.9999960965061659	0	0	0.9629640959752006	0.49756387267227103	CECR2;SYNPO2;FAM189A2;SOX6;TTN
GTEX-XPVG-0826-SM-4B654 heart male 50-59 years	3/602	0.5965216302265935	0.9999960965061659	0	0	0.9763241766580665	0.5044079041235389	GALNT16;CCDC141;TTN
GTEX-Q2AG-0011-R3A-SM-2HMJ9 brain female 40-49 years	13/2637	0.5966075737709662	0.9999960965061659	0	0	0.9615733762674705	0.49664852570469886	NRN1;GALNT16;TMEM132A;STMN2;ADAM22;LSAMP;SOBP;CNTN3;TPPP;ZNF385D;SCN3B;APBA2;SDK2
GTEX-RU72-0011-R11A-SM-2TF6J brain female 50-59 years	17/3438	0.5967637929077291	0.9999960965061659	0	0	0.9632855890090617	0.49728067705725987	TENM1;NRN1;DTNA;TMEM132A;STMN2;ADAM22;LSAMP;AFF3;ZDHHC11B;CECR2;PLCB4;CDH23;TPPP;ZNF385D;ZFPM2;APBA2;CDON
GTEX-XLM4-0011-R7A-SM-4AT5L brain male 60-69 years	10/2034	0.5971477751039911	0.9999960965061659	0	0	0.9598943117374119	0.4949125481814089	NTRK2;DTNA;TMEM132A;STMN2;ADAM22;CHI3L1;TPPP;SCN3B;ZDHHC11B;APBA2
GTEX-Q2AH-0526-SM-2I3ED heart male 40-49 years	4/812	0.5986169636571507	0.9999960965061659	0	0	0.9643362295413215	0.4948330752454974	GALNT16;ABLIM3;CCDC141;TTN
GTEX-PWOO-0526-SM-2S1Q3 heart female 40-49 years	3/605	0.5999148408756642	0.9999960965061659	0	0	0.9713077620054364	0.49630676271022045	PDK4;CCDC141;TTN
GTEX-V1D1-0526-SM-4JBGW heart male 50-59 years	3/606	0.6010418400316938	0.9999960965061659	0	0	0.9696467159153727	0.49363815397512306	GALNT16;CCDC141;TTN
GTEX-XBED-0126-SM-47JY7 thyroid male 60-69 years	9/1838	0.6012926883250828	0.9999960965061659	0	0	0.9560486075592162	0.48631655388986106	CECR2;MMRN1;CCL21;MAOA;FAM189A2;IGF1;PKHD1L1;CDON;MATN2
GTEX-WH7G-0326-SM-3NMBH heart male 40-49 years	3/607	0.6021667988910911	0.9999960965061659	0	0	0.9679911699779249	0.4909852531912212	ABLIM3;CCDC141;TTN
GTEX-SN8G-0126-SM-32PLI skin female 50-59 years	7/1436	0.6047884051047059	0.9999960965061659	0	0	0.9523258811830135	0.478902425747945	CNTNAP3;KLF11;DCT;KRT2;SLC52A1;CYP3A5;ZDHHC11B
GTEX-X4XX-0011-R10B-SM-46MWO brain male 60-69 years	14/2855	0.606294729744649	0.9999960965061659	0	0	0.9551614348340853	0.4779523310253028	NRN1;DTNA;GALNT16;TMEM132A;STMN2;ADAM22;LSAMP;SOBP;AFF3;CNTN3;ZNF469;TPPP;SCN3B;APBA2
GTEX-UPK5-1426-SM-4JBHH liver male 40-49 years	5/1028	0.6070191376075529	0.9999960965061659	0	0	0.9510636796968689	0.47476619576805307	AR;TENM1;CFH;ADH1B;CYP3A5
GTEX-XOTO-2126-SM-4B64U esophagus male 50-59 years	5/1028	0.6070191376075529	0.9999960965061659	0	0	0.9510636796968689	0.47476619576805307	GJB2;KRT2;P2RY14;ITGB6;CYP3A5
GTEX-U8XE-0226-SM-4E3J3 skin male 30-39 years	7/1440	0.6077754211246308	0.9999960965061659	0	0	0.9494619311712639	0.4727844151949301	CFD;KLF11;GJB2;DCT;CCL21;KRT2;SLC52A1
GTEX-WVLH-0011-R2A-SM-3MJFJ brain male 50-59 years	13/2657	0.6080668659006725	0.9999960965061659	0	0	0.9531948528786823	0.4741862497633992	NTRK2;NRN1;GALNT16;TMEM132A;STMN2;ADAM22;LSAMP;SOBP;CNTN3;TPPP;ZNF385D;SCN3B;APBA2
GTEX-WWYW-3026-SM-3NB36 brain female 50-59 years	15/3060	0.6085603788424992	0.9999960965061659	0	0	0.9542494762470981	0.4739367297247788	TENM1;NRN1;DTNA;GALNT16;TMEM132A;STMN2;ADAM22;AFF3;ZDHHC11B;CECR2;PLCB4;CDH23;ZNF385D;ZFPM2;APBA2
GTEX-P4PP-1426-SM-3NM9L colon female 30-39 years	6/1236	0.6086056475189858	0.9999960965061659	0	0	0.9485772357723578	0.47104900089992546	MAOA;P2RY14;SCN9A;PI15;CYP3A5;FOXP2
GTEX-QV31-0726-SM-3GAEG thyroid male 30-39 years	10/2052	0.6086667572450037	0.9999960965061659	0	0	0.9504748115658136	0.4718958763122126	EDNRB;PLCB4;MMRN1;CCL21;FAM189A2;IGF1;PKHD1L1;ANGPTL1;CDON;MATN2
GTEX-R55G-0826-SM-2TC5U lung female 40-49 years	5/1030	0.6087598768403734	0.9999960965061659	0	0	0.9491073673623334	0.47107176934262973	IGSF10;MAOA;PIEZO2;ITGB6;CCDC141
GTEX-SN8G-1526-SM-4DM79 thyroid female 50-59 years	11/2257	0.6102194134763818	0.9999960965061659	0	0	0.9500259313260204	0.46925266608578	ABCA10;CXCL12;MMRN1;CCL21;LEPR;ABCA9;FAM189A2;IGF1;PKHD1L1;ZDHHC11B;MATN2
GTEX-X4XY-0626-SM-4E3IN muscle male 60-69 years	4/824	0.6102883944975891	0.9999960965061659	0	0	0.9496266799402688	0.46894811861378327	FAM189A2;SCN3B;CCDC141;TTN
GTEX-WYJK-1026-SM-3NM8W heart male 50-59 years	4/825	0.6112518222003404	0.9999960965061659	0	0	0.9484202938178926	0.46685633978256663	GALNT16;PDK4;CCDC141;TTN
GTEX-RN64-1826-SM-48FDV liver male 50-59 years	7/1445	0.6114931414834434	0.9999960965061659	0	0	0.945904399385111	0.46524453534827126	AR;TENM1;CECR2;CFH;ADH1B;CDH23;CYP3A5
GTEX-QDT8-0011-R6A-SM-32PKI brain female 30-39 years	7/1445	0.6114931414834434	0.9999960965061659	0	0	0.945904399385111	0.46524453534827126	CECR2;NTRK2;EDNRB;DTNA;DCT;LSAMP;SOX6
GTEX-RTLS-1326-SM-46MUN liver female 60-69 years	6/1240	0.6117940786418608	0.9999960965061659	0	0	0.9452998379254457	0.4644820801934673	AR;TENM1;CFH;ABLIM3;LEPR;CYP3A5
GTEX-X8HC-2726-SM-46MUA ovary female 50-59 years	11/2260	0.6120452046727544	0.9999960965061659	0	0	0.9485974230305044	0.4657130846351383	TGFBR3;IGSF10;ABCA10;ABCA6;LEPR;CDH23;ABCA9;FAM189A2;PI15;ZFPM2;FOXP2
GTEX-X4XX-0011-R4B-SM-46MWL brain male 60-69 years	5/1034	0.6122284507896226	0.9999960965061659	0	0	0.9452175568312745	0.4637707868025281	DTNA;PIEZO2;TPPP;ZDHHC11B;APBA2
GTEX-S341-1326-SM-4AD72 cervix uteri female 40-49 years	10/2058	0.6124727362556378	0.9999960965061659	0	0	0.947371773097826	0.4644498168279342	COLEC12;CCBE1;AR;C1QTNF7;MAMDC2;FAM189A2;SLC52A1;PKHD1L1;SDK2;MATN2
GTEX-XLM4-0011-R10A-SM-4AT5P brain male 60-69 years	12/2464	0.6130947637727476	0.9999960965061659	0	0	0.9486677542142469	0.46412219429890356	NTRK2;NRN1;DTNA;TMEM132A;STMN2;ADAM22;LSAMP;CNTN3;TPPP;SCN3B;SOBP;APBA2
GTEX-OXRK-0826-SM-2HMK7 heart female 50-59 years	4/832	0.6179557640410512	0.9999960965061659	0	0	0.9400571822932071	0.4524856231431931	GALNT16;ABLIM3;CCDC141;TTN
GTEX-XMK1-1026-SM-4B65H prostate male 40-49 years	7/1455	0.6188742977226336	0.9999960965061659	0	0	0.9388630415818552	0.4505163410401391	COLEC12;AR;TENM1;LSAMP;PI15;AFF3;SDK2
GTEX-QVJO-0011-R9A-SM-2S1QH brain female 60-69 years	10/2069	0.6194053266883874	0.9999960965061659	0	0	0.9417298393056993	0.4510842721117496	TENM1;DTNA;GALNT16;STMN2;ADAM22;LSAMP;TPPP;SCN3B;APBA2;SDK2
GTEX-RTLS-1126-SM-46MUQ esophagus female 60-69 years	4/834	0.619858233005458	0.9999960965061659	0	0	0.9376936316695352	0.4484655604613753	GJB2;CD200R1;P2RY14;ZDHHC11B
GTEX-T6MN-0011-R2A-SM-32QOW brain male 50-59 years	7/1457	0.620341734234755	0.9999960965061659	0	0	0.9374664246823956	0.44762593880315676	NTRK2;EDNRB;DTNA;TMEM132A;STMN2;TPPP;APBA2
GTEX-VUSG-2526-SM-4KL1V skin male 50-59 years	7/1458	0.6210743429593858	0.9999960965061659	0	0	0.9367695600130581	0.44618754687705797	CFD;KLF11;GJB2;CD200R1;DCT;KRT2;SLC52A1
GTEX-WWYW-0011-R6A-SM-3NB3G brain female 50-59 years	11/2275	0.6211154630514713	0.9999960965061659	0	0	0.9415116685434707	0.44838390091476193	NTRK2;DTNA;GALNT16;DCT;TMEM132A;ADAM22;LSAMP;FAM189A2;CHI3L1;TPPP;SCN3B
GTEX-R55F-1226-SM-2TF59 brain male 50-59 years	16/3285	0.6212518794544187	0.9999960965061659	0	0	0.946395668969246	0.4505020135960795	TENM1;NRN1;GALNT16;TMEM132A;STMN2;ADAM22;AFF3;ZDHHC11B;CECR2;PLCB4;ABLIM3;CDH23;ZNF385D;ZFPM2;APBA2;CDON
GTEX-QVUS-0011-R6A-SM-3GACX brain female 60-69 years	7/1459	0.6218062099578764	0.9999960965061659	0	0	0.9360736552124111	0.44475367506810914	NTRK2;EDNRB;DTNA;TMEM132A;LSAMP;CHI3L1;GGTA1P
GTEX-QMR6-0011-R6A-SM-32PKP brain male 50-59 years	14/2884	0.6222095711426762	0.9999960965061659	0	0	0.9439024390243902	0.44786123586086835	TENM1;NTRK2;DTNA;SEMA3A;STMN2;ADAM22;LSAMP;ZDHHC11B;DCT;CNTNAP3B;SCN9A;CNTN3;TPPP;SCN3B
GTEX-O5YV-0008-SM-4E3HP skin female 60-69 years	8/1665	0.6222449045661808	0.9999960965061659	0	0	0.9368892769552768	0.44448044092754146	CPED1;CCBE1;CCDC80;CXCL12;LEPR;SVEP1;CNTN3;ZNF469
GTEX-WFON-0326-SM-3GIKX heart male 40-49 years	4/837	0.622701084017574	0.9999960965061659	0	0	0.9341695862018277	0.4425055547004381	GALNT16;ABLIM3;CCDC141;TTN
GTEX-NPJ7-0011-R8a-SM-2I3G2 brain female 60-69 years	11/2280	0.6241167449879328	0.9999960965061659	0	0	0.9391705694041524	0.4427417582009181	GALNT16;SCN9A;TMEM132A;STMN2;ADAM22;LSAMP;TPPP;SCN3B;ZDHHC11B;APBA2;SDK2
GTEX-TSE9-3026-SM-3DB76 brain female 60-69 years	11/2281	0.6247156517768204	0.9999960965061659	0	0	0.938703587161737	0.44162125984610295	NTRK2;NRN1;TMEM132A;STMN2;ADAM22;CNTN3;TPPP;SCN3B;SOBP;ZDHHC11B;APBA2
GTEX-WZTO-0426-SM-3NM99 lung male 40-49 years	7/1463	0.6247262303442312	0.9999960965061659	0	0	0.9332995951417004	0.43906310102737595	IGSF10;EDNRB;CCL21;LEPR;PIEZO2;KCTD12;ITGB6
GTEX-U8XE-1426-SM-3DB8Q lung male 30-39 years	7/1463	0.6247262303442312	0.9999960965061659	0	0	0.9332995951417004	0.43906310102737595	COLEC12;IL33;EDNRB;CCL21;PI15;CHI3L1;ITGB6
GTEX-RWS6-2126-SM-2XCAV muscle female 60-69 years	4/841	0.6264712055834029	0.9999960965061659	0	0	0.929510155316607	0.43468771673619133	CECR2;SYNPO2;CCDC141;TTN
GTEX-XXEK-1126-SM-4BRUX liver male 50-59 years	5/1052	0.6276207922151198	0.9999960965061659	0	0	0.9280812138756782	0.4323179826401061	CFH;ABLIM3;CHI3L1;IGF1;CYP3A5
GTEX-PLZ6-0526-SM-3P61C esophagus male 30-39 years	4/843	0.6283475097542257	0.9999960965061659	0	0	0.9271971005327041	0.43083317204499333	GJB2;CD200R1;ABLIM3;GGTA1P
GTEX-R55E-0826-SM-2TC5M thyroid male 20-29 years	9/1879	0.6283683964761655	0.9999960965061659	0	0	0.9329653268932206	0.4334824351791111	ITIH5;CCL21;C1QTNF7;PDGFD;FAM189A2;PKHD1L1;CD34;CDON;MATN2
GTEX-U3ZN-0008-SM-4DXTL skin female 30-39 years	10/2084	0.6287625713436237	0.9999960965061659	0	0	0.9341327407655864	0.4334390523096597	COLEC12;CCBE1;SRPX;CCDC80;CXCL12;CHI3L1;SVEP1;CNTN3;ZNF469;DCN
GTEX-OIZG-1126-SM-2HMIU heart male 50-59 years	2/416	0.6296259384637773	0.9999960965061659	0	0	0.941256038647343	0.4354527017270788	GALNT16;CCDC141
GTEX-TMMY-0426-SM-33HBB muscle female 40-49 years	5/1055	0.6301512618876756	0.9999960965061659	0	0	0.9252822778595975	0.4272910905318495	CECR2;ZBTB16;SYNPO2;PDK4;TTN
GTEX-RVPU-0011-R10A-SM-2XCAH brain male 50-59 years	7/1471	0.6305302139242773	0.9999960965061659	0	0	0.9277969513948806	0.42789457660909214	NTRK2;NRN1;DTNA;STMN2;ADAM22;SCN3B;APBA2
GTEX-XOTO-0011-R7B-SM-4B64R brain male 50-59 years	5/1056	0.630992507236386	0.9999960965061659	0	0	0.9243528500102994	0.4256287065986145	NTRK2;GALNT16;TMEM132A;LSAMP;SCN3B
GTEX-U412-0008-SM-4DXTE skin male 60-69 years	10/2088	0.6312386573003823	0.9999960965061659	0	0	0.9321253713855295	0.4288441007905523	COLEC12;CCBE1;SRPX;CCDC80;CXCL12;SEMA3A;SVEP1;CNTN3;ZNF469;DCN
GTEX-Q2AG-0011-R1A-SM-2HMJI brain female 40-49 years	11/2292	0.6312735681120271	0.9999960965061659	0	0	0.933593806456586	0.4294680543634941	NRN1;GALNT16;STMN2;PIEZO2;ADAM22;LSAMP;TPPP;SCN3B;SOBP;APBA2;GLDN
GTEX-P44H-0011-R1A-SM-3NM8J brain male 40-49 years	11/2295	0.6330524251598585	0.9999960965061659	0	0	0.9322087719635881	0.4262077523498234	CECR2;NTRK2;NRN1;DTNA;STMN2;TPPP;SCN3B;SOBP;ZDHHC11B;APBA2;GLDN
GTEX-UPIC-0926-SM-4IHLV liver female 20-29 years	6/1268	0.6337183089858757	0.9999960965061659	0	0	0.9229397781299524	0.42099965434484926	AR;CFH;ABLIM3;ADH1B;LEPR;CYP3A5
GTEX-QEG4-0226-SM-2S1PY skin male 30-39 years	5/1060	0.6343462192803064	0.9999960965061659	0	0	0.9206527580984023	0.41904466511937777	CNTNAP3;GJB2;DCT;KRT2;SLC52A1
GTEX-WRHU-2826-SM-3MJG8 skin female 50-59 years	7/1478	0.6355687831258574	0.9999960965061659	0	0	0.9230312354645962	0.41835002466962345	CNTNAP3;GJB2;CD200R1;DCT;KRT2;SLC52A1;CDON
GTEX-UJMC-0526-SM-3GAE3 heart male 50-59 years	4/852	0.6367181604369798	0.9999960965061659	0	0	0.916923373122834	0.41392504000394015	GALNT16;ABLIM3;CCDC141;TTN
GTEX-R55E-0011-R9A-SM-2TC6C brain male 20-29 years	8/1687	0.6372446646370707	0.9999960965061659	0	0	0.9234980294754983	0.41612969728908994	DTNA;STMN2;PIEZO2;ADAM22;TPPP;APBA2;GLDN;SDK2
GTEX-WL46-0126-SM-3TW8I thyroid male 50-59 years	9/1896	0.6393186110715482	0.9999960965061659	0	0	0.9236883942766295	0.4132141646040649	ITIH5;NTRK2;ABCA10;CD200R1;CCL21;FAM189A2;PKHD1L1;CDON;MATN2
GTEX-X4EO-2926-SM-4E3JH skin female 60-69 years	7/1484	0.6398575264633886	0.9999960965061659	0	0	0.9189822898478424	0.410334545429022	CNTNAP3;KLF11;GJB2;CD200R1;DCT;KRT2;SLC52A1
GTEX-SN8G-0326-SM-32PLG muscle female 50-59 years	5/1068	0.6409991995903012	0.9999960965061659	0	0	0.913336113508743	0.4061852943721424	CECR2;SYNPO2;PDK4;SOX6;TTN
GTEX-N7MT-0011-R8a-SM-2I5GU brain female 60-69 years	5/1068	0.6409991995903012	0.9999960965061659	0	0	0.913336113508743	0.4061852943721424	DTNA;SCN9A;STMN2;APBA2;FOXP2
GTEX-XMD1-0011-R9A-SM-4AT49 brain male 60-69 years	7/1487	0.6419914071137667	0.9999960965061659	0	0	0.9169701280227596	0.4063831513911213	DTNA;ABCA6;PIEZO2;TPPP;APBA2;GLDN;SDK2
GTEX-T2IS-0126-SM-4DM6O skin female 20-29 years	6/1279	0.6421372170906052	0.9999960965061659	0	0	0.914424587588374	0.4050473560686843	CNTNAP3;GJB2;DCT;KRT2;SLC52A1;CDON
GTEX-XMD1-0011-R5A-SM-4AT47 brain male 60-69 years	9/1902	0.6431430115834209	0.9999960965061659	0	0	0.9204539645212413	0.4062774876893769	NTRK2;EDNRB;DTNA;DCT;SCN9A;TMEM132A;LSAMP;CNTN3;TPPP
GTEX-PX3G-0826-SM-48TZS liver female 20-29 years	5/1072	0.6442982608663458	0.9999960965061659	0	0	0.9097189344824588	0.3999065505318956	AR;TENM1;CFH;ADH1B;CYP3A5
GTEX-SNMC-0126-SM-2XCFO heart male 20-29 years	5/1072	0.6442982608663458	0.9999960965061659	0	0	0.9097189344824588	0.3999065505318956	CXCL12;GALNT16;KRT2;CCDC141;TTN
GTEX-WEY5-2326-SM-3GIKK skin female 40-49 years	5/1072	0.6442982608663458	0.9999960965061659	0	0	0.9097189344824588	0.3999065505318956	KLF11;DCT;KRT2;CHI3L1;CYP3A5
GTEX-P4QS-1626-SM-2S1NH muscle male 60-69 years	4/861	0.6449688611636112	0.9999960965061659	0	0	0.9068654299526111	0.39770877310967134	CECR2;ZBTB16;PDK4;TTN
GTEX-S7PM-0126-SM-4AD6S skin male 60-69 years	5/1073	0.6451201522693206	0.9999960965061659	0	0	0.908818873315572	0.39835230431226537	GJB2;DCT;KRT2;SLC52A1;CHI3L1
GTEX-Q2AG-0011-R11A-SM-2HMKZ brain female 40-49 years	18/3737	0.6458388774720812	0.9999960965061659	0	0	0.9322206430300004	0.40757173317650724	TENM1;NRN1;GALNT16;TMEM132A;STMN2;ADAM22;LSAMP;AFF3;ZDHHC11B;CECR2;PLCB4;ABLIM3;CDH23;TPPP;ZNF385D;ZFPM2;APBA2;CDON
GTEX-S32W-2326-SM-2XCAW muscle female 50-59 years	5/1074	0.6459408911201304	0.9999960965061659	0	0	0.907920496079774	0.39680418254152333	CECR2;PDK4;TPPP;SCN3B;TTN
GTEX-QVUS-0011-R4A-SM-3GAE7 brain female 60-69 years	7/1493	0.6462380131011796	0.9999960965061659	0	0	0.9129701777998158	0.3985912777773761	NTRK2;DTNA;PIEZO2;LSAMP;SCN3B;APBA2;GLDN
GTEX-TML8-0008-SM-4DXUI skin female 40-49 years	12/2522	0.6463572794483254	0.9999960965061659	0	0	0.9236653386454183	0.4030901990900278	COLEC12;CCBE1;AR;SRPX;CCDC80;CXCL12;PDGFD;SEMA3A;SVEP1;CNTN3;DCN;TBX18
GTEX-WEY5-0426-SM-3GIKT heart female 40-49 years	3/648	0.6465055307860321	0.9999960965061659	0	0	0.904533709184872	0.39453365717632116	GALNT16;CCDC141;TTN
GTEX-WH7G-0426-SM-3NMBJ heart male 40-49 years	3/648	0.6465055307860321	0.9999960965061659	0	0	0.904533709184872	0.39453365717632116	ABLIM3;CCDC141;TTN
GTEX-WRHU-0826-SM-3MJFN muscle female 50-59 years	4/863	0.646785940821619	0.9999960965061659	0	0	0.9046589532204035	0.3941959909826516	PDK4;ITGB6;CCDC141;TTN
GTEX-XPVG-2026-SM-4B65E prostate male 50-59 years	3/649	0.6475429025168786	0.9999960965061659	0	0	0.9030865934890703	0.3924545476401528	SYNM;PI15;ZNF469
GTEX-S7SF-0526-SM-3K2BC heart female 20-29 years	4/866	0.6495003196581307	0.9999960965061659	0	0	0.9013684360054927	0.38898730686774546	ABLIM3;PDK4;CCDC141;TTN
GTEX-WEY5-0226-SM-3GIKN heart female 40-49 years	3/651	0.6496112944483912	0.9999960965061659	0	0	0.9002057613168725	0.3883317547045668	ABLIM3;CCDC141;TTN
GTEX-WHSB-1826-SM-3TW8M muscle male 50-59 years	4/867	0.6504021094834109	0.9999960965061659	0	0	0.9002766807765981	0.3872670478932255	CECR2;SYNPO2;PDK4;TTN
GTEX-WH7G-0526-SM-3NMBI thyroid male 40-49 years	7/1499	0.6504561891297926	0.9999960965061659	0	0	0.9090023987582898	0.3909449632028209	MMRN1;CCL21;FAM189A2;IGF1;PKHD1L1;CDON;MATN2
GTEX-O5YW-0326-SM-2I5EI heart male 50-59 years	3/652	0.6506423129008165	0.9999960965061659	0	0	0.8987720035485829	0.3862879202713256	GALNT16;CCDC141;TTN
GTEX-OIZH-1426-SM-3NB1O colon male 50-59 years	5/1080	0.6508410397823444	0.9999960965061659	0	0	0.9025653320546632	0.3876426446673846	MAOA;P2RY14;PI15;CYP3A5;FOXP2
GTEX-SE5C-1526-SM-4BRWU colon female 40-49 years	4/868	0.6513023954578441	0.9999960965061659	0	0	0.8991874527588813	0.3855547069155144	P2RY14;SCN9A;FOXP2;LILRB5
GTEX-XUW1-1726-SM-4BOOZ pancreas female 50-59 years	2/433	0.6513978549685004	0.9999960965061659	0	0	0.9033410672853829	0.38720330849495566	CCDC141;CYP3A5
GTEX-QVUS-0011-R1A-SM-3GAD2 brain female 60-69 years	10/2122	0.651947680925945	0.9999960965061659	0	0	0.9153697299077734	0.39158689940600183	COLEC12;NTRK2;DTNA;LSAMP;FAM189A2;CNTN3;TPPP;SOX6;GLDN;SDK2
GTEX-WHWD-1826-SM-3LK6I skin male 50-59 years	6/1293	0.6526891024740868	0.9999960965061659	0	0	0.9037975912975913	0.38560919151761347	KLF11;GJB2;DCT;KRT2;SLC52A1;CHI3L1
GTEX-NPJ8-0011-R1a-SM-33HCB brain male 40-49 years	3/654	0.6526979908472104	0.9999960965061659	0	0	0.8959177023693152	0.3822350018779348	DTNA;PIEZO2;TPPP
GTEX-N7MT-0011-R10A-SM-2I3E1 brain female 60-69 years	9/1918	0.6532360031216718	0.9999960965061659	0	0	0.9119282177799557	0.38831435674428655	NRN1;GALNT16;TMEM132A;STMN2;ADAM22;TPPP;SCN3B;AFF3;APBA2
GTEX-N7MS-0011-R11A-SM-2HMJS brain male 60-69 years	16/3349	0.6536683316597203	0.9999960965061659	0	0	0.9246506045953432	0.3931200074544593	TENM1;NRN1;TMEM132A;STMN2;ADAM22;SOBP;AFF3;ZDHHC11B;CECR2;PLCB4;ABLIM3;CDH23;ZNF385D;ZFPM2;APBA2;CDON
GTEX-N7MS-2526-SM-2D7W3 brain male 60-69 years	16/3351	0.6546596237592001	0.9999960965061659	0	0	0.9239845193682229	0.39143665098995506	TENM1;NRN1;TMEM132A;STMN2;ADAM22;AFF3;ZDHHC11B;CECR2;PLCB4;ABLIM3;CDH23;TPPP;ZNF385D;ZFPM2;APBA2;CDON
GTEX-QEL4-1226-SM-447A4 liver male 50-59 years	5/1086	0.6556993416956245	0.9999960965061659	0	0	0.8972696148087396	0.37869525708555696	AR;CFH;ABLIM3;CHI3L1;CYP3A5
GTEX-NL3H-0011-R11A-SM-2I3E6 brain male 60-69 years	17/3556	0.6559016448617513	0.9999960965061659	0	0	0.9244984458886691	0.3899020727709445	TENM1;NRN1;GALNT16;TMEM132A;STMN2;ADAM22;SOBP;AFF3;ZDHHC11B;CECR2;PLCB4;ABLIM3;CDH23;ZNF385D;ZFPM2;APBA2;CDON
GTEX-X4XX-0011-R8B-SM-46MWM brain male 60-69 years	11/2335	0.6563605328760713	0.9999960965061659	0	0	0.9140833349094967	0.3848702618148979	DTNA;GALNT16;SCN9A;TMEM132A;STMN2;ADAM22;LSAMP;TPPP;SCN3B;APBA2;SDK2
GTEX-X4XY-1026-SM-46MVX lung male 60-69 years	8/1716	0.6565223470823809	0.9999960965061659	0	0	0.9063730131047885	0.3814004461289636	COLEC12;IGSF10;CD200R1;TNXB;MMRN1;CCL21;PIEZO2;ITGB6
GTEX-OIZH-0326-SM-2HMKC heart male 50-59 years	4/874	0.6566724582776664	0.9999960965061659	0	0	0.8927046680741262	0.37544473641043424	GALNT16;ABLIM3;CCDC141;TTN
GTEX-QLQ7-1726-SM-2S1QQ muscle male 60-69 years	4/875	0.6575621816111502	0.9999960965061659	0	0	0.891632887368495	0.3737867249061832	SYNPO2;PDK4;SOX6;TTN
GTEX-WZTO-2926-SM-3NM9I brain male 40-49 years	11/2338	0.6580770401815659	0.9999960965061659	0	0	0.9127490472569975	0.38192457051162043	NTRK2;NRN1;TMEM132A;STMN2;ADAM22;CNTN3;TPPP;SCN3B;SOBP;AFF3;APBA2
GTEX-REY6-1026-SM-2TF4Y heart male 60-69 years	2/439	0.6588387817347218	0.9999960965061659	0	0	0.8906636155606408	0.3716529206286596	GALNT16;CCDC141
GTEX-R53T-0326-SM-48FEC liver female 50-59 years	6/1302	0.6593744438355444	0.9999960965061659	0	0	0.8970871913580247	0.37360425612990456	AR;TENM1;CFH;ABCA6;ADH1B;CYP3A5
GTEX-S7SE-0011-R5A-SM-2XCDA brain male 50-59 years	10/2138	0.6614771971361618	0.9999960965061659	0	0	0.9076699901928735	0.3751216424871083	NTRK2;EDNRB;DTNA;KRT2;TMEM132A;STMN2;ADAM22;LSAMP;TPPP;SCN3B
GTEX-U3ZN-0626-SM-3DB7U lung female 30-39 years	6/1306	0.66232079922911	0.9999960965061659	0	0	0.8941346153846154	0.36838815524527374	COLEC12;IGSF10;PIEZO2;CHI3L1;ITGB6;CCDC141
GTEX-V1D1-0626-SM-4JBHN heart male 50-59 years	2/447	0.6685642572875128	0.9999960965061659	0	0	0.8742921348314606	0.35200991714808333	KRT2;CCDC141
GTEX-WZTO-0011-R3B-SM-3NMC6 brain male 40-49 years	14/2972	0.6686452654857318	0.9999960965061659	0	0	0.9110885733603786	0.36671461343432016	NTRK2;NRN1;GALNT16;TMEM132A;STMN2;ADAM22;LSAMP;SOBP;AFF3;CNTN3;TPPP;SCN3B;APBA2;SDK2
GTEX-SIU8-0826-SM-2XCDQ heart male 50-59 years	2/448	0.6697642872827654	0.9999960965061659	0	0	0.8722869955156951	0.3496383066430468	KRT2;CCDC141
GTEX-UPK5-0326-SM-3GAF3 heart male 40-49 years	4/889	0.6698588658534027	0.9999960965061659	0	0	0.8768822783350628	0.3513564139578879	GALNT16;KRT2;CCDC141;TTN
GTEX-QDT8-0008-SM-48U2F skin female 30-39 years	5/1104	0.6700204329920063	0.9999960965061659	0	0	0.8817294072399463	0.35308595771423196	COLEC12;CCBE1;CCDC80;CNTN3;ZNF469
GTEX-S7SF-1926-SM-4AT5B colon female 20-29 years	6/1318	0.6710670093301291	0.9999960965061659	0	0	0.8853849085365854	0.35316789441406304	MAOA;P2RY14;PI15;SLC52A1;CYP3A5;FOXP2
GTEX-WOFL-0126-SM-3MJG2 skin male 60-69 years	7/1530	0.6717878209289134	0.9999960965061659	0	0	0.8890002419048277	0.3536556140753783	KLF11;GJB2;DCT;KRT2;ABCA9;SLC52A1;CYP3A5
GTEX-X585-0011-R11B-SM-46MUZ brain male 50-59 years	17/3592	0.6730879973906487	0.9999960965061659	0	0	0.9131748251748252	0.361506922867673	TENM1;NRN1;DTNA;GALNT16;TMEM132A;STMN2;ADAM22;AFF3;ZDHHC11B;CECR2;PLCB4;ABLIM3;TPPP;ZNF385D;ZFPM2;APBA2;CDON
GTEX-UTHO-0011-R1A-SM-3GIJO brain male 60-69 years	6/1321	0.673231650988341	0.9999960965061659	0	0	0.883222433460076	0.3494609125167482	DTNA;PIEZO2;LSAMP;TPPP;ZDHHC11B;GLDN
GTEX-N7MS-0011-R1a-SM-2HMJG brain male 60-69 years	9/1952	0.6741593881831031	0.9999960965061659	0	0	0.8942772234489399	0.3526034173260992	NRN1;GALNT16;STMN2;ADAM22;ZNF469;TPPP;ZFPM2;SCN3B;APBA2
GTEX-S341-0326-SM-2XCAU lung female 40-49 years	6/1323	0.674669848694542	0.9999960965061659	0	0	0.8817862566438877	0.34701095114189184	IGSF10;EDNRB;P2RY14;PIEZO2;SLC52A1;CCDC141
GTEX-VJWN-0426-SM-3GIJI muscle female 50-59 years	5/1110	0.6747087128506823	0.9999960965061659	0	0	0.8766618463404394	0.34494383423392105	CECR2;SYNPO2;FAM189A2;CCDC141;TTN
GTEX-UJHI-0008-SM-4IHL1 skin female 50-59 years	7/1535	0.6751545513541741	0.9999960965061659	0	0	0.8858500964453018	0.3479740091607881	AR;SRPX;EDNRB;CXCL12;TMEM132A;CNTN3;DCN
GTEX-R55F-0011-R8A-SM-2TF4F brain male 50-59 years	13/2780	0.6751915209140009	0.9999960965061659	0	0	0.9043299236994595	0.35518362034240863	TENM1;NTRK2;DTNA;GALNT16;STMN2;ADAM22;LSAMP;DCT;SCN9A;CHI3L1;CNTN3;SCN3B;SDK2
GTEX-WZTO-0126-SM-3NM95 skin male 40-49 years	5/1113	0.6770367148732336	0.9999960965061659	0	0	0.8741486471398265	0.34094400087916527	GJB2;CD200R1;DCT;KRT2;SLC52A1
GTEX-XUJ4-1626-SM-4BONV vagina female 60-69 years	3/680	0.6786484606706724	0.9999960965061659	0	0	0.8603464482341883	0.33351503551512784	AR;GJB2;MATN2
GTEX-WZTO-0011-R5B-SM-3NMC5 brain male 40-49 years	9/1960	0.6789761034190067	0.9999960965061659	0	0	0.8902134554653528	0.3446633612008701	NTRK2;EDNRB;GALNT16;TMEM132A;STMN2;ADAM22;LSAMP;TPPP;SCN3B
GTEX-PWN1-1626-SM-2S1OL muscle female 40-49 years	4/902	0.6810091871684899	0.9999960965061659	0	0	0.863597109222308	0.3317762902685744	CECR2;SYNPO2;PDK4;TTN
GTEX-OXRL-0126-SM-2YUMP skin male 50-59 years	4/902	0.6810091871684899	0.9999960965061659	0	0	0.863597109222308	0.3317762902685744	GJB2;DCT;KRT2;SLC52A1
GTEX-R45C-1226-SM-48FEE esophagus female 60-69 years	6/1332	0.681093048922207	0.9999960965061659	0	0	0.8753770739064857	0.3361941207714963	CFD;GJB2;CD200R1;TNXB;CCL21;SLC52A1
GTEX-UPIC-0826-SM-3GADQ lung female 20-29 years	5/1119	0.6816603235296783	0.9999960965061659	0	0	0.8691628569842121	0.33308389682884065	COLEC12;IGSF10;MAMDC2;PIEZO2;ITGB6
GTEX-R55E-0011-R11A-SM-2TC6I brain male 20-29 years	18/3815	0.6823138543033963	0.9999960965061659	0	0	0.9086684976861432	0.34735264492681583	TENM1;NRN1;TMEM132A;STMN2;ADAM22;LSAMP;SOBP;AFF3;ZDHHC11B;CECR2;PLCB4;ABLIM3;CDH23;TPPP;ZNF385D;ZFPM2;APBA2;CDON
GTEX-UJHI-0426-SM-3DB8Y heart female 50-59 years	4/904	0.682701600321931	0.9999960965061659	0	0	0.8615873015873016	0.3288656418955173	GALNT16;PDK4;CCDC141;TTN
GTEX-RUSQ-0626-SM-2TF5V lung male 50-59 years	5/1121	0.6831919036111127	0.9999960965061659	0	0	0.8675128404094151	0.33050459713438185	IGSF10;EDNRB;ZBTB16;CHI3L1;ITGB6
GTEX-OHPN-0011-R2A-SM-2I5FB brain female 60-69 years	3/685	0.6834740997037183	0.9999960965061659	0	0	0.8538167599751177	0.3249340706420077	DTNA;ZDHHC11B;GLDN
GTEX-TSE9-0011-R8A-SM-3DB7R brain female 60-69 years	7/1548	0.6838102687146296	0.9999960965061659	0	0	0.8777553878206222	0.33361269009612543	NTRK2;DTNA;GALNT16;SCN9A;STMN2;SCN3B;APBA2
GTEX-O5YV-2026-SM-2D7VS muscle female 60-69 years	4/906	0.6843878608026998	0.9999960965061659	0	0	0.8595864066247342	0.32598136052570176	CECR2;SYNPO2;PDK4;TTN
GTEX-P4PQ-0326-SM-2HMJ8 heart male 60-69 years	3/686	0.6844328489499935	0.9999960965061659	0	0	0.8525222946892054	0.32324639540652084	GALNT16;CCDC141;TTN
GTEX-W5WG-0008-SM-4KL25 skin female 50-59 years	12/2595	0.6860855601616593	0.9999960965061659	0	0	0.893792747451284	0.33673904156847556	COLEC12;CCBE1;AR;IGSF10;SRPX;CCDC80;SEMA3A;SVEP1;APOD;CNTN3;DCN;TBX18
GTEX-XMD1-0011-R11A-SM-4AT5J brain male 60-69 years	16/3417	0.686576210390438	0.9999960965061659	0	0	0.9024431938622703	0.33935297613506316	TENM1;NRN1;GALNT16;TMEM132A;STMN2;ADAM22;AFF3;ZDHHC11B;CECR2;PLCB4;ABLIM3;TPPP;ZNF385D;ZFPM2;APBA2;CDON
GTEX-XOTO-0011-R11B-SM-4B64O brain male 50-59 years	14/3010	0.6877482806248253	0.9999960965061659	0	0	0.8975148683092609	0.3359688760043769	TENM1;NRN1;TMEM132A;STMN2;ADAM22;AFF3;ZDHHC11B;CECR2;PLCB4;CDH23;ZNF385D;ZFPM2;APBA2;CDON
GTEX-P78B-1326-SM-3P611 liver female 40-49 years	5/1127	0.6877576897517877	0.9999960965061659	0	0	0.8625980851572119	0.3228865923164523	AR;CFH;ABLIM3;ADH1B;CYP3A5
GTEX-WL46-2826-SM-3LK81 brain male 50-59 years	15/3216	0.6882243199077761	0.9999960965061659	0	0	0.8993418005149253	0.3360304730811497	TENM1;NRN1;TMEM132A;STMN2;ADAM22;AFF3;ZDHHC11B;CECR2;PLCB4;ABLIM3;CDH23;TPPP;ZFPM2;APBA2;CDON
GTEX-S3XE-1326-SM-4AD4H prostate male 50-59 years	3/690	0.6882465964770607	0.9999960965061659	0	0	0.8473821181244762	0.3165888063107752	IL33;PI15;CHRDL1
GTEX-WYVS-2326-SM-3NMAI muscle female 40-49 years	3/691	0.6891947231296608	0.9999960965061659	0	0	0.846106412966878	0.3149474007694535	CECR2;SOX6;TTN
GTEX-P4QR-0726-SM-2I5GO muscle male 60-69 years	5/1129	0.6892699482244442	0.9999960965061659	0	0	0.860971493561287	0.32038668171504725	CECR2;SYNPO2;PDK4;SOX6;TTN
GTEX-XQ8I-0926-SM-4BOOF skin male 50-59 years	6/1345	0.6902293854412425	0.9999960965061659	0	0	0.8662714712471994	0.32115394346406356	KLF11;DCT;KRT2;ZBTB16;SLC52A1;CYP3A5
GTEX-QDT8-0526-SM-3NMD8 muscle female 30-39 years	4/913	0.690241261736769	0.9999960965061659	0	0	0.8526526121999956	0.31609033535464326	SYNPO2;PDK4;SOX6;TTN
GTEX-X4EP-0626-SM-3P621 skin female 60-69 years	6/1346	0.6909252064770397	0.9999960965061659	0	0	0.8655783582089552	0.32002483376838475	KLF11;DCT;KRT2;SLC52A1;CHI3L1;CYP3A5
GTEX-WZTO-0011-R7B-SM-4E3IS brain male 40-49 years	6/1348	0.6923138482124218	0.9999960965061659	0	0	0.8641952309985097	0.3177783170333689	NTRK2;TMEM132A;LSAMP;TPPP;SCN3B;GLDN
GTEX-QVJO-0011-R10A-SM-2S1QJ brain female 60-69 years	13/2814	0.6926121316593585	0.9999960965061659	0	0	0.8915796525318005	0.3274639495260694	NRN1;DTNA;GALNT16;TMEM132A;STMN2;ADAM22;LSAMP;SOBP;AFF3;CNTN3;TPPP;SCN3B;APBA2
GTEX-TKQ1-0126-SM-33HB3 thyroid male 30-39 years	7/1562	0.6929722432163636	0.9999960965061659	0	0	0.8691893721441868	0.3187885300996794	MMRN1;CCL21;FAM189A2;IGF1;PKHD1L1;CDON;MATN2
GTEX-XLM4-0011-R2B-SM-4AT5Z brain male 60-69 years	5/1135	0.6937776392146867	0.9999960965061659	0	0	0.8561262658516559	0.3130029941631705	DTNA;STMN2;PIEZO2;TPPP;GLDN
GTEX-UPK5-0426-SM-3GAEK skin male 40-49 years	6/1351	0.6943892999360269	0.9999960965061659	0	0	0.8621282527881041	0.3144375930867574	IL33;GJB2;DCT;KRT2;FAM189A2;SLC52A1
GTEX-XOTO-0011-R9A-SM-4GICI brain male 50-59 years	3/697	0.6948389174509041	0.9999960965061659	0	0	0.8385293860798183	0.30528778222891406	PIEZO2;TPPP;GLDN
GTEX-R55G-2526-SM-2TC6D skin female 40-49 years	5/1137	0.6952704920867492	0.9999960965061659	0	0	0.8545226039124257	0.3105799249975848	DCT;KRT2;SLC52A1;CHI3L1;CYP3A5
GTEX-QCQG-1526-SM-48U25 blood vessel female 50-59 years	2/470	0.6952949527210498	0.9999960965061659	0	0	0.8303418803418804	0.30176212462157864	ZNF385D;LILRB5
GTEX-OXRK-0626-SM-2HMJ5 thyroid female 50-59 years	6/1354	0.6964557233630072	0.9999960965061659	0	0	0.860070474777448	0.31113140418161395	MMRN1;CCL21;FAM189A2;PKHD1L1;CDON;MATN2
GTEX-WFG7-1826-SM-3GIL1 prostate male 20-29 years	7/1569	0.6974905738273586	0.9999960965061659	0	0	0.8649639463575712	0.3116173429457872	AR;TENM1;PI15;CNTN3;AFF3;CYP3A5;SDK2
GTEX-NL3H-0011-R2a-SM-2I3GG brain male 60-69 years	2/472	0.6975342479195613	0.9999960965061659	0	0	0.8267234042553191	0.29778880059392926	DTNA;STMN2
GTEX-TSE9-0726-SM-3DB8C lung female 60-69 years	6/1356	0.6978283148705353	0.9999960965061659	0	0	0.8587037037037037	0.30894628509036404	TGFBR3;SEMA3A;MAMDC2;PIEZO2;PKHD1L1;AFF3
GTEX-XQ8I-1126-SM-4BOO2 lung male 50-59 years	4/923	0.6984721515327119	0.9999960965061659	0	0	0.8429304257067354	0.30249398731331156	ZBTB16;ITGB6;CCDC141;AFF3
GTEX-PWO3-1026-SM-2I5F2 brain female 60-69 years	13/2826	0.6986337113327876	0.9999960965061659	0	0	0.8871531453084994	0.31815857229704275	TENM1;NRN1;DTNA;GALNT16;TMEM132A;STMN2;ADAM22;ZDHHC11B;CECR2;PLCB4;ZFPM2;APBA2;CDON
GTEX-NPJ8-1826-SM-2YUNC blood vessel male 40-49 years	4/924	0.6992867470704873	0.9999960965061659	0	0	0.8419698314108252	0.3011678904314798	CFH;ZBTB16;CSPG4;SOBP
GTEX-PX3G-0526-SM-2I3EM lung female 20-29 years	5/1143	0.6997198569833889	0.9999960965061659	0	0	0.8497454387331727	0.30342304657611807	COLEC12;IGSF10;CCL21;PIEZO2;ITGB6
GTEX-TMMY-0226-SM-33HBA skin female 40-49 years	6/1359	0.6998796542852411	0.9999960965061659	0	0	0.8566611234294161	0.3056968501143016	TGFBR3;GJB2;DCT;KRT2;SLC52A1;CYP3A5
GTEX-U8T8-1426-SM-3DB9H muscle male 60-69 years	4/926	0.7009113027235191	0.9999960965061659	0	0	0.8400548939749436	0.2985336087443991	PDK4;FAM189A2;SCN3B;TTN
GTEX-TSE9-0011-R11A-SM-3DB7N brain female 60-69 years	15/3244	0.7015491298319795	0.9999960965061659	0	0	0.8900481626637904	0.3154903403264345	TENM1;KLF11;NRN1;TMEM132A;STMN2;ADAM22;AFF3;ZDHHC11B;CECR2;PLCB4;CDH23;ZNF385D;ZFPM2;APBA2;CDON
GTEX-WFG7-0326-SM-3GILI thyroid male 20-29 years	8/1788	0.7017999557140028	0.9999960965061659	0	0	0.8662682285441071	0.3067515387315773	COLEC12;EDNRB;MMRN1;CCL21;FAM189A2;IGF1;PKHD1L1;MATN2
GTEX-T2IS-2926-SM-32QPO brain female 20-29 years	16/3452	0.7028441744467053	0.9999960965061659	0	0	0.8913555513441807	0.31430985665296535	TENM1;NRN1;TMEM132A;STMN2;ADAM22;LSAMP;AFF3;ZDHHC11B;CECR2;PLCB4;CDH23;TPPP;ZNF385D;ZFPM2;APBA2;CDON
GTEX-XUJ4-2426-SM-4BOO3 skin female 60-69 years	5/1149	0.7041253501823763	0.9999960965061659	0	0	0.8450183836781775	0.29643150632351684	KLF11;DCT;KRT2;SLC52A1;CYP3A5
GTEX-RVPU-0008-SM-3NM8B skin male 50-59 years	5/1149	0.7041253501823763	0.9999960965061659	0	0	0.8450183836781775	0.29643150632351684	COLEC12;CCBE1;SRPX;CCDC80;ZNF469
GTEX-S341-1826-SM-3K2AB muscle female 40-49 years	5/1150	0.7048553271657816	0.9999960965061659	0	0	0.8442353576734345	0.2952820439792799	KRT2;SYNPO2;PDK4;SOX6;TTN
GTEX-PX3G-0326-SM-2I3EO heart female 20-29 years	3/708	0.7049885697500589	0.9999960965061659	0	0	0.8249731356114335	0.2883889026895485	GALNT16;CCDC141;TTN
GTEX-RU72-0626-SM-46MUI breast female 50-59 years	7/1581	0.7051383046599853	0.9999960965061659	0	0	0.8578077977663345	0.29968486332215827	IGSF10;KLF11;ABCA10;LEPR;FAM189A2;PI15;AFF3
GTEX-QDT8-0011-R5A-SM-32PKN brain female 30-39 years	4/932	0.7057478781997268	0.9999960965061659	0	0	0.8343596059113301	0.29077200172238904	NTRK2;EDNRB;DTNA;LSAMP
GTEX-TSE9-0011-R9A-SM-3DB7Q brain female 60-69 years	3/709	0.7058985865178495	0.9999960965061659	0	0	0.8237616962829427	0.2869027690001613	DTNA;TPPP;APBA2
GTEX-S7SE-0011-R11A-SM-2XCDD brain male 50-59 years	16/3459	0.7060407047099707	0.9999960965061659	0	0	0.8891650737255908	0.3095027019701713	TENM1;NRN1;KRT2;TMEM132A;STMN2;ADAM22;AFF3;ZDHHC11B;CECR2;PLCB4;ABLIM3;CDH23;ZNF385D;ZFPM2;APBA2;CDON
GTEX-NL4W-0011-R11A-SM-2I3DW brain male 50-59 years	13/2841	0.7060655764247017	0.9999960965061659	0	0	0.8816728382308536	0.3068637285840039	TENM1;NRN1;STMN2;ADAM22;SOBP;ZDHHC11B;CECR2;PLCB4;ABLIM3;CDH23;ZNF385D;ZFPM2;APBA2
GTEX-QMR6-0011-R8A-SM-32PKJ brain male 50-59 years	17/3664	0.7061032951839014	0.9999960965061659	0	0	0.8911982451329861	0.3101314119492143	TENM1;NTRK2;DTNA;GALNT16;TMEM132A;STMN2;ADAM22;LSAMP;AFF3;ZDHHC11B;PLCB4;SCN9A;CNTN3;TPPP;SCN3B;APBA2;SDK2
GTEX-U3ZN-0926-SM-4DXTU vagina female 30-39 years	4/933	0.7065485641473678	0.9999960965061659	0	0	0.8334175435513279	0.28949870167416825	AR;GJB2;C1QTNF7;MATN2
GTEX-XMD3-2326-SM-4AT5H ovary female 50-59 years	11/2427	0.7068616450985586	0.9999960965061659	0	0	0.874672512917546	0.3034416725949661	CPED1;CCBE1;IGSF10;ABCA10;TNXB;CDH23;ABCA9;FAM189A2;ABCA8;ZFPM2;FOXP2
GTEX-TKQ2-1726-SM-4DXUP liver male 50-59 years	4/934	0.7073477043817058	0.9999960965061659	0	0	0.8324775071318851	0.28823112766936376	AR;GJB2;CFH;IGF1
GTEX-OXRL-2626-SM-2I3F1 thyroid male 50-59 years	7/1585	0.7076599064959586	0.9999960965061659	0	0	0.8554466012941098	0.2958062992368457	PLCB4;MMRN1;CCL21;FAM189A2;IGF1;PKHD1L1;CDON
GTEX-OHPN-2726-SM-2I5H4 muscle female 60-69 years	5/1154	0.70776301563757	0.9999960965061659	0	0	0.8411168833499323	0.290728656820453	CECR2;SYNPO2;CHI3L1;SOX6;TTN
GTEX-OOBK-0526-SM-2HMJJ lung male 40-49 years	5/1154	0.70776301563757	0.9999960965061659	0	0	0.8411168833499323	0.290728656820453	COLEC12;IGSF10;PIEZO2;CHI3L1;ITGB6
GTEX-XOTO-2826-SM-4B65I prostate male 50-59 years	8/1801	0.7095656441759459	0.9999960965061659	0	0	0.8593703646568808	0.2948519185188303	AR;TENM1;PIEZO2;LSAMP;FAM189A2;PI15;AFF3;CYP3A5
GTEX-T2IS-2026-SM-4DM6W ovary female 20-29 years	14/3056	0.7100446786524686	0.9999960965061659	0	0	0.8815372661526508	0.30186249928346	CCBE1;TNXB;TMEM132A;FAM189A2;ABCA8;DCN;IGSF10;ABCA10;PDGFD;CDH23;ZNF469;ZFPM2;CDON;MATN2
GTEX-XYKS-1726-SM-4E3IO ovary female 60-69 years	9/2014	0.7103896060035689	0.9999960965061659	0	0	0.8636312444694715	0.2953115519704472	AR;IGSF10;MAMDC2;CDH23;PI15;ZFPM2;ANGPTL1;CDON;MATN2
GTEX-OHPL-0126-SM-2HMJ7 skin female 60-69 years	5/1159	0.7113701078362327	0.9999960965061659	0	0	0.8372491915167325	0.2851356268273835	CNTNAP3;DCT;KRT2;SLC52A1;ZDHHC11B
GTEX-QV44-0526-SM-2S1RE heart male 50-59 years	4/941	0.7128984077957002	0.9999960965061659	0	0	0.8259534336680243	0.2795161498268985	GALNT16;CCDC141;ZDHHC11B;TTN
GTEX-X4XY-0011-R8A-SM-46MVC brain male 60-69 years	1/243	0.7135139715623547	0.9999960965061659	0	0	0.8041895098600769	0.2714567911371057	DTNA
GTEX-NL4W-0011-R9a-SM-2I3G1 brain male 50-59 years	3/718	0.7139939600203541	0.9999960965061659	0	0	0.8130112311930494	0.2738878544883305	DTNA;TPPP;APBA2
GTEX-W5X1-2526-SM-3GILC skin female 40-49 years	5/1164	0.7149465909776656	0.9999960965061659	0	0	0.8334148706225595	0.2796502238046656	GJB2;DCT;KRT2;SLC52A1;CDON
GTEX-PLZ4-1626-SM-3P618 esophagus female 50-59 years	5/1164	0.7149465909776656	0.9999960965061659	0	0	0.8334148706225595	0.2796502238046656	GJB2;CD200R1;SLC52A1;ITGB6;CYP3A5
GTEX-V955-0726-SM-3GAFG heart male 60-69 years	3/720	0.7157698144204551	0.9999960965061659	0	0	0.8106588901567982	0.2710816187415323	GALNT16;CCDC141;TTN
GTEX-XUJ4-0726-SM-4BOOP thyroid female 60-69 years	6/1383	0.7159626804526681	0.9999960965061659	0	0	0.8406408859840232	0.2808810154104902	MMRN1;CCL21;FAM189A2;IGF1;PKHD1L1;CDON
GTEX-PLZ5-0626-SM-2I5F8 heart male 50-59 years	2/489	0.7160290738365774	0.9999960965061659	0	0	0.7971663244353183	0.2662810601230605	CCDC141;TTN
GTEX-R55E-0008-SM-48FCG skin male 20-29 years	7/1599	0.7163760450235525	0.9999960965061659	0	0	0.8472758529489554	0.28260890086558305	COLEC12;CCBE1;SRPX;CCDC80;CXCL12;CNTN3;ZNF469
GTEX-V1D1-2426-SM-3GAER muscle male 50-59 years	6/1384	0.716620112172562	0.9999960965061659	0	0	0.8399854862119013	0.2798910669233477	SYNPO2;SOX6;ZFPM2;SCN3B;CCDC141;TTN
GTEX-V1D1-2026-SM-3GAF4 skin male 50-59 years	9/2026	0.7171045821946608	0.9999960965061659	0	0	0.857917379691973	0.28528634466328984	CNTNAP3;KLF11;GJB2;DCT;KRT2;SLC52A1;SOX6;CYP3A5;CDON
GTEX-QVJO-1626-SM-2S1QW skin female 60-69 years	5/1168	0.7177857195924747	0.9999960965061659	0	0	0.8303711517493861	0.27533795003291606	GJB2;DCT;KRT2;SLC52A1;SOX6
GTEX-XBEW-0226-SM-4AT6A lung male 40-49 years	6/1386	0.7179319186376685	0.9999960965061659	0	0	0.838677536231884	0.2779214108742679	IGSF10;MAMDC2;PIEZO2;SLC52A1;ITGB6;ZDHHC11B
GTEX-QDVN-0826-SM-48TZ2 liver male 50-59 years	4/948	0.7183734009225176	0.9999960965061659	0	0	0.8195261155309581	0.27107120148977804	CFH;ABLIM3;CHI3L1;CYP3A5
GTEX-T6MN-1226-SM-3NMA5 liver male 50-59 years	6/1388	0.7192396472164632	0.9999960965061659	0	0	0.8373733719247467	0.27596532992183703	AR;TENM1;CXCL12;CFH;ADH1B;CYP3A5
GTEX-OXRO-0126-SM-2YUN4 skin female 60-69 years	6/1388	0.7192396472164632	0.9999960965061659	0	0	0.8373733719247467	0.27596532992183703	CNTNAP3;KLF11;GJB2;DCT;KRT2;SLC52A1
GTEX-T5JC-0011-R9A-SM-32PLV brain male 20-29 years	5/1171	0.7199021914118761	0.9999960965061659	0	0	0.8281020671606161	0.2721473983134581	DTNA;PIEZO2;LSAMP;TPPP;APBA2
GTEX-XQ3S-1526-SM-4BOOC skin male 20-29 years	6/1390	0.720543295511512	0.9999960965061659	0	0	0.8360729768786127	0.2740227295730302	CNTNAP3;GJB2;DCT;KRT2;SLC52A1;CDON
GTEX-U412-0426-SM-3DB9O skin male 60-69 years	6/1391	0.7211935888733998	0.9999960965061659	0	0	0.8354241877256318	0.27305645525078404	CNTNAP3;GJB2;DCT;KRT2;SLC52A1;CHI3L1
GTEX-NFK9-1526-SM-3LK7B stomach male 40-49 years	2/494	0.7212873721971357	0.9999960965061659	0	0	0.7888617886178861	0.25773506709434	P2RY14;FOXP2
GTEX-WL46-0011-R11A-SM-3MJFT brain male 50-59 years	15/3288	0.7218291987611927	0.9999960965061659	0	0	0.8757651421768492	0.28547030392446787	TENM1;NRN1;TMEM132A;STMN2;ADAM22;AFF3;ZDHHC11B;CECR2;PLCB4;CDH23;TPPP;ZNF385D;ZFPM2;APBA2;CDON
GTEX-RWSA-1426-SM-47JXA liver male 40-49 years	5/1175	0.722706980760412	0.9999960965061659	0	0	0.8250947220019385	0.2679506838105714	TENM1;KLF11;CFH;ABLIM3;CYP3A5
GTEX-WFG8-2226-SM-3GIL9 skin male 20-29 years	7/1610	0.7231044146588518	0.9999960965061659	0	0	0.8409561020455067	0.27263935471319556	CNTNAP3;GJB2;DCT;KRT2;SLC52A1;CYP3A5;FOXP2
GTEX-Q2AG-0011-R6A-SM-2HML7 brain female 40-49 years	9/2037	0.7231734926438633	0.9999960965061659	0	0	0.85273907234205	0.2763779550482891	NTRK2;EDNRB;GALNT16;TMEM132A;STMN2;ADAM22;LSAMP;TPPP;SCN3B
GTEX-OXRK-1326-SM-3NB1A esophagus female 50-59 years	4/955	0.7237727520479869	0.9999960965061659	0	0	0.8131934161677289	0.2628873901438858	GJB2;CD200R1;GGTA1P;ITGB6
GTEX-S4Q7-0626-SM-4AD5M esophagus male 20-29 years	4/956	0.7245379188202989	0.9999960965061659	0	0	0.8122963471102727	0.26173908802367024	GJB2;CD200R1;GGTA1P;ITGB6
GTEX-RU72-0326-SM-2TF5T heart female 50-59 years	4/957	0.7253015443693844	0.9999960965061659	0	0	0.8114011606741333	0.2605959154118833	GALNT16;PDK4;CCDC141;TTN
GTEX-OHPN-0011-R7A-SM-2I5FI brain female 60-69 years	3/732	0.726249237335553	0.9999960965061659	0	0	0.7968158955813277	0.2548711426912591	DTNA;CHI3L1;ZDHHC11B
GTEX-T5JC-0626-SM-3NMA6 muscle male 20-29 years	4/959	0.7268241733509739	0.9999960965061659	0	0	0.8096164120098301	0.25832486157765655	PDK4;ITGB6;CCDC141;TTN
GTEX-RVPV-0011-R11A-SM-2TF6F brain male 60-69 years	16/3508	0.7278682207603487	0.9999960965061659	0	0	0.8740776259356935	0.27763787625543845	TENM1;NRN1;TMEM132A;STMN2;ADAM22;LSAMP;AFF3;ZDHHC11B;CECR2;PLCB4;CDH23;TPPP;ZNF385D;ZFPM2;APBA2;CDON
GTEX-WOFM-1326-SM-3MJFR muscle male 20-29 years	5/1183	0.7282576621067228	0.9999960965061659	0	0	0.8191413018745733	0.25975000330372455	CECR2;SYNPO2;PDK4;SOX6;TTN
GTEX-Q2AG-0011-R10A-SM-2HMLA brain female 40-49 years	12/2680	0.7290280783955742	0.9999960965061659	0	0	0.8610694652673663	0.27213500404696855	NTRK2;NRN1;TMEM132A;STMN2;ADAM22;LSAMP;CNTN3;TPPP;ZNF385D;SCN3B;SOBP;APBA2
GTEX-U8XE-0326-SM-3DB8P skin male 30-39 years	6/1406	0.7308253522762872	0.9999960965061659	0	0	0.8258035714285714	0.25895611480293096	KLF11;GJB2;DCT;KRT2;SLC52A1;CHI3L1
GTEX-NL3H-0011-R10A-SM-2I3E9 brain male 60-69 years	12/2684	0.7309563429956075	0.9999960965061659	0	0	0.8595808383233533	0.26939396133887	NRN1;GALNT16;TMEM132A;STMN2;ADAM22;LSAMP;CNTN3;TPPP;SCN3B;SOBP;AFF3;APBA2
GTEX-T8EM-1026-SM-3DB7M skin male 40-49 years	6/1407	0.7314592850635174	0.9999960965061659	0	0	0.8251695217701641	0.2580418304431756	KLF11;GJB2;DCT;KRT2;SLC52A1;CHI3L1
GTEX-R55F-0011-R6A-SM-2TF4L brain male 50-59 years	8/1839	0.7315248049980124	0.9999960965061659	0	0	0.8397689903203691	0.26253206622855596	NTRK2;DTNA;GALNT16;DCT;TMEM132A;LSAMP;CHI3L1;SCN3B
GTEX-R45C-0926-SM-3GAD4 heart female 60-69 years	2/504	0.7315610042204886	0.9999960965061659	0	0	0.7727490039840638	0.2415417617724358	CCDC141;TTN
GTEX-X5EB-2326-SM-46MW5 muscle male 40-49 years	3/739	0.7322238164889909	0.9999960965061659	0	0	0.7889492753623188	0.24589107235358626	CECR2;PDK4;TTN
GTEX-T6MO-0008-SM-4DM6T skin female 40-49 years	11/2477	0.7323594890386219	0.9999960965061659	0	0	0.8544869566767377	0.26615882750793624	CCBE1;AR;SRPX;CCDC80;SEMA3A;LEPR;SVEP1;APOD;CNTN3;DCN;TBX18
GTEX-WH7G-0726-SM-3NMBM lung male 40-49 years	4/967	0.7328531261960693	0.9999960965061659	0	0	0.8025515502151016	0.24944102381701072	IGSF10;MAMDC2;ITGB6;CCDC141
GTEX-NPJ7-0011-R5a-SM-33HBK brain female 60-69 years	2/506	0.7335772418527582	0.9999960965061659	0	0	0.7696031746031746	0.23844028804021217	NTRK2;DTNA
GTEX-T6MO-1226-SM-4DM5S vagina female 40-49 years	4/968	0.733599827447459	0.9999960965061659	0	0	0.8016766872724194	0.24835269822414793	CFD;GJB2;ITGB6;CYP3A5
GTEX-RU72-1426-SM-46MUF liver female 50-59 years	5/1192	0.7344083052573508	0.9999960965061659	0	0	0.8125396260172487	0.25082296346647037	AR;CFH;ABLIM3;LEPR;CYP3A5
GTEX-X585-0011-R3B-SM-46MVG brain male 50-59 years	12/2692	0.7347873579369956	0.9999960965061659	0	0	0.8566169154228855	0.2639871731304042	NRN1;GALNT16;TMEM132A;STMN2;ADAM22;CNTN3;TPPP;SCN3B;SOBP;AFF3;ZDHHC11B;APBA2
GTEX-WHSE-0011-R6A-SM-3P5ZP brain male 20-29 years	8/1847	0.7360058061542393	0.9999960965061659	0	0	0.8357456064234725	0.25617046293888673	NTRK2;DTNA;GALNT16;TMEM132A;LSAMP;CHI3L1;TPPP;SCN3B
GTEX-WY7C-2126-SM-3NB2R skin male 50-59 years	5/1196	0.7371100304216662	0.9999960965061659	0	0	0.8096375739004735	0.24695411684965954	CNTNAP3;DCT;KRT2;SLC52A1;CYP3A5
GTEX-OOBK-1626-SM-2HMKG muscle male 40-49 years	3/745	0.7372642306050625	0.9999960965061659	0	0	0.7823245936453483	0.23845952167133774	SYNM;PDK4;TTN
GTEX-OXRL-0326-SM-2I3F2 heart male 50-59 years	3/745	0.7372642306050625	0.9999960965061659	0	0	0.7823245936453483	0.23845952167133774	GALNT16;CCDC141;TTN
GTEX-X585-0011-R10A-SM-46MUY brain male 50-59 years	14/3116	0.7376982810044458	0.9999960965061659	0	0	0.8614090616024852	0.2620581845654275	NRN1;GALNT16;TMEM132A;STMN2;ADAM22;LSAMP;SOBP;AFF3;ZDHHC11B;CHI3L1;CNTN3;TPPP;SCN3B;APBA2
GTEX-SUCS-1726-SM-32PM8 nerve male 70-79 years	4/974	0.7380478090640291	0.9999960965061659	0	0	0.7964653902798232	0.2419237136919385	MFAP5;APOD;ABCA8;GLDN
GTEX-OIZH-2626-SM-2HMJM thyroid male 50-59 years	7/1636	0.7385852602760875	0.9999960965061659	0	0	0.826357791347614	0.2504018909915503	EDNRB;MMRN1;CCL21;FAM189A2;PKHD1L1;CDON;MATN2
GTEX-WVLH-0011-R6A-SM-3MJFZ brain male 50-59 years	8/1854	0.7398859061789452	0.9999960965061659	0	0	0.8322537516424241	0.25072417058304025	NTRK2;EDNRB;PIEZO2;ADAM22;LSAMP;TPPP;SCN3B;ZDHHC11B
GTEX-QDT8-2526-SM-48TYX vagina female 30-39 years	6/1425	0.7426948835453933	0.9999960965061659	0	0	0.8139094432699084	0.24211362037679665	CFD;AR;GJB2;C1QTNF7;PI15;MATN2
GTEX-OHPM-0008-SM-4E3IP skin male 50-59 years	6/1425	0.7426948835453933	0.9999960965061659	0	0	0.8139094432699084	0.24211362037679665	CCBE1;CCDC80;CXCL12;SVEP1;CNTN3;ZNF469
GTEX-WOFL-0726-SM-3MJG4 thyroid male 60-69 years	7/1646	0.7443806499704947	0.9999960965061659	0	0	0.8208663819402074	0.24232201224835545	CXCL12;CCL21;FAM189A2;CHI3L1;IGF1;PKHD1L1;CD34
GTEX-NPJ8-0011-R6a-SM-2HMKB brain male 40-49 years	11/2507	0.7469702847763889	0.9999960965061659	0	0	0.8427638067061144	0.24585937918962741	CNTNAP3;NTRK2;DTNA;GALNT16;DCT;CNTNAP3B;ADAM22;LSAMP;CNTN3;TPPP;SCN3B
GTEX-N7MT-0011-R6a-SM-2I3G3 brain female 60-69 years	9/2083	0.7476459551976624	0.9999960965061659	0	0	0.8316794724235543	0.24187379384209687	NTRK2;DTNA;DCT;TMEM132A;ADAM22;LSAMP;TPPP;SCN3B;APBA2
GTEX-XLM4-0011-R6A-SM-4AT4B brain male 60-69 years	13/2930	0.7479172478512945	0.9999960965061659	0	0	0.8503156621586746	0.24698518574933445	CNTNAP3;NTRK2;DTNA;GALNT16;TMEM132A;STMN2;ADAM22;LSAMP;EDNRB;DCT;TPPP;SCN3B;APBA2
GTEX-N7MT-0011-R5a-SM-2I3G6 brain female 60-69 years	8/1869	0.7480719282747218	0.9999960965061659	0	0	0.8248596613579978	0.2394205853362783	NTRK2;DTNA;DCT;TMEM132A;LSAMP;CHI3L1;TPPP;SCN3B
GTEX-PX3G-1626-SM-2S1PT muscle female 20-29 years	5/1213	0.7483736816115658	0.9999960965061659	0	0	0.7975182631255547	0.23116294261559453	CECR2;SYNPO2;SOX6;CCDC141;TTN
GTEX-Q2AG-1126-SM-48U1P liver female 40-49 years	5/1214	0.7490252391312596	0.9999960965061659	0	0	0.7968159763969541	0.23026595172667658	AR;TENM1;CFH;ADH1B;CYP3A5
GTEX-NPJ8-0011-R5a-SM-2HMJY brain male 40-49 years	5/1214	0.7490252391312596	0.9999960965061659	0	0	0.7968159763969541	0.23026595172667658	NTRK2;DTNA;TMEM132A;LSAMP;CHI3L1
GTEX-X3Y1-0426-SM-3P5Z4 heart male 40-49 years	3/760	0.7495422176713206	0.9999960965061659	0	0	0.7662223289700172	0.2208962544027517	GALNT16;CCDC141;TTN
GTEX-OIZH-0626-SM-3NB1L esophagus male 50-59 years	4/990	0.7496398977803282	0.9999960965061659	0	0	0.7828786687088628	0.22559613662197917	GJB2;ABLIM3;GGTA1P;ITGB6
GTEX-X8HC-0626-SM-4E3HQ skin female 50-59 years	5/1215	0.7496755751837302	0.9999960965061659	0	0	0.7961148504728636	0.22937241714928605	KLF11;GJB2;DCT;KRT2;SLC52A1
GTEX-XOTO-3026-SM-4B65M brain male 50-59 years	9/2088	0.7502171464828374	0.9999960965061659	0	0	0.8294465391239585	0.2383767855898048	NTRK2;NRN1;TMEM132A;STMN2;ADAM22;TPPP;SCN3B;SOBP;APBA2
GTEX-R53T-1126-SM-48FD4 esophagus female 50-59 years	4/991	0.7503514505817034	0.9999960965061659	0	0	0.7820441246407378	0.2246136938784476	GJB2;CD200R1;ABLIM3;SLC52A1
GTEX-QMR6-0011-R2A-SM-32PKV brain male 50-59 years	7/1657	0.7506534469444306	0.9999960965061659	0	0	0.8149027113237639	0.23372321570741264	NTRK2;EDNRB;DTNA;STMN2;PIEZO2;ADAM22;GLDN
GTEX-TSE9-2926-SM-3DB77 brain female 60-69 years	15/3354	0.7506816729503558	0.9999960965061659	0	0	0.855046421084157	0.24520473006517512	TENM1;NRN1;TMEM132A;STMN2;ADAM22;LSAMP;AFF3;ZDHHC11B;CECR2;PLCB4;CDH23;ZNF385D;ZFPM2;APBA2;CDON
GTEX-T5JC-0826-SM-32PMC lung male 20-29 years	5/1217	0.7509725842492654	0.9999960965061659	0	0	0.7947160695450989	0.2275956624226627	IGSF10;EDNRB;TNXB;P2RY14;PI15
GTEX-OHPL-0326-SM-33HC8 heart female 60-69 years	2/524	0.7511566427602577	0.9999960965061659	0	0	0.742375478927203	0.21242411392586144	CCDC141;TTN
GTEX-SNOS-1026-SM-4DM4Y prostate male 40-49 years	5/1218	0.7516192579532143	0.9999960965061659	0	0	0.794018408818555	0.2267124151794674	AR;TENM1;SYNM;PI15;AFF3
GTEX-N7MS-0011-R3a-SM-33HC6 brain male 60-69 years	12/2729	0.7520597246507799	0.9999960965061659	0	0	0.8431358115568642	0.24024272786403852	NRN1;GALNT16;TMEM132A;STMN2;ADAM22;LSAMP;CNTN3;TPPP;ZNF385D;SCN3B;SOBP;APBA2
GTEX-UTHO-0011-R5A-SM-3GIJD brain male 60-69 years	9/2095	0.7537873913176971	0.9999960965061659	0	0	0.8263384158599573	0.23356035967133007	NTRK2;EDNRB;DTNA;KRT2;STMN2;ADAM22;TPPP;SCN3B;ZDHHC11B
GTEX-XUW1-0926-SM-4BONX skin female 50-59 years	6/1444	0.7541944804841215	0.9999960965061659	0	0	0.8023296244784422	0.226341208787769	CNTNAP3;KLF11;DCT;KRT2;SLC52A1;CYP3A5
GTEX-T8EM-1326-SM-3DB7G muscle male 40-49 years	4/997	0.7545889011598053	0.9999960965061659	0	0	0.7770721581684034	0.21880967216138159	CECR2;SYNPO2;PDK4;TTN
GTEX-XYKS-0008-SM-4BRW6 skin female 60-69 years	7/1666	0.7557061071222261	0.9999960965061659	0	0	0.8100821674439262	0.22690622304253386	CCBE1;CCDC80;SCN9A;SVEP1;CNTN3;ZNF469;DCN
GTEX-XQ3S-0626-SM-4BOOB heart male 20-29 years	4/999	0.7559892670678381	0.9999960965061659	0	0	0.7754281612142344	0.21690904614819756	GALNT16;CCDC141;ZDHHC11B;TTN
GTEX-P4QS-0326-SM-2I3EU heart male 60-69 years	4/999	0.7559892670678381	0.9999960965061659	0	0	0.7754281612142344	0.21690904614819756	ABLIM3;PDK4;PI15;ZNF469
GTEX-X638-0326-SM-47JY1 muscle female 70-79 years	5/1228	0.7580189588066595	0.9999960965061659	0	0	0.787104551086984	0.21806486171362988	CECR2;SYNPO2;PDK4;SOX6;TTN
GTEX-R55D-0926-SM-3GAEU lung male 50-59 years	5/1229	0.7586522346577226	0.9999960965061659	0	0	0.7864193787480628	0.21721830857584068	IGSF10;EDNRB;ITGB6;PKHD1L1;AFF3
GTEX-SNOS-0226-SM-32PLR thyroid male 40-49 years	7/1673	0.7595864097965194	0.9999960965061659	0	0	0.8063688633348076	0.22173627080185404	MMRN1;CCL21;KRT2;FAM189A2;PKHD1L1;CDON;MATN2
GTEX-SE5C-0426-SM-4BRUI blood vessel female 40-49 years	5/1231	0.7599151406472568	0.9999960965061659	0	0	0.7850523872790569	0.21553496239783426	IL33;OMD;CSPG4;ZNF469;ZNF385D
GTEX-QCQG-2126-SM-2S1P8 muscle female 50-59 years	4/1005	0.7601541195587337	0.9999960965061659	0	0	0.7705355868621174	0.21130711574201794	CECR2;SYNPO2;PDK4;TTN
GTEX-XUJ4-0626-SM-4BOOO heart female 60-69 years	2/534	0.7604907165561143	0.9999960965061659	0	0	0.7280451127819549	0.1993324720421996	GALNT16;CCDC141
GTEX-XGQ4-2626-SM-4AT6B salivary gland male 50-59 years	3/774	0.760590064183638	0.9999960965061659	0	0	0.7517588334708958	0.20572688370813572	PLCB4;CFH;GGTA1P
GTEX-OHPM-2626-SM-33HC5 thyroid male 50-59 years	10/2325	0.7615815369119323	0.9999960965061659	0	0	0.8255704761010424	0.22485075534838905	PLCB4;MMRN1;CCL21;MAOA;FAM189A2;PKHD1L1;ZFPM2;FOXP2;CDON;MATN2
GTEX-WYJK-1626-SM-3NM9J thyroid male 50-59 years	8/1895	0.7618449287866642	0.9999960965061659	0	0	0.8123217084418586	0.22096145525927294	EDNRB;MMRN1;CCL21;KRT2;FAM189A2;IGF1;PKHD1L1;MATN2
GTEX-X585-0011-R2B-SM-46MVF brain male 50-59 years	8/1895	0.7618449287866642	0.9999960965061659	0	0	0.8123217084418586	0.22096145525927294	DTNA;STMN2;PIEZO2;CHI3L1;TPPP;ZNF385D;ZDHHC11B;APBA2
GTEX-P78B-1626-SM-2S1O1 muscle female 40-49 years	5/1235	0.7624263845650929	0.9999960965061659	0	0	0.7823317408431816	0.21220695271342563	CECR2;SYNPO2;SOX6;SOBP;TTN
GTEX-X4XX-0011-R6B-SM-46MWP brain male 60-69 years	9/2114	0.7633047453760996	0.9999960965061659	0	0	0.8180062830434449	0.22094179827646304	NTRK2;EDNRB;DTNA;TMEM132A;LSAMP;TPPP;SCN3B;ZDHHC11B;APBA2
GTEX-QEL4-0926-SM-3GAD1 heart male 50-59 years	3/778	0.763674460743763	0.9999960965061659	0	0	0.7477223851417399	0.20159618322166686	GALNT16;KRT2;CCDC141
GTEX-XQ8I-2126-SM-4BOOM colon male 50-59 years	5/1237	0.7636747306443747	0.9999960965061659	0	0	0.7809780425759807	0.2105620873581522	MAOA;P2RY14;SCN9A;CYP3A5;FOXP2
GTEX-WYBS-0926-SM-3NM94 breast female 60-69 years	7/1681	0.7639679846192944	0.9999960965061659	0	0	0.8021631138778846	0.215965890355825	IGSF10;ABCA10;SYNM;FAM189A2;PI15;ITGB6;AFF3
GTEX-UTHO-0011-R2A-SM-3GIKC brain male 60-69 years	5/1238	0.7642970866073512	0.9999960965061659	0	0	0.7803028402772552	0.20974439577167878	DTNA;PIEZO2;TPPP;ZDHHC11B;GLDN
GTEX-WZTO-0011-R10B-SM-4E3KB brain male 40-49 years	11/2545	0.7647237777078483	0.9999960965061659	0	0	0.8283129656452466	0.22218715467528932	NRN1;TMEM132A;STMN2;ADAM22;LSAMP;CNTN3;TPPP;SCN3B;SOBP;AFF3;APBA2
GTEX-NFK9-0008-SM-4E3JE skin male 40-49 years	6/1463	0.7653247441387053	0.9999960965061659	0	0	0.7910518188057652	0.21157079037384632	CCBE1;CCDC80;CXCL12;SVEP1;CNTN3;ZNF469
GTEX-PVOW-0011-R3A-SM-32PKX brain male 40-49 years	13/2970	0.7654394663900201	0.9999960965061659	0	0	0.8368373655352183	0.223690932690311	TENM1;NRN1;TMEM132A;STMN2;ADAM22;LSAMP;SOBP;AFF3;CNTN3;TPPP;ZNF385D;SCN3B;APBA2
GTEX-QEG4-0426-SM-33HC3 heart male 30-39 years	4/1013	0.7656229905847279	0.9999960965061659	0	0	0.764102667826298	0.20406539210839555	GALNT16;ABCA8;CCDC141;TTN
GTEX-PSDG-1526-SM-48TCY pancreas male 50-59 years	3/781	0.7659668908834497	0.9999960965061659	0	0	0.7447222871387396	0.1985551257214113	CDH23;CCDC141;CYP3A5
GTEX-QVJO-0011-R6A-SM-2S1QN brain female 60-69 years	13/2972	0.7662942397980157	0.9999960965061659	0	0	0.8361730162406826	0.22258010746461646	CNTNAP3;NTRK2;DTNA;SEMA3A;STMN2;ADAM22;LSAMP;DCT;CNTNAP3B;SCN9A;TPPP;SCN3B;APBA2
GTEX-NL4W-0011-R2a-SM-2I5GV brain male 50-59 years	2/541	0.7668452048199049	0.9999960965061659	0	0	0.7183302411873841	0.1906953568331903	DTNA;CHI3L1
GTEX-QVJO-0011-R8A-SM-447C7 brain female 60-69 years	8/1906	0.7675129022458403	0.9999960965061659	0	0	0.807120597269242	0.21356410109318755	DTNA;SCN9A;STMN2;ADAM22;CNTN3;TPPP;SCN3B;APBA2
GTEX-WFON-1626-SM-4LVMV prostate male 40-49 years	6/1469	0.7687630553770206	0.9999960965061659	0	0	0.7875512645249487	0.2071043071126978	AR;TENM1;C1QTNF7;PI15;SLC52A1;CYP3A5
GTEX-SIU7-1626-SM-4BRUK breast male 50-59 years	7/1690	0.7688296707179262	0.9999960965061659	0	0	0.7974794383463114	0.20964604288138267	CNTNAP3;MMRN1;FAM189A2;PI15;CHI3L1;ITGB6;AFF3
GTEX-RNOR-0011-R9A-SM-2TF52 brain female 50-59 years	9/2126	0.7691850422744061	0.9999960965061659	0	0	0.8128209425998446	0.21330348836128127	DTNA;KRT2;PIEZO2;ADAM22;LSAMP;TPPP;APBA2;GLDN;SDK2
GTEX-SE5C-0008-SM-4B64J skin female 40-49 years	11/2555	0.7692548108524331	0.9999960965061659	0	0	0.8245818646762043	0.2163150432509421	COLEC12;CCBE1;AR;SRPX;CCDC80;SEMA3A;SCN9A;CNTN3;ZNF469;DCN;TBX18
GTEX-PWO3-0011-R8A-SM-2I5GD brain female 60-69 years	11/2555	0.7692548108524331	0.9999960965061659	0	0	0.8245818646762043	0.2163150432509421	NTRK2;DTNA;GALNT16;SCN9A;STMN2;ADAM22;LSAMP;CNTN3;KCTD12;TPPP;SCN3B
GTEX-PLZ6-1126-SM-3P5ZR prostate male 30-39 years	7/1691	0.7693654448046684	0.9999960965061659	0	0	0.7969621202650331	0.20895486197456048	AR;TENM1;LSAMP;PI15;AFF3;CYP3A5;SDK2
GTEX-N7MT-0011-R4a-SM-2I3G9 brain female 60-69 years	4/1023	0.7723244444191539	0.9999960965061659	0	0	0.7562035609140614	0.19536560772848627	NTRK2;DTNA;TPPP;APBA2
GTEX-OXRP-0326-SM-33HBJ thyroid female 60-69 years	7/1699	0.7736198978575146	0.9999960965061659	0	0	0.7928455891501804	0.20350333560034806	MMRN1;CCL21;MAOA;FAM189A2;PKHD1L1;FOXP2;MATN2
GTEX-QMR6-0011-R7A-SM-32PKL brain male 50-59 years	4/1025	0.7736468776083061	0.9999960965061659	0	0	0.7546423074616723	0.19367120556292775	NTRK2;DTNA;ZDHHC11B;GLDN
GTEX-OHPN-0011-R9A-SM-4DXUH brain female 60-69 years	5/1254	0.7740905326670103	0.9999960965061659	0	0	0.7696466451511725	0.19708068030118206	DTNA;PIEZO2;TPPP;ZDHHC11B;GLDN
GTEX-XBED-2626-SM-4E3J5 muscle male 60-69 years	3/793	0.7749591430300291	0.9999960965061659	0	0	0.7329497506712697	0.18686185196873883	SYNM;PDK4;TTN
GTEX-N7MS-0011-R7a-SM-2HMKN brain male 60-69 years	4/1027	0.7749633812731358	0.9999960965061659	0	0	0.7530871586171125	0.19199166421291475	COLEC12;NTRK2;P2RY14;LSAMP
GTEX-SJXC-1226-SM-4DM78 liver male 60-69 years	5/1256	0.7752930459202426	0.9999960965061659	0	0	0.7683337865789842	0.1955518569738307	AR;TENM1;CFH;ADH1B;CYP3A5
GTEX-PLZ6-1526-SM-2S1OC muscle male 30-39 years	4/1028	0.7756194126893419	0.9999960965061659	0	0	0.752311862244898	0.1911574237733244	CECR2;SYNPO2;PDK4;TTN
GTEX-U8T8-2326-SM-3DB96 thyroid male 60-69 years	7/1703	0.7757259855556439	0.9999960965061659	0	0	0.7908018867924528	0.200828830626468	MMRN1;CCL21;FAM189A2;IGF1;PKHD1L1;CDON;MATN2
GTEX-XPVG-2126-SM-4B667 skin male 50-59 years	6/1482	0.7760872137331658	0.9999960965061659	0	0	0.7800643631436315	0.19773880893798096	CNTNAP3;GJB2;DCT;KRT2;SLC52A1;CYP3A5
GTEX-XQ3S-0426-SM-4BOOA muscle male 20-29 years	3/795	0.7764304452443292	0.9999960965061659	0	0	0.7310223446587083	0.1849838995191412	ITGB6;CCDC141;TTN
GTEX-R45C-0008-SM-48FF2 skin female 60-69 years	8/1925	0.7770804094658456	0.9999960965061659	0	0	0.7982774503601594	0.20133471076931092	CPED1;COLEC12;CCBE1;SRPX;CCDC80;CNTN3;ZNF469;TBX18
GTEX-S4Q7-0008-SM-3NM8A skin male 20-29 years	9/2143	0.7773422469417154	0.9999960965061659	0	0	0.8055748707561146	0.20290381075318664	TGFBR3;COLEC12;CCBE1;SRPX;CCDC80;CXCL12;CHI3L1;DCN;TBX18
GTEX-PWOO-0826-SM-48TCL liver female 40-49 years	4/1031	0.7775786406352231	0.9999960965061659	0	0	0.7499950320926813	0.188676621120151	CFH;ABLIM3;LEPR;CHI3L1
GTEX-QDVN-0726-SM-4B64L lung male 50-59 years	4/1031	0.7775786406352231	0.9999960965061659	0	0	0.7499950320926813	0.188676621120151	IGSF10;CHI3L1;GLDN;SDK2
GTEX-P4PQ-1026-SM-3NMCN pancreas male 60-69 years	2/554	0.7782628802112445	0.9999960965061659	0	0	0.7009420289855073	0.17571980181452823	PDK4;CYP3A5
GTEX-Q2AG-2826-SM-2HMJQ brain female 40-49 years	15/3422	0.778375491401605	0.9999960965061659	0	0	0.8345394370616277	0.20909071347452246	TENM1;NRN1;TMEM132A;STMN2;ADAM22;AFF3;ZDHHC11B;CECR2;PLCB4;ABLIM3;CDH23;TPPP;ZFPM2;APBA2;CDON
GTEX-SE5C-1226-SM-4BRWV esophagus female 40-49 years	3/798	0.7786228264204356	0.9999960965061659	0	0	0.7281494187154565	0.18220375646156994	GJB2;CD200R1;ITGB6
GTEX-Q2AH-0008-SM-48U2J skin male 40-49 years	7/1709	0.7788587335747176	0.9999960965061659	0	0	0.7877543447337497	0.19687997162705034	COLEC12;CCBE1;SRPX;CCDC80;ABLIM3;CNTN3;ZNF469
GTEX-OHPK-0326-SM-2HMJO heart female 50-59 years	2/556	0.7799759121246099	0.9999960965061659	0	0	0.6983393501805054	0.17353191057054665	CCDC141;TTN
GTEX-WFG7-0726-SM-3GIKO heart male 20-29 years	3/800	0.7800747298243355	0.9999960965061659	0	0	0.7262461503364891	0.18037452922667363	ABLIM3;CCDC141;TTN
GTEX-X585-0011-R1B-SM-46MVE brain male 50-59 years	11/2580	0.7803246191462088	0.9999960965061659	0	0	0.8153811933492743	0.2022514462058507	NRN1;GALNT16;STMN2;ADAM22;CNTN3;TPPP;ZFPM2;SCN3B;SOBP;ZDHHC11B;APBA2
GTEX-TMZS-0126-SM-3DB9Q skin male 60-69 years	4/1036	0.7808145456533792	0.9999960965061659	0	0	0.7461635817117545	0.18461401370493902	GJB2;DCT;KRT2;SLC52A1
GTEX-P44H-0011-R8A-SM-2XCEL brain male 40-49 years	10/2367	0.7810507816219953	0.9999960965061659	0	0	0.8089225433952519	0.1998969832709819	TENM1;NTRK2;DTNA;GALNT16;SCN9A;STMN2;ADAM22;SCN3B;APBA2;GLDN
GTEX-NPJ7-0011-R9a-SM-2TC5R brain female 60-69 years	4/1037	0.7814573174567012	0.9999960965061659	0	0	0.7454017424975798	0.18381215394829048	DTNA;PIEZO2;APBA2;GLDN
GTEX-T2IS-1526-SM-32QPR breast female 20-29 years	7/1715	0.7819598699460204	0.9999960965061659	0	0	0.7847282139775669	0.19300536143525565	KLF11;CCL21;FAM189A2;PI15;ZNF469;ITGB6;AFF3
GTEX-TSE9-0326-SM-3DB82 nerve female 60-69 years	9/2154	0.7825123068950212	0.9999960965061659	0	0	0.8009474396571171	0.1964288586587884	MFAP5;PLCB4;P2RY14;SCN9A;ABCA9;APOD;ABCA8;DCN;MATN2
GTEX-OXRO-0226-SM-3LK6F adipose tissue female 60-69 years	4/1039	0.7827384627511982	0.9999960965061659	0	0	0.7438824805284433	0.18221896657071796	KLF11;PTGIS;ABLIM3;CNTNAP3B
GTEX-T5JC-2426-SM-3NMDB brain male 20-29 years	11/2587	0.7833581359382549	0.9999960965061659	0	0	0.8128370077127841	0.198466590305797	NRN1;GALNT16;TMEM132A;STMN2;ADAM22;CNTN3;TPPP;SCN3B;SOBP;ZDHHC11B;APBA2
GTEX-U4B1-1626-SM-3DB8N muscle male 40-49 years	3/805	0.7836707506419436	0.9999960965061659	0	0	0.7215295095594347	0.17588458448222863	PDK4;SOX6;TTN
GTEX-VJWN-0126-SM-3GIK7 skin female 50-59 years	6/1496	0.7837834811735894	0.9999960965061659	0	0	0.7721476510067115	0.18811251697521544	CNTNAP3;KLF11;DCT;KRT2;SLC52A1;CYP3A5
GTEX-R55C-0008-SM-48FCF skin male 40-49 years	5/1271	0.7841593904658973	0.9999960965061659	0	0	0.7586195664565724	0.18445301837972908	COLEC12;CCBE1;SRPX;CCDC80;ZNF469
GTEX-SIU7-0926-SM-4BRX1 pancreas male 50-59 years	3/809	0.7865130449963261	0.9999960965061659	0	0	0.7177983307015565	0.17237637673876113	PIEZO2;CCDC141;CYP3A5
GTEX-XXEK-1626-SM-4BRUZ skin male 50-59 years	4/1047	0.7878046062406959	0.9999960965061659	0	0	0.737863697732209	0.1759843151464185	GJB2;DCT;KRT2;SLC52A1
GTEX-PVOW-0126-SM-2XCFA skin male 40-49 years	7/1727	0.7880675554891499	0.9999960965061659	0	0	0.7787392900856793	0.1854734756124547	CNTNAP3;GJB2;CD200R1;DCT;KRT2;SLC52A1;FOXP2
GTEX-WZTO-0826-SM-3NM8Q muscle male 40-49 years	3/812	0.7886247435512476	0.9999960965061659	0	0	0.7150241600179795	0.1697929844062255	ITGB6;CCDC141;TTN
GTEX-X4XX-2926-SM-3NMB1 brain male 60-69 years	16/3660	0.7891947930141883	0.9999960965061659	0	0	0.8298572996706916	0.19646216203016448	TENM1;NRN1;TMEM132A;STMN2;ADAM22;LSAMP;AFF3;ZDHHC11B;CECR2;PLCB4;ABLIM3;TPPP;ZNF385D;ZFPM2;APBA2;CDON
GTEX-UJHI-1726-SM-3DB9B muscle female 50-59 years	4/1050	0.7896804069574457	0.9999960965061659	0	0	0.7356303898232333	0.17370217022779286	CECR2;SYNPO2;PDK4;TTN
GTEX-RWS6-2026-SM-2XCB5 skin female 60-69 years	4/1051	0.7903027761886771	0.9999960965061659	0	0	0.7348887979260472	0.17294810207102154	KLF11;DCT;KRT2;SLC52A1
GTEX-U8XE-1726-SM-4E3IF esophagus male 30-39 years	4/1051	0.7903027761886771	0.9999960965061659	0	0	0.7348887979260472	0.17294810207102154	IL33;GJB2;CD200R1;ITGB6
GTEX-T5JC-0011-R5A-SM-32PLK brain male 20-29 years	7/1734	0.7915723101646819	0.9999960965061659	0	0	0.7752841861457349	0.1812103091975794	NTRK2;DTNA;DCT;TMEM132A;LSAMP;TPPP;SCN3B
GTEX-PWCY-2326-SM-2I3EQ thyroid female 20-29 years	5/1284	0.7916272836738788	0.9999960965061659	0	0	0.7503848850986998	0.17533838354027384	MMRN1;FAM189A2;IGF1;PKHD1L1;CDON
GTEX-XGQ4-0526-SM-4AT6C heart male 50-59 years	2/570	0.7916492440537237	0.9999960965061659	0	0	0.6806338028169014	0.15902114377496152	ABLIM3;CCDC141
GTEX-QVJO-0126-SM-3GIK4 muscle female 60-69 years	6/1512	0.7923378864759658	0.9999960965061659	0	0	0.7632802124833997	0.17766671527350847	CECR2;SYNPO2;PDK4;SOX6;CCDC141;TTN
GTEX-QVUS-2926-SM-3GIJB brain female 60-69 years	17/3878	0.7924048813972439	0.9999960965061659	0	0	0.8307174307174308	0.1932936610342527	TENM1;NRN1;DTNA;GALNT16;TMEM132A;STMN2;ADAM22;AFF3;ZDHHC11B;CECR2;PLCB4;ABLIM3;CDH23;ZNF385D;ZFPM2;APBA2;CDON
GTEX-OXRN-0126-SM-48TDM skin male 50-59 years	5/1286	0.7927584914723691	0.9999960965061659	0	0	0.7491328456344511	0.17397610562776927	GJB2;DCT;KRT2;SLC52A1;CYP3A5
GTEX-WQUQ-1426-SM-3MJFD heart male 60-69 years	2/572	0.7932720900623946	0.9999960965061659	0	0	0.6781754385964912	0.1570579725747929	GALNT16;CCDC141
GTEX-Q734-0126-SM-48U1E adrenal gland female 40-49 years	6/1514	0.793389187962299	0.9999960965061659	0	0	0.7621850132625995	0.1764011653612642	CD200R1;TNXB;PDGFD;TMEM132A;ABCA8;LILRB5
GTEX-N7MS-0926-SM-2HMIZ lung male 60-69 years	7/1738	0.7935558789688221	0.9999960965061659	0	0	0.7733223874243668	0.17881635690483555	COLEC12;IGSF10;EDNRB;TNXB;PIEZO2;ITGB6;CYP3A5
GTEX-RM2N-1126-SM-48FCY prostate male 50-59 years	4/1057	0.7940066702345197	0.9999960965061659	0	0	0.730468825706921	0.16849243532845792	IL33;PIEZO2;PI15;CNTN3
GTEX-WHPG-2226-SM-3NMBO muscle male 50-59 years	3/820	0.7941726552818124	0.9999960965061659	0	0	0.70772597455584	0.16309855874192172	CECR2;SOX6;TTN
GTEX-PWO3-0011-R1A-SM-2I5EW brain female 60-69 years	3/820	0.7941726552818124	0.9999960965061659	0	0	0.70772597455584	0.16309855874192172	NTRK2;DTNA;LSAMP
GTEX-N7MS-0011-R2a-SM-2HML6 brain male 60-69 years	8/1962	0.7949055387183228	0.9999960965061659	0	0	0.7815501208650014	0.17939075500332008	DTNA;STMN2;PIEZO2;ADAM22;TPPP;SCN3B;APBA2;GLDN
GTEX-WL46-2926-SM-3LK82 brain male 50-59 years	10/2399	0.7951270948445366	0.9999960965061659	0	0	0.7966312992520065	0.18263036170627356	NRN1;GALNT16;TMEM132A;STMN2;ADAM22;TPPP;SCN3B;SOBP;APBA2;SDK2
GTEX-T2IS-2626-SM-32QPP muscle female 20-29 years	3/824	0.7969015260312905	0.9999960965061659	0	0	0.7041302181375263	0.15985457385272356	ITGB6;CCDC141;TTN
GTEX-SJXC-0008-SM-4DM7G skin male 60-69 years	6/1523	0.7980708054048816	0.9999960965061659	0	0	0.7572923533289387	0.17081331598599955	CCBE1;CCDC80;CXCL12;SVEP1;ZNF469;TBX18
GTEX-RNOR-2326-SM-2TF4I brain female 50-59 years	10/2406	0.798119230171735	0.9999960965061659	0	0	0.7939863540683748	0.17904176435105437	NTRK2;NRN1;TMEM132A;STMN2;ADAM22;CNTN3;TPPP;SCN3B;SOBP;APBA2
GTEX-XV7Q-1126-SM-4BRVS esophagus female 40-49 years	4/1064	0.7982625110228068	0.9999960965061659	0	0	0.7253754331921448	0.16343997824518844	GJB2;CD200R1;TMEM132A;ITGB6
GTEX-XQ8I-0006-SM-4BOQ5 blood male 50-59 years	1/311	0.798635347296121	0.9999960965061659	0	0	0.6256148195464708	0.14067000752812084	CNTNAP3
GTEX-U3ZH-0326-SM-3DB7A heart male 30-39 years	3/827	0.7989286065559571	0.9999960965061659	0	0	0.7014563106796117	0.1574655014897065	GALNT16;CCDC141;TTN
GTEX-RVPU-0011-R3A-SM-2XCAE brain male 50-59 years	2/580	0.799653687107431	0.9999960965061659	0	0	0.6685121107266436	0.14946362209348243	NTRK2;DTNA
GTEX-WL46-0011-R3A-SM-3TW8E brain male 50-59 years	11/2626	0.7997309307473028	0.9999960965061659	0	0	0.7989116046477424	0.17854072103026122	NRN1;TMEM132A;STMN2;ADAM22;LSAMP;CNTN3;ZNF469;TPPP;SCN3B;SOBP;APBA2
GTEX-S7SE-0011-R10A-SM-2XCDF brain male 50-59 years	12/2843	0.8005948194512837	0.9999960965061659	0	0	0.8038149063935005	0.1787686789607857	NTRK2;NRN1;TMEM132A;STMN2;ADAM22;LSAMP;CNTN3;TPPP;ZNF385D;SCN3B;SOBP;APBA2
GTEX-WHWD-0426-SM-3LK83 heart male 50-59 years	4/1068	0.8006630094388011	0.9999960965061659	0	0	0.7224950130428112	0.16062157473520539	GALNT16;ABLIM3;CCDC141;TTN
GTEX-PW2O-0826-SM-48TC5 pancreas male 20-29 years	2/582	0.801221908801573	0.9999960965061659	0	0	0.6661379310344827	0.1476277100738474	CDH23;CCDC141
GTEX-P44H-0011-R10A-SM-2XCEK brain male 40-49 years	9/2196	0.8014739667509202	0.9999960965061659	0	0	0.7837072436833489	0.17343659809708253	NTRK2;NRN1;DTNA;STMN2;ADAM22;TPPP;SCN3B;SOBP;APBA2
GTEX-PLZ5-0926-SM-3TW8L esophagus male 50-59 years	3/831	0.8016054349011802	0.9999960965061659	0	0	0.6979212413995023	0.15433744390857734	GJB2;CD200R1;ITGB6
GTEX-N7MT-0011-R3a-SM-2I3GC brain female 60-69 years	5/1302	0.8016396090677116	0.9999960965061659	0	0	0.7392555381570476	0.1634465440104883	PIEZO2;TPPP;ZDHHC11B;APBA2;GLDN
GTEX-WEY5-0008-SM-4LMKC skin female 40-49 years	7/1755	0.8018313544776343	0.9999960965061659	0	0	0.7650849090690112	0.16897433819732824	CCBE1;CCDC80;PDGFD;SVEP1;CNTN3;ZNF469;DCN
GTEX-WHPG-0826-SM-3NMBF heart male 50-59 years	3/832	0.8022700286566797	0.9999960965061659	0	0	0.6970428044010674	0.15356552372705012	GALNT16;CCDC141;TTN
GTEX-T6MN-0626-SM-32PM9 thyroid male 50-59 years	10/2416	0.8023396849691715	0.9999960965061659	0	0	0.7902345585312082	0.17402799385374776	COLEC12;TNXB;CCL21;LEPR;FAM189A2;PKHD1L1;CD34;ANGPTL1;CDON;MATN2
GTEX-OXRL-1626-SM-2YUMU muscle male 50-59 years	4/1071	0.8024484707695501	0.9999960965061659	0	0	0.7203488705697837	0.15853988068071367	CECR2;SYNPO2;PDK4;TTN
GTEX-V1D1-1026-SM-4JBHE esophagus male 50-59 years	4/1071	0.8024484707695501	0.9999960965061659	0	0	0.7203488705697837	0.15853988068071367	GJB2;CD200R1;SLC52A1;ITGB6
GTEX-QESD-2026-SM-447BI liver male 20-29 years	5/1304	0.8027287970423809	0.9999960965061659	0	0	0.7380379832226217	0.162175255507859	TENM1;CFH;ADH1B;LEPR;CYP3A5
GTEX-RU1J-1726-SM-2TF5S muscle female 20-29 years	3/833	0.8029327830444432	0.9999960965061659	0	0	0.6961664841182913	0.1527975966246049	CECR2;PDK4;TTN
GTEX-U3ZN-2226-SM-3DB88 muscle female 30-39 years	4/1072	0.8030407928057811	0.9999960965061659	0	0	0.7196361690743713	0.15785202516231425	CECR2;SYNPO2;SOX6;TTN
GTEX-XLM4-2926-SM-4AT59 brain male 60-69 years	14/3276	0.8031322276770925	0.9999960965061659	0	0	0.8113538821693328	0.17787790790382282	TENM1;NRN1;GALNT16;TMEM132A;STMN2;ADAM22;ZDHHC11B;CECR2;PLCB4;ABLIM3;CDH23;ZFPM2;APBA2;CDON
GTEX-T6MN-2626-SM-32PMQ brain male 50-59 years	10/2418	0.8031761618977438	0.9999960965061659	0	0	0.7894879387548751	0.17304092122085257	NRN1;GALNT16;TMEM132A;STMN2;ADAM22;CNTN3;TPPP;SCN3B;SOBP;APBA2
GTEX-WWYW-0011-R11A-SM-3NB38 brain female 50-59 years	14/3278	0.8038722578636721	0.9999960965061659	0	0	0.8107592468805704	0.17700082851239887	TENM1;NRN1;GALNT16;TMEM132A;STMN2;ADAM22;AFF3;ZDHHC11B;CECR2;PLCB4;ZNF385D;ZFPM2;APBA2;CDON
GTEX-Q2AH-0726-SM-2I3EA thyroid male 40-49 years	7/1760	0.8042178619866197	0.9999960965061659	0	0	0.7626925270964061	0.16617931762132918	MMRN1;CCL21;FAM189A2;CHI3L1;IGF1;PKHD1L1;CDON
GTEX-WL46-0626-SM-3LK7R muscle male 50-59 years	3/835	0.8042527855903837	0.9999960965061659	0	0	0.6944201631701632	0.1512736336391982	ITGB6;CCDC141;TTN
GTEX-QLQ7-0526-SM-2I5G3 heart male 60-69 years	3/835	0.8042527855903837	0.9999960965061659	0	0	0.6944201631701632	0.1512736336391982	GALNT16;CCDC141;TTN
GTEX-S4Q7-0726-SM-4AD5F stomach male 20-29 years	3/835	0.8042527855903837	0.9999960965061659	0	0	0.6944201631701632	0.1512736336391982	P2RY14;TMEM132A;CYP3A5
GTEX-OOBJ-0326-SM-33HBO heart male 60-69 years	3/838	0.8062190694302109	0.9999960965061659	0	0	0.691816367265469	0.1490170899232621	GALNT16;CCDC141;TTN
GTEX-WVLH-3026-SM-3MJG9 brain male 50-59 years	10/2426	0.8064967394524434	0.9999960965061659	0	0	0.7865138209041175	0.1691440634420258	NTRK2;NRN1;KRT2;TMEM132A;STMN2;ADAM22;TPPP;SCN3B;SOBP;APBA2
GTEX-UPIC-1426-SM-4IHLQ vagina female 20-29 years	5/1313	0.8075729774301358	0.9999960965061659	0	0	0.7326050632113245	0.1565737119507911	GJB2;KRT2;PI15;SLC52A1;CYP3A5
GTEX-POYW-0426-SM-2XCEV nerve male 60-69 years	8/1992	0.8085826007733511	0.9999960965061659	0	0	0.7684454358270418	0.1632734765455744	ABCA10;NRN1;PLCB4;SCN9A;ABCA9;APOD;ABCA8;MEOX2
GTEX-QMRM-0526-SM-2I5GA heart male 50-59 years	3/842	0.8088152977189943	0.9999960965061659	0	0	0.688373604940947	0.14606234503571783	GALNT16;CCDC141;TTN
GTEX-PLZ6-0926-SM-3P5ZQ colon male 30-39 years	4/1082	0.8088865704996004	0.9999960965061659	0	0	0.7125818787626368	0.1511361803621735	MAOA;P2RY14;SLC52A1;CYP3A5
GTEX-XAJ8-0826-SM-47JY6 skin male 40-49 years	4/1083	0.8094634413434507	0.9999960965061659	0	0	0.7118836413156551	0.15048057593543845	GJB2;DCT;KRT2;SLC52A1
GTEX-WI4N-1026-SM-3LK7N skin female 40-49 years	5/1319	0.8107507333359886	0.9999960965061659	0	0	0.7290244629603477	0.1529454169424971	TNXB;DCT;KRT2;CHI3L1;CYP3A5
GTEX-UTHO-3026-SM-3GAFB brain male 60-69 years	10/2437	0.8109965100515061	0.9999960965061659	0	0	0.782456423209903	0.163917991802529	NRN1;DTNA;STMN2;PIEZO2;ADAM22;CNTN3;TPPP;SCN3B;ZDHHC11B;APBA2
GTEX-S3XE-1726-SM-3K2AM skin male 50-59 years	4/1086	0.8111856945653944	0.9999960965061659	0	0	0.7097966728280961	0.14853083176125362	DCT;KRT2;SLC52A1;CYP3A5
GTEX-P4QT-0126-SM-2I3FL skin female 50-59 years	5/1321	0.811800843884652	0.9999960965061659	0	0	0.7278381850656472	0.15175443266821173	GJB2;DCT;KRT2;CHI3L1;CYP3A5
GTEX-RM2N-0526-SM-2TF4N thyroid male 50-59 years	8/2000	0.8121136746122877	0.9999960965061659	0	0	0.7650175168760147	0.15921158629297102	EDNRB;MMRN1;CCL21;MAOA;FAM189A2;PKHD1L1;CDON;MATN2
GTEX-QV31-1426-SM-2S1QD muscle male 30-39 years	3/848	0.8126554310375386	0.9999960965061659	0	0	0.6832705755782679	0.1417431713030487	SYNPO2;PDK4;TTN
GTEX-P4PQ-0126-SM-2S1NM skin male 60-69 years	4/1089	0.8128954455860095	0.9999960965061659	0	0	0.7077212451800997	0.14660642405498892	GJB2;DCT;KRT2;SLC52A1
GTEX-X261-0126-SM-3NMD6 skin male 50-59 years	6/1553	0.813099502468789	0.9999960965061659	0	0	0.7413946347769877	0.15339587529895105	KLF11;DCT;KRT2;SLC52A1;CYP3A5;FOXP2
GTEX-WFG7-0008-SM-4LMKB skin male 20-29 years	8/2004	0.8138610008101799	0.9999960965061659	0	0	0.7633138617660854	0.15721646487897162	COLEC12;CCBE1;SRPX;CCDC80;CXCL12;SVEP1;ZNF469;DCN
GTEX-WXYG-0226-SM-3NB2Y thyroid female 50-59 years	6/1555	0.8140701785347821	0.9999960965061659	0	0	0.7403566817301485	0.15229781222277794	MMRN1;FAM189A2;IGF1;PKHD1L1;CDON;MATN2
GTEX-RVPV-0526-SM-47JYL esophagus male 60-69 years	3/855	0.8170541670684467	0.9999960965061659	0	0	0.6774078816332337	0.13687018550234736	GJB2;CD200R1;CCL21
GTEX-T6MN-0011-R9A-SM-32QOZ brain male 50-59 years	3/855	0.8170541670684467	0.9999960965061659	0	0	0.6774078816332337	0.13687018550234736	DTNA;PIEZO2;GLDN
GTEX-N7MS-0011-R10A-SM-2HMJK brain male 60-69 years	9/2233	0.8171646721265905	0.9999960965061659	0	0	0.769058946391274	0.15528426596083256	NRN1;TMEM132A;STMN2;ADAM22;CNTN3;TPPP;SCN3B;SOBP;APBA2
GTEX-WFON-0826-SM-4LVMI esophagus male 40-49 years	3/856	0.8176754584792747	0.9999960965061659	0	0	0.6765782088173647	0.1361882728049621	GJB2;CD200R1;ITGB6
GTEX-RU72-0011-R5A-SM-2TF6U brain female 50-59 years	6/1563	0.8179142427450521	0.9999960965061659	0	0	0.7362315350032113	0.1479809082210248	NTRK2;EDNRB;DTNA;TMEM132A;LSAMP;SCN3B
GTEX-S32W-0726-SM-2XCBL thyroid female 50-59 years	6/1564	0.818390417121413	0.9999960965061659	0	0	0.7357188703465982	0.14744966662470296	CCL21;KRT2;FAM189A2;ITGB6;PKHD1L1;CDON
GTEX-PX3G-0126-SM-2I3EN skin female 20-29 years	5/1334	0.8185159228085591	0.9999960965061659	0	0	0.7202144081667481	0.1442318865750183	CNTNAP3;DCT;KRT2;SLC52A1;SOX6
GTEX-R55E-0011-R5A-SM-2TC5N brain male 20-29 years	7/1793	0.8194335270123612	0.9999960965061659	0	0	0.7472387575882595	0.14880661929399244	NTRK2;EDNRB;TMEM132A;ADAM22;LSAMP;TPPP;ZDHHC11B
GTEX-XYKS-2526-SM-4BOPX nerve female 60-69 years	5/1337	0.8200384888874304	0.9999960965061659	0	0	0.7184762081669298	0.14254855515546377	MFAP5;APOD;ABCA8;IGF1;MEOX2
GTEX-XYKS-0226-SM-4BRW3 heart female 60-69 years	2/609	0.8213614893023523	0.9999960965061659	0	0	0.6356177924217463	0.1250844729472785	PI15;CCDC141
GTEX-XQ8I-0126-SM-4BOPL heart male 50-59 years	2/610	0.8220714619888316	0.9999960965061659	0	0	0.6345394736842105	0.12432401889402646	GALNT16;CCDC141
GTEX-T2IS-0011-R11A-SM-32QPC brain female 20-29 years	16/3754	0.8221358458902035	0.9999960965061659	0	0	0.8043102268343972	0.15752386430416415	TENM1;NRN1;TMEM132A;STMN2;ADAM22;LSAMP;AFF3;ZDHHC11B;CECR2;PLCB4;CDH23;TPPP;ZNF385D;ZFPM2;APBA2;CDON
GTEX-WFON-1926-SM-3LK7L skin male 40-49 years	4/1107	0.8228941099694893	0.9999960965061659	0	0	0.695505763502137	0.13557337362383196	GJB2;DCT;KRT2;CHI3L1
GTEX-X4EP-0126-SM-3P5YV skin female 60-69 years	5/1343	0.8230534055326267	0.9999960965061659	0	0	0.715023192023793	0.13923946150021363	DCT;KRT2;SLC52A1;CYP3A5;LILRB5
GTEX-NPJ7-0008-SM-4E3JS skin female 60-69 years	5/1346	0.8245458217843936	0.9999960965061659	0	0	0.7133082712547184	0.13761326010493963	CCBE1;CCDC80;STMN2;SVEP1;ZNF469
GTEX-U3ZN-1726-SM-4DXUQ esophagus female 30-39 years	4/1111	0.8250562137157165	0.9999960965061659	0	0	0.6928451597441144	0.13323672732916816	GJB2;CD200R1;SLC52A1;ITGB6
GTEX-Q2AG-0011-R5A-SM-2HMJH brain female 40-49 years	9/2254	0.8256535638694126	0.9999960965061659	0	0	0.7609598390688986	0.14578469178375167	NTRK2;DTNA;GALNT16;TMEM132A;ADAM22;LSAMP;TPPP;SCN3B;APBA2
GTEX-POMQ-0326-SM-2I5FO heart female 20-29 years	3/873	0.8279698987890798	0.9999960965061659	0	0	0.662765586903518	0.12511587967916588	GALNT16;CCDC141;TTN
GTEX-X585-0011-R8A-SM-46MUX brain male 50-59 years	15/3563	0.829095923085647	0.9999960965061659	0	0	0.7945224118493177	0.148908930518742	TENM1;GALNT16;TMEM132A;STMN2;ADAM22;LSAMP;AFF3;FOXP2;PLCB4;DCT;SCN9A;TPPP;SCN3B;APBA2;SDK2
GTEX-QCQG-0626-SM-48U21 esophagus female 50-59 years	3/875	0.8291481944001449	0.9999960965061659	0	0	0.6611759799833195	0.12387553615325599	GJB2;CD200R1;ITGB6
GTEX-T6MN-2526-SM-32PMN brain male 50-59 years	14/3351	0.8295714070417424	0.9999960965061659	0	0	0.7895428664832321	0.14752299639877983	TENM1;NRN1;GALNT16;TMEM132A;STMN2;ADAM22;AFF3;ZDHHC11B;CECR2;PLCB4;CDH23;ZNF385D;ZFPM2;APBA2
GTEX-QDVJ-1726-SM-2I5FX skin male 50-59 years	4/1120	0.8298425445849315	0.9999960965061659	0	0	0.6869285348548021	0.1281254305064705	GJB2;DCT;KRT2;SLC52A1
GTEX-WYJK-0126-SM-3NMAB skin male 50-59 years	5/1357	0.8299328581499564	0.9999960965061659	0	0	0.7070853413042152	0.13180811452105393	GJB2;DCT;KRT2;SLC52A1;CYP3A5
GTEX-OHPK-0008-SM-4E3JL skin female 50-59 years	6/1589	0.82998489088991	0.9999960965061659	0	0	0.723112760581175	0.13475045914560524	CCBE1;CCDC80;PDGFD;SVEP1;CNTN3;ZNF469
GTEX-X8HC-0526-SM-4E3JA muscle female 50-59 years	3/877	0.8303196718796647	0.9999960965061659	0	0	0.6595936481520005	0.12264781473559562	CECR2;PDK4;TTN
GTEX-OIZH-1626-SM-2HMKI muscle male 50-59 years	3/878	0.8309028620095462	0.9999960965061659	0	0	0.6588051948051948	0.12203864477704683	CECR2;PDK4;TTN
GTEX-XOTO-0011-R3A-SM-4B64W brain male 50-59 years	9/2269	0.8315347062680059	0.9999960965061659	0	0	0.7552669140736512	0.13933333352008762	NRN1;TMEM132A;STMN2;ADAM22;CNTN3;TPPP;SCN3B;SOBP;APBA2
GTEX-T6MN-0008-SM-4DM7H skin male 50-59 years	9/2271	0.8323074648714173	0.9999960965061659	0	0	0.7545135620775221	0.13849349745004144	COLEC12;CCBE1;AR;SRPX;CCDC80;SVEP1;CNTN3;DCN;TBX18
GTEX-OHPN-0011-R5A-SM-2I5FF brain female 60-69 years	5/1362	0.8323375955358727	0.9999960965061659	0	0	0.7042900880505056	0.12924931437748782	NTRK2;DTNA;GALNT16;CHI3L1;ZDHHC11B
GTEX-QEL4-0626-SM-3GIJM muscle male 50-59 years	3/881	0.8326422768623412	0.9999960965061659	0	0	0.6564506108925243	0.12022969650781173	SYNPO2;PDK4;TTN
GTEX-WYVS-0326-SM-3NM9V thyroid female 40-49 years	8/2050	0.8330926294280165	0.9999960965061659	0	0	0.7442015545877009	0.13589897571636275	CD200R1;CFH;CCL21;FAM189A2;PKHD1L1;FOXP2;CDON;MATN2
GTEX-XV7Q-0126-SM-4BRVK spleen female 40-49 years	8/2050	0.8330926294280165	0.9999960965061659	0	0	0.7442015545877009	0.13589897571636275	CD200R1;CXCL12;GALNT16;CCL21;SEMA3A;SCN9A;SDK2;LILRB5
GTEX-PVOW-2526-SM-2XCF7 brain male 40-49 years	11/2717	0.8344848077056551	0.9999960965061659	0	0	0.7679799874921827	0.13895886824946763	NRN1;TMEM132A;STMN2;ADAM22;CNTN3;TPPP;ZNF385D;SCN3B;SOBP;AFF3;APBA2
GTEX-QVUS-0011-R10A-SM-3GIK3 brain female 60-69 years	9/2280	0.8357518887352333	0.9999960965061659	0	0	0.7511398985809861	0.13477214490292452	NTRK2;NRN1;DTNA;STMN2;ADAM22;LSAMP;CNTN3;SCN3B;APBA2
GTEX-OXRO-0011-R9A-SM-3NB1X brain female 60-69 years	2/630	0.8357544806564817	0.9999960965061659	0	0	0.6136942675159236	0.11010926632577743	DTNA;PIEZO2
GTEX-SNOS-0826-SM-4DM5N stomach male 40-49 years	2/631	0.8364133255260428	0.9999960965061659	0	0	0.6126868044515104	0.10944570179994939	IL33;CYP3A5
GTEX-S7SE-2526-SM-2XCDL brain male 50-59 years	15/3586	0.8365155043471736	0.9999960965061659	0	0	0.7882945953514422	0.14071864474892554	TENM1;NRN1;DTNA;GALNT16;TMEM132A;STMN2;ADAM22;AFF3;ZDHHC11B;CECR2;PLCB4;CDH23;ZNF385D;ZFPM2;APBA2
GTEX-X5EB-1926-SM-4E3IW skin male 40-49 years	4/1135	0.8375817662495565	0.9999960965061659	0	0	0.6772767462422635	0.12003808465838713	KLF11;DCT;KRT2;SLC52A1
GTEX-VJYA-0326-SM-3GAEX lung male 60-69 years	5/1374	0.8379982200804236	0.9999960965061659	0	0	0.6976647865474837	0.1233047877611327	COLEC12;IGSF10;CCL21;PIEZO2;ITGB6
GTEX-W5X1-0526-SM-3GILH lung female 40-49 years	7/1837	0.8383021044362722	0.9999960965061659	0	0	0.7275007190106414	0.12831420296948678	COLEC12;IGSF10;IL33;CD200R1;PIEZO2;KCTD12;ITGB6
GTEX-X3Y1-0226-SM-3P5Z5 heart male 40-49 years	2/635	0.839025159978597	0.9999960965061659	0	0	0.6086887835703002	0.10683375918712056	ABLIM3;CCDC141
GTEX-XK95-0226-SM-4AT58 skin male 40-49 years	4/1138	0.8390943882432862	0.9999960965061659	0	0	0.6753770291185257	0.11848279562252736	GJB2;DCT;KRT2;CHI3L1
GTEX-X4XX-0011-R11A-SM-46MWQ brain male 60-69 years	16/3809	0.8396437579985462	0.9999960965061659	0	0	0.7899496624749386	0.13806548615855735	TENM1;NRN1;TMEM132A;STMN2;ADAM22;LSAMP;AFF3;ZDHHC11B;CECR2;PLCB4;ABLIM3;TPPP;ZNF385D;ZFPM2;APBA2;CDON
GTEX-WL46-0926-SM-3LK7T heart male 50-59 years	2/636	0.8396722654598047	0.9999960965061659	0	0	0.6076971608832807	0.10619120384935041	GALNT16;CCDC141
GTEX-U8XE-2526-SM-4E3IT prostate male 30-39 years	5/1378	0.8398506495945363	0.9999960965061659	0	0	0.6954820882858666	0.12138332418040779	IL33;EDNRB;PI15;ZNF469;ITGB6
GTEX-OIZI-0726-SM-2XCEI thyroid male 40-49 years	12/2953	0.8407298852087098	0.9999960965061659	0	0	0.7687634591408817	0.13336881605955025	NTRK2;EDNRB;PLCB4;MMRN1;CCL21;MAOA;FAM189A2;PKHD1L1;ZFPM2;FOXP2;CDON;MATN2
GTEX-W5WG-2426-SM-4LMI6 colon female 50-59 years	5/1380	0.8407704546184469	0.9999960965061659	0	0	0.6943955014058106	0.12043359457176928	MAOA;P2RY14;SCN9A;SLC52A1;CYP3A5
GTEX-REY6-1226-SM-48FDR liver male 60-69 years	5/1381	0.841228759432611	0.9999960965061659	0	0	0.6938533924718293	0.11996145591135668	CFH;ABLIM3;LEPR;CHI3L1;CYP3A5
GTEX-P4PP-1026-SM-3NM9O pancreas female 30-39 years	1/357	0.841473716013493	0.9999960965061659	0	0	0.543497608187785	0.09380795920626255	CXCL12
GTEX-S4UY-0526-SM-3K2AN muscle female 40-49 years	5/1387	0.8439563082503394	0.9999960965061659	0	0	0.690617213958554	0.11716635486779212	CECR2;SYNPO2;PDK4;SOX6;TTN
GTEX-SIU8-0126-SM-2XCDT skin male 50-59 years	4/1148	0.8440528803156313	0.9999960965061659	0	0	0.6691165976880262	0.11344211625960658	GJB2;DCT;KRT2;SLC52A1
GTEX-P4QS-2026-SM-3NMCG prostate male 60-69 years	6/1623	0.8448151904023241	0.9999960965061659	0	0	0.7065940012368583	0.11915816471602567	CFD;AR;TENM1;ZNF469;IGF1;MATN2
GTEX-S4P3-1626-SM-3K2AZ muscle female 50-59 years	3/903	0.844940347451901	0.9999960965061659	0	0	0.6396632996632997	0.10777638887613698	SYNPO2;PDK4;TTN
GTEX-QMRM-0726-SM-2I5G8 thyroid male 50-59 years	7/1854	0.8451687930545572	0.9999960965061659	0	0	0.7201265209585958	0.12113890308359453	NTRK2;MMRN1;CCL21;FAM189A2;PKHD1L1;CDON;MATN2
GTEX-QXCU-1926-SM-48FE4 stomach male 50-59 years	2/645	0.8453922471344694	0.9999960965061659	0	0	0.5989113530326594	0.10058989369942348	LEPR;CYP3A5
GTEX-WRHK-1626-SM-3MJFH muscle female 20-29 years	3/904	0.845480542008837	0.9999960965061659	0	0	0.6389197188309286	0.10724275435082033	SYNPO2;PDK4;TTN
GTEX-XAJ8-1426-SM-47JYM skin male 40-49 years	6/1626	0.8460729325811676	0.9999960965061659	0	0	0.7051697530864197	0.117868922808564	CNTNAP3;GJB2;DCT;KRT2;SLC52A1;CYP3A5
GTEX-X585-0011-R4B-SM-46MVH brain male 50-59 years	6/1627	0.8464903743276605	0.9999960965061659	0	0	0.7046961752004935	0.11744216191244006	DTNA;PIEZO2;TPPP;SCN3B;ZDHHC11B;APBA2
GTEX-SE5C-0626-SM-2XCDV heart female 40-49 years	3/906	0.846556107645058	0.9999960965061659	0	0	0.6374374979026142	0.10618357200043582	GALNT16;CCDC141;TTN
GTEX-P4QS-2626-SM-2I3EV thyroid male 60-69 years	5/1395	0.8475340159348742	0.9999960965061659	0	0	0.6863457687458281	0.11353827091739474	MMRN1;CCL21;FAM189A2;IGF1;PKHD1L1
GTEX-S33H-1226-SM-4AD69 pancreas male 30-39 years	2/649	0.8478751897550458	0.9999960965061659	0	0	0.5950850077279752	0.09820202050087327	CXCL12;SCN9A
GTEX-T2IS-3026-SM-32QPM brain female 20-29 years	9/2313	0.8479243273762482	0.9999960965061659	0	0	0.7389952956989247	0.12190753405640178	NRN1;TMEM132A;STMN2;ADAM22;CNTN3;TPPP;SCN3B;SOBP;APBA2
GTEX-NL3H-0011-R6a-SM-2I3G8 brain male 60-69 years	9/2315	0.8486392158124652	0.9999960965061659	0	0	0.7382704305738187	0.12116578094160672	NTRK2;EDNRB;GALNT16;DCT;TMEM132A;ADAM22;LSAMP;TPPP;SCN3B
GTEX-XV7Q-2926-SM-4BRUL muscle female 40-49 years	6/1633	0.8489761391041807	0.9999960965061659	0	0	0.7018669330055316	0.11491260054918993	CECR2;SYNM;ZBTB16;PDK4;SOX6;TTN
GTEX-V1D1-1726-SM-4JBHB stomach male 50-59 years	2/651	0.8491031798336808	0.9999960965061659	0	0	0.5931895223420647	0.09703072047483792	TMEM132A;CYP3A5
GTEX-T6MN-0011-R1A-SM-32QOY brain male 50-59 years	9/2317	0.8493515197579001	0.9999960965061659	0	0	0.737546821714094	0.12042822236684797	NRN1;STMN2;PIEZO2;ADAM22;CNTN3;TPPP;SCN3B;APBA2;GLDN
GTEX-WVLH-2926-SM-3MJG5 brain male 50-59 years	13/3198	0.8497641184183554	0.9999960965061659	0	0	0.7664755789956432	0.12477952301144939	TENM1;NRN1;TMEM132A;STMN2;ADAM22;AFF3;ZDHHC11B;CECR2;PLCB4;CDH23;ZNF385D;ZFPM2;APBA2
GTEX-WYVS-2126-SM-3NMA3 skin female 40-49 years	6/1635	0.8497975577399423	0.9999960965061659	0	0	0.7009284837323512	0.11408110500332899	CNTNAP3;KLF11;GJB2;DCT;KRT2;SLC52A1
GTEX-RTLS-2326-SM-46MUH ovary female 60-69 years	11/2762	0.8499261734325869	0.9999960965061659	0	0	0.7534403074206782	0.1225137549405876	CPED1;CCBE1;IGSF10;ABCA10;PDGFD;MAMDC2;CDH23;ZFPM2;FOXP2;CDON;MATN2
GTEX-WHPG-2626-SM-3NMBR skin male 50-59 years	4/1161	0.8503093207445905	0.9999960965061659	0	0	0.6611398232586033	0.10720718684058089	GJB2;DCT;KRT2;SLC52A1
GTEX-UPK5-1226-SM-4IHL8 esophagus male 40-49 years	5/1403	0.8510449294145311	0.9999960965061659	0	0	0.6821232098874681	0.11001989520898743	GJB2;CD200R1;ABLIM3;TMEM132A;SLC52A1
GTEX-QDVN-0326-SM-2I3FS heart male 50-59 years	2/656	0.8521342528690977	0.9999960965061659	0	0	0.5885015290519877	0.09416683043725019	CCDC141;TTN
GTEX-WRHK-1426-SM-3MJF9 skin female 20-29 years	4/1167	0.8531257550746838	0.9999960965061659	0	0	0.6575183813852282	0.10444568731961616	KLF11;DCT;KRT2;CYP3A5
GTEX-NPJ7-0011-R2a-SM-2I3GF brain female 60-69 years	4/1168	0.8535908402161386	0.9999960965061659	0	0	0.656918437478084	0.1039923629349024	PIEZO2;TPPP;APBA2;GLDN
GTEX-WH7G-2026-SM-3NMBL skin male 40-49 years	3/920	0.8539071008582334	0.9999960965061659	0	0	0.627242986021612	0.09906228641688707	GJB2;DCT;KRT2
GTEX-OXRK-0008-SM-3NB28 skin female 50-59 years	8/2105	0.8540547345765803	0.9999960965061659	0	0	0.7224505118761351	0.11397378931278214	CCBE1;AR;CCDC80;SEMA3A;SCN9A;CNTN3;ZNF469;TBX18
GTEX-T5JC-0011-R8A-SM-32PLM brain male 20-29 years	12/2997	0.8549912700652	0.9999960965061659	0	0	0.755466219988833	0.11835437541131973	NRN1;GALNT16;TMEM132A;STMN2;ADAM22;LSAMP;CNTN3;TPPP;SCN3B;SOBP;ZDHHC11B;APBA2
GTEX-RU72-0926-SM-2TF6B skin female 50-59 years	5/1413	0.8553407596299161	0.9999960965061659	0	0	0.676912488284911	0.10577119112247461	GJB2;DCT;KRT2;SLC52A1;CDON
GTEX-PWO3-1526-SM-48TCM skin female 60-69 years	5/1414	0.8557647213601347	0.9999960965061659	0	0	0.6763954841117119	0.10535522454489402	KLF11;DCT;KRT2;SLC52A1;CYP3A5
GTEX-UTHO-0011-R6A-SM-3GIJW brain male 60-69 years	8/2110	0.8558537789378393	0.9999960965061659	0	0	0.7205295868170132	0.11215456345522601	NTRK2;EDNRB;DTNA;STMN2;ADAM22;LSAMP;SCN3B;ZDHHC11B
GTEX-T5JC-0011-R10A-SM-32PM2 brain male 20-29 years	11/2781	0.856109093759235	0.9999960965061659	0	0	0.7474431705478637	0.11612087619332544	NRN1;TMEM132A;STMN2;ADAM22;LSAMP;CNTN3;TPPP;SCN3B;SOBP;ZDHHC11B;APBA2
GTEX-Q734-1626-SM-48U1B uterus female 40-49 years	7/1883	0.8563529956789907	0.9999960965061659	0	0	0.7078554595443833	0.1097689934127176	AR;ABCA10;CXCL12;TNXB;KCNMA1;FOXP2;MATN2
GTEX-OHPM-1026-SM-3LK74 pancreas male 50-59 years	1/376	0.8564105894317462	0.9999960965061659	0	0	0.5154587458745875	0.07989886707235973	CDH23
GTEX-XQ8I-0426-SM-4BOPO skin male 50-59 years	4/1175	0.8568121463286086	0.9999960965061659	0	0	0.6527475208700048	0.10087337180369647	GJB2;DCT;KRT2;SLC52A1
GTEX-QEG5-0926-SM-2TC64 heart male 20-29 years	3/926	0.8569636587932058	0.9999960965061659	0	0	0.6229685807150596	0.09616128460966267	GALNT16;PDK4;CCDC141
GTEX-NFK9-1626-SM-3LK5J pancreas male 40-49 years	1/377	0.8571569176178951	0.9999960965061659	0	0	0.5140615125342322	0.07923449909210108	CDH23
GTEX-OIZF-1526-SM-3MJGY stomach male 60-69 years	3/927	0.8574676916005302	0.9999960965061659	0	0	0.6222615768070313	0.09568626909999031	GALNT16;CCDC141;TTN
GTEX-XBED-1426-SM-4AT4G small intestine male 60-69 years	5/1420	0.8582872031165005	0.9999960965061659	0	0	0.6733088047794251	0.10289269492423975	MAOA;P2RY14;SLC52A1;SOX6;CYP3A5
GTEX-Q2AI-1326-SM-2S1PL skin male 40-49 years	3/929	0.8584711640792995	0.9999960965061659	0	0	0.6208521500098174	0.09474339647506101	DCT;KRT2;SLC52A1
GTEX-SUCS-0226-SM-32PLQ thyroid male 70-79 years	7/1889	0.858585090504351	0.9999960965061659	0	0	0.7053638346663683	0.10754646289015807	MMRN1;CCL21;KRT2;FAM189A2;PKHD1L1;CDON;MATN2
GTEX-SNMC-0926-SM-4DM5U prostate male 20-29 years	7/1890	0.8589544125369974	0.9999960965061659	0	0	0.704950107611035	0.10718021168932904	AR;TENM1;LSAMP;PI15;AFF3;CYP3A5;SDK2
GTEX-QLQ7-0726-SM-2I5G2 thyroid male 60-69 years	5/1422	0.8591199558740903	0.9999960965061659	0	0	0.6722857205217936	0.10208438209781942	COLEC12;MMRN1;CCL21;FAM189A2;PKHD1L1
GTEX-XUJ4-0008-SM-4BOQI skin female 60-69 years	8/2120	0.8593997178217171	0.9999960965061659	0	0	0.7167150225660864	0.10859747439648137	CPED1;CCBE1;CCDC80;SEMA3A;SCN9A;SVEP1;CNTN3;ZNF469
GTEX-QV31-0226-SM-447BO pancreas male 30-39 years	1/381	0.8601040116562394	0.9999960965061659	0	0	0.5085461177696717	0.07663889327137564	CYP3A5
GTEX-U8XE-0926-SM-3DB8V heart male 30-39 years	2/670	0.8603316265233066	0.9999960965061659	0	0	0.5757485029940119	0.08661408010905015	IL33;CCDC141
GTEX-OXRN-1326-SM-3LK5V muscle male 50-59 years	4/1183	0.8604208351777365	0.9999960965061659	0	0	0.6480414048571083	0.09742244023768665	SYNPO2;PDK4;SOX6;TTN
GTEX-QVJO-0011-R5A-SM-2S1QM brain female 60-69 years	9/2350	0.8607352809859834	0.9999960965061659	0	0	0.7257857821995012	0.10884484332140751	NTRK2;EDNRB;DTNA;DCT;STMN2;ADAM22;LSAMP;TPPP;SCN3B
GTEX-R55E-1026-SM-2TC5S heart male 20-29 years	3/934	0.8609532100927417	0.9999960965061659	0	0	0.6173550760016926	0.09242738910695872	GALNT16;CCDC141;TTN
GTEX-X5EB-0726-SM-46MVR thyroid male 40-49 years	6/1664	0.8613112171248074	0.9999960965061659	0	0	0.6875753920386007	0.10265457959029219	MMRN1;CCL21;FAM189A2;IGF1;PKHD1L1;CDON
GTEX-U3ZH-1926-SM-4DXTR muscle male 30-39 years	5/1428	0.8615941568264462	0.9999960965061659	0	0	0.6692337228593577	0.09969637338342557	CECR2;SYNPO2;SLC52A1;SOX6;TTN
GTEX-WVLH-0011-R5A-SM-3MJFW brain male 50-59 years	8/2128	0.8621867880326339	0.9999960965061659	0	0	0.7136892814130871	0.1058282306124116	NTRK2;EDNRB;DTNA;TMEM132A;ADAM22;LSAMP;TPPP;SCN3B
GTEX-WH7G-0926-SM-4LVMJ esophagus male 40-49 years	2/674	0.8625971086206631	0.9999960965061659	0	0	0.572202380952381	0.08457583014976354	GJB2;GGTA1P
GTEX-NPJ8-2226-SM-3TW8D kidney male 40-49 years	1/385	0.8629908851863762	0.9999960965061659	0	0	0.5031456270627063	0.0741390866301012	ITGB6
GTEX-QCQG-0426-SM-48U29 pancreas female 50-59 years	2/676	0.8637173334780723	0.9999960965061659	0	0	0.5704451038575667	0.08357575474214896	PDK4;CYP3A5
GTEX-T6MN-0926-SM-32PLX heart male 50-59 years	3/940	0.8638819178525095	0.9999960965061659	0	0	0.6132078522686847	0.08972407543024126	GALNT16;CCDC141;TTN
GTEX-XAJ8-0626-SM-47JY4 prostate male 40-49 years	5/1434	0.864032523103164	0.9999960965061659	0	0	0.6662073542885588	0.09736278612362943	AR;PI15;SLC52A1;CNTN3;MATN2
GTEX-XV7Q-2426-SM-4BRV8 salivary gland female 40-49 years	3/942	0.8648462100652892	0.9999960965061659	0	0	0.6118372220608642	0.08884095483029351	GJB2;DCT;ITGB6
GTEX-S4Q7-0326-SM-3K2B1 thyroid male 20-29 years	5/1437	0.8652383697942213	0.9999960965061659	0	0	0.6647036802395899	0.09621601591203668	CXCL12;MMRN1;FAM189A2;PKHD1L1;CDON
GTEX-RU1J-0008-SM-46MV9 skin female 20-29 years	8/2137	0.865269943439349	0.9999960965061659	0	0	0.7103125031230325	0.10279198414826216	COLEC12;CCBE1;SRPX;CCDC80;SVEP1;ZNF469;DCN;TBX18
GTEX-XMK1-2626-SM-4B65R salivary gland male 40-49 years	3/943	0.8653261318216501	0.9999960965061659	0	0	0.6111540941328175	0.08840271372691362	CXCL12;TMEM132A;CHI3L1
GTEX-S4Z8-1826-SM-3K2BH muscle male 60-69 years	3/945	0.8662815433186297	0.9999960965061659	0	0	0.6097921894100238	0.08753281221680052	PDK4;CSPG4;TTN
GTEX-XMD1-0008-SM-4AT41 skin male 60-69 years	7/1911	0.8665342675733243	0.9999960965061659	0	0	0.6963622291021672	0.09975641258432158	COLEC12;CCBE1;SRPX;CCDC80;ABLIM3;CNTN3;ZNF469
GTEX-P44H-0226-SM-2XCEU skin male 40-49 years	7/1915	0.8679403585534073	0.9999960965061659	0	0	0.6947478759792564	0.0983987243290284	CNTNAP3;KLF11;DCT;KRT2;SLC52A1;CYP3A5;FOXP2
GTEX-QDVJ-1926-SM-2S1PJ muscle male 50-59 years	4/1201	0.8682619205508595	0.9999960965061659	0	0	0.6376826419790974	0.09008023485411092	SYNPO2;CCDC141;SOBP;TTN
GTEX-WZTO-1326-SM-3NM8X heart male 40-49 years	3/950	0.8686443750188845	0.9999960965061659	0	0	0.6064125947969665	0.0853959143641683	GALNT16;CCDC141;TTN
GTEX-XBED-1226-SM-4AT5V stomach male 60-69 years	3/951	0.8691125629102876	0.9999960965061659	0	0	0.6057409538422197	0.08497493444466532	TMEM132A;LEPR;CYP3A5
GTEX-QVUS-0011-R8A-SM-3GAD7 brain female 60-69 years	12/3047	0.8700012874520391	0.9999960965061659	0	0	0.740823723228995	0.10316754693426881	TENM1;DTNA;GALNT16;SCN9A;STMN2;ADAM22;LSAMP;CNTN3;TPPP;SCN3B;APBA2;SDK2
GTEX-PLZ5-2026-SM-2S1O4 skin male 50-59 years	4/1207	0.8707915784036707	0.9999960965061659	0	0	0.634298607223438	0.08775687466096253	DCT;KRT2;SLC52A1;CYP3A5
GTEX-SUCS-0326-SM-32PLL heart male 70-79 years	3/955	0.8709708314985332	0.9999960965061659	0	0	0.6030685001273236	0.08331197817302942	ABLIM3;CCDC141;TTN
GTEX-S32W-0326-SM-2XCBI lung female 50-59 years	4/1208	0.8712091656327026	0.9999960965061659	0	0	0.6337378805342735	0.08737546113446056	EDNRB;PI15;ITGB6;ZDHHC11B
GTEX-P4PP-0626-SM-3NM9X esophagus female 30-39 years	2/690	0.8713299638864325	0.9999960965061659	0	0	0.5584302325581395	0.0769151314685139	GJB2;P2RY14
GTEX-XQ8I-0626-SM-4BOPT muscle male 50-59 years	4/1209	0.871625609366139	0.9999960965061659	0	0	0.633178084511813	0.08699568928238459	CECR2;SYNPO2;PDK4;TTN
GTEX-XQ8I-0226-SM-4BOPM heart male 50-59 years	2/691	0.8718586571043477	0.9999960965061659	0	0	0.5575907111756169	0.07646127600684895	CFD;CCDC141
GTEX-XUZC-0126-SM-4BOO6 thyroid female 30-39 years	7/1929	0.8727681756185713	0.9999960965061659	0	0	0.6891505558902459	0.09378326533042793	MMRN1;CCL21;FAM189A2;IGF1;PKHD1L1;CDON;MATN2
GTEX-WH7G-0826-SM-4LVMR pancreas male 40-49 years	1/400	0.8733008391549189	0.9999960965061659	0	0	0.4838581602521154	0.06555077070713729	CYP3A5
GTEX-WFON-0626-SM-4LVLX pancreas male 40-49 years	2/694	0.8734329062812877	0.9999960965061659	0	0	0.5550867052023122	0.07511653251701339	SCN9A;CYP3A5
GTEX-WFJO-0226-SM-3GIKW thyroid male 30-39 years	7/1931	0.8734460886164536	0.9999960965061659	0	0	0.6883575883575883	0.09314088752343204	PLCB4;MMRN1;FAM189A2;PKHD1L1;CD34;CDON;MATN2
GTEX-RTLS-2626-SM-46MUJ stomach female 60-69 years	2/696	0.8744726083828042	0.9999960965061659	0	0	0.5534293948126802	0.07423386868867021	P2RY14;CYP3A5
GTEX-QCQG-1326-SM-48U24 uterus female 50-59 years	7/1935	0.8747931574359067	0.9999960965061659	0	0	0.6867765887748417	0.09186860166214564	AR;MAMDC2;PI15;IGF1;AFF3;SDK2;CDON
GTEX-RM2N-1426-SM-2TF4H skin male 50-59 years	4/1218	0.8753225022291903	0.9999960965061659	0	0	0.6281814208385166	0.08365045127908305	DCT;KRT2;SLC52A1;APOD
GTEX-U3ZN-2326-SM-3DB7W skin female 30-39 years	7/1938	0.8757958260335224	0.9999960965061659	0	0	0.6855951375071547	0.09092519750297744	ABCA10;DCT;ABCA6;KRT2;ABCA9;SLC52A1;CYP3A5
GTEX-SIU7-1826-SM-2XCE2 muscle male 50-59 years	3/966	0.8759630523423158	0.9999960965061659	0	0	0.5958337266748481	0.07890707470581179	SYNPO2;PDK4;TTN
GTEX-UJMC-1826-SM-3GADT muscle male 50-59 years	3/967	0.8764084141564282	0.9999960965061659	0	0	0.5951842072174023	0.0785185281229464	SYNPO2;PDK4;TTN
GTEX-NFK9-0626-SM-2HMIV muscle male 40-49 years	3/967	0.8764084141564282	0.9999960965061659	0	0	0.5951842072174023	0.0785185281229464	SYNPO2;PDK4;TTN
GTEX-X15G-0526-SM-3NMB7 thyroid female 50-59 years	7/1940	0.8764606509998436	0.9999960965061659	0	0	0.684809540664906	0.0903013616052048	ABCA10;CXCL12;MMRN1;CCL21;FAM189A2;PKHD1L1;CDON
GTEX-SSA3-0005-SM-32QOT blood male 60-69 years	4/1223	0.8773369652692873	0.9999960965061659	0	0	0.625437377576133	0.08184732170648623	PFKFB4;CD200R1;P2RY14;FGL2
GTEX-PWOO-2026-SM-48TDE vagina female 40-49 years	3/970	0.8777361229107117	0.9999960965061659	0	0	0.5932437090658393	0.07736448134567804	GJB2;PI15;CHI3L1
GTEX-UJHI-1526-SM-3DB99 skin female 50-59 years	5/1470	0.8779285513436954	0.9999960965061659	0	0	0.6485697195735548	0.08443733411693409	KLF11;DCT;KRT2;SLC52A1;CYP3A5
GTEX-OXRO-0326-SM-33HBM lung female 60-69 years	7/1946	0.8784378296732929	0.9999960965061659	0	0	0.6824624738742162	0.0884540585486038	IGSF10;EDNRB;LEPR;PIEZO2;PI15;ITGB6;MEOX2
GTEX-S32W-1926-SM-4AD63 liver female 50-59 years	4/1226	0.8785322935014149	0.9999960965061659	0	0	0.6238017301847089	0.08078395356074156	CFH;ABLIM3;LEPR;CHI3L1
GTEX-UPIC-0726-SM-3GADW pancreas female 20-29 years	2/704	0.8785540944599627	0.9999960965061659	0	0	0.5468945868945869	0.07081070647433059	CXCL12;CYP3A5
GTEX-WZTO-0011-R8A-SM-4E3II brain male 40-49 years	11/2856	0.8786287285736222	0.9999960965061659	0	0	0.7245524247281716	0.0937519031005051	GALNT16;SCN9A;TMEM132A;STMN2;ADAM22;LSAMP;TPPP;SCN3B;AFF3;APBA2;SDK2
GTEX-WYBS-1926-SM-3NM8N thyroid female 60-69 years	6/1713	0.87913472185322	0.9999960965061659	0	0	0.6660442296426479	0.08579790335747066	MMRN1;CCL21;MAOA;FAM189A2;PKHD1L1;MATN2
GTEX-TSE9-0011-R6A-SM-3DB7L brain female 60-69 years	6/1714	0.8794778927706376	0.9999960965061659	0	0	0.665617681498829	0.08548318297380544	NTRK2;DTNA;STMN2;ADAM22;LSAMP;SCN3B
GTEX-RWSA-0126-SM-2XCBB skin male 40-49 years	5/1477	0.8804881843490852	0.9999960965061659	0	0	0.6452403630658897	0.08212540001533314	CNTNAP3;GJB2;DCT;KRT2;SLC52A1
GTEX-XOTO-0011-R6B-SM-4B65X brain male 50-59 years	3/978	0.8812158346044195	0.9999960965061659	0	0	0.5881274281274281	0.07437029820215825	NTRK2;TMEM132A;TPPP
GTEX-XBEC-1526-SM-4AT68 liver male 50-59 years	4/1233	0.8812828356509582	0.9999960965061659	0	0	0.6200162733930025	0.07835558902387067	AR;TENM1;CFH;CYP3A5
GTEX-NFK9-2226-SM-3MJGP prostate male 40-49 years	5/1480	0.881571337458402	0.9999960965061659	0	0	0.643823169666259	0.08115349402749684	AR;TENM1;PI15;AFF3;CYP3A5
GTEX-R55D-1426-SM-48FEN pancreas male 50-59 years	1/413	0.8816121709272888	0.9999960965061659	0	0	0.4682783812361819	0.05900449734516842	CYP3A5
GTEX-XBEW-0008-SM-4AT3Y skin male 40-49 years	6/1721	0.8818576758195708	0.9999960965061659	0	0	0.6626457725947522	0.08331087554939076	MFAP5;CCBE1;CCDC80;SVEP1;ZNF469;DCN
GTEX-R55C-0826-SM-48FCL esophagus male 40-49 years	2/712	0.8825141821912389	0.9999960965061659	0	0	0.5405070422535211	0.06755279706308144	GJB2;P2RY14
GTEX-PLZ5-1726-SM-2I5F6 muscle male 50-59 years	3/982	0.8829228991846643	0.9999960965061659	0	0	0.58560064382332	0.07291746906972912	CECR2;SYNPO2;TTN
GTEX-OOBK-2626-SM-2HMKY thyroid male 40-49 years	5/1485	0.8833583062014227	0.9999960965061659	0	0	0.6414739481749792	0.07955840736029045	MMRN1;KRT2;FAM189A2;CHI3L1;PKHD1L1
GTEX-U3ZH-2026-SM-3DB78 skin male 30-39 years	4/1239	0.883597931410511	0.9999960965061659	0	0	0.6168057506403372	0.07633165367413364	GJB2;DCT;KRT2;SLC52A1
GTEX-V1D1-0226-SM-4JBHG adrenal gland male 50-59 years	3/985	0.8841890246660111	0.9999960965061659	0	0	0.5837190643707956	0.07184671687434778	TNXB;PDGFD;LILRB5
GTEX-QVUS-2826-SM-3GADB brain female 60-69 years	7/1964	0.8842154802849286	0.9999960965061659	0	0	0.6755076244520345	0.08312424626515928	NTRK2;DTNA;STMN2;ADAM22;TPPP;SCN3B;APBA2
GTEX-WY7C-0226-SM-3NB37 thyroid male 50-59 years	4/1241	0.8843609964008299	0.9999960965061659	0	0	0.6157424974840381	0.07566855409747968	MMRN1;CCL21;FAM189A2;PKHD1L1
GTEX-TSE9-0011-R7A-SM-3DB7P brain female 60-69 years	2/716	0.8844496576329471	0.9999960965061659	0	0	0.5373669467787114	0.0659831171510319	NTRK2;GGTA1P
GTEX-WVLH-0011-R10A-SM-3MJFM brain male 50-59 years	12/3100	0.8845734048812582	0.9999960965061659	0	0	0.7258203799654577	0.08902170888435251	NRN1;TMEM132A;STMN2;ADAM22;LSAMP;CNTN3;TPPP;ZNF385D;SCN3B;SOBP;AFF3;APBA2
GTEX-R53T-0926-SM-3GADH heart female 50-59 years	3/986	0.8846083843772625	0.9999960965061659	0	0	0.5830944233792656	0.07149334453212683	GALNT16;CCDC141;TTN
GTEX-WFJO-0626-SM-4LVMC pancreas male 30-39 years	2/717	0.8849289480091174	0.9999960965061659	0	0	0.5365874125874126	0.06559669612403404	CDH23;CYP3A5
GTEX-WYJK-1726-SM-3NM9U muscle male 50-59 years	3/990	0.8862725006082881	0.9999960965061659	0	0	0.5806085167787296	0.0700973382082199	SYNPO2;PDK4;TTN
GTEX-XPVG-2526-SM-4B66D muscle male 50-59 years	3/990	0.8862725006082881	0.9999960965061659	0	0	0.5806085167787296	0.0700973382082199	SYNPO2;PDK4;TTN
GTEX-WFON-2326-SM-3LK7M muscle male 40-49 years	3/990	0.8862725006082881	0.9999960965061659	0	0	0.5806085167787296	0.0700973382082199	SYNPO2;PDK4;TTN
GTEX-R55F-0126-SM-48FCK skin male 50-59 years	4/1248	0.8869980714168724	0.9999960965061659	0	0	0.6120480346479428	0.0733921921755077	GJB2;DCT;KRT2;SLC52A1
GTEX-WL46-0011-R2A-SM-3LK6O brain male 50-59 years	7/1976	0.8879410874486	0.9999960965061659	0	0	0.6709417016385555	0.07974134150103637	NTRK2;TMEM132A;STMN2;ADAM22;TPPP;SCN3B;APBA2
GTEX-S32W-2126-SM-2XCB1 skin female 50-59 years	7/1977	0.8882470640821567	0.9999960965061659	0	0	0.6705637189420252	0.07946538778787611	CNTNAP3;KLF11;GJB2;DCT;KRT2;SLC52A1;CYP3A5
GTEX-T5JC-1726-SM-4DM6U esophagus male 20-29 years	4/1252	0.8884816748574628	0.9999960965061659	0	0	0.6099555206698064	0.07212190711750213	GJB2;CD200R1;SLC52A1;CYP3A5
GTEX-W5X1-0826-SM-3GILN heart female 40-49 years	2/725	0.8886982545071478	0.9999960965061659	0	0	0.5304287690179806	0.06258928052010317	CCL21;CCDC141
GTEX-RWS6-1126-SM-47JXC pancreas female 60-69 years	1/425	0.88880387127106	0.9999960965061659	0	0	0.454745002802167	0.053604742963695634	CDH23
GTEX-N7MT-0011-R2a-SM-2I3GI brain female 60-69 years	4/1253	0.8888499500468932	0.9999960965061659	0	0	0.6094344863646018	0.07180774142979361	DTNA;PIEZO2;TPPP;GLDN
GTEX-QXCU-0008-SM-48FCH skin male 50-59 years	7/1979	0.888856959624501	0.9999960965061659	0	0	0.6698089035977367	0.07891618622631401	COLEC12;CCBE1;CCDC80;CXCL12;SVEP1;CNTN3;ZNF469
GTEX-PVOW-0011-R5A-SM-32PL7 brain male 40-49 years	10/2671	0.8894371251407895	0.9999960965061659	0	0	0.7040913027139193	0.08249588545214609	NTRK2;EDNRB;DTNA;DCT;STMN2;PIEZO2;ADAM22;LSAMP;TPPP;SCN3B
GTEX-P78B-0926-SM-2I5FA lung female 40-49 years	4/1256	0.8899485087532754	0.9999960965061659	0	0	0.6078763773880159	0.07087332397674052	COLEC12;IGSF10;PIEZO2;ITGB6
GTEX-NFK9-0226-SM-2HMKQ skin male 40-49 years	4/1257	0.8903126133085297	0.9999960965061659	0	0	0.6073586657328534	0.07056452532920701	GJB2;DCT;KRT2;SLC52A1
GTEX-QEL4-1426-SM-447AC esophagus male 50-59 years	4/1258	0.8906756805521074	0.9999960965061659	0	0	0.6068417797741106	0.07025705405455439	GJB2;CD200R1;SLC52A1;ITGB6
GTEX-OIZI-1426-SM-3NB1T esophagus male 40-49 years	3/1001	0.890740345642514	0.9999960965061659	0	0	0.5738750227728183	0.06639866751582063	GJB2;CD200R1;GGTA1P
GTEX-TSE9-0126-SM-3DB83 skin female 60-69 years	6/1750	0.8913066923184814	0.9999960965061659	0	0	0.6505877293577982	0.07486098267572651	KLF11;DCT;KRT2;SLC52A1;CYP3A5;FOXP2
GTEX-T6MN-0011-R11A-SM-32QOX brain male 50-59 years	17/4223	0.8923888961241138	0.9999960965061659	0	0	0.7461721350451735	0.08495412950869023	TENM1;NRN1;DTNA;TMEM132A;STMN2;ADAM22;LSAMP;AFF3;ZDHHC11B;CECR2;PLCB4;CDH23;TPPP;ZNF385D;ZFPM2;APBA2;CDON
GTEX-T6MN-0011-R5A-SM-32QPD brain male 50-59 years	9/2456	0.8927978857858884	0.9999960965061659	0	0	0.6901538420976311	0.0782600331793749	NTRK2;EDNRB;DTNA;DCT;TMEM132A;ADAM22;LSAMP;TPPP;SCN3B
GTEX-U8XE-1526-SM-4E3HT liver male 30-39 years	3/1007	0.8931114571281985	0.9999960965061659	0	0	0.5702643969576241	0.06446490797341899	GJB2;CFH;CHI3L1
GTEX-UJHI-1226-SM-4IHLR ovary female 50-59 years	10/2686	0.893413609719896	0.9999960965061659	0	0	0.6995353220250861	0.07884157376218026	TGFBR3;CCBE1;IGSF10;ABCA10;CDH23;FAM189A2;PI15;ZFPM2;CDON;MATN2
GTEX-QDVN-0626-SM-2I3FP thyroid male 50-59 years	5/1515	0.8936105682855574	0.9999960965061659	0	0	0.6277053321499283	0.07060756275118771	MMRN1;CCL21;FAM189A2;IGF1;PKHD1L1
GTEX-QEL4-1326-SM-447AD pancreas male 50-59 years	1/434	0.8939121451040957	0.9999960965061659	0	0	0.4450872338965998	0.049915545336167426	PIEZO2
GTEX-T5JW-0926-SM-4DM5K stomach female 20-29 years	2/737	0.8941403478912574	0.9999960965061659	0	0	0.5214421768707483	0.058345483082515553	IL33;CYP3A5
GTEX-SJXC-0126-SM-2XCFF skin male 60-69 years	5/1519	0.894918114766048	0.9999960965061659	0	0	0.6259107437116126	0.06949052403481995	GJB2;DCT;KRT2;SLC52A1;CHI3L1
GTEX-TKQ1-1026-SM-4GICL skin male 30-39 years	5/1519	0.894918114766048	0.9999960965061659	0	0	0.6259107437116126	0.06949052403481995	GJB2;DCT;KRT2;CHI3L1;CYP3A5
GTEX-P4QT-1326-SM-3NMD3 adrenal gland female 50-59 years	4/1272	0.8956509211071253	0.9999960965061659	0	0	0.5996909804931436	0.06608866798682533	CCBE1;PDGFD;LSAMP;ABCA8
GTEX-PSDG-0926-SM-2I5FP heart male 50-59 years	2/741	0.8958993420397801	0.9999960965061659	0	0	0.5185115020297699	0.05699852473694839	GALNT16;CCDC141
GTEX-RU72-0126-SM-2TF6Z thyroid female 50-59 years	7/2003	0.8959644514548937	0.9999960965061659	0	0	0.6608691066343213	0.07259947270729747	CD200R1;CCL21;LEPR;FAM189A2;PKHD1L1;CDON;MATN2
GTEX-PLZ6-0726-SM-3P619 pancreas male 30-39 years	1/439	0.8966489389034261	0.9999960965061659	0	0	0.43989330439893304	0.04798834151985313	CYP3A5
GTEX-QDVJ-0926-SM-2I5FU lung male 50-59 years	4/1277	0.8973797546032107	0.9999960965061659	0	0	0.5971752408740401	0.06465983342129529	COLEC12;CCL21;CHI3L1;ITGB6
GTEX-QMR6-0011-R10A-SM-32PKO brain male 50-59 years	10/2704	0.8980326291357703	0.9999960965061659	0	0	0.694135115070527	0.07465345141765244	NTRK2;NRN1;DTNA;STMN2;ADAM22;LSAMP;CNTN3;TPPP;SCN3B;APBA2
GTEX-WHSE-0011-R7A-SM-3P5YZ brain male 20-29 years	5/1530	0.8984437334395716	0.9999960965061659	0	0	0.6210241676525267	0.06650622178486819	STMN2;ADAM22;TPPP;SCN3B;ZDHHC11B
GTEX-WL46-0011-R1A-SM-3LK6M brain male 50-59 years	8/2247	0.8986878653302128	0.9999960965061659	0	0	0.6712343086294223	0.07170091784803886	NRN1;TMEM132A;STMN2;ADAM22;TPPP;SCN3B;SOBP;APBA2
GTEX-T5JW-1826-SM-3GAE1 muscle female 20-29 years	3/1025	0.8999538354845755	0.9999960965061659	0	0	0.5596868884540117	0.05899760843741141	PDK4;SOBP;TTN
GTEX-XUZC-0426-SM-4BOPE esophagus female 30-39 years	2/751	0.9001798334055391	0.9999960965061659	0	0	0.5113217623497998	0.053770965050120904	GJB2;ITGB6
GTEX-S33H-0826-SM-4AD5Y esophagus male 30-39 years	5/1536	0.9003240078154044	0.9999960965061659	0	0	0.6183883587979018	0.06493113124451003	GJB2;CD200R1;SLC52A1;ITGB6;ZDHHC11B
GTEX-QESD-0626-SM-2I5G4 lung male 20-29 years	7/2019	0.9004905539669684	0.9999960965061659	0	0	0.6550277283666422	0.06865712710717192	COLEC12;IL33;EDNRB;SEMA3A;CHI3L1;ITGB6;SDK2
GTEX-W5WG-1726-SM-4LMI5 stomach female 50-59 years	1/447	0.9008830939769543	0.9999960965061659	0	0	0.43182524530479954	0.045073824623782635	LEPR
GTEX-WYVS-0526-SM-3NM9W lung female 40-49 years	6/1783	0.9012840489336381	0.9999960965061659	0	0	0.6373452447945976	0.06624235782709564	COLEC12;IL33;CD200R1;PIEZO2;PI15;ITGB6
GTEX-X5EB-2226-SM-46MW4 skin male 40-49 years	4/1290	0.9017590814102864	0.9999960965061659	0	0	0.5907258704414892	0.061085714871180904	DCT;KRT2;SLC52A1;DCN
GTEX-TKQ2-1326-SM-4DXT9 colon male 50-59 years	4/1290	0.9017590814102864	0.9999960965061659	0	0	0.5907258704414892	0.061085714871180904	SCN9A;PI15;CYP3A5;FOXP2
GTEX-PWOO-0726-SM-2I3EB lung female 40-49 years	3/1030	0.901784141100098	0.9999960965061659	0	0	0.5568144935233543	0.05756353745284068	PI15;ITGB6;LILRB5
GTEX-OHPN-0011-R4A-SM-2I5FD brain female 60-69 years	1/449	0.901914508074419	0.9999960965061659	0	0	0.4298532531824611	0.044376134353694925	DTNA
GTEX-QDT8-0011-R10A-SM-32PKG brain female 30-39 years	13/3393	0.901941216156083	0.9999960965061659	0	0	0.713828867761452	0.07367137330163072	NTRK2;NRN1;DTNA;SEMA3A;STMN2;ADAM22;LSAMP;SOBP;DCT;CNTN3;TPPP;SCN3B;APBA2
GTEX-S3XE-0008-SM-3NM8O skin male 50-59 years	8/2262	0.9026671948249203	0.9999960965061659	0	0	0.6662009854820744	0.06821987929165836	CCBE1;AR;SRPX;CCDC80;KRT2;SVEP1;DCN;TBX18
GTEX-R53T-0005-SM-3GADK blood female 50-59 years	4/1293	0.9027463342347117	0.9999960965061659	0	0	0.5892560282452779	0.06028895241601603	PFKFB4;CD200R1;FGL2;CHI3L1
GTEX-XBED-1526-SM-4AT5W colon male 60-69 years	4/1293	0.9027463342347117	0.9999960965061659	0	0	0.5892560282452779	0.06028895241601603	MAOA;P2RY14;SLC52A1;CYP3A5
GTEX-R55E-0011-R6A-SM-2TC5T brain male 20-29 years	7/2028	0.9029637119192052	0.9999960965061659	0	0	0.6517825985051694	0.06652934815186007	NTRK2;EDNRB;DTNA;TMEM132A;LSAMP;TPPP;SCN3B
GTEX-O5YT-0326-SM-32PKA heart male 20-29 years	3/1034	0.9032268738338203	0.9999960965061659	0	0	0.5545366369808659	0.05644157768520524	PDK4;CCDC141;TTN
GTEX-PVOW-0011-R1A-SM-32PL6 brain male 40-49 years	8/2265	0.9034473720335979	0.9999960965061659	0	0	0.6652023491925829	0.06754293007598	NRN1;DTNA;STMN2;PIEZO2;ADAM22;TPPP;SCN3B;APBA2
GTEX-PX3G-0006-SM-33HBQ blood female 20-29 years	6/1791	0.9035832704559379	0.9999960965061659	0	0	0.6342086834733893	0.06430052142605287	CNTNAP3;PFKFB4;CD200R1;KRT2;P2RY14;FGL2
GTEX-XUZC-1426-SM-4BRV3 small intestine female 30-39 years	5/1547	0.9036941096845357	0.9999960965061659	0	0	0.6136093171273083	0.0621367487106504	MAOA;P2RY14;SLC52A1;SOX6;CYP3A5
GTEX-XMK1-0326-SM-4B652 pancreas male 40-49 years	1/455	0.9049454089705768	0.9999960965061659	0	0	0.4240415230950408	0.042353546634871106	CXCL12
GTEX-P78B-0526-SM-2I5F7 thyroid female 40-49 years	6/1796	0.9049972121501383	0.9999960965061659	0	0	0.6322625698324023	0.06311460939306579	MMRN1;CCL21;FAM189A2;PKHD1L1;CDON;MATN2
GTEX-N7MT-0011-R7a-SM-2I3FZ brain female 60-69 years	5/1553	0.9054909278620492	0.9999960965061659	0	0	0.611031194224673	0.060661967509088394	NTRK2;STMN2;ADAM22;TPPP;SCN3B
GTEX-WYJK-0526-SM-3NM8Z skin male 50-59 years	4/1302	0.9056564903684556	0.9999960965061659	0	0	0.5848872676959844	0.05795951757529154	GJB2;DCT;KRT2;SLC52A1
GTEX-UPK5-1126-SM-3GAEJ lung male 40-49 years	6/1799	0.9058371374595119	0.9999960965061659	0	0	0.6311001115448969	0.062413118273421345	COLEC12;IGSF10;PIEZO2;LSAMP;PI15;CD34
GTEX-QV44-1926-SM-2S1RF skin male 50-59 years	4/1303	0.9059751091112125	0.9999960965061659	0	0	0.5844055867150555	0.05770622190516647	GJB2;DCT;KRT2;SLC52A1
GTEX-P4QS-0526-SM-2I3ET lung male 60-69 years	3/1042	0.9060558258028815	0.9999960965061659	0	0	0.5500335404089013	0.05426320523188965	EDNRB;PI15;ITGB6
GTEX-SJXC-2026-SM-4DM6N prostate male 60-69 years	6/1800	0.9061157133787865	0.9999960965061659	0	0	0.6307134894091416	0.062180946824937876	AR;TENM1;LSAMP;PI15;IGF1;AFF3
GTEX-PLZ6-1426-SM-2S1OQ skin male 30-39 years	4/1306	0.9069253420262724	0.9999960965061659	0	0	0.5829649832283144	0.056952848768188	DCT;KRT2;SLC52A1;CYP3A5
GTEX-XYKS-2226-SM-4E3IU colon female 60-69 years	2/768	0.9070860671682923	0.9999960965061659	0	0	0.4995300261096606	0.04871313972975021	ITIH5;SYNM
GTEX-PSDG-0226-SM-33HC1 skin male 50-59 years	5/1559	0.9072589443224244	0.9999960965061659	0	0	0.6084729796070002	0.05922107738834967	GJB2;DCT;KRT2;SLC52A1;CYP3A5
GTEX-WL46-0011-R10A-SM-3MJFQ brain male 50-59 years	10/2744	0.9077178699512931	0.9999960965061659	0	0	0.6823892369835565	0.06607006181329478	NRN1;TMEM132A;STMN2;ADAM22;CNTN3;TPPP;SCN3B;SOBP;AFF3;APBA2
GTEX-X4EO-0926-SM-3P5Z2 lung female 60-69 years	7/2047	0.9080166743961867	0.9999960965061659	0	0	0.6450257997936016	0.06224017564419876	IGSF10;TENM1;CD200R1;P2RY14;PIEZO2;CDH23;LILRB5
GTEX-VJYA-2026-SM-4KL1K colon male 60-69 years	3/1048	0.9081288736192241	0.9999960965061659	0	0	0.5467014644048137	0.05268506202637857	P2RY14;PI15;FOXP2
GTEX-QLQ7-1626-SM-2S1R8 skin male 60-69 years	4/1311	0.9084904461147115	0.9999960965061659	0	0	0.5805786737036054	0.05571866208045837	CNTNAP3;DCT;KRT2;SLC52A1
GTEX-OIZG-0008-SM-4E3J2 skin male 50-59 years	7/2050	0.9087939939895749	0.9999960965061659	0	0	0.6439704253291084	0.0615872963795349	COLEC12;CCBE1;CCDC80;CXCL12;SVEP1;CNTN3;ZNF469
GTEX-PVOW-2626-SM-32PL8 brain male 40-49 years	15/3866	0.9088450661041498	0.9999960965061659	0	0	0.7184430376346493	0.06866924797146716	TENM1;NRN1;DTNA;TMEM132A;STMN2;ADAM22;LSAMP;AFF3;ZDHHC11B;CECR2;PLCB4;ZNF385D;ZFPM2;APBA2;CDON
GTEX-VUSG-1226-SM-4KKZF esophagus male 50-59 years	3/1051	0.9091499909565918	0.9999960965061659	0	0	0.5450497339810317	0.051913366488356066	GJB2;CD200R1;ABLIM3
GTEX-S7SE-0008-SM-33HB1 skin male 50-59 years	9/2521	0.909310214069829	0.9999960965061659	0	0	0.6697914526402301	0.06367638580807215	COLEC12;CCBE1;SRPX;CCDC80;SEMA3A;SVEP1;CNTN3;DCN;TBX18
GTEX-X4XY-1626-SM-46MVN liver male 60-69 years	4/1314	0.909418430831279	0.9999960965061659	0	0	0.5791556317183362	0.05499081030466354	CFH;ABLIM3;CHI3L1;CYP3A5
GTEX-RNOR-1226-SM-48FDQ esophagus female 50-59 years	4/1314	0.909418430831279	0.9999960965061659	0	0	0.5791556317183362	0.05499081030466354	GJB2;CD200R1;SLC52A1;ITGB6
GTEX-Q2AG-0011-R7A-SM-2HMJP brain female 40-49 years	4/1314	0.909418430831279	0.9999960965061659	0	0	0.5791556317183362	0.05499081030466354	ADAM22;TPPP;SCN3B;GLDN
GTEX-XXEK-1326-SM-4BRV1 thyroid male 50-59 years	6/1813	0.9096741754771099	0.9999960965061659	0	0	0.6257263420033204	0.059236757240602546	MMRN1;CCL21;FAM189A2;PKHD1L1;CDON;MATN2
GTEX-RM2N-0826-SM-48FD3 stomach male 50-59 years	2/775	0.9097992596053788	0.9999960965061659	0	0	0.4948253557567917	0.0467764829877759	LEPR;CYP3A5
GTEX-X88G-0126-SM-47JZ3 skin male 30-39 years	4/1316	0.9100325066463307	0.9999960965061659	0	0	0.5782105525136884	0.05451077585397775	GJB2;DCT;KRT2;SLC52A1
GTEX-UPIC-1726-SM-4IHKG colon female 20-29 years	5/1569	0.9101425578788461	0.9999960965061659	0	0	0.6042529069000976	0.05689284918254825	CCL21;MAOA;P2RY14;SLC52A1;CYP3A5
GTEX-Q2AI-1526-SM-3GIJ3 muscle male 40-49 years	4/1317	0.9103381765834309	0.9999960965061659	0	0	0.5777390925905778	0.054272305348516424	SYNM;TPPP;SCN3B;TTN
GTEX-NPJ7-0011-R6a-SM-2I3G7 brain female 60-69 years	7/2057	0.910586321358054	0.9999960965061659	0	0	0.6415198973042362	0.06008897334839453	NTRK2;DTNA;DCT;ADAM22;TPPP;SCN3B;ZDHHC11B
GTEX-QVUS-0011-R3A-SM-3GAFD brain female 60-69 years	10/2759	0.9111501498220692	0.9999960965061659	0	0	0.6780726588324608	0.06309301767545279	NTRK2;NRN1;DTNA;STMN2;ADAM22;LSAMP;CNTN3;TPPP;SCN3B;APBA2
GTEX-WHSE-0126-SM-3NMBT skin male 20-29 years	4/1321	0.9115517858239186	0.9999960965061659	0	0	0.5758604125021307	0.05332863187189423	KLF11;GJB2;DCT;KRT2
GTEX-WHPG-0226-SM-3NMB9 thyroid male 50-59 years	5/1576	0.9121148868027463	0.9999960965061659	0	0	0.6013308221829946	0.05531601611573937	CCL21;FAM189A2;PI15;PKHD1L1;MATN2
GTEX-QESD-1426-SM-2S1R9 skin male 20-29 years	4/1323	0.9121531774204307	0.9999960965061659	0	0	0.5749253454224753	0.05286285926491712	GJB2;DCT;KRT2;SLC52A1
GTEX-T6MN-0011-R7A-SM-32QP5 brain male 50-59 years	10/2764	0.9122706738498245	0.9999960965061659	0	0	0.6766442486817593	0.0621284879875144	NTRK2;EDNRB;DTNA;DCT;SEMA3A;TMEM132A;ADAM22;LSAMP;TPPP;SCN3B
GTEX-TMMY-1326-SM-4DXU9 pancreas female 40-49 years	1/471	0.9125818746668345	0.9999960965061659	0	0	0.40926901200758375	0.03743889454068121	CYP3A5
GTEX-U4B1-1426-SM-4DXTX prostate male 40-49 years	8/2304	0.9131269307882682	0.9999960965061659	0	0	0.6524575580102305	0.059295592107714276	COLEC12;AR;TENM1;LSAMP;PI15;AFF3;CYP3A5;SDK2
GTEX-S4UY-0826-SM-4AD4Z colon female 40-49 years	4/1327	0.9133452175082579	0.9999960965061659	0	0	0.5730636925972203	0.05194327044784181	MAOA;SLC52A1;CYP3A5;FOXP2
[truncated: 854 more rows]
