# Supplementary material for: In vivo tumor immune microenvironment phenotypes correlate with inflammation and vasculature to predict immunotherapy response
Source: Nat Commun. 2022 Sep 9;13:5312. doi: 10.1038/s41467-022-32738-7 (PMC9463451; doi:10.1038/s41467-022-32738-7)
Supplement: Supplementary file 8 — Source Data [file 41467_2022_32738_MOESM8_ESM.zip › source data/Figure 3_S3/enrichr_module2_module5/module5_enrichr/Human_Phenotype_Ontology_table.txt]

Term	Overlap	P-value	Adjusted P-value	Old P-value	Old Adjusted P-value	Odds Ratio	Combined Score	Genes
Autosomal dominant inheritance (HP:0000006)	19/1134	4.015053532294219E-6	0.0015457956099332742	0	0	3.856253714409206	47.91572580616008	KLF11;NTRK2;DTNA;TNXB;CFH;KRT2;FOXP2;DCN;TTN;AR;GJB2;EDNRB;PLCB4;SCN9A;KCNMA1;PIEZO2;MYH11;ZFPM2;CDON
Calf muscle hypertrophy (HP:0008981)	2/8	7.068662099163871E-4	0.08308734820825736	0	0	66.30666666666667	481.03292886084796	AR;TTN
Muscle hypertrophy of the lower extremities (HP:0008968)	2/9	9.058066747473116E-4	0.08308734820825736	0	0	56.831428571428575	398.1998986620522	AR;TTN
Narrow mouth (HP:0000160)	4/93	0.0013149468594890307	0.08308734820825736	0	0	9.08461362072919	60.26695451972682	CCBE1;PLCB4;ZBTB16;PIEZO2
Delayed skeletal maturation (HP:0002750)	5/165	0.0015733097174062997	0.08308734820825736	0	0	6.358891752577319	41.04393596516089	CCBE1;GJB2;ZBTB16;SEMA3A;IGF1
Polyphagia (HP:0002591)	2/12	0.0016441492326284893	0.08308734820825736	0	0	39.776	254.98532927894865	NTRK2;LEPR
Corneal dystrophy (HP:0001131)	3/46	0.0016672470711088423	0.08308734820825736	0	0	13.992248062015504	89.5025547215326	ZNF469;CHRDL1;DCN
Keratoconjunctivitis sicca (HP:0001097)	2/13	0.001936634462582429	0.08308734820825736	0	0	36.158181818181816	225.87306127473852	GJB2;TNXB
Keratoconjunctivitis (HP:0001096)	2/14	0.002251908371812029	0.08308734820825736	0	0	33.14333333333333	202.0410062213326	GJB2;TNXB
Complement deficiency (HP:0004431)	2/15	0.0025897355285690606	0.08308734820825736	0	0	30.592307692307692	182.21388842339513	CFD;CFH
Keratoconus (HP:0000563)	2/15	0.0025897355285690606	0.08308734820825736	0	0	30.592307692307692	182.21388842339513	PIEZO2;ZNF469
Increased corneal curvature (HP:0100692)	2/15	0.0025897355285690606	0.08308734820825736	0	0	30.592307692307692	182.21388842339513	PIEZO2;ZNF469
Absence seizures (HP:0002121)	2/16	0.0029498822665064593	0.0873618978926913	0	0	28.405714285714286	165.49140791357001	SCN9A;KCNMA1
Cryptorchidism (HP:0000028)	7/379	0.0032849868269455335	0.09033713774100217	0	0	3.8676287492925865	22.116619763052295	CCBE1;AR;GJB2;ZBTB16;SEMA3A;PIEZO2;ZFPM2
Abnormality of the calf musculature (HP:0001430)	2/18	0.0037362085914807515	0.09589602051467262	0	0	24.8525	138.91761980413474	AR;TTN
Abnormality of complement system (HP:0005339)	2/20	0.004609052918383906	0.10288321796154772	0	0	22.08888888888889	118.83232192165295	CFD;CFH
Absent hair (HP:0002298)	2/20	0.004609052918383906	0.10288321796154772	0	0	22.08888888888889	118.83232192165295	AR;GJB2
Cutaneous finger syndactyly (HP:0010554)	2/21	0.00507735361368677	0.10288321796154772	0	0	20.925263157894737	110.54743487347888	CCBE1;PIEZO2
Dialeptic seizures (HP:0011146)	2/21	0.00507735361368677	0.10288321796154772	0	0	20.925263157894737	110.54743487347888	SCN9A;KCNMA1
Abnormal eating behavior (HP:0100738)	2/22	0.005566608358088013	0.10715721089319426	0	0	19.878	103.18608820015623	NTRK2;LEPR
Hypermetropia (HP:0000540)	3/73	0.006185874782338917	0.11340770434288014	0	0	8.583549783549783	43.65152952506157	PIEZO2;CDH23;SOBP
Cutaneous syndactyly (HP:0012725)	2/24	0.006607095198908548	0.11562416598089958	0	0	18.06909090909091	90.69981068989617	CCBE1;PIEZO2
Knee flexion contracture (HP:0006380)	2/25	0.0071578890784244915	0.11981683892145345	0	0	17.282608695652176	85.36813977232643	GJB2;PIEZO2
Keratitis (HP:0000491)	2/27	0.00831949464007076	0.12268280260979911	0	0	15.8984	76.13988223925524	GJB2;TNXB
Multifactorial inheritance (HP:0001426)	2/28	0.008929877998214632	0.12268280260979911	0	0	15.286153846153846	72.12546292162165	GJB2;PTGIS
Mitral valve prolapse (HP:0001634)	2/28	0.008929877998214632	0.12268280260979911	0	0	15.286153846153846	72.12546292162165	TNXB;ZNF469
Congenital hip dislocation (HP:0001374)	2/28	0.008929877998214632	0.12268280260979911	0	0	15.286153846153846	72.12546292162165	PIEZO2;ZNF469
Progressive visual loss (HP:0000529)	2/29	0.00955969890465967	0.12268280260979911	0	0	14.719259259259259	68.44748539089417	CFH;DCN
Generalized tonic-clonic seizures (HP:0002069)	2/29	0.00955969890465967	0.12268280260979911	0	0	14.719259259259259	68.44748539089417	SCN9A;KCNMA1
Wormian bones (HP:0002645)	2/29	0.00955969890465967	0.12268280260979911	0	0	14.719259259259259	68.44748539089417	TNXB;SCN9A
Erectile abnormalities (HP:0100639)	2/32	0.011563693781112548	0.14361361631381714	0	0	13.245333333333333	59.072662599526296	AR;SEMA3A
Micropenis (HP:0000054)	3/96	0.013065111838752561	0.1555304657983329	0	0	6.453242098403389	27.99293694442775	AR;ZBTB16;PIEZO2
Corneal erosion (HP:0200020)	2/35	0.013735158018554074	0.1555304657983329	0	0	12.039393939393939	51.622470649972485	GJB2;ZNF469
Primary atrial arrhythmia (HP:0001692)	2/35	0.013735158018554074	0.1555304657983329	0	0	12.039393939393939	51.622470649972485	DTNA;SCN3B
Supraventricular tachycardia (HP:0004755)	2/36	0.014495247518160977	0.15944772269977076	0	0	11.684705882352942	49.472278664136425	DTNA;SCN3B
Supraventricular arrhythmia (HP:0005115)	2/37	0.015273137896233914	0.1633377247236127	0	0	11.350285714285715	47.4630322036801	DTNA;SCN3B
Spina bifida occulta (HP:0003298)	2/44	0.02120038671957196	0.22059861856851903	0	0	9.455238095238096	36.43799007445939	CCBE1;TNXB
Palmoplantar keratoderma (HP:0000982)	3/122	0.024563954645225376	0.2235928362956861	0	0	5.036669213139802	18.668289372509854	GJB2;KRT2;TTN
Synophrys (HP:0000664)	2/49	0.025925863751877533	0.2235928362956861	0	0	8.447234042553191	30.853642359468502	EDNRB;CDON
Autosomal recessive inheritance (HP:0000007)	15/1722	0.028050105171722406	0.2235928362956861	0	0	1.8373633921176495	6.566301120127195	CFD;CCBE1;TNXB;CFH;ZBTB16;IGF1;SOBP;TTN;GJB2;EDNRB;PLCB4;SCN9A;PIEZO2;CDH23;ZNF469
Gynecomastia (HP:0000771)	2/52	0.028946781382182714	0.2235928362956861	0	0	7.9392	28.12299846463146	AR;SEMA3A
Ptosis (HP:0000508)	5/338	0.029510640515934806	0.2235928362956861	0	0	3.028544007925451	10.669573820740743	TNXB;SEMA3A;PIEZO2;IGF1;TTN
Epicanthus (HP:0000286)	4/233	0.031469639539010615	0.2235928362956861	0	0	3.5057481507887	12.125443390502053	CCBE1;TNXB;PIEZO2;ZNF469
Thin skin (HP:0000963)	2/56	0.03318129523359319	0.2235928362956861	0	0	7.3496296296296295	25.031140448371374	TNXB;KRT2
Primary amenorrhea (HP:0000786)	2/59	0.036506112141143486	0.2235928362956861	0	0	6.9617543859649125	23.045325513389653	AR;SEMA3A
Pyloric stenosis (HP:0002021)	2/61	0.03879104991994025	0.2235928362956861	0	0	6.725084745762712	21.853604928764277	CCBE1;PIEZO2
Duplicated collecting system (HP:0000081)	1/8	0.04008577742562173	0.2235928362956861	0	0	28.134370579915135	90.5007775576607	TNXB
Prostate neoplasm (HP:0100787)	1/8	0.04008577742562173	0.2235928362956861	0	0	28.134370579915135	90.5007775576607	AR
Rectal prolapse (HP:0002035)	1/8	0.04008577742562173	0.2235928362956861	0	0	28.134370579915135	90.5007775576607	CCBE1
Submucous cleft hard palate (HP:0000176)	1/8	0.04008577742562173	0.2235928362956861	0	0	28.134370579915135	90.5007775576607	PIEZO2
Hypothermia (HP:0002045)	1/8	0.04008577742562173	0.2235928362956861	0	0	28.134370579915135	90.5007775576607	SCN9A
Oral leukoplakia (HP:0002745)	1/8	0.04008577742562173	0.2235928362956861	0	0	28.134370579915135	90.5007775576607	GJB2
Testicular atrophy (HP:0000029)	1/8	0.04008577742562173	0.2235928362956861	0	0	28.134370579915135	90.5007775576607	AR
Muscle fiber splitting (HP:0003555)	1/8	0.04008577742562173	0.2235928362956861	0	0	28.134370579915135	90.5007775576607	TNXB
Alopecia of scalp (HP:0002293)	1/8	0.04008577742562173	0.2235928362956861	0	0	28.134370579915135	90.5007775576607	GJB2
Astigmatism (HP:0000483)	2/66	0.044733212609862114	0.2235928362956861	0	0	6.198125	19.257816361282792	PIEZO2;CHRDL1
Abnormality of placental membranes (HP:0011409)	1/9	0.04498328588336053	0.2235928362956861	0	0	24.616336633663366	76.34668884813594	GJB2
Primitive reflexes (palmomental, snout, glabellar) (HP:0002476)	1/9	0.04498328588336053	0.2235928362956861	0	0	24.616336633663366	76.34668884813594	PIEZO2
Spondylolisthesis (HP:0003302)	1/9	0.04498328588336053	0.2235928362956861	0	0	24.616336633663366	76.34668884813594	ZNF469
Abnormality of the renal collecting system (HP:0004742)	1/9	0.04498328588336053	0.2235928362956861	0	0	24.616336633663366	76.34668884813594	TNXB
Increased connective tissue (HP:0009025)	1/9	0.04498328588336053	0.2235928362956861	0	0	24.616336633663366	76.34668884813594	TNXB
Diaphragmatic weakness (HP:0009113)	1/9	0.04498328588336053	0.2235928362956861	0	0	24.616336633663366	76.34668884813594	TTN
Amniotic constriction ring (HP:0009775)	1/9	0.04498328588336053	0.2235928362956861	0	0	24.616336633663366	76.34668884813594	GJB2
Chin dimple (HP:0010751)	1/9	0.04498328588336053	0.2235928362956861	0	0	24.616336633663366	76.34668884813594	PIEZO2
Gonadotropin excess (HP:0000837)	1/9	0.04498328588336053	0.2235928362956861	0	0	24.616336633663366	76.34668884813594	AR
Distal arthrogryposis (HP:0005684)	1/9	0.04498328588336053	0.2235928362956861	0	0	24.616336633663366	76.34668884813594	PIEZO2
Joint laxity (HP:0001388)	2/67	0.04595976003474842	0.2235928362956861	0	0	6.102461538461538	18.795514699367523	TNXB;ZNF469
Postnatal growth retardation (HP:0008897)	2/68	0.04719864498475159	0.2235928362956861	0	0	6.00969696969697	18.349949199739168	CCBE1;PIEZO2
Vesicoureteral reflux (HP:0000076)	2/68	0.04719864498475159	0.2235928362956861	0	0	6.00969696969697	18.349949199739168	CCBE1;TNXB
Gingival overgrowth (HP:0000212)	2/70	0.049712808802500015	0.2235928362956861	0	0	5.83235294117647	17.50576452422357	CCBE1;TNXB
Overlapping toe (HP:0001845)	1/10	0.049856051675230315	0.2235928362956861	0	0	21.88008800880088	65.60996868685889	PIEZO2
Centrally nucleated skeletal muscle fibers (HP:0003687)	1/10	0.049856051675230315	0.2235928362956861	0	0	21.88008800880088	65.60996868685889	TTN
Atonic seizures (HP:0010819)	1/10	0.049856051675230315	0.2235928362956861	0	0	21.88008800880088	65.60996868685889	SCN9A
White forelock (HP:0002211)	1/10	0.049856051675230315	0.2235928362956861	0	0	21.88008800880088	65.60996868685889	EDNRB
Thoracolumbar scoliosis (HP:0002944)	1/10	0.049856051675230315	0.2235928362956861	0	0	21.88008800880088	65.60996868685889	PIEZO2
Coronal craniosynostosis (HP:0004440)	1/10	0.049856051675230315	0.2235928362956861	0	0	21.88008800880088	65.60996868685889	CCBE1
Abnormality of the axillary hair (HP:0100134)	1/10	0.049856051675230315	0.2235928362956861	0	0	21.88008800880088	65.60996868685889	AR
Large for gestational age (HP:0001520)	1/10	0.049856051675230315	0.2235928362956861	0	0	21.88008800880088	65.60996868685889	EDNRB
Aggressive behavior (HP:0000718)	2/72	0.05227447898601839	0.2235928362956861	0	0	5.6651428571428575	16.719235864590853	MAOA;LEPR
Albinism (HP:0001022)	1/11	0.05470419842989522	0.2235928362956861	0	0	19.69108910891089	57.218658530075224	EDNRB
Patchy hypopigmentation of hair (HP:0011365)	1/11	0.05470419842989522	0.2235928362956861	0	0	19.69108910891089	57.218658530075224	EDNRB
Aortic aneurysm (HP:0004942)	1/11	0.05470419842989522	0.2235928362956861	0	0	19.69108910891089	57.218658530075224	MYH11
Short tibia (HP:0005736)	1/11	0.05470419842989522	0.2235928362956861	0	0	19.69108910891089	57.218658530075224	ZBTB16
Abnormality of nail color (HP:0100643)	1/11	0.05470419842989522	0.2235928362956861	0	0	19.69108910891089	57.218658530075224	GJB2
Abnormal auditory evoked potentials (HP:0006958)	1/11	0.05470419842989522	0.2235928362956861	0	0	19.69108910891089	57.218658530075224	EDNRB
Premature skin wrinkling (HP:0100678)	1/11	0.05470419842989522	0.2235928362956861	0	0	19.69108910891089	57.218658530075224	ZNF469
Lymphangioma (HP:0100764)	1/11	0.05470419842989522	0.2235928362956861	0	0	19.69108910891089	57.218658530075224	CCBE1
Rimmed vacuoles (HP:0003805)	1/11	0.05470419842989522	0.2235928362956861	0	0	19.69108910891089	57.218658530075224	TTN
Autoamputation (HP:0001218)	1/11	0.05470419842989522	0.2235928362956861	0	0	19.69108910891089	57.218658530075224	GJB2
Abnormality of secondary sexual hair (HP:0009888)	1/11	0.05470419842989522	0.2235928362956861	0	0	19.69108910891089	57.218658530075224	AR
Constipation (HP:0002019)	3/170	0.05630939214200283	0.2235928362956861	0	0	3.5802939575394666	10.300125970615397	EDNRB;TNXB;SCN9A
Broad forehead (HP:0000337)	2/77	0.058878630010240844	0.2235928362956861	0	0	5.286133333333333	14.971794241233496	CCBE1;ZFPM2
Glomerulonephritis (HP:0000099)	1/12	0.059527849199832554	0.2235928362956861	0	0	17.900090009000902	50.50172123995827	CFH
Recurrent corneal erosions (HP:0000495)	1/12	0.059527849199832554	0.2235928362956861	0	0	17.900090009000902	50.50172123995827	GJB2
Impulsivity (HP:0100710)	1/12	0.059527849199832554	0.2235928362956861	0	0	17.900090009000902	50.50172123995827	MAOA
Aplasia/Hypoplasia of the tibia (HP:0005772)	1/12	0.059527849199832554	0.2235928362956861	0	0	17.900090009000902	50.50172123995827	ZBTB16
Abnormality of incisor morphology (HP:0011063)	1/12	0.059527849199832554	0.2235928362956861	0	0	17.900090009000902	50.50172123995827	CCBE1
Absent phalangeal crease (HP:0006109)	1/12	0.059527849199832554	0.2235928362956861	0	0	17.900090009000902	50.50172123995827	PIEZO2
Down-sloping shoulders (HP:0200021)	1/12	0.059527849199832554	0.2235928362956861	0	0	17.900090009000902	50.50172123995827	PIEZO2
Absent eyelashes (HP:0000561)	1/12	0.059527849199832554	0.2235928362956861	0	0	17.900090009000902	50.50172123995827	GJB2
Abnormality of dentin (HP:0010299)	1/12	0.059527849199832554	0.2235928362956861	0	0	17.900090009000902	50.50172123995827	ZNF469
Ventricular septal defect (HP:0001629)	3/176	0.06119574802391923	0.2235928362956861	0	0	3.4550709406200735	9.652354184769395	CCBE1;DTNA;PIEZO2
Bruising susceptibility (HP:0000978)	2/79	0.061597203419314316	0.2235928362956861	0	0	5.148311688311688	14.349059304800873	TNXB;ZNF469
Spastic paraparesis (HP:0002313)	1/13	0.0643271264420606	0.2235928362956861	0	0	16.40759075907591	45.01871868898876	EDNRB
Hypoplastic left heart (HP:0004383)	1/13	0.0643271264420606	0.2235928362956861	0	0	16.40759075907591	45.01871868898876	DTNA
Supernumerary ribs (HP:0005815)	1/13	0.0643271264420606	0.2235928362956861	0	0	16.40759075907591	45.01871868898876	ZBTB16
Recurrent bacterial skin infections (HP:0005406)	1/13	0.0643271264420606	0.2235928362956861	0	0	16.40759075907591	45.01871868898876	GJB2
Azoospermia (HP:0000027)	1/13	0.0643271264420606	0.2235928362956861	0	0	16.40759075907591	45.01871868898876	AR
Fibular hypoplasia (HP:0003038)	1/13	0.0643271264420606	0.2235928362956861	0	0	16.40759075907591	45.01871868898876	ZBTB16
Inguinal hernia (HP:0000023)	2/82	0.06575389447221822	0.2235928362956861	0	0	4.9545	13.485338335602407	AR;PIEZO2
Hypospadias (HP:0000047)	2/84	0.06857594715567523	0.2235928362956861	0	0	4.833170731707317	12.95199583769592	AR;PIEZO2
Febrile seizures (HP:0002373)	1/14	0.06910215203883725	0.2235928362956861	0	0	15.144706778370145	40.46922209874876	SCN9A
Abnormal finger flexion creases (HP:0006143)	1/14	0.06910215203883725	0.2235928362956861	0	0	15.144706778370145	40.46922209874876	PIEZO2
Supernumerary bones of the axial skeleton (HP:0009144)	1/14	0.06910215203883725	0.2235928362956861	0	0	15.144706778370145	40.46922209874876	ZBTB16
Xerostomia (HP:0000217)	1/14	0.06910215203883725	0.2235928362956861	0	0	15.144706778370145	40.46922209874876	SCN9A
Amblyopia (HP:0000646)	1/14	0.06910215203883725	0.2235928362956861	0	0	15.144706778370145	40.46922209874876	SOBP
Sudden death (HP:0001699)	1/14	0.06910215203883725	0.2235928362956861	0	0	15.144706778370145	40.46922209874876	TTN
Delayed eruption of teeth (HP:0000684)	2/86	0.07143746073477412	0.2235928362956861	0	0	4.717619047619047	12.44948005343785	CCBE1;GJB2
Single transverse palmar crease (HP:0000954)	2/87	0.07288267822284415	0.2235928362956861	0	0	4.661882352941176	12.209023639110253	CCBE1;PIEZO2
Striae distensae (HP:0001065)	1/15	0.07385304727236812	0.2235928362956861	0	0	14.062234794908063	36.6416559464346	TNXB
Ectopic kidney (HP:0000086)	1/15	0.07385304727236812	0.2235928362956861	0	0	14.062234794908063	36.6416559464346	CCBE1
Glossoptosis (HP:0000162)	1/15	0.07385304727236812	0.2235928362956861	0	0	14.062234794908063	36.6416559464346	PLCB4
Ureteral duplication (HP:0000073)	1/15	0.07385304727236812	0.2235928362956861	0	0	14.062234794908063	36.6416559464346	TNXB
Abnormality of the diencephalon (HP:0010662)	1/15	0.07385304727236812	0.2235928362956861	0	0	14.062234794908063	36.6416559464346	LEPR
Conical tooth (HP:0000698)	1/15	0.07385304727236812	0.2235928362956861	0	0	14.062234794908063	36.6416559464346	CCBE1
Hypercortisolism (HP:0001578)	1/15	0.07385304727236812	0.2235928362956861	0	0	14.062234794908063	36.6416559464346	TNXB
Abnormality of the prostate (HP:0008775)	1/15	0.07385304727236812	0.2235928362956861	0	0	14.062234794908063	36.6416559464346	AR
Juvenile onset (HP:0003621)	2/88	0.07433735856064369	0.2235928362956861	0	0	4.607441860465117	11.975394023897678	CFH;SCN9A
Testicular neoplasm (HP:0010788)	1/16	0.07857993284130045	0.22409832699185683	0	0	13.124092409240925	33.38295223533899	AR
Oligodontia (HP:0000677)	1/16	0.07857993284130045	0.22409832699185683	0	0	13.124092409240925	33.38295223533899	CCBE1
Bicornuate uterus (HP:0000813)	1/16	0.07857993284130045	0.22409832699185683	0	0	13.124092409240925	33.38295223533899	TNXB
Aortic regurgitation (HP:0001659)	1/16	0.07857993284130045	0.22409832699185683	0	0	13.124092409240925	33.38295223533899	MYH11
Hypoplastic heart (HP:0001961)	1/16	0.07857993284130045	0.22409832699185683	0	0	13.124092409240925	33.38295223533899	DTNA
Palpitations (HP:0001962)	1/16	0.07857993284130045	0.22409832699185683	0	0	13.124092409240925	33.38295223533899	SCN9A
Heterochromia iridis (HP:0001100)	1/16	0.07857993284130045	0.22409832699185683	0	0	13.124092409240925	33.38295223533899	EDNRB
Abnormal spermatogenesis (HP:0008669)	1/17	0.08328292883718645	0.23234730146606364	0	0	12.303217821782178	30.57979168054389	AR
Erythroderma (HP:0001019)	1/17	0.08328292883718645	0.23234730146606364	0	0	12.303217821782178	30.57979168054389	GJB2
Squamous cell carcinoma (HP:0002860)	1/17	0.08328292883718645	0.23234730146606364	0	0	12.303217821782178	30.57979168054389	GJB2
Aganglionic megacolon (HP:0002251)	2/97	0.08783390418961914	0.23355468683517458	0	0	4.169052631578947	10.14041881906813	GJB2;EDNRB
Decreased muscle mass (HP:0003199)	1/18	0.08796215478207874	0.23355468683517458	0	0	11.578916715200933	28.146593675405043	PIEZO2
Congenital ichthyosiform erythroderma (HP:0007431)	1/18	0.08796215478207874	0.23355468683517458	0	0	11.578916715200933	28.146593675405043	KRT2
Soft skin (HP:0000977)	1/18	0.08796215478207874	0.23355468683517458	0	0	11.578916715200933	28.146593675405043	TNXB
Absent thumb (HP:0009777)	1/18	0.08796215478207874	0.23355468683517458	0	0	11.578916715200933	28.146593675405043	ZBTB16
Blue irides (HP:0000635)	1/18	0.08796215478207874	0.23355468683517458	0	0	11.578916715200933	28.146593675405043	EDNRB
Hypoplastic iliac wings (HP:0002866)	1/18	0.08796215478207874	0.23355468683517458	0	0	11.578916715200933	28.146593675405043	CCBE1
Slow progression (HP:0003677)	2/98	0.08937613566563447	0.23568364541965256	0	0	4.125416666666666	9.962475190601934	AR;TTN
Bulbar palsy (HP:0001283)	1/19	0.09261772960228992	0.23614454236345442	0	0	10.935093509350935	26.017591233462856	AR
Aplasia/Hypoplasia of the fibula (HP:0006492)	1/19	0.09261772960228992	0.23614454236345442	0	0	10.935093509350935	26.017591233462856	ZBTB16
Hypopigmentation of the fundus (HP:0007894)	1/19	0.09261772960228992	0.23614454236345442	0	0	10.935093509350935	26.017591233462856	EDNRB
Periauricular skin pits (HP:0100277)	1/19	0.09261772960228992	0.23614454236345442	0	0	10.935093509350935	26.017591233462856	ZFPM2
Preauricular pit (HP:0004467)	1/19	0.09261772960228992	0.23614454236345442	0	0	10.935093509350935	26.017591233462856	ZFPM2
Bradycardia (HP:0001662)	1/20	0.09724977164099889	0.2366213244783231	0	0	10.359041167274622	24.14146206514577	SCN9A
Hypoalbuminemia (HP:0003073)	1/20	0.09724977164099889	0.2366213244783231	0	0	10.359041167274622	24.14146206514577	CCBE1
Increased number of teeth (HP:0011069)	1/20	0.09724977164099889	0.2366213244783231	0	0	10.359041167274622	24.14146206514577	CCBE1
Proximal amyotrophy (HP:0007126)	1/20	0.09724977164099889	0.2366213244783231	0	0	10.359041167274622	24.14146206514577	TNXB
Disproportionate tall stature (HP:0001519)	1/20	0.09724977164099889	0.2366213244783231	0	0	10.359041167274622	24.14146206514577	ZNF469
Abnormal albumin level (HP:0012116)	1/20	0.09724977164099889	0.2366213244783231	0	0	10.359041167274622	24.14146206514577	CCBE1
Bicuspid aortic valve (HP:0001647)	1/21	0.10185839864661637	0.2366213244783231	0	0	9.840594059405941	22.477606252769743	MYH11
Poor speech (HP:0002465)	1/21	0.10185839864661637	0.2366213244783231	0	0	9.840594059405941	22.477606252769743	SOBP
Small hand (HP:0200055)	1/22	0.10644372781945091	0.2366213244783231	0	0	9.371522866572372	20.9935120892893	CCBE1
Gingivitis (HP:0000230)	1/22	0.10644372781945091	0.2366213244783231	0	0	9.371522866572372	20.9935120892893	TNXB
Paraparesis (HP:0002385)	1/22	0.10644372781945091	0.2366213244783231	0	0	9.371522866572372	20.9935120892893	EDNRB
Bifid scrotum (HP:0000048)	1/22	0.10644372781945091	0.2366213244783231	0	0	9.371522866572372	20.9935120892893	AR
Anosmia (HP:0000458)	1/22	0.10644372781945091	0.2366213244783231	0	0	9.371522866572372	20.9935120892893	SCN9A
Palmoplantar hyperkeratosis (HP:0000972)	1/22	0.10644372781945091	0.2366213244783231	0	0	9.371522866572372	20.9935120892893	GJB2
Limited hip movement (HP:0008800)	1/22	0.10644372781945091	0.2366213244783231	0	0	9.371522866572372	20.9935120892893	PIEZO2
X-linked recessive inheritance (HP:0001419)	2/111	0.1101166897144182	0.2366213244783231	0	0	3.631009174311927	8.010785670494332	AR;CHRDL1
Camptodactyly of toe (HP:0001836)	1/23	0.11100587575178392	0.2366213244783231	0	0	8.945094509450945	19.66285757943244	PIEZO2
Neonatal onset (HP:0003623)	1/23	0.11100587575178392	0.2366213244783231	0	0	8.945094509450945	19.66285757943244	SCN9A
Gastrointestinal dysmotility (HP:0002579)	1/23	0.11100587575178392	0.2366213244783231	0	0	8.945094509450945	19.66285757943244	TNXB
Megalocornea (HP:0000485)	1/23	0.11100587575178392	0.2366213244783231	0	0	8.945094509450945	19.66285757943244	CHRDL1
Steppage gait (HP:0003376)	1/23	0.11100587575178392	0.2366213244783231	0	0	8.945094509450945	19.66285757943244	TTN
Hypergonadotropic hypogonadism (HP:0000815)	1/23	0.11100587575178392	0.2366213244783231	0	0	8.945094509450945	19.66285757943244	LEPR
Generalized hypopigmentation (HP:0007513)	1/23	0.11100587575178392	0.2366213244783231	0	0	8.945094509450945	19.66285757943244	EDNRB
Premature graying of hair (HP:0002216)	1/23	0.11100587575178392	0.2366213244783231	0	0	8.945094509450945	19.66285757943244	EDNRB
Focal seizures (HP:0007359)	1/23	0.11100587575178392	0.2366213244783231	0	0	8.945094509450945	19.66285757943244	SCN9A
Hypoplasia of the ulna (HP:0003022)	1/23	0.11100587575178392	0.2366213244783231	0	0	8.945094509450945	19.66285757943244	ZBTB16
Type II diabetes mellitus (HP:0005978)	2/112	0.11176130217415785	0.2366213244783231	0	0	3.597818181818182	7.884222470928892	AR;KLF11
Radial deviation of finger (HP:0009466)	3/229	0.11214690019810326	0.2366213244783231	0	0	2.637704478412443	5.7711540611123215	PIEZO2;IGF1;ZFPM2
Intrauterine growth retardation (HP:0001511)	3/232	0.11540746802899175	0.2366213244783231	0	0	2.602752414979489	5.620087404769793	PIEZO2;IGF1;ZFPM2
Nephritis (HP:0000123)	1/24	0.11554495844655777	0.2366213244783231	0	0	8.55574687903573	18.464119473101512	CFH
Palmar hyperkeratosis (HP:0010765)	1/24	0.11554495844655777	0.2366213244783231	0	0	8.55574687903573	18.464119473101512	GJB2
Horseshoe kidney (HP:0000085)	1/24	0.11554495844655777	0.2366213244783231	0	0	8.55574687903573	18.464119473101512	CCBE1
Neck muscle weakness (HP:0000467)	1/24	0.11554495844655777	0.2366213244783231	0	0	8.55574687903573	18.464119473101512	TTN
Abnormality of the incisor (HP:0000676)	1/24	0.11554495844655777	0.2366213244783231	0	0	8.55574687903573	18.464119473101512	CCBE1
Mitral regurgitation (HP:0001653)	1/24	0.11554495844655777	0.2366213244783231	0	0	8.55574687903573	18.464119473101512	DTNA
Abnormality of male internal genitalia (HP:0000022)	1/24	0.11554495844655777	0.2366213244783231	0	0	8.55574687903573	18.464119473101512	AR
Abnormal autonomic nervous system physiology (HP:0012332)	1/24	0.11554495844655777	0.2366213244783231	0	0	8.55574687903573	18.464119473101512	EDNRB
Recurrent fractures (HP:0002757)	2/115	0.11673354694681366	0.2377905585953612	0	0	3.5017699115044247	7.521316137012451	SEMA3A;ZNF469
Aplasia/hypoplasia of the femur (HP:0005613)	1/25	0.12006109138115012	0.23826556794712783	0	0	8.198844884488448	17.379538920010766	ZBTB16
Abnormality of pain sensation (HP:0010832)	1/25	0.12006109138115012	0.23826556794712783	0	0	8.198844884488448	17.379538920010766	SCN9A
Impaired pain sensation (HP:0007328)	1/25	0.12006109138115012	0.23826556794712783	0	0	8.198844884488448	17.379538920010766	SCN9A
EMG: myopathic abnormalities (HP:0003458)	1/25	0.12006109138115012	0.23826556794712783	0	0	8.198844884488448	17.379538920010766	TTN
Abnormalities of placenta or umbilical cord (HP:0001194)	1/25	0.12006109138115012	0.23826556794712783	0	0	8.198844884488448	17.379538920010766	GJB2
Narrow palate (HP:0000189)	1/26	0.12455438941371809	0.24238961743036522	0	0	7.87049504950495	16.39434189671731	CCBE1
Camptodactyly of finger (HP:0100490)	2/121	0.12684141347517913	0.24238961743036522	0	0	3.3242016806722687	6.863870420782838	CCBE1;PIEZO2
Venous insufficiency (HP:0005293)	1/27	0.1290249668906648	0.24238961743036522	0	0	7.567402894135568	15.49614436945303	TNXB
Flat face (HP:0012368)	1/27	0.1290249668906648	0.24238961743036522	0	0	7.567402894135568	15.49614436945303	CCBE1
Foot dorsiflexor weakness (HP:0009027)	1/27	0.1290249668906648	0.24238961743036522	0	0	7.567402894135568	15.49614436945303	TTN
Dilatation of the ascending aorta (HP:0005111)	1/27	0.1290249668906648	0.24238961743036522	0	0	7.567402894135568	15.49614436945303	TNXB
Skin pits (HP:0100276)	1/27	0.1290249668906648	0.24238961743036522	0	0	7.567402894135568	15.49614436945303	ZFPM2
Severe global developmental delay (HP:0011344)	1/27	0.1290249668906648	0.24238961743036522	0	0	7.567402894135568	15.49614436945303	NTRK2
Aplasia/Hypoplasia of the ulna (HP:0006495)	1/28	0.13347293752000114	0.24238961743036522	0	0	7.286762009534287	14.674493305715684	ZBTB16
Overfolded helix (HP:0000396)	1/28	0.13347293752000114	0.24238961743036522	0	0	7.286762009534287	14.674493305715684	PLCB4
Plantar hyperkeratosis (HP:0007556)	1/28	0.13347293752000114	0.24238961743036522	0	0	7.286762009534287	14.674493305715684	GJB2
Delayed puberty (HP:0000823)	1/28	0.13347293752000114	0.24238961743036522	0	0	7.286762009534287	14.674493305715684	LEPR
Furrowed tongue (HP:0000221)	1/28	0.13347293752000114	0.24238961743036522	0	0	7.286762009534287	14.674493305715684	GJB2
Growth hormone deficiency (HP:0000824)	1/28	0.13347293752000114	0.24238961743036522	0	0	7.286762009534287	14.674493305715684	LEPR
Patent ductus arteriosus (HP:0001643)	2/125	0.13369217191175176	0.24238961743036522	0	0	3.2154471544715446	6.470172109247075	DTNA;MYH11
Flexion contracture of toe (HP:0005830)	1/29	0.13789841450708185	0.24238961743036522	0	0	7.026166902404526	13.920508802784749	PIEZO2
Joint contractures involving the joints of the feet (HP:0100492)	1/29	0.13789841450708185	0.24238961743036522	0	0	7.026166902404526	13.920508802784749	PIEZO2
Abnormality of the foot musculature (HP:0001436)	1/29	0.13789841450708185	0.24238961743036522	0	0	7.026166902404526	13.920508802784749	TTN
Bifid uvula (HP:0000193)	1/29	0.13789841450708185	0.24238961743036522	0	0	7.026166902404526	13.920508802784749	PIEZO2
Aortic dissection (HP:0002647)	1/29	0.13789841450708185	0.24238961743036522	0	0	7.026166902404526	13.920508802784749	MYH11
Infantile onset (HP:0003593)	3/254	0.14036448967913753	0.24238961743036522	0	0	2.371966678739587	4.657386797053135	GJB2;SCN9A;TTN
Talipes equinovarus (HP:0001762)	2/129	0.14062533213605818	0.24238961743036522	0	0	3.1135433070866143	6.107701358485302	CCBE1;PIEZO2
Pes cavus (HP:0001761)	2/129	0.14062533213605818	0.24238961743036522	0	0	3.1135433070866143	6.107701358485302	GJB2;SEMA3A
Sparse eyelashes (HP:0000653)	1/30	0.14230151047491377	0.24238961743036522	0	0	6.7835438716285426	13.226602405790088	GJB2
Breast aplasia (HP:0100783)	1/30	0.14230151047491377	0.24238961743036522	0	0	6.7835438716285426	13.226602405790088	SEMA3A
Adrenal overactivity (HP:0002717)	1/30	0.14230151047491377	0.24238961743036522	0	0	6.7835438716285426	13.226602405790088	TNXB
Generalized muscle weakness (HP:0003324)	1/30	0.14230151047491377	0.24238961743036522	0	0	6.7835438716285426	13.226602405790088	TTN
Wide anterior fontanel (HP:0000260)	1/30	0.14230151047491377	0.24238961743036522	0	0	6.7835438716285426	13.226602405790088	PIEZO2
Abnormally folded helix (HP:0008544)	1/30	0.14230151047491377	0.24238961743036522	0	0	6.7835438716285426	13.226602405790088	PLCB4
Recurrent skin infections (HP:0001581)	1/30	0.14230151047491377	0.24238961743036522	0	0	6.7835438716285426	13.226602405790088	GJB2
Ectopia lentis (HP:0001083)	1/30	0.14230151047491377	0.24238961743036522	0	0	6.7835438716285426	13.226602405790088	CHRDL1
Acrocyanosis (HP:0001063)	1/31	0.14668233749516316	0.24238961743036522	0	0	6.557095709570957	12.586253414445132	TNXB
Hypoplastic ilia (HP:0000946)	1/31	0.14668233749516316	0.24238961743036522	0	0	6.557095709570957	12.586253414445132	CCBE1
EEG with generalized epileptiform discharges (HP:0011198)	1/31	0.14668233749516316	0.24238961743036522	0	0	6.557095709570957	12.586253414445132	KCNMA1
Hyperpituitarism (HP:0010514)	1/31	0.14668233749516316	0.24238961743036522	0	0	6.557095709570957	12.586253414445132	AR
Abnormal EKG (HP:0003115)	1/31	0.14668233749516316	0.24238961743036522	0	0	6.557095709570957	12.586253414445132	SCN3B
Renal hypoplasia (HP:0000089)	1/32	0.1510410070630034	0.24238961743036522	0	0	6.345257106355797	11.993829786564023	PIEZO2
Atrial fibrillation (HP:0005110)	1/32	0.1510410070630034	0.24238961743036522	0	0	6.345257106355797	11.993829786564023	DTNA
Hypoplasia of the brainstem (HP:0002365)	1/32	0.1510410070630034	0.24238961743036522	0	0	6.345257106355797	11.993829786564023	PIEZO2
Epileptiform EEG discharges (HP:0011182)	1/32	0.1510410070630034	0.24238961743036522	0	0	6.345257106355797	11.993829786564023	KCNMA1
Esotropia (HP:0000565)	1/32	0.1510410070630034	0.24238961743036522	0	0	6.345257106355797	11.993829786564023	SOBP
Aplasia/Hypoplasia of the brainstem (HP:0007362)	1/32	0.1510410070630034	0.24238961743036522	0	0	6.345257106355797	11.993829786564023	PIEZO2
Abnormality of the fingernails (HP:0001231)	2/135	0.15116639014624927	0.24238961743036522	0	0	2.9721804511278194	5.615560846142886	GJB2;SCN9A
Pectus excavatum (HP:0000767)	2/135	0.15116639014624927	0.24238961743036522	0	0	2.9721804511278194	5.615560846142886	CCBE1;PIEZO2
Opacification of the corneal stroma (HP:0007759)	2/137	0.15471485015711253	0.24238961743036522	0	0	2.9278518518518517	5.463873778039772	GJB2;CHRDL1
Aplasia/Hypoplasia of the breasts (HP:0010311)	1/33	0.15537763015398814	0.24238961743036522	0	0	6.146658415841584	11.444443644451095	SEMA3A
Hypoplastic toenails (HP:0001800)	1/33	0.15537763015398814	0.24238961743036522	0	0	6.146658415841584	11.444443644451095	GJB2
Abnormality of the wing of the ilium (HP:0011867)	1/33	0.15537763015398814	0.24238961743036522	0	0	6.146658415841584	11.444443644451095	CCBE1
Stroke (HP:0001297)	1/33	0.15537763015398814	0.24238961743036522	0	0	6.146658415841584	11.444443644451095	MYH11
Muscular dystrophy (HP:0003560)	1/34	0.15969231715146037	0.24238961743036522	0	0	5.96009600960096	10.933833874449698	TTN
Venous abnormality (HP:0002624)	1/34	0.15969231715146037	0.24238961743036522	0	0	5.96009600960096	10.933833874449698	TNXB
Fasciculations (HP:0002380)	1/34	0.15969231715146037	0.24238961743036522	0	0	5.96009600960096	10.933833874449698	AR
Urticaria (HP:0001025)	1/34	0.15969231715146037	0.24238961743036522	0	0	5.96009600960096	10.933833874449698	GJB2
Lack of skin elasticity (HP:0100679)	1/34	0.15969231715146037	0.24238961743036522	0	0	5.96009600960096	10.933833874449698	TNXB
Preauricular skin tag (HP:0000384)	1/34	0.15969231715146037	0.24238961743036522	0	0	5.96009600960096	10.933833874449698	GJB2
Lymphopenia (HP:0001888)	1/34	0.15969231715146037	0.24238961743036522	0	0	5.96009600960096	10.933833874449698	CCBE1
Elbow flexion contracture (HP:0002987)	1/34	0.15969231715146037	0.24238961743036522	0	0	5.96009600960096	10.933833874449698	GJB2
Congenital onset (HP:0003577)	2/142	0.16365542286258639	0.24238961743036522	0	0	2.8225714285714285	5.108832104902439	IGF1;TTN
Intestinal polyposis (HP:0200008)	1/35	0.16398517794435913	0.24238961743036522	0	0	5.784507862550961	10.458270092263708	EDNRB
Benign neoplasm of the central nervous system (HP:0100835)	1/35	0.16398517794435913	0.24238961743036522	0	0	5.784507862550961	10.458270092263708	CCBE1
Periorbital edema (HP:0100539)	1/35	0.16398517794435913	0.24238961743036522	0	0	5.784507862550961	10.458270092263708	CCBE1
Protruding ear (HP:0000411)	1/35	0.16398517794435913	0.24238961743036522	0	0	5.784507862550961	10.458270092263708	PIEZO2
Smooth philtrum (HP:0000319)	1/35	0.16398517794435913	0.24238961743036522	0	0	5.784507862550961	10.458270092263708	CCBE1
Adducted thumb (HP:0001181)	1/35	0.16398517794435913	0.24238961743036522	0	0	5.784507862550961	10.458270092263708	EDNRB
Abnormal cortical bone morphology (HP:0003103)	1/35	0.16398517794435913	0.24238961743036522	0	0	5.784507862550961	10.458270092263708	SCN9A
Variable expressivity (HP:0003828)	2/144	0.16725764070603338	0.24238961743036522	0	0	2.782535211267606	4.975784827991097	CFD;SCN9A
Hypocalcemia (HP:0002901)	1/36	0.1682563218331979	0.24238961743036522	0	0	5.618953323903819	10.014473606609219	CCBE1
Ventricular arrhythmia (HP:0004308)	1/36	0.1682563218331979	0.24238961743036522	0	0	5.618953323903819	10.014473606609219	DTNA
Forearm undergrowth (HP:0009821)	1/36	0.1682563218331979	0.24238961743036522	0	0	5.618953323903819	10.014473606609219	ZBTB16
Facial edema (HP:0000282)	1/36	0.1682563218331979	0.24238961743036522	0	0	5.618953323903819	10.014473606609219	CCBE1
Mask-like facies (HP:0000298)	1/36	0.1682563218331979	0.24238961743036522	0	0	5.618953323903819	10.014473606609219	PIEZO2
Male pseudohermaphroditism (HP:0000037)	1/36	0.1682563218331979	0.24238961743036522	0	0	5.618953323903819	10.014473606609219	AR
Abnormality of the pericardium (HP:0001697)	1/36	0.1682563218331979	0.24238961743036522	0	0	5.618953323903819	10.014473606609219	CCBE1
Lumbar hyperlordosis (HP:0002938)	1/37	0.1725058575997924	0.24238961743036522	0	0	5.462596259625963	9.599551979063234	PIEZO2
Hypotelorism (HP:0000601)	1/37	0.1725058575997924	0.24238961743036522	0	0	5.462596259625963	9.599551979063234	CDON
Infertility (HP:0000789)	1/37	0.1725058575997924	0.24238961743036522	0	0	5.462596259625963	9.599551979063234	AR
Lymphedema (HP:0001004)	1/37	0.1725058575997924	0.24238961743036522	0	0	5.462596259625963	9.599551979063234	CCBE1
Abnormality of the fibula (HP:0002991)	1/37	0.1725058575997924	0.24238961743036522	0	0	5.462596259625963	9.599551979063234	ZBTB16
Female pseudohermaphroditism (HP:0010458)	1/37	0.1725058575997924	0.24238961743036522	0	0	5.462596259625963	9.599551979063234	AR
Intestinal polyp (HP:0005266)	1/37	0.1725058575997924	0.24238961743036522	0	0	5.462596259625963	9.599551979063234	EDNRB
Abnormality of the basal ganglia (HP:0002134)	1/38	0.1767338934779614	0.24357380008869942	0	0	5.314690928552315	9.210944549858391	FOXP2
Leukodystrophy (HP:0002415)	1/38	0.1767338934779614	0.24357380008869942	0	0	5.314690928552315	9.210944549858391	EDNRB
Pachygyria (HP:0001302)	1/38	0.1767338934779614	0.24357380008869942	0	0	5.314690928552315	9.210944549858391	CCBE1
Umbilical hernia (HP:0001537)	2/151	0.17997032451744005	0.24357380008869942	0	0	2.6508724832214767	4.546149036219432	CCBE1;TNXB
Skin tags (HP:0010609)	1/39	0.18094053720874811	0.24357380008869942	0	0	5.1745700885878065	8.846376850561835	GJB2
Abnormality of cells of the lymphoid lineage (HP:0012140)	1/39	0.18094053720874811	0.24357380008869942	0	0	5.1745700885878065	8.846376850561835	CCBE1
Aneurysm (HP:0002617)	1/39	0.18094053720874811	0.24357380008869942	0	0	5.1745700885878065	8.846376850561835	MYH11
Abnormality of the pleura (HP:0002103)	1/39	0.18094053720874811	0.24357380008869942	0	0	5.1745700885878065	8.846376850561835	CCBE1
Hyperextensible skin (HP:0000974)	1/39	0.18094053720874811	0.24357380008869942	0	0	5.1745700885878065	8.846376850561835	TNXB
Abnormality of salivation (HP:0100755)	1/39	0.18094053720874811	0.24357380008869942	0	0	5.1745700885878065	8.846376850561835	SCN9A
Neoplasm of the thyroid gland (HP:0100031)	1/39	0.18094053720874811	0.24357380008869942	0	0	5.1745700885878065	8.846376850561835	EDNRB
Ulnar deviation of the hand or of fingers of the hand (HP:0001193)	1/39	0.18094053720874811	0.24357380008869942	0	0	5.1745700885878065	8.846376850561835	PIEZO2
Restrictive lung disease (HP:0002091)	1/40	0.1851258958653396	0.2466210031424074	0	0	5.041634932724041	8.503822274850544	PIEZO2
Polyneuropathy (HP:0001271)	1/40	0.1851258958653396	0.2466210031424074	0	0	5.041634932724041	8.503822274850544	EDNRB
Arteriovenous malformation (HP:0100026)	1/40	0.1851258958653396	0.2466210031424074	0	0	5.041634932724041	8.503822274850544	CCBE1
Underdeveloped nasal alae (HP:0000430)	1/41	0.18929007620664925	0.2504353241909277	0	0	4.915346534653465	8.181469682114148	EDNRB
Childhood onset (HP:0011463)	1/41	0.18929007620664925	0.2504353241909277	0	0	4.915346534653465	8.181469682114148	TTN
Osteoarthritis (HP:0002758)	1/42	0.19343318424352546	0.2533053603189024	0	0	4.795218546244868	7.877695927794955	TNXB
Left ventricular hypertrophy (HP:0001712)	1/42	0.19343318424352546	0.2533053603189024	0	0	4.795218546244868	7.877695927794955	DTNA
Tapered finger (HP:0001182)	1/42	0.19343318424352546	0.2533053603189024	0	0	4.795218546244868	7.877695927794955	SCN9A
Vertigo (HP:0002321)	1/43	0.19755532557176078	0.2578264418478912	0	0	4.6808109382366805	7.591042436779819	TNXB
Underdeveloped supraorbital ridges (HP:0009891)	1/44	0.20165660528680016	0.2622898413358718	0	0	4.571724614321897	7.320195172642484	ZFPM2
Psychosis (HP:0000709)	1/45	0.20573712788189055	0.26580132293465725	0	0	4.467596759675968	7.063967436961034	SOBP
Nail dystrophy (HP:0008404)	1/45	0.20573712788189055	0.26580132293465725	0	0	4.467596759675968	7.063967436961034	GJB2
Radioulnar synostosis (HP:0002974)	1/46	0.20979699739375907	0.2692394799886575	0	0	4.368096809680968	6.821285040264925	PIEZO2
Vasculitis (HP:0002633)	1/46	0.20979699739375907	0.2692394799886575	0	0	4.368096809680968	6.821285040264925	SCN9A
Blue sclerae (HP:0000592)	1/48	0.21785519065720038	0.2786519880499075	0	0	4.181799030966927	6.372746833533601	ZNF469
Round face (HP:0000311)	1/49	0.2218537199073844	0.28282676213358604	0	0	4.0944719471947195	6.165198044044981	PLCB4
Rocker bottom foot (HP:0001838)	1/50	0.2258320069783284	0.2850666317595293	0	0	4.010709234188725	5.967790506031058	SEMA3A
Sepsis (HP:0100806)	1/50	0.2258320069783284	0.2850666317595293	0	0	4.010709234188725	5.967790506031058	EDNRB
Hypohidrosis (HP:0000966)	1/50	0.2258320069783284	0.2850666317595293	0	0	4.010709234188725	5.967790506031058	GJB2
Dental crowding (HP:0000678)	1/51	0.22979015339982095	0.2881733194101989	0	0	3.9302970297029702	5.779850647330984	PLCB4
Pulmonary hypoplasia (HP:0002089)	1/51	0.22979015339982095	0.2881733194101989	0	0	3.9302970297029702	5.779850647330984	PIEZO2
Fine hair (HP:0002213)	1/54	0.24154475557916438	0.30095382167630513	0	0	3.7072669531104054	5.266916012992776	GJB2
Short palm (HP:0004279)	1/54	0.24154475557916438	0.30095382167630513	0	0	3.7072669531104054	5.266916012992776	CCBE1
Aplasia/Hypoplasia of the abdominal wall musculature (HP:0010318)	1/55	0.24542334380987546	0.3028461133551348	0	0	3.6384305097176384	5.111160303628736	TNXB
Congenital diaphragmatic hernia (HP:0000776)	1/55	0.24542334380987546	0.3028461133551348	0	0	3.6384305097176384	5.111160303628736	ZFPM2
Lipoatrophy (HP:0100578)	1/55	0.24542334380987546	0.3028461133551348	0	0	3.6384305097176384	5.111160303628736	TTN
Hydronephrosis (HP:0000126)	1/56	0.24928229119870132	0.30467835590952386	0	0	3.572097209720972	4.96224786993517	CCBE1
Ascites (HP:0001541)	1/56	0.24928229119870132	0.30467835590952386	0	0	3.572097209720972	4.96224786993517	CCBE1
Arachnodactyly (HP:0001166)	1/56	0.24928229119870132	0.30467835590952386	0	0	3.572097209720972	4.96224786993517	PIEZO2
Clinodactyly of the 5th finger (HP:0004209)	2/192	0.2565196635396153	0.31253186855301235	0	0	2.0745263157894738	2.8224966883661975	PIEZO2;ZFPM2
Intellectual disability, severe (HP:0010864)	1/59	0.2607422704872568	0.3156785350238801	0	0	3.3868214407647663	4.5526426981721455	SOBP
Incomplete penetrance (HP:0003829)	1/59	0.2607422704872568	0.3156785350238801	0	0	3.3868214407647663	4.5526426981721455	TTN
Retinal detachment (HP:0000541)	1/61	0.2682858447887149	0.3237932609518973	0	0	3.2735973597359735	4.307079516018401	ZNF469
Short foot (HP:0001773)	1/63	0.27575318948424205	0.3317655560982287	0	0	3.1676780581283936	4.080758262825172	CCBE1
Hypermelanotic macule (HP:0001034)	1/64	0.27945851435839386	0.3341351802111231	0	0	3.1172402954581173	3.974174096178889	GJB2
Short philtrum (HP:0000322)	1/64	0.27945851435839386	0.3341351802111231	0	0	3.1172402954581173	3.974174096178889	CCBE1
Hematuria (HP:0000790)	1/65	0.2831450673243588	0.33438911325115994	0	0	3.068378712871287	3.8716677019159285	CFH
Arthrogryposis multiplex congenita (HP:0002804)	1/65	0.2831450673243588	0.33438911325115994	0	0	3.068378712871287	3.8716677019159285	PIEZO2
Dilated cardiomyopathy (HP:0001644)	1/65	0.2831450673243588	0.33438911325115994	0	0	3.068378712871287	3.8716677019159285	TTN
Holoprosencephaly (HP:0001360)	1/65	0.2831450673243588	0.33438911325115994	0	0	3.068378712871287	3.8716677019159285	CDON
Intellectual disability, mild (HP:0001256)	1/66	0.2868129424498307	0.3366554354975147	0	0	3.021020563594821	3.7730282408666476	MAOA
Triangular face (HP:0000325)	1/66	0.2868129424498307	0.3366554354975147	0	0	3.021020563594821	3.7730282408666476	PIEZO2
Cerebellar hypoplasia (HP:0001321)	1/67	0.290462233502279	0.3388726057526589	0	0	2.975097509750975	3.67805865550658	PIEZO2
Hirsutism (HP:0001007)	1/67	0.290462233502279	0.3388726057526589	0	0	2.975097509750975	3.67805865550658	CCBE1
Facial asymmetry (HP:0000324)	1/68	0.29409303370539047	0.3410416204113715	0	0	2.9305452933353036	3.5865745853618005	PIEZO2
Kyphoscoliosis (HP:0002751)	1/68	0.29409303370539047	0.3410416204113715	0	0	2.9305452933353036	3.5865745853618005	PIEZO2
Abnormal blistering of the skin (HP:0008066)	1/70	0.3012995320852558	0.34730634686474093	0	0	2.8453149662792367	3.413383197114134	KRT2
Pruritus (HP:0000989)	1/70	0.3012995320852558	0.34730634686474093	0	0	2.8453149662792367	3.413383197114134	SCN9A
Osteopenia (HP:0000938)	1/71	0.30487541445898425	0.35037920766181774	0	0	2.8045261669024044	3.331362193114698	IGF1
Microdontia (HP:0000691)	1/72	0.3084331743263414	0.35132181099302195	0	0	2.7648863477897088	3.2521977709861485	TNXB
External ear malformation (HP:0008572)	1/72	0.3084331743263414	0.35132181099302195	0	0	2.7648863477897088	3.2521977709861485	CCBE1
Dandy-Walker malformation (HP:0001305)	1/72	0.3084331743263414	0.35132181099302195	0	0	2.7648863477897088	3.2521977709861485	PIEZO2
Paresthesia (HP:0003401)	1/73	0.3119729025515113	0.3532634337715642	0	0	2.7263476347634765	3.1757559046009254	TNXB
Narrow chest (HP:0000774)	1/73	0.3119729025515113	0.3532634337715642	0	0	2.7263476347634765	3.1757559046009254	CCBE1
Cerebral ischemia (HP:0002637)	1/76	0.3224848002656778	0.36303113480200566	0	0	2.616897689768977	2.961541217779602	TNXB
Pectus carinatum (HP:0000768)	1/76	0.3224848002656778	0.36303113480200566	0	0	2.616897689768977	2.961541217779602	PIEZO2
Blindness (HP:0000618)	1/77	0.3259533025116196	0.36586595179875664	0	0	2.5823345492443983	2.8948000037910844	GJB2
Tetralogy of Fallot (HP:0001636)	1/80	0.3362536600102222	0.37576481858006533	0	0	2.4838952249655346	2.707171233721936	ZFPM2
Recurrent urinary tract infections (HP:0000010)	1/81	0.3396523554957474	0.37576481858006533	0	0	2.4527227722772276	2.6485301757911484	TNXB
Deeply set eye (HP:0000490)	1/81	0.3396523554957474	0.37576481858006533	0	0	2.4527227722772276	2.6485301757911484	PIEZO2
Dental malocclusion (HP:0000689)	1/81	0.3396523554957474	0.37576481858006533	0	0	2.4527227722772276	2.6485301757911484	PLCB4
Retinitis pigmentosa (HP:0000510)	1/81	0.3396523554957474	0.37576481858006533	0	0	2.4527227722772276	2.6485301757911484	CDH23
Telecanthus (HP:0000506)	1/83	0.34639813340988046	0.3821297460252263	0	0	2.392658778072929	2.5366166605461964	EDNRB
Sudden cardiac death (HP:0001645)	1/88	0.36296550931100985	0.396993525808917	0	0	2.2545806304768408	2.284899024377763	DTNA
Hyperhidrosis (HP:0000975)	1/88	0.36296550931100985	0.396993525808917	0	0	2.2545806304768408	2.284899024377763	SCN9A
Attention deficit hyperactivity disorder (HP:0007018)	1/88	0.36296550931100985	0.396993525808917	0	0	2.2545806304768408	2.284899024377763	PIEZO2
Hypopigmented skin patches (HP:0001053)	1/93	0.37911695126655665	0.4134844935910037	0	0	2.131510977184675	2.0673749692075583	EDNRB
Prominent nasal bridge (HP:0000426)	1/100	0.40104984239534247	0.4361700263339176	0	0	1.9800980098009802	1.8091552855878605	EDNRB
Multicystic kidney dysplasia (HP:0000003)	1/101	0.4041198324262492	0.4382708041805802	0	0	1.9601980198019802	1.7760253215884496	PIEZO2
Low-set, posteriorly rotated ears (HP:0000368)	2/276	0.41211116019732286	0.44515063785977216	0	0	1.4324087591240875	1.269776162214417	CCBE1;PIEZO2
Blepharophimosis (HP:0000581)	1/104	0.41323662250103704	0.44515063785977216	0	0	1.9028164952417572	1.6815853722527565	PIEZO2
Macrotia (HP:0000400)	1/105	0.4162447522844623	0.44515063785977216	0	0	1.8844249809596345	1.651664283870883	PIEZO2
Pes planus (HP:0001763)	1/105	0.4162447522844623	0.44515063785977216	0	0	1.8844249809596345	1.651664283870883	TNXB
Migraine (HP:0002076)	1/105	0.4162447522844623	0.44515063785977216	0	0	1.8844249809596345	1.651664283870883	TNXB
Weight loss (HP:0001824)	1/108	0.4251778207952197	0.452191881232485	0	0	1.8313130378458407	1.5662264388401705	EDNRB
Arthralgia (HP:0002829)	1/108	0.4251778207952197	0.452191881232485	0	0	1.8313130378458407	1.5662264388401705	TNXB
Autism (HP:0000717)	1/109	0.4281253246454937	0.4528248626058106	0	0	1.8142647598093142	1.539112117523574	MAOA
Dolichocephaly (HP:0000268)	1/109	0.4281253246454937	0.4528248626058106	0	0	1.8142647598093142	1.539112117523574	ZFPM2
Dysphagia (HP:0002015)	1/117	0.45117283639660777	0.4758946356512164	0	0	1.6884602253328782	1.3438535703152503	AR
Skin ulcer (HP:0200042)	1/118	0.45398831962390174	0.47755601927650865	0	0	1.673944317508674	1.321886724657969	GJB2
Carious teeth (HP:0000670)	1/119	0.4567895003338674	0.47919334503689087	0	0	1.6596744420204732	1.300409040938608	GJB2
Hypothyroidism (HP:0000821)	1/120	0.4595764503398224	0.4808068841870425	0	0	1.6456443963724103	1.2794061928270828	LEPR
Abdominal pain (HP:0002027)	1/125	0.47330023381689423	0.4938227371802284	0	0	1.5788885340146919	1.1810486451978301	EDNRB
Congestive heart failure (HP:0001635)	1/128	0.4813682629881532	0.500883192568754	0	0	1.5413580728151555	1.1269218485744383	DTNA
Hypertelorism (HP:0000316)	2/328	0.5005378693821859	0.5194260908683062	0	0	1.2007361963190184	0.8309959248590898	CCBE1;PIEZO2
Photophobia (HP:0000613)	1/147	0.529698218759658	0.5482091780173879	0	0	1.339481893394819	0.8511708667303012	GJB2
Heterogeneous (HP:0001425)	1/149	0.5345185108891062	0.5517148168694528	0	0	1.3212469895638213	0.8276144708262271	EDNRB
Long philtrum (HP:0000343)	1/152	0.5416573674022784	0.5575884664435219	0	0	1.2948003409612485	0.7938701096964502	PIEZO2
Cerebral cortical atrophy (HP:0002120)	1/163	0.5669178348455791	0.5820356437747946	0	0	1.2062095098398729	0.6845732282025914	CDH23
Short neck (HP:0000470)	1/182	0.6073436019977353	0.6218810818327876	0	0	1.0785515015589957	0.5378311196821607	PIEZO2
Malar flattening (HP:0000272)	1/187	0.6173457787966526	0.6304459544740352	0	0	1.0492920259767913	0.5061008179665506	CCBE1
Hydrocephalus (HP:0000238)	1/191	0.6251655212701035	0.6350626007625062	0	0	1.0269932256383534	0.4824185965126458	PIEZO2
High palate (HP:0000218)	1/191	0.6251655212701035	0.6350626007625062	0	0	1.0269932256383534	0.4824185965126458	PIEZO2
Brachydactyly syndrome (HP:0001156)	1/192	0.6270956027529703	0.6353468606839303	0	0	1.0215644601109326	0.47671946408780363	ZFPM2
Dysarthria (HP:0001260)	1/206	0.653105668673676	0.6599624211006963	0	0	0.9511229171697657	0.40519390641204206	AR
Wide nasal bridge (HP:0000431)	1/217	0.6722747363036826	0.6775543808296278	0	0	0.9021818848551522	0.3582457701052003	CCBE1
Depressed nasal bridge (HP:0005280)	1/228	0.6903943469226466	0.6939995393347753	0	0	0.8579840362890915	0.3178765024471359	CCBE1
Splenomegaly (HP:0001744)	1/239	0.7075214175825788	0.7093639212742001	0	0	0.8178717031367002	0.2829732858808132	CCBE1
Optic atrophy (HP:0000648)	1/374	0.8549063302287457	0.8549063302287457	0	0	0.5182756881586282	0.08124664415672014	PIEZO2
