# Supplementary material for: In vivo tumor immune microenvironment phenotypes correlate with inflammation and vasculature to predict immunotherapy response
Source: Nat Commun. 2022 Sep 9;13:5312. doi: 10.1038/s41467-022-32738-7 (PMC9463451; doi:10.1038/s41467-022-32738-7)
Supplement: Supplementary file 8 — Source Data [file 41467_2022_32738_MOESM8_ESM.zip › source data/Figure 3_S3/enrichr_module2_module5/module5_enrichr/GO_Molecular_Function_2021_table.txt]

Term	Overlap	P-value	Adjusted P-value	Old P-value	Old Adjusted P-value	Odds Ratio	Combined Score	Genes
muscle alpha-actinin binding (GO:0051371)	2/15	0.0025897355285690606	0.21004947371025787	0	0	30.592307692307692	182.21388842339513	SYNPO2;TTN
actinin binding (GO:0042805)	2/21	0.00507735361368677	0.21004947371025787	0	0	20.925263157894737	110.54743487347888	SYNPO2;TTN
voltage-gated sodium channel activity (GO:0005248)	2/22	0.005566608358088013	0.21004947371025787	0	0	19.878	103.18608820015623	SCN9A;SCN3B
alpha-actinin binding (GO:0051393)	2/24	0.006607095198908548	0.21004947371025787	0	0	18.06909090909091	90.69981068989617	SYNPO2;TTN
cytokine receptor binding (GO:0005126)	3/105	0.016589088092712985	0.21004947371025787	0	0	5.88116458704694	24.106953298352895	TGFBR3;CXCL12;CCL21
protease binding (GO:0002020)	3/118	0.022531570544069363	0.21004947371025787	0	0	5.2129117259552045	19.771728735860098	CCBE1;NTRK2;TTN
chemokine activity (GO:0008009)	2/46	0.02304308305144431	0.21004947371025787	0	0	9.024545454545455	34.026052679494455	CXCL12;CCL21
transcription regulatory region nucleic acid binding (GO:0001067)	4/212	0.023302939585589735	0.21004947371025787	0	0	3.8638147566718994	14.52475878946718	AR;KLF11;SOX6;TBX18
RNA polymerase II general transcription initiation factor binding (GO:0001091)	1/5	0.02524355128901587	0.21004947371025787	0	0	49.242574257425744	181.17251842856115	AR
fructose-2,6-bisphosphate 2-phosphatase activity (GO:0004331)	1/5	0.02524355128901587	0.21004947371025787	0	0	49.242574257425744	181.17251842856115	PFKFB4
pyruvate dehydrogenase (acetyl-transferring) kinase activity (GO:0004740)	1/5	0.02524355128901587	0.21004947371025787	0	0	49.242574257425744	181.17251842856115	PDK4
voltage-gated sodium channel activity involved in cardiac muscle cell action potential (GO:0086006)	1/5	0.02524355128901587	0.21004947371025787	0	0	49.242574257425744	181.17251842856115	SCN3B
riboflavin transmembrane transporter activity (GO:0032217)	1/5	0.02524355128901587	0.21004947371025787	0	0	49.242574257425744	181.17251842856115	SLC52A1
chemokine receptor binding (GO:0042379)	2/50	0.02691772640191098	0.21004947371025787	0	0	8.270833333333334	29.898816321570965	CXCL12;CCL21
transcription coregulator binding (GO:0001221)	2/53	0.029983620589829514	0.21004947371025787	0	0	7.783137254901961	27.296272007496615	AR;ZBTB16
chitinase activity (GO:0004568)	1/6	0.03021603513748301	0.21004947371025787	0	0	39.392079207920794	137.84795382798865	CHI3L1
gap junction channel activity involved in cell communication by electrical coupling (GO:1903763)	1/6	0.03021603513748301	0.21004947371025787	0	0	39.392079207920794	137.84795382798865	GJB2
alcohol dehydrogenase activity, zinc-dependent (GO:0004024)	1/7	0.03516340208830281	0.21004947371025787	0	0	32.82508250825082	109.89015193471779	ADH1B
sugar-phosphatase activity (GO:0050308)	1/7	0.03516340208830281	0.21004947371025787	0	0	32.82508250825082	109.89015193471779	PFKFB4
telethonin binding (GO:0031433)	1/7	0.03516340208830281	0.21004947371025787	0	0	32.82508250825082	109.89015193471779	TTN
phosphofructokinase activity (GO:0008443)	1/7	0.03516340208830281	0.21004947371025787	0	0	32.82508250825082	109.89015193471779	PFKFB4
sodium channel inhibitor activity (GO:0019871)	1/8	0.04008577742562173	0.21004947371025787	0	0	28.134370579915135	90.5007775576607	SCN3B
estrogen 16-alpha-hydroxylase activity (GO:0101020)	1/8	0.04008577742562173	0.21004947371025787	0	0	28.134370579915135	90.5007775576607	CYP3A5
type II transforming growth factor beta receptor binding (GO:0005114)	1/8	0.04008577742562173	0.21004947371025787	0	0	28.134370579915135	90.5007775576607	TGFBR3
neurotrophin binding (GO:0043121)	1/8	0.04008577742562173	0.21004947371025787	0	0	28.134370579915135	90.5007775576607	NTRK2
protein homodimerization activity (GO:0042803)	7/636	0.04409014595513703	0.21045751609715105	0	0	2.257267174295038	7.046102303174982	TENM1;NTRK2;ZBTB16;TPPP;SOX6;FOXP2;TBX18
alcohol dehydrogenase (NAD+) activity (GO:0004022)	1/9	0.04498328588336053	0.21045751609715105	0	0	24.616336633663366	76.34668884813594	ADH1B
retinoic acid 4-hydroxylase activity (GO:0008401)	1/9	0.04498328588336053	0.21045751609715105	0	0	24.616336633663366	76.34668884813594	CYP3A5
G protein-coupled purinergic nucleotide receptor activity (GO:0045028)	1/10	0.049856051675230315	0.216615229032724	0	0	21.88008800880088	65.60996868685889	P2RY14
ABC-type xenobiotic transporter activity (GO:0008559)	1/11	0.05470419842989522	0.216615229032724	0	0	19.69108910891089	57.218658530075224	ABCA8
filamin binding (GO:0031005)	1/11	0.05470419842989522	0.216615229032724	0	0	19.69108910891089	57.218658530075224	SYNPO2
vinculin binding (GO:0017166)	1/11	0.05470419842989522	0.216615229032724	0	0	19.69108910891089	57.218658530075224	SYNM
cytokine activity (GO:0005125)	3/173	0.05872830063968307	0.216615229032724	0	0	3.516577540106952	9.968911974283797	IL33;CXCL12;CCL21
transforming growth factor beta-activated receptor activity (GO:0005024)	1/12	0.059527849199832554	0.216615229032724	0	0	17.900090009000902	50.50172123995827	TGFBR3
mechanosensitive ion channel activity (GO:0008381)	1/12	0.059527849199832554	0.216615229032724	0	0	17.900090009000902	50.50172123995827	PIEZO2
calcium-activated potassium channel activity (GO:0015269)	1/12	0.059527849199832554	0.216615229032724	0	0	17.900090009000902	50.50172123995827	KCNMA1
intramolecular oxidoreductase activity, transposing C=C bonds (GO:0016863)	1/13	0.0643271264420606	0.22175930431341942	0	0	16.40759075907591	45.01871868898876	DCT
platelet-derived growth factor receptor binding (GO:0005161)	1/13	0.0643271264420606	0.22175930431341942	0	0	16.40759075907591	45.01871868898876	PDGFD
insulin-like growth factor receptor binding (GO:0005159)	1/14	0.06910215203883725	0.226309547927192	0	0	15.144706778370145	40.46922209874876	IGF1
gated channel activity (GO:0022836)	1/14	0.06910215203883725	0.226309547927192	0	0	15.144706778370145	40.46922209874876	PIEZO2
purinergic nucleotide receptor activity (GO:0001614)	1/15	0.07385304727236812	0.23596949250439572	0	0	14.062234794908063	36.6416559464346	P2RY14
tRNA methyltransferase activity (GO:0008175)	1/16	0.07857993284130045	0.24509455243357997	0	0	13.124092409240925	33.38295223533899	TRMT9B
CXCR chemokine receptor binding (GO:0045236)	1/17	0.08328292883718645	0.24761066485510164	0	0	12.303217821782178	30.57979168054389	CXCL12
low-density lipoprotein particle binding (GO:0030169)	1/17	0.08328292883718645	0.24761066485510164	0	0	12.303217821782178	30.57979168054389	COLEC12
transforming growth factor beta receptor binding (GO:0005160)	1/18	0.08796215478207874	0.24761066485510164	0	0	11.578916715200933	28.146593675405043	TGFBR3
transmembrane receptor protein serine/threonine kinase activity (GO:0004675)	1/18	0.08796215478207874	0.24761066485510164	0	0	11.578916715200933	28.146593675405043	TGFBR3
RNA methyltransferase activity (GO:0008173)	1/19	0.09261772960228992	0.24761066485510164	0	0	10.935093509350935	26.017591233462856	TRMT9B
calcium activated cation channel activity (GO:0005227)	1/19	0.09261772960228992	0.24761066485510164	0	0	10.935093509350935	26.017591233462856	KCNMA1
NAD-retinol dehydrogenase activity (GO:0004745)	1/19	0.09261772960228992	0.24761066485510164	0	0	10.935093509350935	26.017591233462856	ADH1B
transcription coactivator binding (GO:0001223)	1/20	0.09724977164099889	0.2547944016994171	0	0	10.359041167274622	24.14146206514577	AR
protein tyrosine kinase activity (GO:0004713)	2/108	0.10522277190942457	0.2621333828488444	0	0	3.7343396226415093	8.40852118294124	NTRK2;TTN
semaphorin receptor binding (GO:0030215)	1/23	0.11100587575178392	0.2621333828488444	0	0	8.945094509450945	19.66285757943244	SEMA3A
phosphatidylinositol phospholipase C activity (GO:0004435)	1/23	0.11100587575178392	0.2621333828488444	0	0	8.945094509450945	19.66285757943244	PLCB4
lipoprotein particle binding (GO:0071813)	1/24	0.11554495844655777	0.2621333828488444	0	0	8.55574687903573	18.464119473101512	COLEC12
transforming growth factor beta binding (GO:0050431)	1/24	0.11554495844655777	0.2621333828488444	0	0	8.55574687903573	18.464119473101512	TGFBR3
gap junction channel activity (GO:0005243)	1/24	0.11554495844655777	0.2621333828488444	0	0	8.55574687903573	18.464119473101512	GJB2
chemorepellent activity (GO:0045499)	1/25	0.12006109138115012	0.2621333828488444	0	0	8.198844884488448	17.379538920010766	SEMA3A
phospholipase C activity (GO:0004629)	1/25	0.12006109138115012	0.2621333828488444	0	0	8.198844884488448	17.379538920010766	PLCB4
protein-cysteine S-palmitoyltransferase activity (GO:0019706)	1/25	0.12006109138115012	0.2621333828488444	0	0	8.198844884488448	17.379538920010766	ZDHHC11B
wide pore channel activity (GO:0022829)	1/25	0.12006109138115012	0.2621333828488444	0	0	8.198844884488448	17.379538920010766	GJB2
general transcription initiation factor binding (GO:0140296)	1/26	0.12455438941371809	0.2674856559540503	0	0	7.87049504950495	16.39434189671731	AR
palmitoyltransferase activity (GO:0016409)	1/29	0.13789841450708185	0.28674114762583686	0	0	7.026166902404526	13.920508802784749	ZDHHC11B
transcription corepressor binding (GO:0001222)	1/29	0.13789841450708185	0.28674114762583686	0	0	7.026166902404526	13.920508802784749	ZBTB16
DNA-binding transcription repressor activity, RNA polymerase II-specific (GO:0001227)	3/256	0.14271876150455692	0.2921274649546399	0	0	2.3529764043598034	4.580961026769939	ZBTB16;FOXP2;TBX18
basal RNA polymerase II transcription machinery binding (GO:0001099)	1/33	0.15537763015398814	0.30956530610373706	0	0	6.146658415841584	11.444443644451095	AR
sequence-specific double-stranded DNA binding (GO:1990837)	6/712	0.1562037409651199	0.30956530610373706	0	0	1.6990084985835694	3.15436914076649	AR;KLF11;ZNF385D;SOX6;MEOX2;TBX18
catalytic activity, acting on a tRNA (GO:0140101)	1/35	0.16398517794435913	0.30956530610373706	0	0	5.784507862550961	10.458270092263708	TRMT9B
G protein-coupled receptor binding (GO:0001664)	2/143	0.1654547587377764	0.30956530610373706	0	0	2.8024113475177304	5.041699104175877	CXCL12;CCL21
steroid hydroxylase activity (GO:0008395)	1/36	0.1682563218331979	0.30956530610373706	0	0	5.618953323903819	10.014473606609219	CYP3A5
phosphoric diester hydrolase activity (GO:0008081)	1/36	0.1682563218331979	0.30956530610373706	0	0	5.618953323903819	10.014473606609219	PLCB4
hydrolase activity, hydrolyzing O-glycosyl compounds (GO:0004553)	1/37	0.1725058575997924	0.30956530610373706	0	0	5.462596259625963	9.599551979063234	CHI3L1
ion channel inhibitor activity (GO:0008200)	1/37	0.1725058575997924	0.30956530610373706	0	0	5.462596259625963	9.599551979063234	SCN3B
sodium channel regulator activity (GO:0017080)	1/37	0.1725058575997924	0.30956530610373706	0	0	5.462596259625963	9.599551979063234	SCN3B
sodium channel activity (GO:0005272)	1/38	0.1767338934779614	0.31286675737314784	0	0	5.314690928552315	9.210944549858391	SCN9A
CCR chemokine receptor binding (GO:0048020)	1/42	0.19343318424352546	0.3378632951453578	0	0	4.795218546244868	7.877695927794955	CCL21
copper ion binding (GO:0005507)	1/45	0.20573712788189055	0.3470646148833032	0	0	4.467596759675968	7.063967436961034	DCT
protein kinase C binding (GO:0005080)	1/45	0.20573712788189055	0.3470646148833032	0	0	4.467596759675968	7.063967436961034	CAVIN2
receptor ligand activity (GO:0048018)	3/307	0.2066491600068523	0.3470646148833032	0	0	1.9531499202551834	3.079595548137391	IL33;SEMA3A;IGF1
tRNA binding (GO:0000049)	1/49	0.2218537199073844	0.3671037816509335	0	0	4.0944719471947195	6.165198044044981	TRMT9B
cholesterol binding (GO:0015485)	1/50	0.2258320069783284	0.3671037816509335	0	0	4.010709234188725	5.967790506031058	APOD
actin binding (GO:0003779)	2/177	0.22824309579596574	0.3671037816509335	0	0	2.254057142857143	3.330017814577825	SYNPO2;KCNMA1
inorganic cation transmembrane transporter activity (GO:0022890)	1/51	0.22979015339982095	0.3671037816509335	0	0	3.9302970297029702	5.779850647330984	PIEZO2
DNA-binding transcription activator activity, RNA polymerase II-specific (GO:0001228)	3/333	0.24143172001812493	0.3810548834021008	0	0	1.7968778696051424	2.553666368062514	AR;ZBTB16;MEOX2
RNA polymerase II-specific DNA-binding transcription factor binding (GO:0061629)	2/190	0.2527415333861539	0.39377950103212034	0	0	2.0968085106382977	2.883925095288857	AR;ZFPM2
calcium ion binding (GO:0005509)	3/348	0.2619344189327656	0.39377950103212034	0	0	1.717435221783048	2.3007811858210863	GJB2;CDH23;TTN
sterol binding (GO:0032934)	1/60	0.264523634281119	0.39377950103212034	0	0	3.3292498741399563	4.427318638915545	APOD
transmembrane receptor protein kinase activity (GO:0019199)	1/60	0.264523634281119	0.39377950103212034	0	0	3.3292498741399563	4.427318638915545	NTRK2
transmembrane receptor protein tyrosine kinase activity (GO:0004714)	1/60	0.264523634281119	0.39377950103212034	0	0	3.3292498741399563	4.427318638915545	NTRK2
metal ion binding (GO:0046872)	4/517	0.27072174614055083	0.3984780757799119	0	0	1.542347933325377	2.01533013837043	GJB2;CDH23;TPPP;TTN
PDZ domain binding (GO:0030165)	1/63	0.27575318948424205	0.4013740869159523	0	0	3.1676780581283936	4.080758262825172	TGFBR3
DNA-binding transcription factor binding (GO:0140297)	2/208	0.2867548754829732	0.412800974596368	0	0	1.9118446601941748	2.388137780086249	AR;ZFPM2
sequence-specific DNA binding (GO:0043565)	5/707	0.29304397830325296	0.4172691430187624	0	0	1.4095221311716157	1.7300933925575908	KLF11;ZNF385D;MEOX2;FOXP2;TBX18
transcription cis-regulatory region binding (GO:0000976)	4/549	0.3072682973443059	0.430194212992084	0	0	1.4493914997191537	1.7103312204761243	AR;KLF11;SOX6;TBX18
phospholipase activity (GO:0004620)	1/73	0.3119729025515113	0.430194212992084	0	0	2.7263476347634765	3.1757559046009254	PLCB4
ATPase binding (GO:0051117)	1/73	0.3119729025515113	0.430194212992084	0	0	2.7263476347634765	3.1757559046009254	AR
hormone activity (GO:0005179)	1/78	0.3294042210966763	0.4494995100381728	0	0	2.548669152629549	2.830219733780442	IGF1
amyloid-beta binding (GO:0001540)	1/80	0.3362536600102222	0.45391343565433295	0	0	2.4838952249655346	2.707171233721936	APBA2
G protein-coupled peptide receptor activity (GO:0008528)	1/82	0.3430338177845722	0.45391343565433295	0	0	2.4223200097787556	2.5917037463214982	EDNRB
voltage-gated potassium channel activity (GO:0005249)	1/82	0.3430338177845722	0.45391343565433295	0	0	2.4223200097787556	2.5917037463214982	KCNMA1
ion channel activity (GO:0005216)	1/84	0.34974538840420183	0.4581664588095044	0	0	2.363712274841942	2.4831975779757074	PIEZO2
oxidoreductase activity, acting on the CH-OH group of donors, NAD or NADP as acceptor (GO:0016616)	1/87	0.3596856443424082	0.4606078875805262	0	0	2.2809118121114436	2.332288983822041	ADH1B
cytokine receptor activity (GO:0004896)	1/88	0.36296550931100985	0.4606078875805262	0	0	2.2545806304768408	2.284899024377763	LEPR
RNA polymerase II cis-regulatory region sequence-specific DNA binding (GO:0000978)	7/1149	0.37039876034797237	0.4606078875805262	0	0	1.210176053092451	1.2019167503919688	AR;KLF11;ZBTB16;SOX6;MEOX2;FOXP2;TBX18
cis-regulatory region sequence-specific DNA binding (GO:0000987)	7/1149	0.37039876034797237	0.4606078875805262	0	0	1.210176053092451	1.2019167503919688	AR;KLF11;ZBTB16;SOX6;MEOX2;FOXP2;TBX18
potassium channel activity (GO:0005267)	1/91	0.37270561895828835	0.4606078875805262	0	0	2.179097909790979	2.1506964111098914	KCNMA1
heme binding (GO:0020037)	1/91	0.37270561895828835	0.4606078875805262	0	0	2.179097909790979	2.1506964111098914	PTGIS
voltage-gated cation channel activity (GO:0022843)	1/97	0.3917455904459541	0.47692164068778453	0	0	2.042285478547855	1.9139128332862996	KCNMA1
cation channel activity (GO:0005261)	1/98	0.3948628007367752	0.47692164068778453	0	0	2.021128917015413	1.8780671757208598	PIEZO2
transition metal ion binding (GO:0046914)	3/445	0.3968279300379276	0.47692164068778453	0	0	1.3338818044700398	1.2328436162932415	DCT;ADH1B;ZFPM2
growth factor receptor binding (GO:0070851)	1/105	0.4162447522844623	0.4957096595387687	0	0	1.8844249809596345	1.651664283870883	PDGFD
double-stranded DNA binding (GO:0003690)	4/651	0.4254203749494515	0.5020726947601635	0	0	1.2144591994448475	1.0379709298251651	KLF11;ZNF385D;MEOX2;TBX18
tubulin binding (GO:0015631)	2/307	0.46581269023570465	0.5448344859006903	0	0	1.2847868852459017	0.9815407925228615	STMN2;TPPP
serine-type peptidase activity (GO:0008236)	1/125	0.47330023381689423	0.5486931914160456	0	0	1.5788885340146919	1.1810486451978301	CFD
protein kinase binding (GO:0019901)	3/506	0.47892594349725176	0.5503447245450875	0	0	1.168443882161576	0.8602192525773129	CAVIN2;CSPG4;TTN
zinc ion binding (GO:0008270)	2/336	0.5133877016207774	0.5848155557593204	0	0	1.1714970059880239	0.7810651295239203	ADH1B;ZFPM2
organic anion transmembrane transporter activity (GO:0008514)	1/144	0.5223749571830109	0.5899234430256416	0	0	1.3677906252163679	0.8882017061384131	SLC52A1
magnesium ion binding (GO:0000287)	1/146	0.5272695705697074	0.5903616559370228	0	0	1.3487879822465005	0.8632827679608869	TPPP
RNA polymerase II transcription regulatory region sequence-specific DNA binding (GO:0000977)	7/1359	0.5452315304338131	0.6052994109053349	0	0	1.010759887885394	0.6130711015345256	AR;KLF11;ZBTB16;SOX6;MEOX2;FOXP2;TBX18
DNA binding (GO:0003677)	4/811	0.5976352317621895	0.6579009694188809	0	0	0.9655817717421541	0.4970570586433992	ZBTB16;SOX6;MEOX2;FOXP2
protein heterodimerization activity (GO:0046982)	1/188	0.6193157277517105	0.6760863361289505	0	0	1.0436278922009847	0.5000439469025831	TENM1
GTPase activity (GO:0003924)	1/216	0.670576339913013	0.7259958721372289	0	0	0.9064241307851716	0.3622231513311628	TPPP
kinase binding (GO:0019900)	2/461	0.6850506215673325	0.7355871428304964	0	0	0.8470152505446623	0.3203941429290349	CSPG4;TTN
microtubule binding (GO:0008017)	1/232	0.6967343153054589	0.7420503683334562	0	0	0.842955724143843	0.30460299848282196	TPPP
nucleoside-triphosphatase activity (GO:0017111)	1/278	0.7610221641837169	0.7975512280645354	0	0	0.7013260892876291	0.19152710295911843	TPPP
ATP binding (GO:0005524)	1/278	0.7610221641837169	0.7975512280645354	0	0	0.7013260892876291	0.19152710295911843	PDK4
G protein-coupled receptor activity (GO:0004930)	1/283	0.7671389809107526	0.7975810039627667	0	0	0.6887156800786461	0.1825697755292771	P2RY14
adenyl ribonucleotide binding (GO:0032559)	1/306	0.7933382483978615	0.8183252798434634	0	0	0.6360331115078721	0.1472452306259372	PDK4
cadherin binding (GO:0045296)	1/322	0.8098203571774681	0.828800521798815	0	0	0.6038370192159402	0.12737509402478914	CDH23
protein serine/threonine kinase activity (GO:0004674)	1/344	0.8303773289230719	0.8432513960381584	0	0	0.5644718990849522	0.10492125281640455	TTN
purine ribonucleoside triphosphate binding (GO:0035639)	1/460	0.9074001742308822	0.9143801755711197	0	0	0.4193144804676546	0.04074550917942182	PDK4
RNA binding (GO:0003723)	3/1406	0.9777120050753462	0.9777120050753462	0	0	0.39946867102961187	0.00900407403872476	TRMT9B;KCTD12;DCN
