# Supplementary material for: In vivo tumor immune microenvironment phenotypes correlate with inflammation and vasculature to predict immunotherapy response
Source: Nat Commun. 2022 Sep 9;13:5312. doi: 10.1038/s41467-022-32738-7 (PMC9463451; doi:10.1038/s41467-022-32738-7)
Supplement: Supplementary file 8 — Source Data [file 41467_2022_32738_MOESM8_ESM.zip › source data/Figure 3_S3/enrichr_module2_module5/module2_enrichr/OMIM_Disease_table.txt]

Term	Overlap	P-value	Adjusted P-value	Old P-value	Old Adjusted P-value	Odds Ratio	Combined Score	Genes
immunodeficiency	4/28	7.742522346639293E-4	0.015485044693278585	0	0	11.040965207631874	79.09320026964419	PTPRC;RAC2;IL2RG;IL7R
systemic lupus erythematosus	3/28	0.00836977649822375	0.0836977649822375	0	0	7.92241610738255	37.89393108377115	CD4;PTPN22;FCGR2B
malaria	2/14	0.01823201183993505	0.12154674559956702	0	0	10.973801560758082	43.94542606411267	FCGR2B;ICAM1
blood	2/36	0.10188999799295073	0.4063548608460249	0	0	3.8687782805429864	8.835753761916244	ATP1B1;SELE
gastric cancer	1/11	0.1536734435981435	0.4063548608460249	0	0	6.563	12.292009558497487	IRF1
rheumatoid arthritis	1/13	0.17897057735862631	0.4063548608460249	0	0	5.4686111111111115	9.408930578097754	PTPN22
cdeficiency	1/13	0.17897057735862631	0.4063548608460249	0	0	5.4686111111111115	9.408930578097754	C3
glaucoma	1/16	0.2155100985643122	0.4063548608460249	0	0	4.3742222222222225	6.713326661331963	CYP1B1
epilepsy	2/58	0.21718036179512168	0.4063548608460249	0	0	2.3462732919254656	3.582822924985194	PRICKLE1;CLCN2
ataxia	2/60	0.22827454959299762	0.4063548608460249	0	0	2.2651366624380116	3.346073943280736	SLC1A3;CP
macular degeneration	1/18	0.23896472558847295	0.4063548608460249	0	0	3.85921568627451	5.524233114832815	C3
lung cancer	1/21	0.2728425815174813	0.4063548608460249	0	0	3.2798333333333334	4.260045223933251	IRF1
asthma	1/23	0.29458848375157615	0.4063548608460249	0	0	2.9813636363636364	3.6437506866763365	ALOX5
leukemia	2/78	0.32850640223971905	0.4063548608460249	0	0	1.7270726984685796	1.9225755178476194	IRF1;IKZF1
diabetes mellitus, type 1	1/27	0.33615487687163836	0.4063548608460249	0	0	2.5221794871794874	2.7496379115052507	PTPN22
hypertension	1/29	0.35601331801808295	0.4063548608460249	0	0	2.3417857142857144	2.4185661672276852	CPS1
prostate cancer	1/30	0.3657193747614224	0.4063548608460249	0	0	2.260919540229885	2.2742340395516982	EPHB2
schizophrenia	1/30	0.3657193747614224	0.4063548608460249	0	0	2.260919540229885	2.2742340395516982	APOL1
anemia	1/61	0.6040341782771416	0.6358254508180438	0	0	1.0910555555555554	0.5500278321579731	IRF1
diabetes	1/75	0.6800058755543797	0.6800058755543797	0	0	0.884009009009009	0.34092146920902155	PTPN22
