# Supplementary material for: In vivo tumor immune microenvironment phenotypes correlate with inflammation and vasculature to predict immunotherapy response
Source: Nat Commun. 2022 Sep 9;13:5312. doi: 10.1038/s41467-022-32738-7 (PMC9463451; doi:10.1038/s41467-022-32738-7)
Supplement: Supplementary file 8 — Source Data [file 41467_2022_32738_MOESM8_ESM.zip › source data/Figure 3_S3/enrichr_module2_module5/module2_enrichr/GO_Biological_Process_2021_table.txt]

Term	Overlap	P-value	Adjusted P-value	Old P-value	Old Adjusted P-value	Odds Ratio	Combined Score	Genes
cytokine-mediated signaling pathway (GO:0019221)	44/621	9.444804085844742E-18	2.085412742154519E-14	0	0	5.673839597003149	222.42056571155706	CSF1R;IFITM1;CIITA;CXCL9;CSF1;ITGB2;IFI6;F13A1;SLA;CSF2RB;IFI30;SAMHD1;IL2RG;IFIT3;ICAM1;SOCS3;INPP5D;ALOX5;ITGAX;S1PR1;JAK3;IL6R;EGR1;FCER1G;CCL22;VCAM1;IL15;IL10RA;MX2;MX1;FOS;TNFRSF1B;F3;PRLR;PSMB9;CD4;IFI27;OAS2;IRF4;IRF1;IRF8;LCP1;IL7R;BIRC3
cellular response to cytokine stimulus (GO:0071345)	37/482	3.7356591178244913E-16	4.1241676660782383E-13	0	0	6.063993871297242	215.41390555464451	RIPOR2;CSF1R;CSF1;ITGB2;CXCR4;F13A1;SLA;CSF2RB;IL2RG;ICAM1;SOCS3;INPP5D;ALOX5;ITGAX;S1PR1;HAS2;LGALS9;JAK3;IL6R;GBP4;GBP5;EGR1;CCL22;VCAM1;DUSP1;IL10RA;FOS;TNFRSF1B;F3;PRLR;SFRP1;CD4;IRF4;IRF1;HCLS1;IRF8;MNDA
regulation of immune response (GO:0050776)	21/179	3.702463770633794E-13	2.7250133351864726E-10	0	0	9.275791139240507	265.515882717597	LYN;CD96;IFITM1;VCAM1;IL15;ITGB2;PTPN22;ITGAL;SAMHD1;ICAM1;C3;SPN;TYROBP;FCGR2A;JAML;IRF4;IRF1;FCER1A;FCGR2B;LAIR1;BIRC3
cellular response to type I interferon (GO:0071357)	12/65	2.144849504852868E-10	9.471655413430266E-8	0	0	15.391525755696286	342.65817548065814	EGR1;IFITM1;IFI27;IRF4;OAS2;IRF1;MX2;MX1;IFI6;IRF8;SAMHD1;IFIT3
type I interferon signaling pathway (GO:0060337)	12/65	2.144849504852868E-10	9.471655413430266E-8	0	0	15.391525755696286	342.65817548065814	EGR1;IFITM1;IFI27;IRF4;OAS2;IRF1;MX2;MX1;IFI6;IRF8;SAMHD1;IFIT3
inflammatory response (GO:0006954)	20/230	3.326010992709608E-10	1.2239720453171358E-7	0	0	6.6053211320115235	144.15503860704686	PTGFR;CD96;CSF1R;CIITA;CXCL9;CCL22;ITGB2;LY75;CXCR4;CYBB;FPR3;FOS;LYZ;ITGAL;SELE;PIK3CG;ADGRE5;LGALS9;FCGR2B;APOL3
neutrophil degranulation (GO:0043312)	28/481	1.1288752324992222E-9	3.3073482667801714E-7	0	0	4.357502688628516	89.7734624236582	ITGB2;ITGAL;CTSS;C3;GLIPR1;ADGRE5;ANPEP;ALOX5;COTL1;ITGAX;NCKAP1L;ENPP4;LAIR1;CD53;ATP8B4;FCER1G;CD93;CYBB;ADA2;LYZ;TNFRSF1B;NFASC;TYROBP;PTPRC;FCGR2A;MNDA;CD68;DOCK2
regulation of B cell proliferation (GO:0030888)	10/46	1.2967836155738196E-9	3.3073482667801714E-7	0	0	18.769568537609775	384.0887905240058	LYN;CD74;PTPRC;TYROBP;GPR183;NCKAP1L;MNDA;EPHB2;FCGR2B;IKZF3
neutrophil activation involved in immune response (GO:0002283)	28/485	1.3580000337736778E-9	3.3073482667801714E-7	0	0	4.318464904898165	88.17118959755969	ITGB2;ITGAL;CTSS;C3;GLIPR1;ADGRE5;ANPEP;ALOX5;COTL1;ITGAX;NCKAP1L;ENPP4;LAIR1;CD53;ATP8B4;FCER1G;CD93;CYBB;ADA2;LYZ;TNFRSF1B;NFASC;TYROBP;PTPRC;FCGR2A;MNDA;CD68;DOCK2
neutrophil mediated immunity (GO:0002446)	28/488	1.5578048054795988E-9	3.3073482667801714E-7	0	0	4.289632107023412	86.99368843840006	ITGB2;ITGAL;CTSS;C3;GLIPR1;ADGRE5;ANPEP;ALOX5;COTL1;ITGAX;NCKAP1L;ENPP4;LAIR1;CD53;ATP8B4;FCER1G;CD93;CYBB;ADA2;LYZ;TNFRSF1B;NFASC;TYROBP;PTPRC;FCGR2A;MNDA;CD68;DOCK2
positive regulation of cytokine production (GO:0001819)	23/335	1.6476825604430202E-9	3.3073482667801714E-7	0	0	5.140898819406013	103.96900330206178	GBP5;EGR1;ITK;CD74;CSF1R;FCER1G;IL15;SERPINE1;LAPTM5;PTPN22;F3;RASGRP1;PIK3CG;C3;CD4;TYROBP;PTPRC;CLEC7A;IRF4;IRF1;CYP1B1;LGALS9;IL6R
negative regulation of B cell activation (GO:0050869)	7/22	2.2919004685751243E-8	4.217096862178229E-6	0	0	31.244444444444444	549.6303759221976	LYN;SFRP1;TYROBP;LAPTM5;MNDA;FCGR2B;SAMSN1
defense response to symbiont (GO:0140546)	13/124	4.835568834440398E-8	8.213027681880306E-6	0	0	7.96559059059059	134.17784022284576	IFITM1;MX2;MX1;IFI6;NLRC5;SAMHD1;RNASE1;IFI44L;IFIT3;PTPRC;IFI27;OAS2;IRF1
positive regulation of phagocytosis (GO:0050766)	9/53	8.716016999640559E-8	1.3746403953718825E-5	0	0	13.768290784557907	223.81070386106208	C3;FCER1G;PTPRC;IL15;CLEC7A;NCKAP1L;DOCK2;IL2RG;FCGR2B
defense response to virus (GO:0051607)	13/133	1.1152160275563477E-7	1.6415979925629435E-5	0	0	7.36478587962963	117.90320710780969	IFITM1;MX2;MX1;IFI6;NLRC5;SAMHD1;RNASE1;IFI44L;IFIT3;PTPRC;IFI27;OAS2;IRF1
T cell activation (GO:0042110)	11/92	1.3620225864847538E-7	1.8795911693489602E-5	0	0	9.186802894848872	145.23531402930118	ITK;CD74;CD4;PTPRC;JAML;IRF4;CLEC7A;PTPN22;LCP1;RASGRP1;PIK3CG
cellular response to interferon-gamma (GO:0071346)	12/121	2.9444276551097284E-7	3.824291919107223E-5	0	0	7.462620234278277	112.22423529013817	GBP5;CIITA;VCAM1;CCL22;IRF4;OAS2;IRF1;IRF8;LGALS9;IFI30;GBP4;ICAM1
response to cytokine (GO:0034097)	13/150	4.551224833206671E-7	5.5828357954001836E-5	0	0	6.445306163828062	94.11886754971664	CSF1R;CD74;IFITM1;CIITA;MX2;MX1;CXCR4;SELE;LAMP3;HCLS1;LGALS9;IL6R;JAK3
regulation of cell adhesion (GO:0030155)	12/133	8.220344549696338E-7	9.100506289916762E-5	0	0	6.7184077325631275	94.13485927077947	LYN;SPN;RIPOR2;DUSP1;ARHGDIB;CHRD;RAC2;CXCR4;EPHB2;CYTIP;PLXNA4;PIK3CG
innate immune response (GO:0045087)	18/302	8.243212219127501E-7	9.100506289916762E-5	0	0	4.348156074254716	60.912038132215265	LYN;CD74;IFITM1;CIITA;FCER1G;NCF2;MX1;IFI6;NLRC5;SLA;CYBB;PIK3CG;JCHAIN;C3;TYROBP;IFI27;CLEC7A;APOL1
negative regulation of cell adhesion (GO:0007162)	9/73	1.4674844156628256E-6	1.5429550427540565E-4	0	0	9.456068065068493	127.01353656455653	SPN;RIPOR2;PTPRC;DUSP1;SERPINE1;ARHGDIB;CYP1B1;EPHB2;PLXNA4
positive regulation of lymphocyte proliferation (GO:0050671)	9/75	1.8492270020251856E-6	1.8559514638507316E-4	0	0	9.168586550435865	121.03215328549891	CD74;VCAM1;PTPRC;IL15;CD209;GPR183;NCKAP1L;EPHB2;JAK3
leukocyte cell-cell adhesion (GO:0007159)	6/28	3.1511315484059404E-6	3.0250862864697025E-4	0	0	18.191371340523883	230.44372516005674	VCAM1;CD209;ITGB2;ITGAL;SELE;ICAM1
extracellular matrix organization (GO:0030198)	17/300	3.311114358729775E-6	3.046225210031393E-4	0	0	4.106803364355746	51.82057200733217	VCAM1;VWF;SERPINE1;PAPLN;ITGB2;ITGAL;CTSS;ICAM1;ADAMTS5;SPOCK2;ADAMTS17;ITGAX;ITGA8;CYP1B1;HAS2;LCP1;TPSAB1
regulation of defense response (GO:0031347)	9/83	4.356684434873745E-6	3.7076755301557136E-4	0	0	8.174055905220289	100.89890507555926	AKNA;IRF1;ALOX5;PTPN22;SAMHD1;FCGR2B;PIK3AP1;SELE;BIRC3
regulation of response to external stimulus (GO:0032101)	11/130	4.440899933949153E-6	3.7076755301557136E-4	0	0	6.241089539263982	76.91926612272738	AKNA;IRF1;ALOX5;CXCR4;PTPN22;EPHB2;SAMHD1;FCGR2B;PIK3AP1;SELE;BIRC3
negative regulation of T cell activation (GO:0050868)	7/45	4.533842360244759E-6	3.7076755301557136E-4	0	0	12.318922305764412	151.57129046005215	SPN;RIPOR2;LAPTM5;PTPN22;NCKAP1L;FCGR2B;JAK3
negative regulation of leukocyte degranulation (GO:0043301)	4/9	5.9702558704584986E-6	4.707973200704416E-4	0	0	53.04781144781145	638.0973114769946	CD84;NCKAP1L;LGALS9;FCGR2B
regulation of interleukin-10 production (GO:0032653)	7/48	7.077800498406716E-6	5.388890862235182E-4	0	0	11.415795586527294	135.37475264449776	TYROBP;CLEC7A;IRF4;LGALS9;FCGR2B;JAK3;VSIR
interferon-gamma-mediated signaling pathway (GO:0060333)	8/68	8.100162835775314E-6	5.80629347693943E-4	0	0	8.936973833902162	104.7737423154188	CIITA;VCAM1;IRF4;OAS2;IRF1;IRF8;IFI30;ICAM1
cellular defense response (GO:0006968)	7/49	8.151951892442135E-6	5.80629347693943E-4	0	0	11.143424036281179	130.57032054001064	SPN;ITK;CXCL9;TYROBP;NCF2;MNDA;LSP1
cortical actin cytoskeleton organization (GO:0030866)	5/20	9.619023748540117E-6	6.637126386492681E-4	0	0	22.166666666666668	256.0641857872732	FHOD3;FMNL1;PLEK;NCKAP1L;LCP1
regulation of peptidyl-tyrosine phosphorylation (GO:0050730)	9/92	1.023184850841565E-5	6.846036820176289E-4	0	0	7.284370358144908	83.69745401834565	CD74;FGF7;SFRP1;PTPRC;IL15;ITGB2;HCLS1;IL6R;SAMSN1
myeloid leukocyte differentiation (GO:0002573)	8/71	1.121224361923584E-5	7.281362915080216E-4	0	0	8.510103472560811	97.0024501442998	CSF1R;CD4;TYROBP;CSF1;IL15;CAMK4;GPR183;LGALS9
regulation of cell migration (GO:0030334)	19/408	1.4934840642750665E-5	9.369182001825577E-4	0	0	3.3445459352039233	37.16397159862381	CD74;CSF1R;IFITM1;CSF1;SEMA3C;SERPINE1;CHRD;PODN;F3;VSIR;SFRP1;FGF7;CLEC7A;ITGAX;CYP1B1;HAS2;EPHB2;PLXNA4;ENG
Fc receptor mediated stimulatory signaling pathway (GO:0002431)	8/74	1.5275840220367788E-5	9.369182001825577E-4	0	0	8.122039507705036	90.06722953763146	LYN;FCER1G;FCGR2A;NR4A3;ELMO1;NCKAP1L;FCGR2B;MYO1G
negative regulation of lymphocyte activation (GO:0051250)	5/22	1.593963870467499E-5	9.512087097276319E-4	0	0	19.55683624801272	216.03853330994198	LAPTM5;PTPN22;FCGR2B;SAMSN1;JAK3
regulation of p38MAPK cascade (GO:1900744)	6/37	1.7352861421027228E-5	9.873597835629213E-4	0	0	12.904100601421542	141.45156530931814	GADD45B;DUSP1;GADD45A;PTPN22;LGALS9;RASGRP1
regulation of cytokine production (GO:0001817)	11/150	1.743977878575812E-5	9.873597835629213E-4	0	0	5.33763334160258	58.48315053890274	LYN;SRGN;ITK;PTPRC;IL15;ALOX5;IRF8;LGALS9;TNFRSF1B;FCGR2B;PIK3CG
regulation of tumor necrosis factor production (GO:0032680)	10/124	1.8475587442735408E-5	0.001002822630247679	0	0	5.903719780551034	64.34499785304365	SPN;TYROBP;PTPRC;CLEC7A;OAS2;PTPN22;LGALS9;EPHB2;RASGRP1;VSIR
regulation of T cell proliferation (GO:0042129)	8/76	1.8621253550794764E-5	0.001002822630247679	0	0	7.882352941176471	85.84833725800293	SPN;VCAM1;PTPRC;IL15;CD209;NCKAP1L;TNFRSF1B;JAK3
positive regulation of tumor necrosis factor production (GO:0032760)	8/77	2.0512006031361303E-5	0.0010783454599344227	0	0	7.767720235445418	83.84865750444875	SPN;TYROBP;PTPRC;OAS2;CLEC7A;LGALS9;EPHB2;RASGRP1
negative regulation of cytokine production (GO:0001818)	12/182	2.1214751667763145E-5	0.0010893528298237447	0	0	4.7699572562589045	51.32862179644425	SRGN;CD84;TYROBP;PTPRC;NLRC5;LAPTM5;NCKAP1L;PTPN22;LGALS9;FCGR2B;JAK3;VSIR
negative regulation of B cell proliferation (GO:0030889)	4/12	2.263097155552505E-5	0.001135663299877257	0	0	33.14983164983165	354.57693648204094	LYN;TYROBP;MNDA;FCGR2B
antigen receptor-mediated signaling pathway (GO:0050851)	12/185	2.4954527416112193E-5	0.0012201062701813377	0	0	4.686521191271476	49.66988532381751	ITK;CD4;FYB1;PTPRC;THEMIS2;PRKCB;INPP5D;NCKAP1L;PTPN22;LCP2;MNDA;PSMB9
regulation of phagocytosis (GO:0050764)	7/58	2.541888062877787E-5	0.0012201062701813377	0	0	9.172735760971054	97.04771247110668	FCER1G;PTPRC;IL15;CLEC7A;DOCK2;IL2RG;FCGR2B
response to interferon-gamma (GO:0034341)	8/80	2.7177452616875773E-5	0.001276762029320462	0	0	7.442927569207432	78.24841209476598	GBP5;CD74;CIITA;IFITM1;CCL22;IRF8;LGALS9;GBP4
positive regulation of tumor necrosis factor superfamily cytokine production (GO:1903557)	8/81	2.976678098865323E-5	0.0013528084728509678	0	0	7.340595633269437	76.50455034317521	SPN;TYROBP;PTPRC;OAS2;CLEC7A;LGALS9;EPHB2;RASGRP1
positive regulation of intracellular signal transduction (GO:1902533)	22/546	3.002156484134847E-5	0.0013528084728509678	0	0	2.885509863470957	30.048529951215738	LYN;CD74;VWF;PRKCB;LAPTM5;F3;PIK3CG;FGF7;CD4;PTPRC;CLEC7A;RAC2;HCLS1;ROR1;S100A4;LGALS9;PIM2;PIK3AP1;APOL3;ENG;BOK;BIRC3
cortical cytoskeleton organization (GO:0030865)	6/41	3.190911611955132E-5	0.0013716058446467624	0	0	11.427021791767555	118.29960082630072	FHOD3;FMNL1;PLEK;RAC2;NCKAP1L;LCP1
cellular response to interleukin-15 (GO:0071350)	4/13	3.230231155870999E-5	0.0013716058446467624	0	0	29.46502057613169	304.67926682090604	CD4;IL15;IL2RG;JAK3
interleukin-15-mediated signaling pathway (GO:0035723)	4/13	3.230231155870999E-5	0.0013716058446467624	0	0	29.46502057613169	304.67926682090604	CD4;IL15;IL2RG;JAK3
heterophilic cell-cell adhesion via plasma membrane cell adhesion molecules (GO:0007157)	6/42	3.6760427612741454E-5	0.0015314532862062853	0	0	11.109039548022599	113.43538739669263	VCAM1;JAML;CD209;ITGAL;SELE;ICAM1
positive regulation of transmembrane transport (GO:0034764)	4/14	4.468826324085337E-5	0.0018272534302926709	0	0	26.517171717171717	265.59067941969613	C3;NR4A3;CA2;ACSL5
regulation of neuron death (GO:1901214)	8/86	4.6019960889205065E-5	0.001847492248061178	0	0	6.868294390478691	68.5897777113679	EGR1;TYROBP;CSF1;ITGB2;FOS;TNFRSF1B;FCGR2B;PPARGC1A
regulation of B cell activation (GO:0050864)	5/28	5.524480191716292E-5	0.0021400091690016794	0	0	14.450646298472385	141.6703257461772	THEMIS2;LAPTM5;FCGR2B;IKZF3;SAMSN1
T cell activation involved in immune response (GO:0002286)	5/28	5.524480191716292E-5	0.0021400091690016794	0	0	14.450646298472385	141.6703257461772	CD74;FCER1G;LCP1;ITGAL;ICAM1
positive regulation of kinase activity (GO:0033674)	9/114	5.722159944798785E-5	0.0021783670962268477	0	0	5.751663405088062	56.18557903345116	CSF1R;CD74;CD4;RASSF2;PTPRC;CSF1;ROR1;LCP2;EPHB2
regulation of lymphocyte activation (GO:0051249)	4/15	6.0217983522091144E-5	0.002216021793612954	0	0	24.10529537802265	234.24416049305668	CD4;THEMIS2;CLEC7A;IKZF3
macrophage differentiation (GO:0030225)	4/15	6.0217983522091144E-5	0.002216021793612954	0	0	24.10529537802265	234.24416049305668	CSF1R;CD4;CSF1;IL15
positive regulation of ERK1 and ERK2 cascade (GO:0070374)	11/172	6.165485867148408E-5	0.0022317037368301124	0	0	4.6030841721996145	44.62210703347685	CSF1R;CD74;CD4;PTPRC;CCL22;GPR183;ROR1;PTPN22;LGALS9;RASGRP1;ICAM1
receptor-mediated endocytosis (GO:0006898)	10/143	6.293964865377331E-5	0.002241463616573088	0	0	5.0554220603054025	48.902787357000584	CD163;FCER1G;MX2;ITGB2;MRC1;STAB1;MX1;APOL1;FCGR2B;JCHAIN
regulation of response to biotic stimulus (GO:0002831)	5/29	6.593688817057151E-5	0.0023109309377876493	0	0	13.847832207207206	133.31048437395938	IRF1;PTPN22;SAMHD1;FCGR2B;BIRC3
regulation of ERK1 and ERK2 cascade (GO:0070372)	13/238	6.926297038670345E-5	0.002389572478341269	0	0	3.906820987654321	37.41796920874602	LYN;CD74;CSF1R;CCL22;PTPN22;RASGRP1;ICAM1;CD4;PTPRC;GPR183;ROR1;LGALS9;EPHB2
regulation of T cell activation (GO:0050863)	6/47	7.064664471814858E-5	0.002399812177502647	0	0	9.75179826374535	93.2059319113531	CD4;CD209;LAPTM5;PTPN22;TNFRSF1B;JAK3
positive regulation of B cell proliferation (GO:0030890)	5/30	7.815589691959145E-5	0.002538934119963625	0	0	13.293243243243243	125.71160980059744	CD74;PTPRC;GPR183;NCKAP1L;EPHB2
positive regulation of macromolecule metabolic process (GO:0010604)	17/384	7.857329566906567E-5	0.002538934119963625	0	0	3.153125839505699	29.8017016033474	EGR1;CD74;CSF1;LAPTM5;PTPN22;F3;SELE;VSIR;FGF7;TYROBP;CLEC7A;LAMP3;ITGAX;LGALS9;EPHB2;PPARGC1A;WNT3
peptidyl-tyrosine phosphorylation (GO:0018108)	7/69	7.921279267678768E-5	0.002538934119963625	0	0	7.5410906298003075	71.21332974735425	LYN;ITK;CSF1R;IL15;EPHB2;JAK3;PRLR
positive regulation of myeloid leukocyte cytokine production involved in immune response (GO:0061081)	4/16	7.934169124886328E-5	0.002538934119963625	0	0	22.095398428731762	208.61915799768317	CD74;NR4A3;CAMK4;LAPTM5
neutrophil chemotaxis (GO:0030593)	7/70	8.689436070161113E-5	0.0027408964061308196	0	0	7.421012849584278	69.39253624212019	CXCL9;FCER1G;CCL22;JAML;ITGB2;NCKAP1L;PIK3CG
negative regulation of interleukin-10 production (GO:0032693)	4/17	1.025288079725899E-4	0.0031885015211757534	0	0	20.394716394716394	187.33294975558073	TYROBP;FCGR2B;JAK3;VSIR
Fc-gamma receptor signaling pathway (GO:0038094)	7/72	1.0408064467090288E-4	0.003191806436574355	0	0	7.191941391941392	65.95258040212505	LYN;FCER1G;FCGR2A;ELMO1;NCKAP1L;FCGR2B;MYO1G
extracellular structure organization (GO:0043062)	12/216	1.1181519144339068E-4	0.0033820266124247483	0	0	3.9680439649908408	36.103895306382725	ADAMTS5;VCAM1;VWF;SPOCK2;SERPINE1;ADAMTS17;PAPLN;ITGB2;ITGAX;ITGA8;ITGAL;ICAM1
granulocyte chemotaxis (GO:0071621)	7/73	1.1365564087350804E-4	0.003391238581739267	0	0	7.082611832611833	64.32667016112774	CXCL9;FCER1G;CCL22;JAML;ITGB2;NCKAP1L;PIK3CG
external encapsulating structure organization (GO:0045229)	12/217	1.1679757119124213E-4	0.0034385204958701683	0	0	3.948485104228205	35.75380223075416	ADAMTS5;VCAM1;VWF;SPOCK2;SERPINE1;ADAMTS17;PAPLN;ITGB2;ITGAX;ITGA8;ITGAL;ICAM1
dendritic cell migration (GO:0036336)	4/18	1.302661753966513E-4	0.003735424873711767	0	0	18.936988936988936	169.40899065407854	ALOX5;GPR183;CXCR4;PIK3CG
T cell migration (GO:0072678)	4/18	1.302661753966513E-4	0.003735424873711767	0	0	18.936988936988936	169.40899065407854	GPR183;S1PR1;PIK3CG;MYO1G
positive regulation of immune response (GO:0050778)	7/75	1.3495463430224263E-4	0.0037718966144221736	0	0	6.87359943977591	61.24770187012173	GBP5;CD74;PTPRC;IL15;ITGB2;LGALS9;FCGR2B
positive regulation of T cell activation (GO:0050870)	7/75	1.3495463430224263E-4	0.0037718966144221736	0	0	6.87359943977591	61.24770187012173	VCAM1;PTPRC;IL15;CD209;NCKAP1L;LGALS9;JAK3
positive regulation of chemokine production (GO:0032722)	6/53	1.4005347185911144E-4	0.003865475823311476	0	0	8.504291381175623	75.46271277654175	CSF1R;CD74;EGR1;CLEC7A;LGALS9;IL6R
B cell receptor signaling pathway (GO:0050853)	5/34	1.4527785635874783E-4	0.003911872034635551	0	0	11.457362534948741	101.24713617061342	ITK;PTPRC;PRKCB;NCKAP1L;MNDA
regulation of cell adhesion mediated by integrin (GO:0033628)	5/34	1.4527785635874783E-4	0.003911872034635551	0	0	11.457362534948741	101.24713617061342	LYN;SERPINE1;CYP1B1;NCKAP1L;PIK3CG
neutrophil migration (GO:1990266)	7/77	1.5938117146566618E-4	0.004235628399665535	0	0	6.676530612244898	58.380998563032016	CXCL9;FCER1G;CCL22;JAML;ITGB2;NCKAP1L;PIK3CG
regulation of lymphocyte proliferation (GO:0050670)	4/19	1.6305634690741416E-4	0.004235628399665535	0	0	17.673625140291808	154.13901463713293	CD209;PTPN22;TNFRSF1B;IKZF3
positive regulation of neutrophil chemotaxis (GO:0090023)	4/19	1.6305634690741416E-4	0.004235628399665535	0	0	17.673625140291808	154.13901463713293	CD74;RIPOR2;RAC2;NCKAP1L
regulation of CD8-positive, alpha-beta T cell proliferation (GO:2000564)	3/8	1.7870427476800554E-4	0.0045353912492845545	0	0	39.65234899328859	342.190977500301	IRF1;PTPN22;VSIR
negative regulation of T cell mediated cytotoxicity (GO:0001915)	3/8	1.7870427476800554E-4	0.0045353912492845545	0	0	39.65234899328859	342.190977500301	PTPRC;NCKAP1L;FCGR2B
positive regulation of interleukin-1 beta production (GO:0032731)	6/56	1.907401825052216E-4	0.004711591863528525	0	0	7.992813559322034	68.45523787787097	GBP5;EGR1;TYROBP;CLEC7A;MNDA;LGALS9
positive regulation of cytokine-mediated signaling pathway (GO:0001961)	5/36	1.9204858139382572E-4	0.004711591863528525	0	0	10.717088055797733	91.71429094919738	CD74;CSF1;NLRC5;LAPTM5;CXCR4
positive regulation of myeloid leukocyte differentiation (GO:0002763)	5/36	1.9204858139382572E-4	0.004711591863528525	0	0	10.717088055797733	91.71429094919738	CD74;CD4;CSF1;HCLS1;EVI2B
positive regulation of peptidyl-tyrosine phosphorylation (GO:0050731)	9/134	1.982947271925873E-4	0.00481137096309047	0	0	4.826465753424658	41.14926990069518	LYN;CSF1R;SOCS3;CD74;FGF7;PTPRC;IL15;HCLS1;IL6R
regulation of interleukin-8 production (GO:0032677)	7/81	2.189706527899454E-4	0.00525529566695869	0	0	6.314350064350064	53.20833077125445	CD74;PTPRC;CLEC7A;SERPINE1;PTPN22;LGALS9;F3
regulation of cell population proliferation (GO:0042127)	25/764	2.440206531351281E-4	0.005793522603466267	0	0	2.3239395187386007	19.33112777808681	PTGFR;CSF1R;IFITM1;CXCL9;CSF1;IFIT3;FGF7;CLEC7A;ITGAX;CYP1B1;HAS2;PIM2;IL6R;BOK;LYN;IL15;PODN;SSTR2;PRLR;SFRP1;NR4A3;IRF1;HCLS1;IL7R;ENG
positive regulation of tyrosine phosphorylation of STAT protein (GO:0042531)	6/59	2.5490108892495646E-4	0.005987463876024509	0	0	7.539238887112248	62.38444977733001	LYN;CSF1R;SOCS3;IL15;HCLS1;IL6R
regulation of respiratory burst (GO:0060263)	3/9	2.650719984792888E-4	0.006096655965023642	0	0	33.04194630872483	272.1172487308964	CLEC7A;RAC2;JCHAIN
positive regulation of CD8-positive, alpha-beta T cell activation (GO:2001187)	3/9	2.650719984792888E-4	0.006096655965023642	0	0	33.04194630872483	272.1172487308964	NCKAP1L;PTPN22;RUNX3
positive regulation of I-kappaB kinase/NF-kappaB signaling (GO:0043123)	10/171	2.7472134898798967E-4	0.006119515844415739	0	0	4.170241830483874	34.19495400453343	CD74;CD4;PRKCB;CLEC7A;ROR1;S100A4;LGALS9;PIM2;APOL3;BIRC3
enzyme linked receptor protein signaling pathway (GO:0007167)	9/140	2.752598467646517E-4	0.006119515844415739	0	0	4.603994562375823	37.742603645396436	LYN;CSF1R;CD4;CSF1;SLA;ROR1;LCP2;EPHB2;JAK3
Fc-epsilon receptor signaling pathway (GO:0038095)	8/111	2.770474874057249E-4	0.006119515844415739	0	0	5.194605520394977	42.55068456783997	LYN;ITK;NR4A3;FCER1G;FCER1A;LCP2;FOS;PSMB9
positive regulation of MAPK cascade (GO:0043410)	13/274	2.7963633969770355E-4	0.006119515844415739	0	0	3.361723073648361	27.50568739215982	CD74;CSF1R;CCL22;LAPTM5;PTPN22;RASGRP1;PIK3CG;ICAM1;CD4;PTPRC;GPR183;ROR1;LGALS9
regulation of viral entry into host cell (GO:0046596)	5/39	2.826950254213792E-4	0.006119515844415739	0	0	9.769972178060414	79.83182892915931	CD74;CIITA;IFITM1;CD4;LGALS9
negative regulation of lymphocyte proliferation (GO:0050672)	5/39	2.826950254213792E-4	0.006119515844415739	0	0	9.769972178060414	79.83182892915931	SPN;LYN;TYROBP;MNDA;FCGR2B
B cell activation (GO:0042113)	7/85	2.9534648165418484E-4	0.0061859622385437435	0	0	5.989316239316239	48.67733747652764	VCAM1;PTPRC;PRKCB;GPR183;EPHB2;JAK3;RASGRP1
osteoclast differentiation (GO:0030316)	4/22	2.9697101326342246E-4	0.0061859622385437435	0	0	14.725776281331838	119.60092929004949	CSF1R;TYROBP;CSF1;GPR183
positive regulation of granulocyte chemotaxis (GO:0071624)	4/22	2.9697101326342246E-4	0.0061859622385437435	0	0	14.725776281331838	119.60092929004949	CD74;RIPOR2;RAC2;NCKAP1L
positive regulation of neutrophil migration (GO:1902624)	4/22	2.9697101326342246E-4	0.0061859622385437435	0	0	14.725776281331838	119.60092929004949	CD74;RIPOR2;RAC2;NCKAP1L
positive regulation of cell population proliferation (GO:0008284)	18/474	3.2701587827732196E-4	0.006748140740526419	0	0	2.6840710433327133	21.5410170723254	LYN;PTGFR;CD74;CSF1R;CSF1;IL15;CHRD;PRLR;SFRP1;FGF7;PTPRC;NR4A3;CLEC7A;ITGAX;HCLS1;HAS2;IL7R;IL6R
negative regulation of cell motility (GO:2000146)	8/114	3.321972391534992E-4	0.006784370876883411	0	0	5.046815635263056	40.4238913753542	CD74;IFITM1;SFRP1;SERPINE1;CHRD;CYP1B1;PODN;ENG
positive regulation of interleukin-1 production (GO:0032732)	6/62	3.3491685941136406E-4	0.006784370876883411	0	0	7.134261501210654	57.08570828395637	GBP5;EGR1;TYROBP;CLEC7A;MNDA;LGALS9
negative regulation of cell migration (GO:0030336)	9/144	3.3918521221195047E-4	0.006808372259672606	0	0	4.466666666666667	35.684040321446545	CD74;IFITM1;SFRP1;SERPINE1;ARHGDIB;CHRD;CYP1B1;PODN;ENG
defense response to bacterium (GO:0042742)	10/176	3.458719382082364E-4	0.006880047203277351	0	0	4.043597068687119	32.22521219787456	SPN;FCER1G;OAS2;SERPINE1;STAB1;LYZ;IL6R;MPEG1;GBP4;JCHAIN
regulation of B cell receptor signaling pathway (GO:0050855)	4/23	3.5525633694401054E-4	0.00700362492832478	0	0	13.95002658160553	110.80047092555061	LYN;PRKCB;PTPN22;FCGR2B
B cell homeostasis (GO:0001782)	3/10	3.744611778187578E-4	0.007066754535246301	0	0	28.320230105465004	223.44725059673567	LYN;DOCK11;NCKAP1L
immunoglobulin mediated immune response (GO:0016064)	3/10	3.744611778187578E-4	0.007066754535246301	0	0	28.320230105465004	223.44725059673567	CD74;FCER1G;FCGR2B
positive regulation by symbiont of entry into host (GO:0075294)	3/10	3.744611778187578E-4	0.007066754535246301	0	0	28.320230105465004	223.44725059673567	CD74;CD4;LGALS9
positive regulation of monocyte differentiation (GO:0045657)	3/10	3.744611778187578E-4	0.007066754535246301	0	0	28.320230105465004	223.44725059673567	CD74;CD4;CSF1
positive regulation of viral entry into host cell (GO:0046598)	3/10	3.744611778187578E-4	0.007066754535246301	0	0	28.320230105465004	223.44725059673567	CD74;CD4;LGALS9
regulation of innate immune response (GO:0045088)	6/64	3.983394455279833E-4	0.007403875680760385	0	0	6.887551139684395	53.91716941845482	GBP5;IRF1;PTPN22;SAMHD1;FCGR2B;BIRC3
positive regulation of gene expression (GO:0010628)	18/482	3.9903134330185043E-4	0.007403875680760385	0	0	2.636697331546241	20.636034118808393	EGR1;ITK;CD74;CSF1;IL15;PTPN22;F3;VSIR;PIK3CG;FGF7;TYROBP;CLEC7A;LAMP3;ITGAX;LGALS9;EPHB2;PPARGC1A;WNT3
regulation of chemokine production (GO:0032642)	5/42	4.025833288917446E-4	0.0074075332516081	0	0	8.976442658875092	70.174314018938	CSF1R;CD74;EGR1;LGALS9;IL6R
dendritic cell differentiation (GO:0097028)	4/24	4.212880194849019E-4	0.0076246225165792075	0	0	13.251851851851852	102.99596115133373	LYN;CAMK4;IRF8;LGALS9
positive regulation of viral life cycle (GO:1903902)	4/24	4.212880194849019E-4	0.0076246225165792075	0	0	13.251851851851852	102.99596115133373	CD74;CD4;CD209;LGALS9
positive regulation of transport (GO:0051050)	7/91	4.4863323063759966E-4	0.008053513603640814	0	0	5.559807256235827	42.86224911395349	FCER1G;IL15;CLEC7A;DOCK2;IL2RG;FCGR2B;BOK
positive regulation of T cell proliferation (GO:0042102)	6/66	4.707733235910875E-4	0.00838280240717033	0	0	6.6572881355932205	51.002375458530906	VCAM1;PTPRC;IL15;CD209;NCKAP1L;JAK3
regulation of neutrophil chemotaxis (GO:0090022)	4/25	4.956308783099151E-4	0.00875482383446634	0	0	12.620169953503288	96.03544359984225	RIPOR2;CD74;RAC2;NCKAP1L
B cell mediated immunity (GO:0019724)	3/11	5.09159535343269E-4	0.00892241471458681	0	0	24.778942953020135	187.8925089012867	CD74;FCER1G;FCGR2B
positive regulation of protein phosphorylation (GO:0001934)	15/371	5.363837607974041E-4	0.00932547514835172	0	0	2.8496994578455253	21.46011966112372	LYN;CD74;CSF1R;CSF1;IL15;RASGRP1;C3;FGF7;CD4;RASSF2;PTPRC;HCLS1;LCP2;IL6R;ENG
regulation of tyrosine phosphorylation of STAT protein (GO:0042509)	6/68	5.530755317389702E-4	0.009539471375952447	0	0	6.4418808091853474	48.31420901237295	LYN;CSF1R;SOCS3;IL15;HCLS1;IL6R
regulation of receptor signaling pathway via JAK-STAT (GO:0046425)	5/45	5.573332461493957E-4	0.009539471375952447	0	0	8.301942567567568	62.20103622886553	SOCS3;PTPRC;IL10RA;CYP1B1;JAK3
mononuclear cell differentiation (GO:1903131)	4/26	5.788553744449579E-4	0.009756585242553182	0	0	12.045913682277318	89.79575637136004	LYN;CSF1R;IRF8;IKZF1
positive regulation of interleukin-2 production (GO:0032743)	4/26	5.788553744449579E-4	0.009756585242553182	0	0	12.045913682277318	89.79575637136004	CD4;PTPRC;CLEC7A;IRF4
erythrocyte differentiation (GO:0030218)	5/46	6.176900839462701E-4	0.010332270495101246	0	0	8.099044166117336	59.84807888234818	LYN;HCLS1;NCKAP1L;IKZF1;JAK3
T cell receptor signaling pathway (GO:0050852)	9/158	6.666823474000239E-4	0.010819792910522333	0	0	4.044083846648892	29.5751813142332	ITK;CD4;FYB1;PTPRC;THEMIS2;INPP5D;PTPN22;LCP2;PSMB9
regulation of CD4-positive, alpha-beta T cell differentiation (GO:0043370)	3/12	6.713367883793295E-4	0.010819792910522333	0	0	22.024608501118568	160.91706739615563	IRF4;NCKAP1L;RUNX3
neurotransmitter uptake (GO:0001504)	3/12	6.713367883793295E-4	0.010819792910522333	0	0	22.024608501118568	160.91706739615563	SLC22A3;SLC1A3;SLC29A1
positive regulation of leukocyte proliferation (GO:0070665)	3/12	6.713367883793295E-4	0.010819792910522333	0	0	22.024608501118568	160.91706739615563	LYN;CSF1R;CSF1
positive regulation of myeloid leukocyte mediated immunity (GO:0002888)	3/12	6.713367883793295E-4	0.010819792910522333	0	0	22.024608501118568	160.91706739615563	TYROBP;CAMK4;ITGB2
positive regulation of neuron death (GO:1901216)	5/47	6.828146203638088E-4	0.010925033925820941	0	0	7.9058075933075935	57.627701739061564	EGR1;TYROBP;ITGB2;FOS;FCGR2B
regulation of endopeptidase activity (GO:0052548)	6/71	6.97000065520199E-4	0.010992686747632853	0	0	6.143624511082138	44.656317401160024	SERPINF1;SPOCK2;SERPINE1;VSIR;BIRC3;PSMB9
Fc-gamma receptor signaling pathway involved in phagocytosis (GO:0038096)	6/71	6.97000065520199E-4	0.010992686747632853	0	0	6.143624511082138	44.656317401160024	LYN;FCGR2A;ELMO1;NCKAP1L;FCGR2B;MYO1G
regulation of interleukin-2 production (GO:0032663)	5/48	7.529413094083723E-4	0.011790740504777915	0	0	7.721558768070396	55.52976960414252	CD4;PTPRC;CLEC7A;IRF4;LAPTM5
positive regulation of JNK cascade (GO:0046330)	6/73	8.079691548490995E-4	0.012563351365540928	0	0	5.959625600809511	42.43841449054026	RASSF2;GADD45B;GADD45A;WNT7B;FCGR2B;RASGRP1
positive regulation of reactive oxygen species metabolic process (GO:2000379)	5/49	8.283082429605081E-4	0.012789542660537076	0	0	7.54568488943489	53.54512468573798	TYROBP;CLEC7A;GADD45A;AKR1C1;ITGB2
regulation of antigen receptor-mediated signaling pathway (GO:0050854)	3/13	8.630483122746688E-4	0.012963337914982782	0	0	19.821140939597317	139.8389399281563	LYN;PTPRC;PTPN22
regulation of receptor signaling pathway via STAT (GO:1904892)	3/13	8.630483122746688E-4	0.012963337914982782	0	0	19.821140939597317	139.8389399281563	PTPRC;IL7R;JAK3
mature B cell differentiation involved in immune response (GO:0002313)	3/13	8.630483122746688E-4	0.012963337914982782	0	0	19.821140939597317	139.8389399281563	DOCK11;GPR183;FCGR2B
negative regulation of CD4-positive, alpha-beta T cell activation (GO:2000515)	3/13	8.630483122746688E-4	0.012963337914982782	0	0	19.821140939597317	139.8389399281563	LGALS9;RUNX3;VSIR
positive regulation of leukocyte migration (GO:0002687)	4/29	8.875832737186377E-4	0.013185763038730331	0	0	10.59878787878788	74.47776945591663	CSF1;NCKAP1L;IL6R;ICAM1
calcium-mediated signaling (GO:0019722)	7/102	8.898001325954798E-4	0.013185763038730331	0	0	4.91328320802005	34.51342516040994	PTGFR;VCAM1;PTPRC;CXCR4;ATP1B1;SELE;SLC8A1
negative regulation of cellular process (GO:0048523)	19/566	0.0010037027865182936	0.014774505017549283	0	0	2.3590182426387645	16.28680190985865	LYN;RIPOR2;IFITM1;DUSP1;PODN;TNFRSF1B;SSTR2;RUNX3;IFIT3;SPN;SFRP1;ALOX5;IRF1;ARHGDIB;CYP1B1;PIM2;EPHB2;FCGR2B;PLXNA4
cell projection organization (GO:0030030)	4/30	0.0010121111837123086	0.01479961254064091	0	0	10.19062419062419	70.271658931313	PARVG;PLEK;RAC2;NCKAP1L
regulation of angiogenesis (GO:0045765)	10/203	0.001047979094342971	0.015223275265192633	0	0	3.473105069173655	23.828597538895696	PPP1R16B;SFRP1;PRKCB;SERPINF1;ALOX5;SERPINE1;STAB1;ITGAX;CYP1B1;F3
defense response to protozoan (GO:0042832)	3/14	0.0010862387111511347	0.015403369770770494	0	0	18.0183038438072	122.97554129215445	CLEC7A;IRF4;GBP4
growth hormone receptor signaling pathway via JAK-STAT (GO:0060397)	3/14	0.0010862387111511347	0.015403369770770494	0	0	18.0183038438072	122.97554129215445	LYN;PRLR;JAK3
positive regulation of superoxide anion generation (GO:0032930)	3/14	0.0010862387111511347	0.015403369770770494	0	0	18.0183038438072	122.97554129215445	TYROBP;CLEC7A;ITGB2
myeloid cell differentiation (GO:0030099)	5/52	0.0010882815598913936	0.015403369770770494	0	0	7.06296722254169	48.19172278462391	LYN;HCLS1;IKZF1;EVI2B;JAK3
cell-cell adhesion via plasma-membrane adhesion molecules (GO:0098742)	9/170	0.0011208597755747905	0.015763429200440365	0	0	3.74036416234153	25.410759520325453	CD84;VCAM1;JAML;SLITRK2;CD209;ITGB2;ITGAL;SELE;ICAM1
antigen processing and presentation of exogenous peptide antigen via MHC class I (GO:0042590)	6/78	0.0011451955764210577	0.015947840003018594	0	0	5.544350282485876	37.54733725031437	FCER1G;NCF2;CYBB;TAP1;IFI30;PSMB9
negative regulation of peptidyl-tyrosine phosphorylation (GO:0050732)	4/31	0.001148417826304328	0.015947840003018594	0	0	9.812694849731887	66.425762989682	SOCS3;SFRP1;PTPRC;SAMSN1
positive regulation of B cell activation (GO:0050871)	5/53	0.001187055741525506	0.016381369233051984	0	0	6.915470157657658	46.5845378120415	CD74;PTPRC;GPR183;NCKAP1L;EPHB2
transmembrane receptor protein tyrosine kinase signaling pathway (GO:0007169)	15/404	0.0012684689882658342	0.017396146124788583	0	0	2.6035018965610224	17.36521348579742	LYN;CSF1R;CSF1;NCF2;SLA;CYBB;PRLR;FGF7;CD4;NR4A3;ELMO1;NCKAP1L;ROR1;LCP2;EPHB2
positive regulation of leukocyte chemotaxis (GO:0002690)	5/54	0.0012923077758253115	0.0174631843377342	0	0	6.773993381136238	45.056036168733435	CSF1R;CSF1;SERPINE1;LGALS9;IL6R
cellular response to oxygen-containing compound (GO:1901701)	13/323	0.0012935974901813097	0.0174631843377342	0	0	2.8232190860215054	18.77533347398929	LYN;EGR1;CXCL9;WNT7B;SERPINE1;FOS;TNFRSF1B;SSTR2;RYR3;SFRP1;NR4A3;CD68;WNT3
hematopoietic progenitor cell differentiation (GO:0002244)	4/32	0.0012970843439259099	0.0174631843377342	0	0	9.461760461760461	62.89834274037842	CSF1R;SFRP1;PTPRC;PLEK
positive regulation of cellular process (GO:0048522)	20/625	0.0013266543876325248	0.017647509645391583	0	0	2.246286873915473	14.881863945816104	LYN;PTGFR;CSF1R;FCER1G;CSF1;IL15;CHRD;TNFRSF1B;IL2RG;PRLR;SFRP1;FGF7;CLEC7A;ITGAX;HCLS1;HAS2;IL7R;DOCK2;FCGR2B;IL6R
regulation of superoxide anion generation (GO:0032928)	3/15	0.0013427452991058813	0.017647509645391583	0	0	16.515939597315437	109.2205531763165	TYROBP;CLEC7A;ITGB2
mammary gland epithelium development (GO:0061180)	3/15	0.0013427452991058813	0.017647509645391583	0	0	16.515939597315437	109.2205531763165	CSF1R;WNT7B;WNT3
negative regulation of leukocyte mediated cytotoxicity (GO:0001911)	3/15	0.0013427452991058813	0.017647509645391583	0	0	16.515939597315437	109.2205531763165	PTPRC;LGALS9;FCGR2B
regulation of interleukin-6 production (GO:0032675)	7/110	0.0013850747973492108	0.01809612516300034	0	0	4.529819694868238	29.815278375209363	CD74;TYROBP;CLEC7A;NCKAP1L;PTPN22;LGALS9;IL6R
antigen processing and presentation of peptide antigen via MHC class I (GO:0002474)	4/33	0.0014586902730266767	0.018945812487311187	0	0	9.135028445373273	59.6537118298058	FCER1G;ERAP2;TAP1;IFI30
Fc receptor signaling pathway (GO:0038093)	7/112	0.00153732908833982	0.01985042471961592	0	0	4.443083900226758	28.781003353150332	LYN;ITK;FCER1G;FCER1A;LCP2;FOS;PSMB9
regulation of interleukin-1 beta production (GO:0032651)	6/83	0.0015809995339794616	0.02001146893302116	0	0	5.1830068236847895	33.42882882513601	GBP5;EGR1;TYROBP;CLEC7A;MNDA;LGALS9
regulation of fatty acid oxidation (GO:0046320)	3/16	0.001634301492610378	0.02001146893302116	0	0	15.244708311822405	97.81827743260261	NR4A3;ABCB11;PPARGC1A
regulation of mast cell degranulation (GO:0043304)	3/16	0.001634301492610378	0.02001146893302116	0	0	15.244708311822405	97.81827743260261	LYN;CD84;LGALS9
dendritic cell chemotaxis (GO:0002407)	3/16	0.001634301492610378	0.02001146893302116	0	0	15.244708311822405	97.81827743260261	GPR183;CXCR4;PIK3CG
regulation of monocyte differentiation (GO:0045655)	3/16	0.001634301492610378	0.02001146893302116	0	0	15.244708311822405	97.81827743260261	CD74;CD4;CSF1
neutrophil activation (GO:0042119)	3/16	0.001634301492610378	0.02001146893302116	0	0	15.244708311822405	97.81827743260261	FCER1G;TYROBP;IL15
positive regulation of leukocyte adhesion to vascular endothelial cell (GO:1904996)	3/16	0.001634301492610378	0.02001146893302116	0	0	15.244708311822405	97.81827743260261	ALOX5;ITGB2;SELE
positive regulation of syncytium formation by plasma membrane fusion (GO:0060143)	3/16	0.001634301492610378	0.02001146893302116	0	0	15.244708311822405	97.81827743260261	CD53;RIPOR2;TYROBP
positive regulation of phosphorylation (GO:0042327)	11/253	0.001641593007153369	0.02001146893302116	0	0	3.0496865203761754	19.55485883746907	C3;LYN;CD74;CSF1R;FGF7;CD4;NCKAP1L;ROR1;EPHB2;RASGRP1;ENG
arachidonic acid metabolic process (GO:0019369)	5/57	0.001649496080529824	0.02001146893302116	0	0	6.382211538461538	40.89265108743502	FAAH;ALOX5;CYP1B1;PTGDS;CYP4F11
regulation of reactive oxygen species metabolic process (GO:2000377)	5/57	0.001649496080529824	0.02001146893302116	0	0	6.382211538461538	40.89265108743502	GADD45A;ALOX5;AKR1C1;RAC2;CYP1B1
lymphocyte differentiation (GO:0030098)	6/84	0.001681499399858485	0.020288255054030244	0	0	5.116297262059974	32.683261897634765	CD4;VCAM1;PTPRC;PTPN22;IKZF1;JAK3
regulation of cell cycle (GO:0051726)	12/296	0.0018501435766860072	0.022201722920232085	0	0	2.8385886251766657	17.86179631139752	SFRP1;PTPRC;GADD45B;GADD45A;DUSP1;IRF1;MX2;SIK1;PIM2;EVI2B;RUNX3;BIRC3
regulation of interferon-gamma production (GO:0032649)	6/86	0.0018969779700436032	0.022640688420844737	0	0	4.9878813559322035	31.261512486432864	CLEC7A;LAPTM5;PTPN22;LGALS9;RASGRP1;VSIR
positive regulation of blood coagulation (GO:0030194)	3/17	0.0019625401167820637	0.023297250418574174	0	0	14.155081495685522	88.23592226881284	SERPINE1;ENPP4;F3
positive regulation of cell motility (GO:2000147)	10/221	0.0019734708057203183	0.023301730155243117	0	0	3.173889676063908	19.76686256850276	CSF1R;CSF1;SEMA3C;CLEC7A;SPOCK2;ITGAX;HAS2;EPHB2;F3;VSIR
regulation of I-kappaB kinase/NF-kappaB signaling (GO:0043122)	10/224	0.002177722761834894	0.024680196901664887	0	0	3.128914153579343	19.178602811248762	CD74;CD4;PRKCB;CLEC7A;ROR1;S100A4;LGALS9;PIM2;APOL3;BIRC3
regulation of dendritic cell cytokine production (GO:0002730)	2/5	0.0021908145800390933	0.024680196901664887	0	0	43.91527313266444	268.9143779637245	CLEC7A;JAK3
cellular response to heparin (GO:0071504)	2/5	0.0021908145800390933	0.024680196901664887	0	0	43.91527313266444	268.9143779637245	EGR1;SFRP1
toll-like receptor 2 signaling pathway (GO:0034134)	2/5	0.0021908145800390933	0.024680196901664887	0	0	43.91527313266444	268.9143779637245	LGALS9;PIK3AP1
negative regulation of mast cell activation involved in immune response (GO:0033007)	2/5	0.0021908145800390933	0.024680196901664887	0	0	43.91527313266444	268.9143779637245	CD84;LGALS9
positive regulation of CD8-positive, alpha-beta T cell differentiation (GO:0043378)	2/5	0.0021908145800390933	0.024680196901664887	0	0	43.91527313266444	268.9143779637245	NCKAP1L;RUNX3
positive regulation of MHC class I biosynthetic process (GO:0045345)	2/5	0.0021908145800390933	0.024680196901664887	0	0	43.91527313266444	268.9143779637245	CIITA;NLRC5
postsynaptic endocytosis (GO:0140239)	2/5	0.0021908145800390933	0.024680196901664887	0	0	43.91527313266444	268.9143779637245	MX2;MX1
postsynaptic neurotransmitter receptor internalization (GO:0098884)	2/5	0.0021908145800390933	0.024680196901664887	0	0	43.91527313266444	268.9143779637245	MX2;MX1
positive regulation of interleukin-8 production (GO:0032757)	5/61	0.0022321539494863586	0.0250182534033801	0	0	5.925132722007722	36.17168069837034	CD74;CLEC7A;SERPINE1;LGALS9;F3
phagocytosis, engulfment (GO:0006911)	4/37	0.0022459967177113896	0.02504626642781186	0	0	8.026119783695542	48.948141339015386	ITGB2;RAC2;ELMO1;FCGR2B
regulation of GTPase activity (GO:0043087)	9/189	0.002323954542592174	0.025084997820745452	0	0	3.342294520547945	20.26929498601315	DOCK11;SFRP1;FGD5;CCL22;RGS1;ARHGAP15;RASGRP1;PLXNA4;FGD2
regulation of adaptive immune response (GO:0002819)	3/18	0.0023289966273789932	0.025084997820745452	0	0	13.210738255033558	80.08769283151244	IRF1;FCGR2B;SAMSN1
regulation of B cell differentiation (GO:0045577)	3/18	0.0023289966273789932	0.025084997820745452	0	0	13.210738255033558	80.08769283151244	SFRP1;NCKAP1L;IKZF3
response to interferon-alpha (GO:0035455)	3/18	0.0023289966273789932	0.025084997820745452	0	0	13.210738255033558	80.08769283151244	IFITM1;MX2;LAMP3
leukocyte tethering or rolling (GO:0050901)	3/18	0.0023289966273789932	0.025084997820745452	0	0	13.210738255033558	80.08769283151244	SPN;VCAM1;SELE
negative regulation of leukocyte cell-cell adhesion (GO:1903038)	3/18	0.0023289966273789932	0.025084997820745452	0	0	13.210738255033558	80.08769283151244	LAPTM5;PTPN22;JAK3
positive regulation of interleukin-4 production (GO:0032753)	3/18	0.0023289966273789932	0.025084997820745452	0	0	13.210738255033558	80.08769283151244	FCER1G;IRF4;LGALS9
positive regulation of protein kinase activity (GO:0045860)	8/154	0.00235270272529101	0.025217318531274516	0	0	3.656645939501613	22.13071787473105	CSF1R;EGR1;CD4;RASSF2;PTPRC;CSF1;LCP2;IL6R
regulation of protein phosphorylation (GO:0001932)	11/266	0.0024278978374731273	0.02589757693304669	0	0	2.8922785665990536	17.413626840398948	C3;LYN;CD74;CSF1R;FGF7;CD4;ITGB2;EPHB2;RASGRP1;ATF3;ENG
positive regulation of production of molecular mediator of immune response (GO:0002702)	4/38	0.0024808800557201524	0.02633549597610623	0	0	7.789661319073084	46.73128376634147	PTPRC;LAPTM5;PTPN22;EPHB2
positive regulation of cell migration (GO:0030335)	11/269	0.0026469152369829087	0.02796358298209695	0	0	2.8582063619353115	16.961626587976273	CSF1R;PTPRC;CSF1;SEMA3C;CLEC7A;ITGAX;HAS2;NCKAP1L;EPHB2;F3;VSIR
apoptotic process (GO:0006915)	10/231	0.0027208898639954657	0.028046520508387962	0	0	3.0287198146506817	17.890030983701077	IFI27;GADD45A;IRF1;PRUNE2;ITGB2;MX1;IFI6;ELMO1;CXCR4;BOK
cellular response to interleukin-7 (GO:0098761)	3/19	0.002735112251026709	0.028046520508387962	0	0	12.384437919463087	73.08778583208813	IL2RG;IL7R;JAK3
regulation of glucose transmembrane transport (GO:0010827)	3/19	0.002735112251026709	0.028046520508387962	0	0	12.384437919463087	73.08778583208813	C3;NR4A3;PRKCB
interleukin-7-mediated signaling pathway (GO:0038111)	3/19	0.002735112251026709	0.028046520508387962	0	0	12.384437919463087	73.08778583208813	IL2RG;IL7R;JAK3
leukocyte adhesion to vascular endothelial cell (GO:0061756)	3/19	0.002735112251026709	0.028046520508387962	0	0	12.384437919463087	73.08778583208813	SPN;VCAM1;SELE
myeloid cell activation involved in immune response (GO:0002275)	3/19	0.002735112251026709	0.028046520508387962	0	0	12.384437919463087	73.08778583208813	FCER1G;TYROBP;DOCK2
fatty acid metabolic process (GO:0006631)	7/124	0.0027436813540814313	0.028046520508387962	0	0	3.984940984940985	23.504993883710245	FAAH;ALOX5;ACSL5;AOAH;CYP4F11;ABCB11;PPARGC1A
response to lipopolysaccharide (GO:0032496)	8/159	0.0028662491388073688	0.029164415200399404	0	0	3.534660850304003	20.69455923370049	CXCL9;CPS1;SERPINE1;PTPN22;LGALS9;TNFRSF1B;CD68;SELE
regulation of kinase activity (GO:0043549)	6/94	0.0029736202293484024	0.030118135166978314	0	0	4.532588597842835	26.3704877640664	CSF1R;CD74;CD4;NLRC5;ROR1;EPHB2
positive regulation of cell death (GO:0010942)	5/66	0.0031553167852240932	0.031508480684682434	0	0	5.438081524147098	31.316097248439856	EGR1;TYROBP;ITGB2;FOS;FCGR2B
growth hormone receptor signaling pathway (GO:0060396)	3/20	0.0031822370426609664	0.031508480684682434	0	0	11.65534938807738	67.02025037919535	LYN;PRLR;JAK3
toll-like receptor 4 signaling pathway (GO:0034142)	3/20	0.0031822370426609664	0.031508480684682434	0	0	11.65534938807738	67.02025037919535	ITGB2;LGALS9;PIK3AP1
purine ribonucleoside catabolic process (GO:0046130)	2/6	0.0032535931141791643	0.031508480684682434	0	0	32.93478260869565	188.65028063937223	ADA2;ENPP4
response to heparin (GO:0071503)	2/6	0.0032535931141791643	0.031508480684682434	0	0	32.93478260869565	188.65028063937223	EGR1;SFRP1
histamine metabolic process (GO:0001692)	2/6	0.0032535931141791643	0.031508480684682434	0	0	32.93478260869565	188.65028063937223	SLC22A3;HDC
negative regulation of myeloid leukocyte mediated immunity (GO:0002887)	2/6	0.0032535931141791643	0.031508480684682434	0	0	32.93478260869565	188.65028063937223	CD84;LGALS9
neutrophil extravasation (GO:0072672)	2/6	0.0032535931141791643	0.031508480684682434	0	0	32.93478260869565	188.65028063937223	JAML;PIK3CG
positive regulation of extrinsic apoptotic signaling pathway via death domain receptors (GO:1902043)	2/6	0.0032535931141791643	0.031508480684682434	0	0	32.93478260869565	188.65028063937223	SFRP1;ATF3
positive regulation of granulocyte differentiation (GO:0030854)	2/6	0.0032535931141791643	0.031508480684682434	0	0	32.93478260869565	188.65028063937223	HCLS1;EVI2B
T cell differentiation (GO:0030217)	4/41	0.0032857438590646005	0.03168088402102462	0	0	7.156975156975157	40.924744891717154	CD4;FCER1G;PTPRC;PTPN22
calcium-mediated signaling using intracellular calcium source (GO:0035584)	3/21	0.0036716328679314474	0.03509508819217591	0	0	11.007270693512304	61.719074362176755	PTGFR;VCAM1;PTPRC
positive regulation of immune system process (GO:0002684)	3/21	0.0036716328679314474	0.03509508819217591	0	0	11.007270693512304	61.719074362176755	IL15;NCKAP1L;LGALS9
regulation of MAPK cascade (GO:0043408)	8/166	0.0037274642506117043	0.03547517700582174	0	0	3.3768522918736767	18.88344953589839	LYN;CD74;CD4;PTPRC;DUSP1;LAPTM5;ROR1;RASGRP1
positive regulation of stress-activated MAPK cascade (GO:0032874)	6/99	0.003845683025622558	0.03644321081791677	0	0	4.287807545106616	23.84365757036809	RASSF2;GADD45B;GADD45A;WNT7B;FCGR2B;RASGRP1
cell-matrix adhesion (GO:0007160)	6/100	0.004040652252507745	0.03812718022879103	0	0	4.241976199062387	23.379011924961382	CD96;VCAM1;PARVG;ITGB2;ITGA8;ITGAL
regulation of inflammatory response (GO:0050727)	9/206	0.004115789624965477	0.03867090847627137	0	0	3.051213406578124	16.76008510102607	AKNA;IL15;ALOX5;SERPINE1;AOAH;TNFRSF1B;PIK3AP1;SELE;BIRC3
cell projection assembly (GO:0030031)	3/22	0.004204476305823652	0.03917081722893934	0	0	10.427410808901449	57.05467868873429	PARVG;RAC2;NCKAP1L
regulation of platelet activation (GO:0010543)	3/22	0.004204476305823652	0.03917081722893934	0	0	10.427410808901449	57.05467868873429	LYN;FCER1G;PLEK
regulation of CD8-positive, alpha-beta T cell differentiation (GO:0043376)	2/7	0.004509857285171674	0.03983105954263623	0	0	26.34648829431438	142.3102869985955	NCKAP1L;RUNX3
cellular response to caffeine (GO:0071313)	2/7	0.004509857285171674	0.03983105954263623	0	0	26.34648829431438	142.3102869985955	RYR3;SLC8A1
regulation of ketone biosynthetic process (GO:0010566)	2/7	0.004509857285171674	0.03983105954263623	0	0	26.34648829431438	142.3102869985955	EGR1;CLCN2
regulation of MHC class I biosynthetic process (GO:0045343)	2/7	0.004509857285171674	0.03983105954263623	0	0	26.34648829431438	142.3102869985955	CIITA;NLRC5
gamma-delta T cell activation (GO:0046629)	2/7	0.004509857285171674	0.03983105954263623	0	0	26.34648829431438	142.3102869985955	ITK;JAML
response to caffeine (GO:0031000)	2/7	0.004509857285171674	0.03983105954263623	0	0	26.34648829431438	142.3102869985955	RYR3;SLC8A1
hemostasis (GO:0007599)	2/7	0.004509857285171674	0.03983105954263623	0	0	26.34648829431438	142.3102869985955	VWF;FLI1
sphingosine-1-phosphate receptor signaling pathway (GO:0003376)	2/7	0.004509857285171674	0.03983105954263623	0	0	26.34648829431438	142.3102869985955	S1PR1;PIK3CG
synaptic vesicle budding from presynaptic endocytic zone membrane (GO:0016185)	2/7	0.004509857285171674	0.03983105954263623	0	0	26.34648829431438	142.3102869985955	MX2;MX1
negative regulation of p38MAPK cascade (GO:1903753)	2/7	0.004509857285171674	0.03983105954263623	0	0	26.34648829431438	142.3102869985955	DUSP1;PTPN22
peptide transport (GO:0015833)	2/7	0.004509857285171674	0.03983105954263623	0	0	26.34648829431438	142.3102869985955	CD209;TAP1
positive regulation of receptor catabolic process (GO:2000646)	2/7	0.004509857285171674	0.03983105954263623	0	0	26.34648829431438	142.3102869985955	ABCA2;LAPTM5
positive regulation of respiratory burst (GO:0060267)	2/7	0.004509857285171674	0.03983105954263623	0	0	26.34648829431438	142.3102869985955	CLEC7A;JCHAIN
positive regulation of nervous system development (GO:0051962)	4/45	0.004612653766037037	0.04057665145581585	0	0	6.457419725712409	34.73415031814392	CLSTN2;SLITRK2;SERPINF1;EPHB2
regulation of interleukin-4 production (GO:0032673)	3/23	0.004781861475075733	0.04173260923702458	0	0	9.905536912751678	52.924544557370865	FCER1G;IRF4;LGALS9
regulation of mononuclear cell migration (GO:0071675)	3/23	0.004781861475075733	0.04173260923702458	0	0	9.905536912751678	52.924544557370865	LYN;CSF1R;CSF1
response to molecule of bacterial origin (GO:0002237)	5/73	0.004871237135145059	0.04234524249763894	0	0	4.87654014308426	25.964686142814475	CPS1;PTPN22;LGALS9;FCGR2B;SELE
regulation of JNK cascade (GO:0046328)	6/105	0.0051269481030849	0.04439333886906455	0	0	4.026707755521315	21.23381536451486	RASSF2;GADD45B;GADD45A;WNT7B;FCGR2B;RASGRP1
negative regulation of multicellular organismal process (GO:0051241)	9/214	0.0052657828038623605	0.045203805175771765	0	0	2.930938857333779	15.377245347703244	SRGN;PROCR;ADAMTS5;SFRP1;IL15;ID1;ARHGDIB;ALDH1A1;FCGR2B
positive regulation of protein modification process (GO:0031401)	9/214	0.0052657828038623605	0.045203805175771765	0	0	2.930938857333779	15.377245347703244	C3;LYN;PPP1R16B;CD74;CSF1R;FGF7;CD4;RASGRP1;ENG
regulation of phosphatidylinositol 3-kinase signaling (GO:0014066)	6/106	0.005367604748332447	0.045203805175771765	0	0	3.986237288135593	20.837551216968514	PPP1R16B;LYN;HCLS1;ROR1;PIK3AP1;PIK3CG
regulation of synapse assembly (GO:0051963)	4/47	0.005394088314014189	0.045203805175771765	0	0	6.156448202959831	32.151753271214275	CLSTN2;SLITRK2;EPHB2;MDGA1
regulation of wound healing (GO:0061041)	4/47	0.005394088314014189	0.045203805175771765	0	0	6.156448202959831	32.151753271214275	CLEC7A;ALOX5;SERPINE1;EPHB2
negative regulation of cold-induced thermogenesis (GO:0120163)	4/47	0.005394088314014189	0.045203805175771765	0	0	6.156448202959831	32.151753271214275	ADAMTS5;IL15;ALDH1A1;ID1
immune response-activating cell surface receptor signaling pathway (GO:0002429)	3/24	0.00540480279275532	0.045203805175771765	0	0	9.433365292425695	49.246575176104734	LYN;FCER1G;FPR3
lymphocyte activation involved in immune response (GO:0002285)	3/24	0.00540480279275532	0.045203805175771765	0	0	9.433365292425695	49.246575176104734	CD74;GPR183;LCP1
mammary gland development (GO:0030879)	3/24	0.00540480279275532	0.045203805175771765	0	0	9.433365292425695	49.246575176104734	WNT7B;PRLR;WNT3
positive regulation of interleukin-6 production (GO:0032755)	5/76	0.005777756625314691	0.045803163613898384	0	0	4.669775409212029	24.066807377665423	CD74;TYROBP;CLEC7A;LGALS9;IL6R
antigen processing and presentation of endogenous peptide antigen via MHC class I (GO:0019885)	2/8	0.005953581502350017	0.045803163613898384	0	0	21.954292084726866	112.48857426818009	ERAP2;TAP1
cellular response to interleukin-21 (GO:0098757)	2/8	0.005953581502350017	0.045803163613898384	0	0	21.954292084726866	112.48857426818009	IL2RG;JAK3
regulation of interleukin-18 production (GO:0032661)	2/8	0.005953581502350017	0.045803163613898384	0	0	21.954292084726866	112.48857426818009	GBP5;CD84
regulation of lymphocyte apoptotic process (GO:0070228)	2/8	0.005953581502350017	0.045803163613898384	0	0	21.954292084726866	112.48857426818009	LYN;JAK3
dynamin family protein polymerization involved in membrane fission (GO:0003373)	2/8	0.005953581502350017	0.045803163613898384	0	0	21.954292084726866	112.48857426818009	MX2;MX1
dynamin family protein polymerization involved in mitochondrial fission (GO:0003374)	2/8	0.005953581502350017	0.045803163613898384	0	0	21.954292084726866	112.48857426818009	MX2;MX1
fusion of virus membrane with host plasma membrane (GO:0019064)	2/8	0.005953581502350017	0.045803163613898384	0	0	21.954292084726866	112.48857426818009	CD4;CXCR4
regulation of vascular wound healing (GO:0061043)	2/8	0.005953581502350017	0.045803163613898384	0	0	21.954292084726866	112.48857426818009	ALOX5;SERPINE1
interleukin-21-mediated signaling pathway (GO:0038114)	2/8	0.005953581502350017	0.045803163613898384	0	0	21.954292084726866	112.48857426818009	IL2RG;JAK3
synaptic vesicle budding (GO:0070142)	2/8	0.005953581502350017	0.045803163613898384	0	0	21.954292084726866	112.48857426818009	MX2;MX1
mast cell activation involved in immune response (GO:0002279)	2/8	0.005953581502350017	0.045803163613898384	0	0	21.954292084726866	112.48857426818009	NR4A3;PIK3CG
mast cell degranulation (GO:0043303)	2/8	0.005953581502350017	0.045803163613898384	0	0	21.954292084726866	112.48857426818009	NR4A3;PIK3CG
T-helper cell lineage commitment (GO:0002295)	2/8	0.005953581502350017	0.045803163613898384	0	0	21.954292084726866	112.48857426818009	SPN;IRF4
membrane fusion involved in viral entry into host cell (GO:0039663)	2/8	0.005953581502350017	0.045803163613898384	0	0	21.954292084726866	112.48857426818009	CD4;CXCR4
tyrosine phosphorylation of STAT protein (GO:0007260)	2/8	0.005953581502350017	0.045803163613898384	0	0	21.954292084726866	112.48857426818009	IL15;JAK3
negative regulation of CD4-positive, alpha-beta T cell proliferation (GO:2000562)	2/8	0.005953581502350017	0.045803163613898384	0	0	21.954292084726866	112.48857426818009	LGALS9;VSIR
neurotransmitter reuptake (GO:0098810)	2/8	0.005953581502350017	0.045803163613898384	0	0	21.954292084726866	112.48857426818009	SLC22A3;SLC29A1
positive regulation of dendritic cell cytokine production (GO:0002732)	2/8	0.005953581502350017	0.045803163613898384	0	0	21.954292084726866	112.48857426818009	CLEC7A;CAMK4
positive regulation of leukocyte differentiation (GO:1902107)	2/8	0.005953581502350017	0.045803163613898384	0	0	21.954292084726866	112.48857426818009	NCKAP1L;LGALS9
positive regulation of membrane invagination (GO:1905155)	2/8	0.005953581502350017	0.045803163613898384	0	0	21.954292084726866	112.48857426818009	C3;NCKAP1L
positive regulation of monocyte chemotactic protein-1 production (GO:0071639)	2/8	0.005953581502350017	0.045803163613898384	0	0	21.954292084726866	112.48857426818009	CLEC7A;LGALS9
positive regulation of oligodendrocyte differentiation (GO:0048714)	2/8	0.005953581502350017	0.045803163613898384	0	0	21.954292084726866	112.48857426818009	CXCR4;TNFRSF1B
negative regulation of antigen receptor-mediated signaling pathway (GO:0050858)	3/25	0.006074237651926041	0.04647959680887505	0	0	9.00411836485662	45.95430797694707	LAPTM5;PTPN22;FCGR2B
cellular response to lipid (GO:0071396)	9/219	0.006101890191257439	0.04647959680887505	0	0	2.8604207436399216	14.585733566519874	LYN;SFRP1;CXCL9;WNT7B;SERPINE1;CD68;SSTR2;TNFRSF1B;WNT3
positive regulation of phosphatidylinositol 3-kinase signaling (GO:0014068)	5/77	0.006104657189571451	0.04647959680887505	0	0	4.604682807807808	23.47791154458383	LYN;HCLS1;ROR1;PIK3AP1;PIK3CG
receptor internalization (GO:0031623)	4/49	0.006259364806898134	0.04749373709151574	0	0	5.882229704451927	29.84453101651274	FCER1G;MX2;ITGB2;MX1
regulation of monocyte chemotaxis (GO:0090025)	3/26	0.006791029039174668	0.051351342871567354	0	0	8.61219725707616	42.9934046229306	LYN;DUSP1;SERPINE1
regulation of gene expression (GO:0010468)	27/1079	0.006845120831893522	0.05158370920416688	0	0	1.746652188393328	8.705697316904692	CSF1;PTPN22;VSIR;SLC8A1;AFF2;FGF7;CLEC7A;LAMP3;ITGAX;LGALS9;EPHB2;PPARGC1A;WNT3;LYN;EGR1;CD74;SFMBT2;ATP1B1;RUNX3;PARP15;F3;SFRP1;TYROBP;PTPRC;BHLHE40;HCLS1;ENG
regulation of interleukin-12 production (GO:0032655)	4/51	0.007212166347792712	0.054164841142606494	0	0	5.631348950497887	27.77373366964177	CLEC7A;LAPTM5;LGALS9;JAK3
positive regulation of metabolic process (GO:0009893)	6/113	0.007289752211669275	0.05456194197751105	0	0	3.7241248217962934	18.327482318812972	CLEC7A;IRF4;CXCR4;PRLR;PPARGC1A;JCHAIN
regulation of blood coagulation (GO:0030193)	3/27	0.00755596807714425	0.05486609710173006	0	0	8.252936241610739	40.31903958835225	SERPINE1;ENPP4;EPHB2
cellular lipid catabolic process (GO:0044242)	3/27	0.00755596807714425	0.05486609710173006	0	0	8.252936241610739	40.31903958835225	FAAH;CYP1B1;AOAH
positive regulation of cellular component movement (GO:0051272)	3/27	0.00755596807714425	0.05486609710173006	0	0	8.252936241610739	40.31903958835225	LYN;CSF1R;SPOCK2
regulation of dendritic cell antigen processing and presentation (GO:0002604)	2/9	0.00757887663769369	0.05486609710173006	0	0	18.817009077878645	91.87198243017785	CD68;FCGR2B
cellular response to interleukin-9 (GO:0071355)	2/9	0.00757887663769369	0.05486609710173006	0	0	18.817009077878645	91.87198243017785	IL2RG;JAK3
interleukin-9-mediated signaling pathway (GO:0038113)	2/9	0.00757887663769369	0.05486609710173006	0	0	18.817009077878645	91.87198243017785	IL2RG;JAK3
synapse pruning (GO:0098883)	2/9	0.00757887663769369	0.05486609710173006	0	0	18.817009077878645	91.87198243017785	C1QB;C3
mast cell mediated immunity (GO:0002448)	2/9	0.00757887663769369	0.05486609710173006	0	0	18.817009077878645	91.87198243017785	NR4A3;PIK3CG
positive regulation of macrophage cytokine production (GO:0060907)	2/9	0.00757887663769369	0.05486609710173006	0	0	18.817009077878645	91.87198243017785	CD74;LAPTM5
positive regulation of phagocytosis, engulfment (GO:0060100)	2/9	0.00757887663769369	0.05486609710173006	0	0	18.817009077878645	91.87198243017785	C3;NCKAP1L
cellular response to lectin (GO:1990858)	6/115	0.007920002731112366	0.05696210433321206	0	0	3.6554190639091897	17.686247010621976	LYN;TYROBP;FCER1G;CLEC7A;CD209;PSMB9
stimulatory C-type lectin receptor signaling pathway (GO:0002223)	6/115	0.007920002731112366	0.05696210433321206	0	0	3.6554190639091897	17.686247010621976	LYN;TYROBP;FCER1G;CLEC7A;CD209;PSMB9
regulation of immune effector process (GO:0002697)	4/53	0.00825599786766692	0.05885498887922942	0	0	5.400948258091115	25.90735139295346	C1QB;C3;IRF4;FCGR2B
negative regulation of protein phosphorylation (GO:0001933)	7/152	0.008277993718234122	0.05885498887922942	0	0	3.210837438423645	15.393251218174258	LYN;SFRP1;RASSF2;PTPRC;EPHB2;SAMSN1;ENG
long-chain fatty acid metabolic process (GO:0001676)	5/83	0.008343386353524124	0.05885498887922942	0	0	4.249177061677062	20.337777138313523	FAAH;ALOX5;CYP1B1;ACSL5;CYP4F11
bile acid and bile salt transport (GO:0015721)	3/28	0.00836977649822375	0.05885498887922942	0	0	7.92241610738255	37.89393108377115	SLCO2B1;AKR1C1;ABCB11
regulation of immunoglobulin production (GO:0002637)	3/28	0.00836977649822375	0.05885498887922942	0	0	7.92241610738255	37.89393108377115	PTPRC;EPHB2;FCGR2B
response to interferon-beta (GO:0035456)	3/28	0.00836977649822375	0.05885498887922942	0	0	7.92241610738255	37.89393108377115	IFITM1;IRF1;MNDA
positive regulation of synapse assembly (GO:0051965)	3/28	0.00836977649822375	0.05885498887922942	0	0	7.92241610738255	37.89393108377115	CLSTN2;SLITRK2;EPHB2
vascular transport (GO:0010232)	5/84	0.008765025757864463	0.061438656740840425	0	0	4.195176188847075	19.872490126920603	SLC22A3;ABCA2;SLCO2B1;SLC1A3;SLC29A1
unsaturated fatty acid metabolic process (GO:0033559)	4/54	0.008813094532039512	0.06158010356564317	0	0	5.292659932659933	25.042308586180607	FAAH;ALOX5;CYP1B1;CYP4F11
negative regulation of interferon-gamma production (GO:0032689)	3/29	0.009233109062486413	0.0628555941903354	0	0	7.617320598864223	35.68683807772631	LAPTM5;LGALS9;VSIR
innate immune response activating cell surface receptor signaling pathway (GO:0002220)	6/119	0.00929665769326555	0.0628555941903354	0	0	3.525303734813259	16.491724569548396	LYN;TYROBP;FCER1G;CLEC7A;CD209;PSMB9
regulation of granulocyte differentiation (GO:0030852)	2/10	0.009379987323099406	0.0628555941903354	0	0	16.464046822742475	76.87354656931109	HCLS1;EVI2B
cellular response to prostaglandin stimulus (GO:0071379)	2/10	0.009379987323099406	0.0628555941903354	0	0	16.464046822742475	76.87354656931109	PTGFR;SFRP1
cellular response to purine-containing compound (GO:0071415)	2/10	0.009379987323099406	0.0628555941903354	0	0	16.464046822742475	76.87354656931109	RYR3;SLC8A1
regulation of mast cell activation (GO:0033003)	2/10	0.009379987323099406	0.0628555941903354	0	0	16.464046822742475	76.87354656931109	LYN;CD84
regulation of neutrophil migration (GO:1902622)	2/10	0.009379987323099406	0.0628555941903354	0	0	16.464046822742475	76.87354656931109	RAC2;NCKAP1L
regulation of phagocytosis, engulfment (GO:0060099)	2/10	0.009379987323099406	0.0628555941903354	0	0	16.464046822742475	76.87354656931109	C3;NCKAP1L
negative regulation of alpha-beta T cell proliferation (GO:0046642)	2/10	0.009379987323099406	0.0628555941903354	0	0	16.464046822742475	76.87354656931109	LGALS9;VSIR
negative regulation of cell adhesion mediated by integrin (GO:0033629)	2/10	0.009379987323099406	0.0628555941903354	0	0	16.464046822742475	76.87354656931109	SERPINE1;CYP1B1
positive regulation of coagulation (GO:0050820)	2/10	0.009379987323099406	0.0628555941903354	0	0	16.464046822742475	76.87354656931109	SERPINE1;ENPP4
positive regulation of hemostasis (GO:1900048)	2/10	0.009379987323099406	0.0628555941903354	0	0	16.464046822742475	76.87354656931109	SERPINE1;ENPP4
positive regulation of myoblast fusion (GO:1901741)	2/10	0.009379987323099406	0.0628555941903354	0	0	16.464046822742475	76.87354656931109	CD53;RIPOR2
regulation of cardiac conduction (GO:1903779)	4/55	0.009394178479533824	0.0628555941903354	0	0	5.1886182082260515	24.2187320875295	ATP1B1;RYR3;SLC8A1;CORIN
regulation of Ras protein signal transduction (GO:0046578)	5/86	0.009652044201285728	0.06389919037964212	0	0	4.091174507841174	18.985445310713644	LYN;ARHGDIB;DENND3;EPHB2;RASGRP1
response to interleukin-1 (GO:0070555)	5/86	0.009652044201285728	0.06389919037964212	0	0	4.091174507841174	18.985445310713644	SFRP1;CCL22;HAS2;LGALS9;SELE
transport across blood-brain barrier (GO:0150104)	5/86	0.009652044201285728	0.06389919037964212	0	0	4.091174507841174	18.985445310713644	SLC22A3;ABCA2;SLCO2B1;SLC1A3;SLC29A1
cellular response to lipopolysaccharide (GO:0071222)	6/120	0.009665910138949487	0.06389919037964212	0	0	3.494201605709188	16.210125386863155	LYN;CXCL9;SERPINE1;PTPN22;TNFRSF1B;CD68
blood vessel morphogenesis (GO:0048514)	4/56	0.009999634534147393	0.06551689332758885	0	0	5.088578088578089	23.433954076143422	ID1;CYP1B1;HAS2;ENG
negative regulation of metabolic process (GO:0009892)	4/56	0.009999634534147393	0.06551689332758885	0	0	5.088578088578089	23.433954076143422	ADAMTS5;IL15;ALDH1A1;ID1
peptidyl-tyrosine modification (GO:0018212)	4/56	0.009999634534147393	0.06551689332758885	0	0	5.088578088578089	23.433954076143422	LYN;CSF1R;EPHB2;JAK3
heterotypic cell-cell adhesion (GO:0034113)	3/30	0.010146555900422757	0.06608730214788627	0	0	7.33482475764355	33.67140020605251	VCAM1;ITGB2;ITGAX
plasma membrane invagination (GO:0099024)	3/30	0.010146555900422757	0.06608730214788627	0	0	7.33482475764355	33.67140020605251	ITGB2;ELMO1;FCGR2B
regulation of bone mineralization (GO:0030500)	4/57	0.01062983519737844	0.0682287096389872	0	0	4.992313067784766	22.68552283509082	SRGN;ALOX5;S1PR1;SLC8A1
cellular response to peptide (GO:1901653)	4/57	0.01062983519737844	0.0682287096389872	0	0	4.992313067784766	22.68552283509082	VCAM1;PTPN22;FCGR2B;ICAM1
icosanoid metabolic process (GO:0006690)	4/57	0.01062983519737844	0.0682287096389872	0	0	4.992313067784766	22.68552283509082	FAAH;ALOX5;CYP1B1;CYP4F11
positive regulation of cell junction assembly (GO:1901890)	4/57	0.01062983519737844	0.0682287096389872	0	0	4.992313067784766	22.68552283509082	SFRP1;CLSTN2;SLITRK2;EPHB2
positive regulation of interferon-gamma production (GO:0032729)	4/57	0.01062983519737844	0.0682287096389872	0	0	4.992313067784766	22.68552283509082	CLEC7A;PTPN22;LGALS9;RASGRP1
positive regulation of epithelial cell proliferation (GO:0050679)	6/123	0.01083628354832981	0.06885617235369866	0	0	3.404085180356367	15.40299248822164	PPP1R16B;FGF7;SFRP1;NR4A3;JAML;F3
cellular nitrogen compound biosynthetic process (GO:0044271)	3/31	0.011110644799299008	0.06885617235369866	0	0	7.072507190795782	31.82523307627982	ABCA2;CPS1;CYP1B1
positive regulation of leukocyte cell-cell adhesion (GO:1903039)	3/31	0.011110644799299008	0.06885617235369866	0	0	7.072507190795782	31.82523307627982	NR4A3;ITGB2;HAS2
prostaglandin metabolic process (GO:0006693)	3/31	0.011110644799299008	0.06885617235369866	0	0	7.072507190795782	31.82523307627982	CD74;AKR1C1;PTGDS
positive regulation of protein kinase B signaling (GO:0051897)	7/161	0.011147798004384417	0.06885617235369866	0	0	3.021799628942486	13.587562188160904	FGF7;RAC2;HCLS1;PIK3AP1;F3;PIK3CG;ENG
receptor metabolic process (GO:0043112)	4/58	0.01128514051075622	0.06885617235369866	0	0	4.899613418131937	21.97118170977968	FCER1G;MX2;ITGB2;MX1
actin filament network formation (GO:0051639)	2/11	0.0113512892829467	0.06885617235369866	0	0	14.633965068747678	65.53709962238891	FHOD3;LCP1
regulation of CD4-positive, alpha-beta T cell proliferation (GO:2000561)	2/11	0.0113512892829467	0.06885617235369866	0	0	14.633965068747678	65.53709962238891	LGALS9;VSIR
regulation of coagulation (GO:0050818)	2/11	0.0113512892829467	0.06885617235369866	0	0	14.633965068747678	65.53709962238891	PROCR;EPHB2
regulation of dendritic cell apoptotic process (GO:2000668)	2/11	0.0113512892829467	0.06885617235369866	0	0	14.633965068747678	65.53709962238891	LYN;LGALS9
cellular response to interleukin-2 (GO:0071352)	2/11	0.0113512892829467	0.06885617235369866	0	0	14.633965068747678	65.53709962238891	IL2RG;JAK3
regulation of monocyte chemotactic protein-1 production (GO:0071637)	2/11	0.0113512892829467	0.06885617235369866	0	0	14.633965068747678	65.53709962238891	CLEC7A;LGALS9
interleukin-2-mediated signaling pathway (GO:0038110)	2/11	0.0113512892829467	0.06885617235369866	0	0	14.633965068747678	65.53709962238891	IL2RG;JAK3
T cell chemotaxis (GO:0010818)	2/11	0.0113512892829467	0.06885617235369866	0	0	14.633965068747678	65.53709962238891	GPR183;PIK3CG
T cell homeostasis (GO:0043029)	2/11	0.0113512892829467	0.06885617235369866	0	0	14.633965068747678	65.53709962238891	NCKAP1L;JAK3
negative regulation of interleukin-17 production (GO:0032700)	2/11	0.0113512892829467	0.06885617235369866	0	0	14.633965068747678	65.53709962238891	NCKAP1L;VSIR
positive regulation of cellular extravasation (GO:0002693)	2/11	0.0113512892829467	0.06885617235369866	0	0	14.633965068747678	65.53709962238891	RIPOR2;ICAM1
positive regulation of interleukin-13 production (GO:0032736)	2/11	0.0113512892829467	0.06885617235369866	0	0	14.633965068747678	65.53709962238891	IRF4;LGALS9
positive regulation of leukocyte apoptotic process (GO:2000108)	2/11	0.0113512892829467	0.06885617235369866	0	0	14.633965068747678	65.53709962238891	LYN;LGALS9
positive regulation of myelination (GO:0031643)	2/11	0.0113512892829467	0.06885617235369866	0	0	14.633965068747678	65.53709962238891	ITGAX;TNFRSF1B
platelet degranulation (GO:0002576)	6/125	0.011670187220904623	0.07059663940755455	0	0	3.346531833072212	14.894468763887485	LYN;SRGN;VWF;SERPINE1;PLEK;F13A1
positive regulation of programmed cell death (GO:0043068)	10/286	0.011715887333180386	0.0706794514526292	0	0	2.4183226256287664	10.753819944829738	SFRP1;RASSF2;GADD45B;GADD45A;CLEC7A;LAPTM5;CYP1B1;MNDA;FGD2;BOK
activation of phospholipase C activity (GO:0007202)	3/32	0.01212584342907976	0.07222355782067572	0	0	6.8282804906271695	30.129216024579474	ITK;SELE;PLCB2
regulation of intracellular protein transport (GO:0033157)	3/32	0.01212584342907976	0.07222355782067572	0	0	6.8282804906271695	30.129216024579474	IFI27;LCP1;PCNT
positive regulation of interleukin-10 production (GO:0032733)	3/32	0.01212584342907976	0.07222355782067572	0	0	6.8282804906271695	30.129216024579474	CLEC7A;IRF4;LGALS9
positive regulation of receptor signaling pathway via STAT (GO:1904894)	3/32	0.01212584342907976	0.07222355782067572	0	0	6.8282804906271695	30.129216024579474	IL10RA;CYP1B1;IL7R
toll-like receptor signaling pathway (GO:0002224)	5/91	0.01213538947077477	0.07222355782067572	0	0	3.852333438089252	16.9950672440775	ITGB2;LGALS9;PIK3AP1;CTSS;BIRC3
cellular response to chemokine (GO:1990869)	4/60	0.012672442353828531	0.07521707719691774	0	0	4.724146224146224	20.636608589318886	RIPOR2;CXCL9;CCL22;DUSP1
regulation of interleukin-17 production (GO:0032660)	3/33	0.013192561506860628	0.07767780215239538	0	0	6.600335570469799	28.566926444140567	IL15;NCKAP1L;VSIR
vasculogenesis (GO:0001570)	3/33	0.013192561506860628	0.07767780215239538	0	0	6.600335570469799	28.566926444140567	WNT7B;HAS2;ENG
positive regulation of receptor signaling pathway via JAK-STAT (GO:0046427)	3/33	0.013192561506860628	0.07767780215239538	0	0	6.600335570469799	28.566926444140567	IL10RA;CYP1B1;PRLR
regulation of alcohol biosynthetic process (GO:1902930)	2/12	0.013487286716589912	0.07816254349141871	0	0	13.16989966555184	56.70969018378566	ABCA2;CLCN2
regulation of dendritic cell differentiation (GO:2001198)	2/12	0.013487286716589912	0.07816254349141871	0	0	13.16989966555184	56.70969018378566	LGALS9;FCGR2B
regulation of myoblast fusion (GO:1901739)	2/12	0.013487286716589912	0.07816254349141871	0	0	13.16989966555184	56.70969018378566	CD53;RIPOR2
regulation of natural killer cell activation (GO:0032814)	2/12	0.013487286716589912	0.07816254349141871	0	0	13.16989966555184	56.70969018378566	TYROBP;PTPN22
negative regulation of leukocyte chemotaxis (GO:0002689)	2/12	0.013487286716589912	0.07816254349141871	0	0	13.16989966555184	56.70969018378566	DUSP1;RIN3
positive regulation of fatty acid oxidation (GO:0046321)	2/12	0.013487286716589912	0.07816254349141871	0	0	13.16989966555184	56.70969018378566	NR4A3;PPARGC1A
hemopoiesis (GO:0030097)	5/94	0.013816401313032425	0.07986024633292041	0	0	3.7219101123595504	15.93684278468297	CSF1R;SFRP1;PTPRC;PLEK;RUNX3
organic cyclic compound biosynthetic process (GO:1901362)	3/34	0.014311152898177817	0.08228912916452245	0	0	6.387096774193548	27.124186848523546	HDC;ALOX5;PRLR
positive regulation of interleukin-12 production (GO:0032735)	3/34	0.014311152898177817	0.08228912916452245	0	0	6.387096774193548	27.124186848523546	CLEC7A;LAPTM5;LGALS9
actin cytoskeleton reorganization (GO:0031532)	4/63	0.014949954138900993	0.08551683611060464	0	0	4.4832505849455	18.8433131310397	FGF7;PARVG;PLEK;S1PR1
positive regulation of Ras protein signal transduction (GO:0046579)	4/63	0.014949954138900993	0.08551683611060464	0	0	4.4832505849455	18.8433131310397	GPR174;LYN;RASGRP1;PIK3CG
cellular response to amyloid-beta (GO:1904646)	3/35	0.015481917674901587	0.08810328408809975	0	0	6.187185402684563	25.78869943435249	VCAM1;FCGR2B;ICAM1
positive regulation of lymphocyte activation (GO:0051251)	3/35	0.015481917674901587	0.08810328408809975	0	0	6.187185402684563	25.78869943435249	TYROBP;CLEC7A;NCKAP1L
regulation of intracellular signal transduction (GO:1902531)	13/437	0.01558226116440396	0.08844635642931604	0	0	2.0520096305031448	8.539688661709903	LYN;PPP1R16B;VWF;PTPN22;ARHGAP15;FGD2;RASSF2;ARHGAP30;CLEC7A;ARHGDIB;TAGAP;RAC2;BIRC3
regulation of nucleocytoplasmic transport (GO:0046822)	2/13	0.015782609736796377	0.08844670634224974	0	0	11.972027972027972	49.67010748314548	IFI27;MX2
entry into host (GO:0044409)	2/13	0.015782609736796377	0.08844670634224974	0	0	11.972027972027972	49.67010748314548	CD4;CXCR4
relaxation of cardiac muscle (GO:0055119)	2/13	0.015782609736796377	0.08844670634224974	0	0	11.972027972027972	49.67010748314548	ATP1B1;SLC8A1
lipid oxidation (GO:0034440)	2/13	0.015782609736796377	0.08844670634224974	0	0	11.972027972027972	49.67010748314548	ALOX5;PPARGC1A
positive regulation of CD4-positive, alpha-beta T cell activation (GO:2000516)	2/13	0.015782609736796377	0.08844670634224974	0	0	11.972027972027972	49.67010748314548	NCKAP1L;LGALS9
antigen processing and presentation of exogenous peptide antigen via MHC class II (GO:0019886)	5/98	0.01629207989376165	0.09107066431753347	0	0	3.56110142400465	14.661325866362088	CD74;FCER1G;IFI30;FCGR2B;CTSS
regulation of cardiac muscle contraction (GO:0055117)	3/36	0.016705104100100572	0.09290899207310344	0	0	5.999389871873094	24.54974915982471	ATP1B1;PIK3CG;SLC8A1
membrane fusion (GO:0061025)	3/36	0.016705104100100572	0.09290899207310344	0	0	5.999389871873094	24.54974915982471	MX2;MX1;STX11
cellular component disassembly (GO:0022411)	4/66	0.01747037388350202	0.09667815923501868	0	0	4.26566742695775	17.26421717704999	ADAMTS5;LCP1;TPSAB1;CTSS
extracellular matrix disassembly (GO:0022617)	4/66	0.01747037388350202	0.09667815923501868	0	0	4.26566742695775	17.26421717704999	ADAMTS5;LCP1;TPSAB1;CTSS
antigen processing and presentation of peptide antigen via MHC class II (GO:0002495)	5/100	0.017633781043819467	0.09733847136188345	0	0	3.4857752489331437	14.075347262039388	CD74;FCER1G;IFI30;FCGR2B;CTSS
regulation of actin cytoskeleton reorganization (GO:2000249)	3/37	0.017980910574510373	0.09747283811761887	0	0	5.8226411369917095	23.39796087822035	CSF1R;ARHGDIB;HCLS1
antigen processing and presentation of endogenous peptide antigen (GO:0002483)	2/14	0.01823201183993505	0.09747283811761887	0	0	10.973801560758082	43.94542606411267	ERAP2;TAP1
cellular response to low-density lipoprotein particle stimulus (GO:0071404)	2/14	0.01823201183993505	0.09747283811761887	0	0	10.973801560758082	43.94542606411267	FCER1G;ITGB2
regulation of macrophage cytokine production (GO:0010935)	2/14	0.01823201183993505	0.09747283811761887	0	0	10.973801560758082	43.94542606411267	CD74;LAPTM5
regulation of response to endoplasmic reticulum stress (GO:1905897)	2/14	0.01823201183993505	0.09747283811761887	0	0	10.973801560758082	43.94542606411267	ALOX5;FCGR2B
relaxation of muscle (GO:0090075)	2/14	0.01823201183993505	0.09747283811761887	0	0	10.973801560758082	43.94542606411267	ATP1B1;SLC8A1
response to chemokine (GO:1990868)	2/14	0.01823201183993505	0.09747283811761887	0	0	10.973801560758082	43.94542606411267	RIPOR2;DUSP1
retinal metabolic process (GO:0042574)	2/14	0.01823201183993505	0.09747283811761887	0	0	10.973801560758082	43.94542606411267	AKR1C1;CYP1B1
myeloid dendritic cell activation (GO:0001773)	2/14	0.01823201183993505	0.09747283811761887	0	0	10.973801560758082	43.94542606411267	CAMK4;DOCK2
negative regulation of coagulation (GO:0050819)	2/14	0.01823201183993505	0.09747283811761887	0	0	10.973801560758082	43.94542606411267	PROCR;SERPINE1
negative regulation of neuroinflammatory response (GO:0150079)	2/14	0.01823201183993505	0.09747283811761887	0	0	10.973801560758082	43.94542606411267	PTPRC;TNFRSF1B
positive regulation of alpha-beta T cell differentiation (GO:0046638)	2/14	0.01823201183993505	0.09747283811761887	0	0	10.973801560758082	43.94542606411267	NCKAP1L;RUNX3
positive regulation of macrophage chemotaxis (GO:0010759)	2/14	0.01823201183993505	0.09747283811761887	0	0	10.973801560758082	43.94542606411267	CSF1R;CSF1
vascular endothelial growth factor receptor signaling pathway (GO:0048010)	4/67	0.018365726448027656	0.09795054105614749	0	0	4.197744642189087	16.77951471443088	NCF2;ELMO1;CYBB;NCKAP1L
positive regulation of vasculature development (GO:1904018)	5/102	0.01904663140628857	0.1013372581809281	0	0	3.413555307885205	13.520631820046402	PRKCB;SERPINE1;ITGAX;CYP1B1;F3
lymphocyte proliferation (GO:0046651)	3/38	0.01930948752490861	0.1022430418585089	0	0	5.655992329817833	22.325099457656137	PTPRC;RASGRP1;PIK3CG
positive regulation of cell development (GO:0010720)	3/38	0.01930948752490861	0.1022430418585089	0	0	5.655992329817833	22.325099457656137	TYROBP;CLEC7A;SERPINF1
regulated exocytosis (GO:0045055)	7/180	0.019465504844385625	0.10282257104402742	0	0	2.687310762455271	10.585616358280424	LYN;SRGN;VWF;SERPINE1;PLEK;F13A1;SYT17
antigen processing and presentation of exogenous peptide antigen (GO:0002478)	5/103	0.019780159377123144	0.10423530287515012	0	0	3.378550744622173	13.254310987381542	CD74;FCER1G;IFI30;FCGR2B;CTSS
regulation of small GTPase mediated signal transduction (GO:0051056)	6/141	0.020027640939683844	0.10528816951148078	0	0	2.9474952919020714	11.52659862567945	ARHGAP30;ARHGDIB;TAGAP;RAC2;ARHGAP15;FGD2
cellular sodium ion homeostasis (GO:0006883)	2/15	0.020830367434723208	0.10721084218151244	0	0	10.129148443529715	39.21341181419306	ATP1B1;SLC8A1
regulation of triglyceride biosynthetic process (GO:0010866)	2/15	0.020830367434723208	0.10721084218151244	0	0	10.129148443529715	39.21341181419306	C3;SIK1
heterocycle biosynthetic process (GO:0018130)	2/15	0.020830367434723208	0.10721084218151244	0	0	10.129148443529715	39.21341181419306	HDC;ALOX5
interleukin-27-mediated signaling pathway (GO:0070106)	2/15	0.020830367434723208	0.10721084218151244	0	0	10.129148443529715	39.21341181419306	OAS2;MX1
superoxide anion generation (GO:0042554)	2/15	0.020830367434723208	0.10721084218151244	0	0	10.129148443529715	39.21341181419306	NCF2;CYBB
T cell proliferation (GO:0042098)	2/15	0.020830367434723208	0.10721084218151244	0	0	10.129148443529715	39.21341181419306	RASGRP1;PIK3CG
negative regulation of leukocyte activation (GO:0002695)	2/15	0.020830367434723208	0.10721084218151244	0	0	10.129148443529715	39.21341181419306	CD84;FCGR2B
positive regulation of osteoclast differentiation (GO:0045672)	2/15	0.020830367434723208	0.10721084218151244	0	0	10.129148443529715	39.21341181419306	TYROBP;CSF1
prostanoid biosynthetic process (GO:0046457)	2/15	0.020830367434723208	0.10721084218151244	0	0	10.129148443529715	39.21341181419306	CD74;PTGDS
lymphocyte migration (GO:0072676)	3/40	0.022125325603706697	0.11308499753005644	0	0	5.3497188463631415	20.387951702687758	CCL22;S1PR1;MYO1G
organic hydroxy compound transport (GO:0015850)	3/40	0.022125325603706697	0.11308499753005644	0	0	5.3497188463631415	20.387951702687758	SLCO2B1;AKR1C1;ABCB11
positive regulation of wound healing (GO:0090303)	3/40	0.022125325603706697	0.11308499753005644	0	0	5.3497188463631415	20.387951702687758	CLEC7A;SERPINE1;ENPP4
extrinsic apoptotic signaling pathway (GO:0097191)	4/72	0.023266737596604622	0.11716126293452458	0	0	3.888096652802535	14.622083705386846	IFI27;TNFRSF1B;IL6R;BOK
positive regulation of nucleic acid-templated transcription (GO:1903508)	14/511	0.0233107556137294	0.11716126293452458	0	0	1.8846738970407813	7.0841884049969455	EGR1;CD74;CIITA;FOS;RUNX3;FLI1;SFRP1;FGF7;CD4;IRF4;CAMK4;IRF1;PIM2;PPARGC1A
B cell activation involved in immune response (GO:0002312)	2/16	0.023572669408616794	0.11716126293452458	0	0	9.40516005733397	35.24741092928885	GPR183;FCGR2B
regulation of granulocyte macrophage colony-stimulating factor production (GO:0032645)	2/16	0.023572669408616794	0.11716126293452458	0	0	9.40516005733397	35.24741092928885	CD84;RASGRP1
regulation of interleukin-13 production (GO:0032656)	2/16	0.023572669408616794	0.11716126293452458	0	0	9.40516005733397	35.24741092928885	IRF4;LGALS9
regulation of leukocyte activation (GO:0002694)	2/16	0.023572669408616794	0.11716126293452458	0	0	9.40516005733397	35.24741092928885	LYN;CD74
filopodium assembly (GO:0046847)	2/16	0.023572669408616794	0.11716126293452458	0	0	9.40516005733397	35.24741092928885	FGD5;FGD2
negative regulation of macrophage activation (GO:0043031)	2/16	0.023572669408616794	0.11716126293452458	0	0	9.40516005733397	35.24741092928885	PTPRC;FCGR2B
negative regulation of type I interferon-mediated signaling pathway (GO:0060339)	2/16	0.023572669408616794	0.11716126293452458	0	0	9.40516005733397	35.24741092928885	NLRC5;SAMHD1
nitric oxide metabolic process (GO:0046209)	2/16	0.023572669408616794	0.11716126293452458	0	0	9.40516005733397	35.24741092928885	CPS1;CYP1B1
positive regulation of alpha-beta T cell proliferation (GO:0046641)	2/16	0.023572669408616794	0.11716126293452458	0	0	9.40516005733397	35.24741092928885	PTPN22;LGALS9
regulation of filopodium assembly (GO:0051489)	3/41	0.023612663951930905	0.11716126293452458	0	0	5.208671847403744	19.5115394327046	PPP1R16B;RIPOR2;DOCK11
import into cell (GO:0098657)	3/41	0.023612663951930905	0.11716126293452458	0	0	5.208671847403744	19.5115394327046	IL10RA;SLC1A3;SLC29A1
antigen processing and presentation of exogenous peptide antigen via MHC class I, TAP-dependent (GO:0002479)	4/73	0.024333145216197373	0.11992764427982991	0	0	3.8315522373493387	14.237725717119185	NCF2;CYBB;TAP1;PSMB9
regulation of hydrolase activity (GO:0051336)	4/73	0.024333145216197373	0.11992764427982991	0	0	3.8315522373493387	14.237725717119185	FGD5;ARHGAP15;PLXNA4;FGD2
defense response to Gram-negative bacterium (GO:0050829)	4/73	0.024333145216197373	0.11992764427982991	0	0	3.8315522373493387	14.237725717119185	SERPINE1;LYZ;IL6R;MPEG1
calcium ion transmembrane import into cytosol (GO:0097553)	3/42	0.025152930634649295	0.12314339432662005	0	0	5.074858027878162	18.68959002749356	PTPRC;RYR3;SLC8A1
regulation of extrinsic apoptotic signaling pathway via death domain receptors (GO:1902041)	3/42	0.025152930634649295	0.12314339432662005	0	0	5.074858027878162	18.68959002749356	SFRP1;SERPINE1;ICAM1
regulation of nervous system development (GO:0051960)	3/42	0.025152930634649295	0.12314339432662005	0	0	5.074858027878162	18.68959002749356	BHLHE40;TNFRSF1B;WNT3
regulation of cytokine-mediated signaling pathway (GO:0001959)	4/74	0.025428680802549307	0.12397560168342392	0	0	3.7766233766233768	13.867298691625285	SOCS3;CD74;PTPRC;BIRC3
regulation of protein kinase activity (GO:0045859)	5/110	0.025435211758419854	0.12397560168342392	0	0	3.1521879021879022	11.573638589223167	CD4;RASSF2;PTPRC;CSF1;LCP2
cellular response to organic cyclic compound (GO:0071407)	6/150	0.02617479680067656	0.1272559718039547	0	0	2.7620056497175143	10.06187136585668	EGR1;SFRP1;NR4A3;CYP1B1;SSTR2;RYR3
cell communication by electrical coupling involved in cardiac conduction (GO:0086064)	2/17	0.026454026747289496	0.1272559718039547	0	0	8.777703455964325	31.883663869732935	ATP1B1;SLC8A1
regulation of leukocyte migration (GO:0002685)	2/17	0.026454026747289496	0.1272559718039547	0	0	8.777703455964325	31.883663869732935	RAC2;NCKAP1L
ruffle organization (GO:0031529)	2/17	0.026454026747289496	0.1272559718039547	0	0	8.777703455964325	31.883663869732935	CSF1R;PLEK
negative regulation of viral entry into host cell (GO:0046597)	2/17	0.026454026747289496	0.1272559718039547	0	0	8.777703455964325	31.883663869732935	CIITA;IFITM1
positive regulation of cytokine production involved in inflammatory response (GO:1900017)	2/17	0.026454026747289496	0.1272559718039547	0	0	8.777703455964325	31.883663869732935	GBP5;CLEC7A
regulation of cytokine production involved in inflammatory response (GO:1900015)	3/43	0.026746062715563793	0.12782533869256463	0	0	4.947734899328859	17.917568860051283	GBP5;CLEC7A;ALOX5
cellular response to retinoic acid (GO:0071300)	3/43	0.026746062715563793	0.12782533869256463	0	0	4.947734899328859	17.917568860051283	LYN;WNT7B;WNT3
positive regulation of phospholipase C activity (GO:0010863)	3/43	0.026746062715563793	0.12782533869256463	0	0	4.947734899328859	17.917568860051283	ITK;SELE;PLCB2
phosphatidylinositol metabolic process (GO:0046488)	5/112	0.02722240697553623	0.12982089546864792	0	0	3.092952765849962	11.146119840293782	CSF1R;INPP5D;PLEK;PLCB2;PIK3CG
actin filament organization (GO:0007015)	6/152	0.027693395451917492	0.13128453745949661	0	0	2.723891339679591	9.769403333914013	FHOD3;ELMO1;RAC2;LCP1;MYO1F;MYO1G
cellular response to hormone stimulus (GO:0032870)	4/76	0.02770769676454956	0.13128453745949661	0	0	3.671343060231949	13.165601581743323	SFRP1;NR4A3;AKR1C1;CTSS
establishment of protein localization to organelle (GO:0072594)	4/76	0.02770769676454956	0.13128453745949661	0	0	3.671343060231949	13.165601581743323	LAMP3;IL10RA;PRICKLE1;CD68
negative regulation of macromolecule metabolic process (GO:0010605)	7/194	0.027863359904409038	0.1317393975780196	0	0	2.4843391902215433	8.895034163460924	SFRP1;SFMBT2;RIN3;PTPN22;LGALS9;PARP15;ENG
response to amyloid-beta (GO:1904645)	3/44	0.028391959556858765	0.1330986129544462	0	0	4.826812899001474	17.191414725493853	VCAM1;FCGR2B;ICAM1
lymphocyte chemotaxis (GO:0048247)	3/44	0.028391959556858765	0.1330986129544462	0	0	4.826812899001474	17.191414725493853	CCL22;GPR183;PIK3CG
positive regulation of osteoblast differentiation (GO:0045669)	3/44	0.028391959556858765	0.1330986129544462	0	0	4.826812899001474	17.191414725493853	IFITM1;WNT7B;IL6R
positive regulation of receptor-mediated endocytosis (GO:0048260)	3/44	0.028391959556858765	0.1330986129544462	0	0	4.826812899001474	17.191414725493853	C3;SERPINE1;SELE
response to lipid (GO:0033993)	5/114	0.02908765115656453	0.13499795461961722	0	0	3.035891395983139	10.739288376826936	ABCA2;CPS1;PTPN22;LGALS9;SELE
cellular response to alkaloid (GO:0071312)	2/18	0.029469662195043256	0.13499795461961722	0	0	8.228678929765886	29.001106195174607	RYR3;SLC8A1
regulation of presynapse assembly (GO:1905606)	2/18	0.029469662195043256	0.13499795461961722	0	0	8.228678929765886	29.001106195174607	SLITRK2;MDGA1
regulation of presynapse organization (GO:0099174)	2/18	0.029469662195043256	0.13499795461961722	0	0	8.228678929765886	29.001106195174607	SLITRK2;MDGA1
release of cytochrome c from mitochondria (GO:0001836)	2/18	0.029469662195043256	0.13499795461961722	0	0	8.228678929765886	29.001106195174607	IFI6;BOK
interleukin-6-mediated signaling pathway (GO:0070102)	2/18	0.029469662195043256	0.13499795461961722	0	0	8.228678929765886	29.001106195174607	SOCS3;IL6R
mitochondrial fission (GO:0000266)	2/18	0.029469662195043256	0.13499795461961722	0	0	8.228678929765886	29.001106195174607	MX2;MX1
positive regulation of fatty acid metabolic process (GO:0045923)	2/18	0.029469662195043256	0.13499795461961722	0	0	8.228678929765886	29.001106195174607	NR4A3;PPARGC1A
positive regulation of glial cell differentiation (GO:0045687)	2/18	0.029469662195043256	0.13499795461961722	0	0	8.228678929765886	29.001106195174607	CXCR4;TNFRSF1B
positive regulation of nervous system process (GO:0031646)	2/18	0.029469662195043256	0.13499795461961722	0	0	8.228678929765886	29.001106195174607	ITGAX;TNFRSF1B
positive regulation of response to endoplasmic reticulum stress (GO:1905898)	2/18	0.029469662195043256	0.13499795461961722	0	0	8.228678929765886	29.001106195174607	FCGR2B;BOK
cellular response to molecule of bacterial origin (GO:0071219)	5/115	0.0300498182939009	0.13733752818327416	0	0	3.0081388206388207	10.543221736023698	CXCL9;SERPINE1;TNFRSF1B;CD68;FCGR2B
negative regulation of protein serine/threonine kinase activity (GO:0071901)	4/78	0.030104784257565534	0.13733752818327416	0	0	3.5717535717535718	12.512106979354913	LYN;DUSP1;GADD45A;SLC8A1
regulation of cell differentiation (GO:0045595)	6/156	0.030902763821540495	0.14068722168651837	0	0	2.6507118644067797	9.21628567402012	CSF1;PRKCB;ALOX5;SPOCK2;SIK1;RUNX3
positive regulation of angiogenesis (GO:0045766)	5/116	0.031031819650412074	0.14098406952285977	0	0	2.9808862916971024	10.351849501103684	PRKCB;SERPINE1;ITGAX;CYP1B1;F3
negative regulation of tumor necrosis factor production (GO:0032720)	3/46	0.03184146569635426	0.1443419056056092	0	0	4.601841735601686	15.862483511711618	PTPN22;LGALS9;VSIR
regulation of apoptotic process (GO:0042981)	18/742	0.0324351642279339	0.1443419056056092	0	0	1.6669757726021515	5.7152466551758865	CD74;GADD45B;GADD45A;IFI6;IKZF3;PRLR;IFIT3;FGD2;SFRP1;RASSF2;CYP1B1;NCKAP1L;MNDA;PIM2;EVI2B;JAK3;BOK;BIRC3
Rac protein signal transduction (GO:0016601)	2/19	0.032614909950545355	0.1443419056056092	0	0	7.744245524296675	26.508441955842212	ELMO1;RAC2
carbohydrate derivative catabolic process (GO:1901136)	2/19	0.032614909950545355	0.1443419056056092	0	0	7.744245524296675	26.508441955842212	AOAH;SAMHD1
regulation of leukocyte chemotaxis (GO:0002688)	2/19	0.032614909950545355	0.1443419056056092	0	0	7.744245524296675	26.508441955842212	LYN;IL6R
regulation of oligodendrocyte differentiation (GO:0048713)	2/19	0.032614909950545355	0.1443419056056092	0	0	7.744245524296675	26.508441955842212	CXCR4;TNFRSF1B
heart trabecula morphogenesis (GO:0061384)	2/19	0.032614909950545355	0.1443419056056092	0	0	7.744245524296675	26.508441955842212	S1PR1;ENG
vesicle transport along actin filament (GO:0030050)	2/19	0.032614909950545355	0.1443419056056092	0	0	7.744245524296675	26.508441955842212	MYO1F;MYO1G
negative regulation of immune system process (GO:0002683)	2/19	0.032614909950545355	0.1443419056056092	0	0	7.744245524296675	26.508441955842212	LYN;FCGR2B
negative regulation of T cell receptor signaling pathway (GO:0050860)	2/19	0.032614909950545355	0.1443419056056092	0	0	7.744245524296675	26.508441955842212	LAPTM5;PTPN22
positive regulation of macrophage migration (GO:1905523)	2/19	0.032614909950545355	0.1443419056056092	0	0	7.744245524296675	26.508441955842212	CSF1R;CSF1
prostaglandin biosynthetic process (GO:0001516)	2/19	0.032614909950545355	0.1443419056056092	0	0	7.744245524296675	26.508441955842212	CD74;PTGDS
regulation of NIK/NF-kappaB signaling (GO:1901222)	4/80	0.03262074768894882	0.1443419056056092	0	0	3.477405635300372	11.902487518794251	RASSF2;LAPTM5;PTPN22;LGALS9
negative regulation of apoptotic process (GO:0043066)	13/485	0.03280227787662438	0.14485485910317328	0	0	1.8387402895480225	6.283448711362161	CD74;IFI6;PRLR;IFIT3;FOXQ1;SFRP1;LAMP3;HCLS1;NCKAP1L;PIM2;EVI2B;PPARGC1A;BIRC3
protein autophosphorylation (GO:0046777)	6/159	0.03346310908725378	0.14747813346238792	0	0	2.598338318378199	8.827365087001038	LYN;CSF1R;ITK;CAMK4;SIK1;PIM2
regulation of cellular metabolic process (GO:0031323)	3/47	0.03364469892432977	0.14768885730600426	0	0	4.49702562538133	15.253460188833747	ABCA2;CYP1B1;ABCB11
epithelial to mesenchymal transition (GO:0001837)	3/47	0.03364469892432977	0.14768885730600426	0	0	4.49702562538133	15.253460188833747	AKNA;S100A4;ENG
positive regulation of cysteine-type endopeptidase activity involved in apoptotic process (GO:0043280)	5/119	0.03409777224491116	0.14938071650151558	0	0	2.9019973921289712	9.804465593676202	CLEC7A;LAPTM5;LGALS9;F3;BOK
negative regulation of MAP kinase activity (GO:0043407)	3/48	0.035499947664130574	0.15325831956835528	0	0	4.3968680089485455	14.677730561833968	LYN;DUSP1;PTPN22
negative regulation of tumor necrosis factor superfamily cytokine production (GO:1903556)	3/48	0.035499947664130574	0.15325831956835528	0	0	4.3968680089485455	14.677730561833968	PTPN22;LGALS9;VSIR
positive regulation of endocytosis (GO:0045807)	3/48	0.035499947664130574	0.15325831956835528	0	0	4.3968680089485455	14.677730561833968	C3;SERPINE1;NCKAP1L
cardiac epithelial to mesenchymal transition (GO:0060317)	2/20	0.03588521341342377	0.15325831956835528	0	0	7.313638052768487	24.335618307330584	HAS2;ENG
cellular monovalent inorganic cation homeostasis (GO:0030004)	2/20	0.03588521341342377	0.15325831956835528	0	0	7.313638052768487	24.335618307330584	ATP1B1;SLC8A1
cellular response to interferon-beta (GO:0035458)	2/20	0.03588521341342377	0.15325831956835528	0	0	7.313638052768487	24.335618307330584	IRF1;MNDA
regulation of granulocyte chemotaxis (GO:0071622)	2/20	0.03588521341342377	0.15325831956835528	0	0	7.313638052768487	24.335618307330584	CSF1R;CSF1
regulation of lymphocyte differentiation (GO:0045619)	2/20	0.03588521341342377	0.15325831956835528	0	0	7.313638052768487	24.335618307330584	NCKAP1L;IKZF3
regulation of T cell migration (GO:2000404)	2/20	0.03588521341342377	0.15325831956835528	0	0	7.313638052768487	24.335618307330584	SPN;RIPOR2
lipopolysaccharide-mediated signaling pathway (GO:0031663)	2/20	0.03588521341342377	0.15325831956835528	0	0	7.313638052768487	24.335618307330584	LYN;PTPN22
mesoderm development (GO:0007498)	2/20	0.03588521341342377	0.15325831956835528	0	0	7.313638052768487	24.335618307330584	IKZF1;IKZF3
myeloid cell development (GO:0061515)	2/20	0.03588521341342377	0.15325831956835528	0	0	7.313638052768487	24.335618307330584	NCKAP1L;EVI2B
negative regulation of viral life cycle (GO:1903901)	2/20	0.03588521341342377	0.15325831956835528	0	0	7.313638052768487	24.335618307330584	CIITA;IFITM1
regulation of osteoblast differentiation (GO:0045667)	4/83	0.03661887686550205	0.15608972995951453	0	0	3.3448408131952436	11.062028805823724	IFITM1;WNT7B;CHRD;IL6R
positive regulation of signal transduction (GO:0009967)	8/252	0.037502731772775154	0.1595491941315752	0	0	2.1770268002014213	7.147922442728721	C3;CD74;SFRP1;PTPRC;VWF;PRKCB;IL7R;F3
regulation of protein kinase B signaling (GO:0051896)	7/207	0.03760415027010017	0.15967300730073303	0	0	2.3213095238095236	7.615382861266948	FGF7;RAC2;HCLS1;PIK3AP1;F3;PIK3CG;ENG
cellular response to organic substance (GO:0071310)	5/123	0.038468685798069044	0.1630304380847149	0	0	2.8030519926706368	9.132093148353903	CSF1R;SFRP1;CYP1B1;HCLS1;CXCR4
adenylate cyclase-modulating G protein-coupled receptor signaling pathway (GO:0007188)	6/165	0.03898685558353674	0.1639351220061503	0	0	2.4995203070035177	8.109770436287791	PTGFR;CXCL9;ADGRE5;RGS1;NPY1R;S1PR1
actin filament-based transport (GO:0099515)	2/21	0.03927612298064018	0.1639351220061503	0	0	6.928357683506425	22.428053416297207	MYO1F;MYO1G
regulation of cardiac muscle contraction by calcium ion signaling (GO:0010882)	2/21	0.03927612298064018	0.1639351220061503	0	0	6.928357683506425	22.428053416297207	ATP1B1;SLC8A1
cellular response to estradiol stimulus (GO:0071392)	2/21	0.03927612298064018	0.1639351220061503	0	0	6.928357683506425	22.428053416297207	SFRP1;SSTR2
negative regulation of peptidyl-serine phosphorylation (GO:0033137)	2/21	0.03927612298064018	0.1639351220061503	0	0	6.928357683506425	22.428053416297207	RASSF2;GADD45A
negative regulation of reproductive process (GO:2000242)	2/21	0.03927612298064018	0.1639351220061503	0	0	6.928357683506425	22.428053416297207	DUSP1;ARHGDIB
negative regulation of response to wounding (GO:1903035)	2/21	0.03927612298064018	0.1639351220061503	0	0	6.928357683506425	22.428053416297207	ALOX5;SERPINE1
positive regulation of antigen receptor-mediated signaling pathway (GO:0050857)	2/21	0.03927612298064018	0.1639351220061503	0	0	6.928357683506425	22.428053416297207	PTPRC;PRKCB
negative regulation of ERK1 and ERK2 cascade (GO:0070373)	3/50	0.0393653955150989	0.16399772320252523	0	0	4.209338854776524	13.616656130803666	LYN;PTPRC;EPHB2
regulation of protein modification process (GO:0031399)	3/51	0.04137497524507064	0.1713995222159774	0	0	4.121434563758389	13.127094858560682	PPP1R16B;LYN;ABCA2
inositol lipid-mediated signaling (GO:0048017)	3/51	0.04137497524507064	0.1713995222159774	0	0	4.121434563758389	13.127094858560682	CSF1R;PLCB2;PIK3CG
mesenchymal cell differentiation (GO:0048762)	3/51	0.04137497524507064	0.1713995222159774	0	0	4.121434563758389	13.127094858560682	AKNA;S100A4;ENG
synapse organization (GO:0050808)	5/126	0.04196152063888099	0.1735038156753731	0	0	2.733136028590574	8.666780512365728	C1QB;SLITRK2;SPOCK2;WNT7B;SLITRK6
negative regulation of angiogenesis (GO:0016525)	4/87	0.04236996000415648	0.17486518072743457	0	0	3.1829946046813515	10.062450684096078	SERPINF1;ALOX5;SERPINE1;STAB1
regulation of macrophage chemotaxis (GO:0010758)	2/22	0.0427832938820368	0.17493613498432822	0	0	6.581605351170569	20.742637329454954	CSF1R;CSF1
microglial cell activation (GO:0001774)	2/22	0.0427832938820368	0.17493613498432822	0	0	6.581605351170569	20.742637329454954	TYROBP;ITGB2
negative regulation of interleukin-2 production (GO:0032703)	2/22	0.0427832938820368	0.17493613498432822	0	0	6.581605351170569	20.742637329454954	PTPRC;LAPTM5
negative regulation of lipid biosynthetic process (GO:0051055)	2/22	0.0427832938820368	0.17493613498432822	0	0	6.581605351170569	20.742637329454954	ABCA2;SIK1
positive regulation of amyloid precursor protein catabolic process (GO:1902993)	2/22	0.0427832938820368	0.17493613498432822	0	0	6.581605351170569	20.742637329454954	LYN;ABCA2
negative regulation of cellular biosynthetic process (GO:0031327)	3/52	0.04343533428293478	0.17694689685741696	0	0	4.0371182029858925	12.662348636638107	ABCA2;PLEK;SIK1
protein homotetramerization (GO:0051289)	3/52	0.04343533428293478	0.17694689685741696	0	0	4.0371182029858925	12.662348636638107	GBP5;SAMHD1;RYR3
cellular component assembly (GO:0022607)	8/261	0.04453555341760657	0.18109484704617923	0	0	2.0986118792915054	6.529762564347961	CD74;PARVG;RAC2;HAS2;NCKAP1L;LCP1;PPARGC1A;JCHAIN
regulation of type I interferon production (GO:0032479)	4/89	0.04542581136290501	0.18437535200237914	0	0	3.1077837195484252	9.608256619726514	IRF1;NLRC5;IRF8;PTPN22
positive regulation of apoptotic process (GO:0043065)	9/310	0.04575911018865292	0.1853873675165975	0	0	1.9863241250625767	6.126547373070294	SFRP1;RASSF2;GADD45B;GADD45A;CYP1B1;SIK1;MNDA;FGD2;BOK
regulation of cysteine-type endopeptidase activity (GO:2000116)	2/23	0.04640248401894071	0.18662419802153205	0	0	6.267877050485746	19.244904026007994	PSMB9;BIRC3
regulation of interferon-gamma-mediated signaling pathway (GO:0060334)	2/23	0.04640248401894071	0.18662419802153205	0	0	6.267877050485746	19.244904026007994	SOCS3;NLRC5
regulation of steroid metabolic process (GO:0019218)	2/23	0.04640248401894071	0.18662419802153205	0	0	6.267877050485746	19.244904026007994	ABCA2;ABCB11
regulation of toll-like receptor 4 signaling pathway (GO:0034143)	2/23	0.04640248401894071	0.18662419802153205	0	0	6.267877050485746	19.244904026007994	LYN;PTPN22
regulation of humoral immune response (GO:0002920)	3/54	0.04770686505739316	0.19082746022957264	0	0	3.878405053296486	11.800745370843211	C1QB;C3;FCGR2B
striated muscle contraction (GO:0006941)	3/54	0.04770686505739316	0.19082746022957264	0	0	3.878405053296486	11.800745370843211	RCSD1;ATP1B1;SLC8A1
negative regulation of viral genome replication (GO:0045071)	3/54	0.04770686505739316	0.19082746022957264	0	0	3.878405053296486	11.800745370843211	IFITM1;OAS2;MX1
negative regulation of cytokine-mediated signaling pathway (GO:0001960)	3/55	0.04991721519108275	0.19836209786524342	0	0	3.8036267423851315	11.400950258236925	PTPRC;NLRC5;SAMHD1
cardiac muscle cell development (GO:0055013)	2/24	0.050129551906162056	0.19836209786524342	0	0	5.982669504408634	17.906994839239246	FHOD3;SLC8A1
cardiac muscle cell differentiation (GO:0055007)	2/24	0.050129551906162056	0.19836209786524342	0	0	5.982669504408634	17.906994839239246	SIK1;SLC8A1
regulation of cytokine production involved in immune response (GO:0002718)	2/24	0.050129551906162056	0.19836209786524342	0	0	5.982669504408634	17.906994839239246	LAPTM5;TNFRSF1B
negative regulation of ossification (GO:0030279)	2/24	0.050129551906162056	0.19836209786524342	0	0	5.982669504408634	17.906994839239246	SRGN;SFRP1
positive regulation of p38MAPK cascade (GO:1900745)	2/24	0.050129551906162056	0.19836209786524342	0	0	5.982669504408634	17.906994839239246	GADD45B;GADD45A
regulation of epithelial cell proliferation (GO:0050678)	4/93	0.051897200198626564	0.2046232464974419	0	0	2.967502742783642	8.779328484344044	FGF7;SFRP1;NR4A3;RUNX3
regulation of heart contraction (GO:0008016)	4/93	0.051897200198626564	0.2046232464974419	0	0	2.967502742783642	8.779328484344044	ATP1B1;RYR3;SLC8A1;CORIN
negative regulation of MAPK cascade (GO:0043409)	4/94	0.053589681924051585	0.2097617672364672	0	0	2.9343808454919564	8.587168382087322	LYN;PTPRC;DUSP1;EPHB2
energy derivation by oxidation of organic compounds (GO:0015980)	2/25	0.053960454615178156	0.2097617672364672	0	0	5.722262614512142	16.706167577205033	NR4A3;PPARGC1A
sodium ion homeostasis (GO:0055078)	2/25	0.053960454615178156	0.2097617672364672	0	0	5.722262614512142	16.706167577205033	ATP1B1;SLC8A1
negative regulation of cellular carbohydrate metabolic process (GO:0010677)	2/25	0.053960454615178156	0.2097617672364672	0	0	5.722262614512142	16.706167577205033	PLEK;SIK1
negative regulation of sequestering of calcium ion (GO:0051283)	2/25	0.053960454615178156	0.2097617672364672	0	0	5.722262614512142	16.706167577205033	PTPRC;RYR3
outflow tract septum morphogenesis (GO:0003148)	2/25	0.053960454615178156	0.2097617672364672	0	0	5.722262614512142	16.706167577205033	SEMA3C;ENG
peptide catabolic process (GO:0043171)	2/25	0.053960454615178156	0.2097617672364672	0	0	5.722262614512142	16.706167577205033	ERAP2;ANPEP
positive regulation of vascular endothelial growth factor production (GO:0010575)	2/25	0.053960454615178156	0.2097617672364672	0	0	5.722262614512142	16.706167577205033	C3;CYP1B1
monocarboxylic acid transport (GO:0015718)	3/57	0.05448486582034543	0.21142809091620862	0	0	3.662378821774795	10.656908216974333	SLCO2B1;AKR1C1;ABCB11
fat cell differentiation (GO:0045444)	3/58	0.056841217218127134	0.22018492564495565	0	0	3.5956070774862723	10.3103801431776	STEAP4;NR4A3;PPARGC1A
regulation of myelination (GO:0031641)	2/26	0.057891245755639205	0.2207666159386034	0	0	5.48355629877369	15.62368884537908	ITGAX;TNFRSF1B
endothelial cell development (GO:0001885)	2/26	0.057891245755639205	0.2207666159386034	0	0	5.48355629877369	15.62368884537908	PPP1R16B;ICAM1
regulation of regulatory T cell differentiation (GO:0045589)	2/26	0.057891245755639205	0.2207666159386034	0	0	5.48355629877369	15.62368884537908	IRF1;VSIR
regulation of synapse organization (GO:0050807)	2/26	0.057891245755639205	0.2207666159386034	0	0	5.48355629877369	15.62368884537908	SLITRK2;MDGA1
regulation of viral life cycle (GO:1903900)	2/26	0.057891245755639205	0.2207666159386034	0	0	5.48355629877369	15.62368884537908	CD209;LAMP3
negative regulation of receptor-mediated endocytosis (GO:0048261)	2/26	0.057891245755639205	0.2207666159386034	0	0	5.48355629877369	15.62368884537908	ABCA2;RIN3
organelle fission (GO:0048285)	2/26	0.057891245755639205	0.2207666159386034	0	0	5.48355629877369	15.62368884537908	MX2;MX1
positive regulation of filopodium assembly (GO:0051491)	2/26	0.057891245755639205	0.2207666159386034	0	0	5.48355629877369	15.62368884537908	RIPOR2;DOCK11
positive regulation of ion transmembrane transporter activity (GO:0032414)	2/26	0.057891245755639205	0.2207666159386034	0	0	5.48355629877369	15.62368884537908	ATP1B1;CTSS
regulation of MAP kinase activity (GO:0043405)	4/97	0.058845037367459496	0.22363139846359822	0	0	2.8392889468158287	8.043273377379878	LYN;DUSP1;RASGRP1;PIK3CG
positive regulation of cold-induced thermogenesis (GO:0120162)	4/97	0.058845037367459496	0.22363139846359822	0	0	2.8392889468158287	8.043273377379878	IRF4;CXCR4;PRLR;PPARGC1A
negative regulation of neuron death (GO:1901215)	4/98	0.06065580324459632	0.22903487980118506	0	0	2.8089404685149364	7.872167919523184	FOXQ1;CSF1;TNFRSF1B;PPARGC1A
response to organic cyclic compound (GO:0014070)	3/60	0.06169645823762071	0.22903487980118506	0	0	3.4690921935711763	9.663256050870512	ABCA2;SFRP1;CYP1B1
negative regulation of cell population proliferation (GO:0008285)	10/379	0.061750017039625515	0.22903487980118506	0	0	1.800165767980704	5.012851457187203	LYN;IFITM1;SFRP1;IRF1;CYP1B1;PIM2;PODN;SSTR2;RUNX3;IFIT3
acute inflammatory response (GO:0002526)	2/27	0.06191807349171662	0.22903487980118506	0	0	5.263946488294314	14.643999943742756	IL6R;F3
entrainment of circadian clock by photoperiod (GO:0043153)	2/27	0.06191807349171662	0.22903487980118506	0	0	5.263946488294314	14.643999943742756	BHLHE40;SIK1
regulation of toll-like receptor signaling pathway (GO:0034121)	2/27	0.06191807349171662	0.22903487980118506	0	0	5.263946488294314	14.643999943742756	IRF1;BIRC3
regulation of vascular endothelial growth factor production (GO:0010574)	2/27	0.06191807349171662	0.22903487980118506	0	0	5.263946488294314	14.643999943742756	C3;CYP1B1
release of sequestered calcium ion into cytosol (GO:0051209)	2/27	0.06191807349171662	0.22903487980118506	0	0	5.263946488294314	14.643999943742756	PTPRC;RYR3
monocarboxylic acid catabolic process (GO:0072329)	2/27	0.06191807349171662	0.22903487980118506	0	0	5.263946488294314	14.643999943742756	FAAH;CYP4F11
negative regulation of endothelial cell apoptotic process (GO:2000352)	2/27	0.06191807349171662	0.22903487980118506	0	0	5.263946488294314	14.643999943742756	SERPINE1;ICAM1
negative regulation of programmed cell death (GO:0043069)	10/381	0.06349409864609065	0.22903487980118506	0	0	1.7902761182278786	4.935448083701607	CD74;SFRP1;IFI6;LAPTM5;NCKAP1L;PIM2;EVI2B;PRLR;IFIT3;BIRC3
B cell differentiation (GO:0030183)	3/61	0.06419428998373564	0.22903487980118506	0	0	3.409106688266605	9.360864963374896	VCAM1;PTPRC;JAK3
negative regulation of response to stimulus (GO:0048585)	3/61	0.06419428998373564	0.22903487980118506	0	0	3.409106688266605	9.360864963374896	LYN;ALOX5;FCGR2B
negative regulation of DNA-binding transcription factor activity (GO:0043433)	5/143	0.06527771111685086	0.22903487980118506	0	0	2.394364473168821	6.534471173198303	BHLHE40;ID1;NLRC5;CYP1B1;SIK1
receptor clustering (GO:0043113)	2/28	0.0660371786296137	0.22903487980118506	0	0	5.061229740159506	13.754081022767897	ITGB2;ITGAL
regulation of calcium-mediated signaling (GO:0050848)	2/28	0.0660371786296137	0.22903487980118506	0	0	5.061229740159506	13.754081022767897	CLEC7A;PLEK
cellular response to interleukin-6 (GO:0071354)	2/28	0.0660371786296137	0.22903487980118506	0	0	5.061229740159506	13.754081022767897	SOCS3;IL6R
photoperiodism (GO:0009648)	2/28	0.0660371786296137	0.22903487980118506	0	0	5.061229740159506	13.754081022767897	BHLHE40;SIK1
regulation of neurogenesis (GO:0050767)	3/62	0.06673819712416829	0.22903487980118506	0	0	3.3511545899215105	9.071501144453824	SERPINF1;BHLHE40;WNT3
response to retinoic acid (GO:0032526)	3/62	0.06673819712416829	0.22903487980118506	0	0	3.3511545899215105	9.071501144453824	LYN;WNT7B;WNT3
intrinsic apoptotic signaling pathway (GO:0097193)	4/102	0.06819065663870114	0.22903487980118506	0	0	2.6937401223115507	7.233898277682049	IFI6;CYP1B1;TNFRSF1B;BOK
negative regulation of endopeptidase activity (GO:0010951)	3/63	0.06932761185480232	0.22903487980118506	0	0	3.2951342281879197	8.794423325000375	SERPINF1;SPOCK2;SERPINE1
negative regulation of peptidase activity (GO:0010466)	3/63	0.06932761185480232	0.22903487980118506	0	0	3.2951342281879197	8.794423325000375	SERPINF1;SPOCK2;SERPINE1
regulation of actin polymerization or depolymerization (GO:0008064)	2/29	0.07024489270530682	0.22903487980118506	0	0	4.873529047442091	12.942960907930685	COTL1;HCLS1
regulation of gluconeogenesis (GO:0006111)	2/29	0.07024489270530682	0.22903487980118506	0	0	4.873529047442091	12.942960907930685	SIK1;PPARGC1A
establishment of endothelial barrier (GO:0061028)	2/29	0.07024489270530682	0.22903487980118506	0	0	4.873529047442091	12.942960907930685	PPP1R16B;ICAM1
negative regulation of wound healing (GO:0061045)	2/29	0.07024489270530682	0.22903487980118506	0	0	4.873529047442091	12.942960907930685	ALOX5;SERPINE1
positive regulation of cytosolic calcium ion concentration (GO:0007204)	5/147	0.07163490062868491	0.22903487980118506	0	0	2.3264417586600685	6.132902682309371	GPR174;PTGFR;CXCR4;FPR3;SLC8A1
steroid metabolic process (GO:0008202)	4/104	0.07213122629717961	0.22903487980118506	0	0	2.6395959595959595	6.940205800303866	AKR1C1;CYP1B1;ABCB11;PRLR
alpha-beta T cell differentiation (GO:0046632)	1/5	0.07302561384965321	0.22903487980118506	0	0	16.4125	42.95061021826752	ITK
pyridine-containing compound metabolic process (GO:0072524)	1/5	0.07302561384965321	0.22903487980118506	0	0	16.4125	42.95061021826752	AOX1
pyrimidine nucleoside transport (GO:0015864)	1/5	0.07302561384965321	0.22903487980118506	0	0	16.4125	42.95061021826752	SLC29A1
quinone catabolic process (GO:1901662)	1/5	0.07302561384965321	0.22903487980118506	0	0	16.4125	42.95061021826752	CYP4F11
receptor-mediated virion attachment to host cell (GO:0046813)	1/5	0.07302561384965321	0.22903487980118506	0	0	16.4125	42.95061021826752	ICAM1
atrial cardiac muscle tissue morphogenesis (GO:0055009)	1/5	0.07302561384965321	0.22903487980118506	0	0	16.4125	42.95061021826752	ENG
bone marrow development (GO:0048539)	1/5	0.07302561384965321	0.22903487980118506	0	0	16.4125	42.95061021826752	PTPRC
regulation of cell maturation (GO:1903429)	1/5	0.07302561384965321	0.22903487980118506	0	0	16.4125	42.95061021826752	CLEC7A
regulation of cell proliferation involved in heart morphogenesis (GO:2000136)	1/5	0.07302561384965321	0.22903487980118506	0	0	16.4125	42.95061021826752	ENG
carbon dioxide transport (GO:0015670)	1/5	0.07302561384965321	0.22903487980118506	0	0	16.4125	42.95061021826752	CA2
regulation of circadian sleep/wake cycle (GO:0042749)	1/5	0.07302561384965321	0.22903487980118506	0	0	16.4125	42.95061021826752	PTGDS
regulation of endothelial tube morphogenesis (GO:1901509)	1/5	0.07302561384965321	0.22903487980118506	0	0	16.4125	42.95061021826752	ITGAX
regulation of Fc-gamma receptor signaling pathway involved in phagocytosis (GO:1905449)	1/5	0.07302561384965321	0.22903487980118506	0	0	16.4125	42.95061021826752	PTPRC
regulation of glial cell migration (GO:1903975)	1/5	0.07302561384965321	0.22903487980118506	0	0	16.4125	42.95061021826752	GPR183
regulation of glomerular mesangial cell proliferation (GO:0072124)	1/5	0.07302561384965321	0.22903487980118506	0	0	16.4125	42.95061021826752	IL6R
cellular response to macrophage colony-stimulating factor stimulus (GO:0036006)	1/5	0.07302561384965321	0.22903487980118506	0	0	16.4125	42.95061021826752	CSF1R
regulation of hippocampal neuron apoptotic process (GO:0110089)	1/5	0.07302561384965321	0.22903487980118506	0	0	16.4125	42.95061021826752	TYROBP
cellular response to vitamin (GO:0071295)	1/5	0.07302561384965321	0.22903487980118506	0	0	16.4125	42.95061021826752	SFRP1
cellular response to vitamin D (GO:0071305)	1/5	0.07302561384965321	0.22903487980118506	0	0	16.4125	42.95061021826752	SFRP1
regulation of inflammatory response to wounding (GO:0106014)	1/5	0.07302561384965321	0.22903487980118506	0	0	16.4125	42.95061021826752	ALOX5
chemokine (C-X-C motif) ligand 12 signaling pathway (GO:0038146)	1/5	0.07302561384965321	0.22903487980118506	0	0	16.4125	42.95061021826752	CXCR4
regulation of intracellular cholesterol transport (GO:0032383)	1/5	0.07302561384965321	0.22903487980118506	0	0	16.4125	42.95061021826752	ABCA2
ciliary neurotrophic factor-mediated signaling pathway (GO:0070120)	1/5	0.07302561384965321	0.22903487980118506	0	0	16.4125	42.95061021826752	IL6R
regulation of low-density lipoprotein particle receptor catabolic process (GO:0032803)	1/5	0.07302561384965321	0.22903487980118506	0	0	16.4125	42.95061021826752	ABCA2
copper ion import (GO:0015677)	1/5	0.07302561384965321	0.22903487980118506	0	0	16.4125	42.95061021826752	STEAP4
regulation of microglial cell mediated cytotoxicity (GO:1904149)	1/5	0.07302561384965321	0.22903487980118506	0	0	16.4125	42.95061021826752	TYROBP
deoxyribonucleotide metabolic process (GO:0009262)	1/5	0.07302561384965321	0.22903487980118506	0	0	16.4125	42.95061021826752	SAMHD1
regulation of mononuclear cell proliferation (GO:0032944)	1/5	0.07302561384965321	0.22903487980118506	0	0	16.4125	42.95061021826752	CSF1
regulation of neutrophil activation (GO:1902563)	1/5	0.07302561384965321	0.22903487980118506	0	0	16.4125	42.95061021826752	FCGR2B
regulation of neutrophil degranulation (GO:0043313)	1/5	0.07302561384965321	0.22903487980118506	0	0	16.4125	42.95061021826752	ITGB2
regulation of nucleotide-binding oligomerization domain containing signaling pathway (GO:0070424)	1/5	0.07302561384965321	0.22903487980118506	0	0	16.4125	42.95061021826752	BIRC3
dorsal/ventral axis specification (GO:0009950)	1/5	0.07302561384965321	0.22903487980118506	0	0	16.4125	42.95061021826752	SFRP1
drug transport (GO:0015893)	1/5	0.07302561384965321	0.22903487980118506	0	0	16.4125	42.95061021826752	ABCB11
regulation of receptor catabolic process (GO:2000644)	1/5	0.07302561384965321	0.22903487980118506	0	0	16.4125	42.95061021826752	LAPTM5
regulation of ribonuclease activity (GO:0060700)	1/5	0.07302561384965321	0.22903487980118506	0	0	16.4125	42.95061021826752	OAS2
exocyst localization (GO:0051601)	1/5	0.07302561384965321	0.22903487980118506	0	0	16.4125	42.95061021826752	TNFAIP2
forebrain regionalization (GO:0021871)	1/5	0.07302561384965321	0.22903487980118506	0	0	16.4125	42.95061021826752	WNT7B
fructose catabolic process (GO:0006001)	1/5	0.07302561384965321	0.22903487980118506	0	0	16.4125	42.95061021826752	ALDH1A1
fructose catabolic process to hydroxyacetone phosphate and glyceraldehyde-3-phosphate (GO:0061624)	1/5	0.07302561384965321	0.22903487980118506	0	0	16.4125	42.95061021826752	ALDH1A1
gamma-aminobutyric acid metabolic process (GO:0009448)	1/5	0.07302561384965321	0.22903487980118506	0	0	16.4125	42.95061021826752	ALDH1A1
regulation of triglyceride metabolic process (GO:0090207)	1/5	0.07302561384965321	0.22903487980118506	0	0	16.4125	42.95061021826752	C3
response to macrophage colony-stimulating factor (GO:0036005)	1/5	0.07302561384965321	0.22903487980118506	0	0	16.4125	42.95061021826752	CSF1R
histone-threonine phosphorylation (GO:0035405)	1/5	0.07302561384965321	0.22903487980118506	0	0	16.4125	42.95061021826752	PRKCB
inosine metabolic process (GO:0046102)	1/5	0.07302561384965321	0.22903487980118506	0	0	16.4125	42.95061021826752	ADA2
serotonin transport (GO:0006837)	1/5	0.07302561384965321	0.22903487980118506	0	0	16.4125	42.95061021826752	SLC22A3
serotonin uptake (GO:0051610)	1/5	0.07302561384965321	0.22903487980118506	0	0	16.4125	42.95061021826752	SLC22A3
kidney morphogenesis (GO:0060993)	1/5	0.07302561384965321	0.22903487980118506	0	0	16.4125	42.95061021826752	WNT7B
L-aspartate transmembrane transport (GO:0070778)	1/5	0.07302561384965321	0.22903487980118506	0	0	16.4125	42.95061021826752	SLC1A3
leukotriene B4 metabolic process (GO:0036102)	1/5	0.07302561384965321	0.22903487980118506	0	0	16.4125	42.95061021826752	CYP4F11
lung morphogenesis (GO:0060425)	1/5	0.07302561384965321	0.22903487980118506	0	0	16.4125	42.95061021826752	WNT7B
mammary gland duct morphogenesis (GO:0060603)	1/5	0.07302561384965321	0.22903487980118506	0	0	16.4125	42.95061021826752	CSF1R
T cell extravasation (GO:0072683)	1/5	0.07302561384965321	0.22903487980118506	0	0	16.4125	42.95061021826752	ITGAL
mature conventional dendritic cell differentiation (GO:0097029)	1/5	0.07302561384965321	0.22903487980118506	0	0	16.4125	42.95061021826752	LGALS9
membrane raft distribution (GO:0031580)	1/5	0.07302561384965321	0.22903487980118506	0	0	16.4125	42.95061021826752	PTPRC
menaquinone metabolic process (GO:0009233)	1/5	0.07302561384965321	0.22903487980118506	0	0	16.4125	42.95061021826752	CYP4F11
metanephric epithelium development (GO:0072207)	1/5	0.07302561384965321	0.22903487980118506	0	0	16.4125	42.95061021826752	WNT7B
uridine transport (GO:0015862)	1/5	0.07302561384965321	0.22903487980118506	0	0	16.4125	42.95061021826752	SLC29A1
monocyte extravasation (GO:0035696)	1/5	0.07302561384965321	0.22903487980118506	0	0	16.4125	42.95061021826752	JAML
negative regulation of adaptive immune response (GO:0002820)	1/5	0.07302561384965321	0.22903487980118506	0	0	16.4125	42.95061021826752	SAMSN1
negative regulation of B cell differentiation (GO:0045578)	1/5	0.07302561384965321	0.22903487980118506	0	0	16.4125	42.95061021826752	SFRP1
negative regulation of CD4-positive, alpha-beta T cell differentiation (GO:0043371)	1/5	0.07302561384965321	0.22903487980118506	0	0	16.4125	42.95061021826752	RUNX3
negative regulation of CREB transcription factor activity (GO:0032792)	1/5	0.07302561384965321	0.22903487980118506	0	0	16.4125	42.95061021826752	SIK1
negative regulation of dendritic cell differentiation (GO:2001199)	1/5	0.07302561384965321	0.22903487980118506	0	0	16.4125	42.95061021826752	FCGR2B
negative regulation of hydrogen peroxide-induced neuron death (GO:1903208)	1/5	0.07302561384965321	0.22903487980118506	0	0	16.4125	42.95061021826752	NR4A3
negative regulation of immunoglobulin production (GO:0002638)	1/5	0.07302561384965321	0.22903487980118506	0	0	16.4125	42.95061021826752	FCGR2B
negative regulation of leukocyte differentiation (GO:1902106)	1/5	0.07302561384965321	0.22903487980118506	0	0	16.4125	42.95061021826752	FCGR2B
negative regulation of myosin-light-chain-phosphatase activity (GO:0035509)	1/5	0.07302561384965321	0.22903487980118506	0	0	16.4125	42.95061021826752	NCKAP1L
negative regulation of plasminogen activation (GO:0010757)	1/5	0.07302561384965321	0.22903487980118506	0	0	16.4125	42.95061021826752	SERPINE1
negative regulation of regulatory T cell differentiation (GO:0045590)	1/5	0.07302561384965321	0.22903487980118506	0	0	16.4125	42.95061021826752	IRF1
negative regulation of sphingolipid biosynthetic process (GO:0090155)	1/5	0.07302561384965321	0.22903487980118506	0	0	16.4125	42.95061021826752	ABCA2
negative regulation of T cell migration (GO:2000405)	1/5	0.07302561384965321	0.22903487980118506	0	0	16.4125	42.95061021826752	RIPOR2
negative regulation of transforming growth factor beta1 production (GO:0032911)	1/5	0.07302561384965321	0.22903487980118506	0	0	16.4125	42.95061021826752	TYROBP
nucleoside transport (GO:0015858)	1/5	0.07302561384965321	0.22903487980118506	0	0	16.4125	42.95061021826752	SLC29A1
p38MAPK cascade (GO:0038066)	1/5	0.07302561384965321	0.22903487980118506	0	0	16.4125	42.95061021826752	LGALS9
peripheral nervous system neuron differentiation (GO:0048934)	1/5	0.07302561384965321	0.22903487980118506	0	0	16.4125	42.95061021826752	RUNX3
polyphosphate catabolic process (GO:0006798)	1/5	0.07302561384965321	0.22903487980118506	0	0	16.4125	42.95061021826752	PRUNE2
positive regulation of anoikis (GO:2000210)	1/5	0.07302561384965321	0.22903487980118506	0	0	16.4125	42.95061021826752	SIK1
positive regulation of CD4-positive, alpha-beta T cell proliferation (GO:2000563)	1/5	0.07302561384965321	0.22903487980118506	0	0	16.4125	42.95061021826752	LGALS9
positive regulation of CD4-positive, CD25-positive, alpha-beta regulatory T cell differentiation (GO:0032831)	1/5	0.07302561384965321	0.22903487980118506	0	0	16.4125	42.95061021826752	LGALS9
positive regulation of dendritic cell differentiation (GO:2001200)	1/5	0.07302561384965321	0.22903487980118506	0	0	16.4125	42.95061021826752	LGALS9
positive regulation of epithelial to mesenchymal transition involved in endocardial cushion formation (GO:1905007)	1/5	0.07302561384965321	0.22903487980118506	0	0	16.4125	42.95061021826752	ENG
positive regulation of feeding behavior (GO:2000253)	1/5	0.07302561384965321	0.22903487980118506	0	0	16.4125	42.95061021826752	NR4A3
positive regulation of gamma-delta T cell activation (GO:0046645)	1/5	0.07302561384965321	0.22903487980118506	0	0	16.4125	42.95061021826752	NCKAP1L
positive regulation of interleukin-18 production (GO:0032741)	1/5	0.07302561384965321	0.22903487980118506	0	0	16.4125	42.95061021826752	GBP5
positive regulation of leukocyte mediated immunity (GO:0002705)	1/5	0.07302561384965321	0.22903487980118506	0	0	16.4125	42.95061021826752	CLEC7A
positive regulation of leukocyte tethering or rolling (GO:1903238)	1/5	0.07302561384965321	0.22903487980118506	0	0	16.4125	42.95061021826752	SELE
positive regulation of macrophage proliferation (GO:0120041)	1/5	0.07302561384965321	0.22903487980118506	0	0	16.4125	42.95061021826752	CSF1R
positive regulation of membrane permeability (GO:1905710)	1/5	0.07302561384965321	0.22903487980118506	0	0	16.4125	42.95061021826752	LAPTM5
positive regulation of mononuclear cell proliferation (GO:0032946)	1/5	0.07302561384965321	0.22903487980118506	0	0	16.4125	42.95061021826752	CSF1
positive regulation of neutrophil extravasation (GO:2000391)	1/5	0.07302561384965321	0.22903487980118506	0	0	16.4125	42.95061021826752	RIPOR2
positive regulation of prostaglandin biosynthetic process (GO:0031394)	1/5	0.07302561384965321	0.22903487980118506	0	0	16.4125	42.95061021826752	CD74
positive regulation of smooth muscle cell differentiation (GO:0051152)	1/5	0.07302561384965321	0.22903487980118506	0	0	16.4125	42.95061021826752	ENG
positive regulation of the force of heart contraction (GO:0098735)	1/5	0.07302561384965321	0.22903487980118506	0	0	16.4125	42.95061021826752	SLC8A1
positive regulation of toll-like receptor 9 signaling pathway (GO:0034165)	1/5	0.07302561384965321	0.22903487980118506	0	0	16.4125	42.95061021826752	PTPN22
positive regulation of transferase activity (GO:0051347)	5/148	0.0732755412726348	0.2294927590496137	0	0	2.31005481005481	6.037393864446583	CSF1R;CD74;CD4;ROR1;EPHB2
cellular response to tumor necrosis factor (GO:0071356)	6/194	0.07356735628043465	0.22985564518403503	0	0	2.11081860800577	5.5082948894132	SFRP1;CCL22;HAS2;TNFRSF1B;PSMB9;BIRC3
positive regulation of cellular metabolic process (GO:0031325)	4/105	0.074144257719177	0.22985564518403503	0	0	2.6133279994666134	6.799206927223137	CSF1;GADD45A;AKR1C1;SELE
cardiac muscle cell action potential (GO:0086001)	2/30	0.07453763611158516	0.22985564518403503	0	0	4.699235547061634	12.201335298055712	ATP1B1;SLC8A1
regulation of long-term synaptic potentiation (GO:1900271)	2/30	0.07453763611158516	0.22985564518403503	0	0	4.699235547061634	12.201335298055712	TYROBP;EPHB2
regulation of macrophage activation (GO:0043030)	2/30	0.07453763611158516	0.22985564518403503	0	0	4.699235547061634	12.201335298055712	CD74;FCGR2B
regulation of natural killer cell mediated cytotoxicity (GO:0042269)	2/30	0.07453763611158516	0.22985564518403503	0	0	4.699235547061634	12.201335298055712	LGALS9;RASGRP1
regulation of type I interferon-mediated signaling pathway (GO:0060338)	2/30	0.07453763611158516	0.22985564518403503	0	0	4.699235547061634	12.201335298055712	NLRC5;SAMHD1
respiratory tube development (GO:0030323)	2/30	0.07453763611158516	0.22985564518403503	0	0	4.699235547061634	12.201335298055712	FGF7;WNT7B
positive regulation of endopeptidase activity (GO:0010950)	2/30	0.07453763611158516	0.22985564518403503	0	0	4.699235547061634	12.201335298055712	LYN;VSIR
positive regulation of small GTPase mediated signal transduction (GO:0051057)	2/30	0.07453763611158516	0.22985564518403503	0	0	4.699235547061634	12.201335298055712	LYN;RASGRP1
regulation of cellular catabolic process (GO:0031329)	3/65	0.07464062391166355	0.22985564518403503	0	0	3.1885148300497943	8.274420339147257	LAMP3;ABCB11;BOK
regulation of RNA metabolic process (GO:0051252)	3/65	0.07464062391166355	0.22985564518403503	0	0	3.1885148300497943	8.274420339147257	OAS2;TNFRSF1B;AFF2
positive regulation of hydrolase activity (GO:0051345)	5/149	0.07493661331881568	0.23044574123669226	0	0	2.293895457957958	5.943741604361163	DOCK11;SFRP1;CCL22;RGS1;RASGRP1
protein processing (GO:0016485)	4/106	0.07618556090055195	0.23396066546372563	0	0	2.587575097379019	6.661927694634361	SRGN;F3;CTSS;VSIR
positive regulation of multicellular organismal process (GO:0051240)	9/345	0.07804417669935658	0.2393354752113602	0	0	1.7762047455968688	4.530175114147888	ITK;IL15;IRF4;SERPINE1;ITGAX;CXCR4;PPARGC1A;PRLR;PIK3CG
receptor signaling pathway via JAK-STAT (GO:0007259)	2/31	0.0789119162838492	0.24065954579383847	0	0	4.536962288086726	11.521266531137726	IL15;JAK3
negative regulation of interleukin-6 production (GO:0032715)	2/31	0.0789119162838492	0.24065954579383847	0	0	4.536962288086726	11.521266531137726	PTPN22;NCKAP1L
positive regulation of locomotion (GO:0040017)	2/31	0.0789119162838492	0.24065954579383847	0	0	4.536962288086726	11.521266531137726	CSF1R;SPOCK2
positive regulation of mononuclear cell migration (GO:0071677)	2/31	0.0789119162838492	0.24065954579383847	0	0	4.536962288086726	11.521266531137726	SERPINE1;LGALS9
regulation of viral genome replication (GO:0045069)	3/67	0.0801285197728856	0.24187900636301143	0	0	3.088559144295302	7.795904520154255	IFITM1;OAS2;MX1
phosphorylation (GO:0016310)	10/400	0.08164878951918757	0.24187900636301143	0	0	1.7013833817957529	4.262523909897485	LYN;PRKCB;SIK1B;CAMK4;SIK1;PIM2;EPHB2;RUNX3;JAK3;PIK3CG
lipid transport (GO:0006869)	4/109	0.08247727818647381	0.24187900636301143	0	0	2.5132595799262467	6.271166832708477	ABCA2;SLCO2B1;AKR1C1;ABCB11
canonical Wnt signaling pathway (GO:0060070)	3/68	0.08293649617852293	0.24187900636301143	0	0	3.0408879710893135	7.570838177671303	SFRP1;WNT7B;WNT3
regulation of myeloid cell differentiation (GO:0045637)	3/68	0.08293649617852293	0.24187900636301143	0	0	3.0408879710893135	7.570838177671303	LYN;NR4A3;PRKCB
B cell proliferation (GO:0042100)	2/32	0.08336432589237996	0.24187900636301143	0	0	4.385507246376812	10.895945405328993	PTPRC;RASGRP1
regulation of cellular biosynthetic process (GO:0031326)	2/32	0.08336432589237996	0.24187900636301143	0	0	4.385507246376812	10.895945405328993	C3;TNFRSF1B
regulation of chemotaxis (GO:0050920)	2/32	0.08336432589237996	0.24187900636301143	0	0	4.385507246376812	10.895945405328993	GPR183;CXCR4
cardiac muscle tissue morphogenesis (GO:0055008)	2/32	0.08336432589237996	0.24187900636301143	0	0	4.385507246376812	10.895945405328993	S1PR1;ENG
superoxide metabolic process (GO:0006801)	2/32	0.08336432589237996	0.24187900636301143	0	0	4.385507246376812	10.895945405328993	NCF2;CYBB
positive regulation of glucose transmembrane transport (GO:0010828)	2/32	0.08336432589237996	0.24187900636301143	0	0	4.385507246376812	10.895945405328993	C3;NR4A3
positive regulation of immune effector process (GO:0002699)	2/32	0.08336432589237996	0.24187900636301143	0	0	4.385507246376812	10.895945405328993	PTPRC;LGALS9
response to tumor necrosis factor (GO:0034612)	4/110	0.08462981054404585	0.24187900636301143	0	0	2.4894225271583763	6.147551021702993	SFRP1;CCL22;HAS2;SELE
cellular response to interleukin-1 (GO:0071347)	5/155	0.08532844176997059	0.24187900636301143	0	0	2.201463963963964	5.418347562778119	EGR1;SFRP1;CCL22;HAS2;PSMB9
activation of cysteine-type endopeptidase activity involved in apoptotic process by cytochrome c (GO:0008635)	1/6	0.08698004123742349	0.24187900636301143	0	0	13.129333333333333	32.06283767687234	BOK
activation of Janus kinase activity (GO:0042976)	1/6	0.08698004123742349	0.24187900636301143	0	0	13.129333333333333	32.06283767687234	PRLR
activation of transmembrane receptor protein tyrosine kinase activity (GO:0007171)	1/6	0.08698004123742349	0.24187900636301143	0	0	13.129333333333333	32.06283767687234	PRLR
purine deoxyribonucleotide catabolic process (GO:0009155)	1/6	0.08698004123742349	0.24187900636301143	0	0	13.129333333333333	32.06283767687234	SAMHD1
cell junction disassembly (GO:0150146)	1/6	0.08698004123742349	0.24187900636301143	0	0	13.129333333333333	32.06283767687234	C1QB
cellular hyperosmotic response (GO:0071474)	1/6	0.08698004123742349	0.24187900636301143	0	0	13.129333333333333	32.06283767687234	RCSD1
cellular response to granulocyte macrophage colony-stimulating factor stimulus (GO:0097011)	1/6	0.08698004123742349	0.24187900636301143	0	0	13.129333333333333	32.06283767687234	CD4
cellular response to magnesium ion (GO:0071286)	1/6	0.08698004123742349	0.24187900636301143	0	0	13.129333333333333	32.06283767687234	RYR3
regulation of hormone biosynthetic process (GO:0046885)	1/6	0.08698004123742349	0.24187900636301143	0	0	13.129333333333333	32.06283767687234	EGR1
regulation of hydrogen peroxide metabolic process (GO:0010310)	1/6	0.08698004123742349	0.24187900636301143	0	0	13.129333333333333	32.06283767687234	RAC2
regulation of long-chain fatty acid import across plasma membrane (GO:0010746)	1/6	0.08698004123742349	0.24187900636301143	0	0	13.129333333333333	32.06283767687234	ACSL5
regulation of macromolecule biosynthetic process (GO:0010556)	1/6	0.08698004123742349	0.24187900636301143	0	0	13.129333333333333	32.06283767687234	TNFRSF1B
regulation of macrophage proliferation (GO:0120040)	1/6	0.08698004123742349	0.24187900636301143	0	0	13.129333333333333	32.06283767687234	CSF1R
regulation of mast cell chemotaxis (GO:0060753)	1/6	0.08698004123742349	0.24187900636301143	0	0	13.129333333333333	32.06283767687234	RIN3
regulation of mitotic sister chromatid segregation (GO:0033047)	1/6	0.08698004123742349	0.24187900636301143	0	0	13.129333333333333	32.06283767687234	DUSP1
regulation of mitotic spindle checkpoint (GO:1903504)	1/6	0.08698004123742349	0.24187900636301143	0	0	13.129333333333333	32.06283767687234	DUSP1
regulation of neutrophil extravasation (GO:2000389)	1/6	0.08698004123742349	0.24187900636301143	0	0	13.129333333333333	32.06283767687234	RIPOR2
regulation of nuclease activity (GO:0032069)	1/6	0.08698004123742349	0.24187900636301143	0	0	13.129333333333333	32.06283767687234	OAS2
regulation of nucleotide-binding oligomerization domain containing 2 signaling pathway (GO:0070432)	1/6	0.08698004123742349	0.24187900636301143	0	0	13.129333333333333	32.06283767687234	PTPN22
regulation of T cell activation via T cell receptor contact with antigen bound to MHC molecule on antigen presenting cell (GO:2001188)	1/6	0.08698004123742349	0.24187900636301143	0	0	13.129333333333333	32.06283767687234	LGALS9
regulation of T-helper cell differentiation (GO:0045622)	1/6	0.08698004123742349	0.24187900636301143	0	0	13.129333333333333	32.06283767687234	IRF4
regulation of thymocyte apoptotic process (GO:0070243)	1/6	0.08698004123742349	0.24187900636301143	0	0	13.129333333333333	32.06283767687234	JAK3
regulation of type 2 immune response (GO:0002828)	1/6	0.08698004123742349	0.24187900636301143	0	0	13.129333333333333	32.06283767687234	CD74
regulation of type B pancreatic cell proliferation (GO:0061469)	1/6	0.08698004123742349	0.24187900636301143	0	0	13.129333333333333	32.06283767687234	NR4A3
response to catecholamine (GO:0071869)	1/6	0.08698004123742349	0.24187900636301143	0	0	13.129333333333333	32.06283767687234	NR4A3
heparan sulfate proteoglycan biosynthetic process, enzymatic modification (GO:0015015)	1/6	0.08698004123742349	0.24187900636301143	0	0	13.129333333333333	32.06283767687234	HS3ST3B1
response to granulocyte macrophage colony-stimulating factor (GO:0097012)	1/6	0.08698004123742349	0.24187900636301143	0	0	13.129333333333333	32.06283767687234	CD4
leukocyte chemotaxis involved in inflammatory response (GO:0002232)	1/6	0.08698004123742349	0.24187900636301143	0	0	13.129333333333333	32.06283767687234	ALOX5
spinal cord dorsal/ventral patterning (GO:0021513)	1/6	0.08698004123742349	0.24187900636301143	0	0	13.129333333333333	32.06283767687234	CHRD
lipoxin metabolic process (GO:2001300)	1/6	0.08698004123742349	0.24187900636301143	0	0	13.129333333333333	32.06283767687234	ALOX5
T-helper 17 cell lineage commitment (GO:0072540)	1/6	0.08698004123742349	0.24187900636301143	0	0	13.129333333333333	32.06283767687234	IRF4
metanephric collecting duct development (GO:0072205)	1/6	0.08698004123742349	0.24187900636301143	0	0	13.129333333333333	32.06283767687234	WNT7B
venous blood vessel morphogenesis (GO:0048845)	1/6	0.08698004123742349	0.24187900636301143	0	0	13.129333333333333	32.06283767687234	ENG
vesicle fusion with endoplasmic reticulum-Golgi intermediate compartment (ERGIC) membrane (GO:1990668)	1/6	0.08698004123742349	0.24187900636301143	0	0	13.129333333333333	32.06283767687234	TAP1
negative regulation of B cell receptor signaling pathway (GO:0050859)	1/6	0.08698004123742349	0.24187900636301143	0	0	13.129333333333333	32.06283767687234	FCGR2B
negative regulation of CD8-positive, alpha-beta T cell activation (GO:2001186)	1/6	0.08698004123742349	0.24187900636301143	0	0	13.129333333333333	32.06283767687234	VSIR
negative regulation of cytosolic calcium ion concentration (GO:0051481)	1/6	0.08698004123742349	0.24187900636301143	0	0	13.129333333333333	32.06283767687234	SLC8A1
negative regulation of mast cell activation (GO:0033004)	1/6	0.08698004123742349	0.24187900636301143	0	0	13.129333333333333	32.06283767687234	CD84
negative regulation of meiotic cell cycle (GO:0051447)	1/6	0.08698004123742349	0.24187900636301143	0	0	13.129333333333333	32.06283767687234	DUSP1
negative regulation of monocyte chemotaxis (GO:0090027)	1/6	0.08698004123742349	0.24187900636301143	0	0	13.129333333333333	32.06283767687234	DUSP1
negative regulation of toll-like receptor 2 signaling pathway (GO:0034136)	1/6	0.08698004123742349	0.24187900636301143	0	0	13.129333333333333	32.06283767687234	LYN
negative regulation of triglyceride metabolic process (GO:0090209)	1/6	0.08698004123742349	0.24187900636301143	0	0	13.129333333333333	32.06283767687234	SIK1
negative regulation of trophoblast cell migration (GO:1901164)	1/6	0.08698004123742349	0.24187900636301143	0	0	13.129333333333333	32.06283767687234	ARHGDIB
norepinephrine transport (GO:0015874)	1/6	0.08698004123742349	0.24187900636301143	0	0	13.129333333333333	32.06283767687234	SLC22A3
oxygen homeostasis (GO:0032364)	1/6	0.08698004123742349	0.24187900636301143	0	0	13.129333333333333	32.06283767687234	WNT7B
peripheral nervous system neuron development (GO:0048935)	1/6	0.08698004123742349	0.24187900636301143	0	0	13.129333333333333	32.06283767687234	RUNX3
photoreceptor cell outer segment organization (GO:0035845)	1/6	0.08698004123742349	0.24187900636301143	0	0	13.129333333333333	32.06283767687234	CDHR1
polyphosphate metabolic process (GO:0006797)	1/6	0.08698004123742349	0.24187900636301143	0	0	13.129333333333333	32.06283767687234	PRUNE2
positive regulation of anion transport (GO:1903793)	1/6	0.08698004123742349	0.24187900636301143	0	0	13.129333333333333	32.06283767687234	ABCB11
positive regulation of endoplasmic reticulum stress-induced intrinsic apoptotic signaling pathway (GO:1902237)	1/6	0.08698004123742349	0.24187900636301143	0	0	13.129333333333333	32.06283767687234	BOK
positive regulation of gluconeogenesis (GO:0045722)	1/6	0.08698004123742349	0.24187900636301143	0	0	13.129333333333333	32.06283767687234	PPARGC1A
positive regulation of killing of cells of other organism (GO:0051712)	1/6	0.08698004123742349	0.24187900636301143	0	0	13.129333333333333	32.06283767687234	CLEC7A
positive regulation of microglial cell migration (GO:1904141)	1/6	0.08698004123742349	0.24187900636301143	0	0	13.129333333333333	32.06283767687234	CSF1
positive regulation of tau-protein kinase activity (GO:1902949)	1/6	0.08698004123742349	0.24187900636301143	0	0	13.129333333333333	32.06283767687234	EGR1
positive regulation of toll-like receptor 3 signaling pathway (GO:0034141)	1/6	0.08698004123742349	0.24187900636301143	0	0	13.129333333333333	32.06283767687234	PTPN22
positive regulation of toll-like receptor 7 signaling pathway (GO:0034157)	1/6	0.08698004123742349	0.24187900636301143	0	0	13.129333333333333	32.06283767687234	PTPN22
apoptotic cell clearance (GO:0043277)	2/33	0.08789154110314483	0.24227780618694605	0	0	4.24382349768044	10.31950067400822	TYROBP;RAC2
apoptotic mitochondrial changes (GO:0008637)	2/33	0.08789154110314483	0.24227780618694605	0	0	4.24382349768044	10.31950067400822	IFI6;BOK
bile acid metabolic process (GO:0008206)	2/33	0.08789154110314483	0.24227780618694605	0	0	4.24382349768044	10.31950067400822	AKR1C1;ABCB11
regulation of protein localization to cell surface (GO:2000008)	2/33	0.08789154110314483	0.24227780618694605	0	0	4.24382349768044	10.31950067400822	ABCA2;TYROBP
regulation of sprouting angiogenesis (GO:1903670)	2/33	0.08789154110314483	0.24227780618694605	0	0	4.24382349768044	10.31950067400822	PPP1R16B;ALOX5
muscle cell development (GO:0055001)	2/33	0.08789154110314483	0.24227780618694605	0	0	4.24382349768044	10.31950067400822	SLC8A1;ENG
positive regulation of cytokine production involved in immune response (GO:0002720)	2/33	0.08789154110314483	0.24227780618694605	0	0	4.24382349768044	10.31950067400822	CLEC7A;LAPTM5
defense response to Gram-positive bacterium (GO:0050830)	3/70	0.08867731021437718	0.24353171760366268	0	0	2.9498146849644393	7.14666714465034	LYZ;MPEG1;GBP4
negative regulation of viral process (GO:0048525)	3/70	0.08867731021437718	0.24353171760366268	0	0	2.9498146849644393	7.14666714465034	IFITM1;OAS2;MX1
positive regulation of cell-substrate adhesion (GO:0010811)	3/70	0.08867731021437718	0.24353171760366268	0	0	2.9498146849644393	7.14666714465034	SFRP1;CSF1;FBLN2
protein-containing complex subunit organization (GO:0043933)	4/112	0.08901658778311698	0.24415978363369228	0	0	2.4430727023319614	5.909628074433589	CD74;NCKAP1L;PPARGC1A;JCHAIN
protein tetramerization (GO:0051262)	3/71	0.09160884223575756	0.2483146970954031	0	0	2.906287011448875	6.94668708244664	GBP5;SAMHD1;RYR3
cholesterol homeostasis (GO:0042632)	3/71	0.09160884223575756	0.2483146970954031	0	0	2.906287011448875	6.94668708244664	ABCA2;AKR1C1;ABCB11
phosphatidylinositol-mediated signaling (GO:0048015)	3/71	0.09160884223575756	0.2483146970954031	0	0	2.906287011448875	6.94668708244664	CSF1R;PLCB2;PIK3CG
cardiac muscle contraction (GO:0060048)	2/34	0.09249031979650908	0.2483146970954031	0	0	4.110994983277592	9.786845513365217	ATP1B1;SLC8A1
negative regulation of extrinsic apoptotic signaling pathway via death domain receptors (GO:1902042)	2/34	0.09249031979650908	0.2483146970954031	0	0	4.110994983277592	9.786845513365217	SERPINE1;ICAM1
positive regulation of pri-miRNA transcription by RNA polymerase II (GO:1902895)	2/34	0.09249031979650908	0.2483146970954031	0	0	4.110994983277592	9.786845513365217	EGR1;FOS
cellular response to transforming growth factor beta stimulus (GO:0071560)	4/114	0.09351086615620166	0.2483146970954031	0	0	2.398408325681053	5.683454566243561	SFRP1;ID1;FOS;ENG
sterol homeostasis (GO:0055092)	3/72	0.094580240308951	0.2483146970954031	0	0	2.8640210096294134	6.754239938724231	ABCA2;AKR1C1;ABCB11
negative regulation of epithelial cell proliferation (GO:0050680)	3/72	0.094580240308951	0.2483146970954031	0	0	2.8640210096294134	6.754239938724231	SFRP1;ALOX5;RUNX3
acylglycerol catabolic process (GO:0046464)	2/35	0.09715749998539819	0.2483146970954031	0	0	3.986216681868856	9.293552894502115	FAAH;CPS1
cellular response to virus (GO:0098586)	2/35	0.09715749998539819	0.2483146970954031	0	0	3.986216681868856	9.293552894502115	IFI6;LGALS9
regulation of protein polymerization (GO:0032271)	2/35	0.09715749998539819	0.2483146970954031	0	0	3.986216681868856	9.293552894502115	COTL1;HCLS1
regulation of T cell receptor signaling pathway (GO:0050856)	2/35	0.09715749998539819	0.2483146970954031	0	0	3.986216681868856	9.293552894502115	LAPTM5;PTPN22
respiratory system development (GO:0060541)	2/35	0.09715749998539819	0.2483146970954031	0	0	3.986216681868856	9.293552894502115	FGF7;WNT7B
semaphorin-plexin signaling pathway (GO:0071526)	2/35	0.09715749998539819	0.2483146970954031	0	0	3.986216681868856	9.293552894502115	SEMA3C;PLXNA4
lung development (GO:0030324)	2/35	0.09715749998539819	0.2483146970954031	0	0	3.986216681868856	9.293552894502115	FGF7;WNT7B
negative regulation of Ras protein signal transduction (GO:0046580)	2/35	0.09715749998539819	0.2483146970954031	0	0	3.986216681868856	9.293552894502115	RIPOR2;EPHB2
negative regulation of T cell proliferation (GO:0042130)	2/35	0.09715749998539819	0.2483146970954031	0	0	3.986216681868856	9.293552894502115	SPN;LGALS9
peptidyl-tyrosine dephosphorylation (GO:0035335)	2/35	0.09715749998539819	0.2483146970954031	0	0	3.986216681868856	9.293552894502115	DUSP1;PTPN22
positive regulation of immunoglobulin production (GO:0002639)	2/35	0.09715749998539819	0.2483146970954031	0	0	3.986216681868856	9.293552894502115	PTPRC;EPHB2
regulation of actin filament polymerization (GO:0030833)	3/73	0.09759083227508836	0.2483146970954031	0	0	2.8229626078619368	6.5689541595799135	COTL1;HCLS1;NCKAP1L
regulation of Rho protein signal transduction (GO:0035023)	3/73	0.09759083227508836	0.2483146970954031	0	0	2.8229626078619368	6.5689541595799135	GPR174;RIPOR2;ARHGDIB
neurotransmitter transport (GO:0006836)	3/73	0.09759083227508836	0.2483146970954031	0	0	2.8229626078619368	6.5689541595799135	SLC22A3;SLC1A3;SLC29A1
purine ribonucleoside metabolic process (GO:0046128)	1/7	0.10072509165215938	0.2483146970954031	0	0	10.940555555555555	25.11251729769443	ENPP4
amino sugar catabolic process (GO:0046348)	1/7	0.10072509165215938	0.2483146970954031	0	0	10.940555555555555	25.11251729769443	ALDH1A1
angiotensin-activated signaling pathway (GO:0038166)	1/7	0.10072509165215938	0.2483146970954031	0	0	10.940555555555555	25.11251729769443	CA2
regulation of aldosterone biosynthetic process (GO:0032347)	1/7	0.10072509165215938	0.2483146970954031	0	0	10.940555555555555	25.11251729769443	CLCN2
regulation of bile acid metabolic process (GO:1904251)	1/7	0.10072509165215938	0.2483146970954031	0	0	10.940555555555555	25.11251729769443	ABCB11
regulation of bone remodeling (GO:0046850)	1/7	0.10072509165215938	0.2483146970954031	0	0	10.940555555555555	25.11251729769443	SFRP1
catecholamine uptake (GO:0090493)	1/7	0.10072509165215938	0.2483146970954031	0	0	10.940555555555555	25.11251729769443	SLC22A3
cellular amino acid biosynthetic process (GO:0008652)	1/7	0.10072509165215938	0.2483146970954031	0	0	10.940555555555555	25.11251729769443	ALDH1A1
regulation of dopamine metabolic process (GO:0042053)	1/7	0.10072509165215938	0.2483146970954031	0	0	10.940555555555555	25.11251729769443	ITGB2
cellular response to interleukin-18 (GO:0071351)	1/7	0.10072509165215938	0.2483146970954031	0	0	10.940555555555555	25.11251729769443	ALOX5
cellular response to monoamine stimulus (GO:0071868)	1/7	0.10072509165215938	0.2483146970954031	0	0	10.940555555555555	25.11251729769443	NR4A3
cellular response to platelet-derived growth factor stimulus (GO:0036120)	1/7	0.10072509165215938	0.2483146970954031	0	0	10.940555555555555	25.11251729769443	HAS2
cellular response to prostaglandin E stimulus (GO:0071380)	1/7	0.10072509165215938	0.2483146970954031	0	0	10.940555555555555	25.11251729769443	SFRP1
regulation of inositol phosphate biosynthetic process (GO:0010919)	1/7	0.10072509165215938	0.2483146970954031	0	0	10.940555555555555	25.11251729769443	PLEK
citrulline metabolic process (GO:0000052)	1/7	0.10072509165215938	0.2483146970954031	0	0	10.940555555555555	25.11251729769443	CPS1
complement activation, alternative pathway (GO:0006957)	1/7	0.10072509165215938	0.2483146970954031	0	0	10.940555555555555	25.11251729769443	C3
regulation of microglial cell migration (GO:1904139)	1/7	0.10072509165215938	0.2483146970954031	0	0	10.940555555555555	25.11251729769443	CSF1
delamination (GO:0060232)	1/7	0.10072509165215938	0.2483146970954031	0	0	10.940555555555555	25.11251729769443	AKNA
regulation of myosin-light-chain-phosphatase activity (GO:0035507)	1/7	0.10072509165215938	0.2483146970954031	0	0	10.940555555555555	25.11251729769443	NCKAP1L
regulation of natural killer cell proliferation (GO:0032817)	1/7	0.10072509165215938	0.2483146970954031	0	0	10.940555555555555	25.11251729769443	PTPN22
dopamine transport (GO:0015872)	1/7	0.10072509165215938	0.2483146970954031	0	0	10.940555555555555	25.11251729769443	SLC22A3
dorsal aorta development (GO:0035907)	1/7	0.10072509165215938	0.2483146970954031	0	0	10.940555555555555	25.11251729769443	ENG
dorsal aorta morphogenesis (GO:0035912)	1/7	0.10072509165215938	0.2483146970954031	0	0	10.940555555555555	25.11251729769443	ENG
regulation of prostaglandin biosynthetic process (GO:0031392)	1/7	0.10072509165215938	0.2483146970954031	0	0	10.940555555555555	25.11251729769443	CD74
regulation of Rab protein signal transduction (GO:0032483)	1/7	0.10072509165215938	0.2483146970954031	0	0	10.940555555555555	25.11251729769443	DENND3
regulation of striated muscle cell differentiation (GO:0051153)	1/7	0.10072509165215938	0.2483146970954031	0	0	10.940555555555555	25.11251729769443	SIK1
regulation of T-helper 1 cell differentiation (GO:0045625)	1/7	0.10072509165215938	0.2483146970954031	0	0	10.940555555555555	25.11251729769443	JAK3
regulation of toll-like receptor 7 signaling pathway (GO:0034155)	1/7	0.10072509165215938	0.2483146970954031	0	0	10.940555555555555	25.11251729769443	PTPN22
gas homeostasis (GO:0033483)	1/7	0.10072509165215938	0.2483146970954031	0	0	10.940555555555555	25.11251729769443	WNT7B
regulation of transforming growth factor beta1 production (GO:0032908)	1/7	0.10072509165215938	0.2483146970954031	0	0	10.940555555555555	25.11251729769443	TYROBP
regulation of vascular associated smooth muscle cell differentiation (GO:1905063)	1/7	0.10072509165215938	0.2483146970954031	0	0	10.940555555555555	25.11251729769443	ENG
glyceraldehyde-3-phosphate metabolic process (GO:0019682)	1/7	0.10072509165215938	0.2483146970954031	0	0	10.940555555555555	25.11251729769443	ALDH1A1
regulation of vesicle size (GO:0097494)	1/7	0.10072509165215938	0.2483146970954031	0	0	10.940555555555555	25.11251729769443	RIN3
response to host defenses (GO:0052200)	1/7	0.10072509165215938	0.2483146970954031	0	0	10.940555555555555	25.11251729769443	MRC1
hyaluronan biosynthetic process (GO:0030213)	1/7	0.10072509165215938	0.2483146970954031	0	0	10.940555555555555	25.11251729769443	HAS2
hyperosmotic response (GO:0006972)	1/7	0.10072509165215938	0.2483146970954031	0	0	10.940555555555555	25.11251729769443	RCSD1
interleukin-18-mediated signaling pathway (GO:0035655)	1/7	0.10072509165215938	0.2483146970954031	0	0	10.940555555555555	25.11251729769443	ALOX5
lipoxin biosynthetic process (GO:2001301)	1/7	0.10072509165215938	0.2483146970954031	0	0	10.940555555555555	25.11251729769443	ALOX5
macropinocytosis (GO:0044351)	1/7	0.10072509165215938	0.2483146970954031	0	0	10.940555555555555	25.11251729769443	DOCK2
marginal zone B cell differentiation (GO:0002315)	1/7	0.10072509165215938	0.2483146970954031	0	0	10.940555555555555	25.11251729769443	DOCK11
T-helper 17 cell differentiation (GO:0072539)	1/7	0.10072509165215938	0.2483146970954031	0	0	10.940555555555555	25.11251729769443	IRF4
metanephric nephron tubule development (GO:0072234)	1/7	0.10072509165215938	0.2483146970954031	0	0	10.940555555555555	25.11251729769443	WNT7B
vascular associated smooth muscle cell development (GO:0097084)	1/7	0.10072509165215938	0.2483146970954031	0	0	10.940555555555555	25.11251729769443	ENG
modulation by symbiont of host defense response (GO:0052031)	1/7	0.10072509165215938	0.2483146970954031	0	0	10.940555555555555	25.11251729769443	MRC1
monoacylglycerol catabolic process (GO:0052651)	1/7	0.10072509165215938	0.2483146970954031	0	0	10.940555555555555	25.11251729769443	FAAH
negative regulation of acute inflammatory response (GO:0002674)	1/7	0.10072509165215938	0.2483146970954031	0	0	10.940555555555555	25.11251729769443	FCGR2B
negative regulation of low-density lipoprotein receptor activity (GO:1905598)	1/7	0.10072509165215938	0.2483146970954031	0	0	10.940555555555555	25.11251729769443	ABCA2
negative regulation of lymphocyte differentiation (GO:0045620)	1/7	0.10072509165215938	0.2483146970954031	0	0	10.940555555555555	25.11251729769443	SFRP1
negative regulation of steroid metabolic process (GO:0045939)	1/7	0.10072509165215938	0.2483146970954031	0	0	10.940555555555555	25.11251729769443	ABCA2
negative regulation of T cell apoptotic process (GO:0070233)	1/7	0.10072509165215938	0.2483146970954031	0	0	10.940555555555555	25.11251729769443	JAK3
positive regulation of activation of Janus kinase activity (GO:0010536)	1/7	0.10072509165215938	0.2483146970954031	0	0	10.940555555555555	25.11251729769443	IL6R
positive regulation of aspartic-type endopeptidase activity involved in amyloid precursor protein catabolic process (GO:1902961)	1/7	0.10072509165215938	0.2483146970954031	0	0	10.940555555555555	25.11251729769443	LYN
positive regulation of B cell receptor signaling pathway (GO:0050861)	1/7	0.10072509165215938	0.2483146970954031	0	0	10.940555555555555	25.11251729769443	PRKCB
positive regulation of cardiac epithelial to mesenchymal transition (GO:0062043)	1/7	0.10072509165215938	0.2483146970954031	0	0	10.940555555555555	25.11251729769443	ENG
positive regulation of chemokine (C-X-C motif) ligand 2 production (GO:2000343)	1/7	0.10072509165215938	0.2483146970954031	0	0	10.940555555555555	25.11251729769443	CD74
positive regulation of fibroblast apoptotic process (GO:2000271)	1/7	0.10072509165215938	0.2483146970954031	0	0	10.940555555555555	25.11251729769443	SFRP1
positive regulation of hormone metabolic process (GO:0032352)	1/7	0.10072509165215938	0.2483146970954031	0	0	10.940555555555555	25.11251729769443	EGR1
positive regulation of humoral immune response (GO:0002922)	1/7	0.10072509165215938	0.2483146970954031	0	0	10.940555555555555	25.11251729769443	FCGR2B
positive regulation of interleukin-23 production (GO:0032747)	1/7	0.10072509165215938	0.2483146970954031	0	0	10.940555555555555	25.11251729769443	CLEC7A
positive regulation of mast cell activation (GO:0033005)	1/7	0.10072509165215938	0.2483146970954031	0	0	10.940555555555555	25.11251729769443	NR4A3
positive regulation of podosome assembly (GO:0071803)	1/7	0.10072509165215938	0.2483146970954031	0	0	10.940555555555555	25.11251729769443	LCP1
positive regulation of potassium ion import across plasma membrane (GO:1903288)	1/7	0.10072509165215938	0.2483146970954031	0	0	10.940555555555555	25.11251729769443	ATP1B1
positive regulation of synaptic plasticity (GO:0031915)	1/7	0.10072509165215938	0.2483146970954031	0	0	10.940555555555555	25.11251729769443	EPHB2
positive regulation of type I interferon-mediated signaling pathway (GO:0060340)	1/7	0.10072509165215938	0.2483146970954031	0	0	10.940555555555555	25.11251729769443	NLRC5
positive regulation of unsaturated fatty acid biosynthetic process (GO:2001280)	1/7	0.10072509165215938	0.2483146970954031	0	0	10.940555555555555	25.11251729769443	CD74
positive regulation of urine volume (GO:0035810)	1/7	0.10072509165215938	0.2483146970954031	0	0	10.940555555555555	25.11251729769443	HAS2
positive regulation of vascular associated smooth muscle cell differentiation (GO:1905065)	1/7	0.10072509165215938	0.2483146970954031	0	0	10.940555555555555	25.11251729769443	ENG
negative regulation of inflammatory response (GO:0050728)	6/212	0.10168018273011459	0.2483146970954031	0	0	1.9246009544182985	4.399489308445842	LYN;CD163;FCGR2A;ALOX5;AOAH;TNFRSF1B
regulation of ossification (GO:0030278)	2/36	0.10188999799295073	0.2483146970954031	0	0	3.8687782805429864	8.835753761916244	SFRP1;S1PR1
regulation of osteoclast differentiation (GO:0045670)	2/36	0.10188999799295073	0.2483146970954031	0	0	3.8687782805429864	8.835753761916244	CSF1;CAMK4
endoderm formation (GO:0001706)	2/36	0.10188999799295073	0.2483146970954031	0	0	3.8687782805429864	8.835753761916244	DUSP1;ITGB2
regulation of receptor internalization (GO:0002090)	2/36	0.10188999799295073	0.2483146970954031	0	0	3.8687782805429864	8.835753761916244	RIN3;SELE
retina homeostasis (GO:0001895)	2/36	0.10188999799295073	0.2483146970954031	0	0	3.8687782805429864	8.835753761916244	LYZ;JCHAIN
macrophage activation (GO:0042116)	2/36	0.10188999799295073	0.2483146970954031	0	0	3.8687782805429864	8.835753761916244	CD93;ITGB2
platelet aggregation (GO:0070527)	2/36	0.10188999799295073	0.2483146970954031	0	0	3.8687782805429864	8.835753761916244	PLEK;PIK3CG
positive regulation of bone mineralization (GO:0030501)	2/36	0.10188999799295073	0.2483146970954031	0	0	3.8687782805429864	8.835753761916244	ALOX5;SLC8A1
positive regulation of innate immune response (GO:0045089)	2/36	0.10188999799295073	0.2483146970954031	0	0	3.8687782805429864	8.835753761916244	GBP5;NLRC5
positive regulation of interferon-beta production (GO:0032728)	2/36	0.10188999799295073	0.2483146970954031	0	0	3.8687782805429864	8.835753761916244	OAS2;IRF1
adenylate cyclase-activating G protein-coupled receptor signaling pathway (GO:0007189)	4/118	0.10281454303351376	0.250015981297355	0	0	2.3137810857109105	5.263455079647536	PTGFR;CXCL9;ADGRE5;S1PR1
positive regulation of protein-containing complex assembly (GO:0031334)	4/118	0.10281454303351376	0.250015981297355	0	0	2.3137810857109105	5.263455079647536	GBP5;CLEC7A;PLEK;LCP1
integrin-mediated signaling pathway (GO:0007229)	3/75	0.1037268769734987	0.25195703449668333	0	0	2.744267337807606	6.218493369222253	FYB1;ITGB2;PLEK
positive regulation of GTPase activity (GO:0043547)	6/214	0.10511015227899519	0.2550365013538696	0	0	1.9058996088657105	4.29350850052913	DOCK11;SFRP1;CCL22;RGS1;TBC1D9;RASGRP1
regulation of erythrocyte differentiation (GO:0045646)	2/37	0.10668480696850643	0.25639703435482775	0	0	3.7580506450071667	8.410053303138566	LYN;NCKAP1L
regulation of protein autophosphorylation (GO:0031952)	2/37	0.10668480696850643	0.25639703435482775	0	0	3.7580506450071667	8.410053303138566	RASSF2;ENG
lysosome localization (GO:0032418)	2/37	0.10668480696850643	0.25639703435482775	0	0	3.7580506450071667	8.410053303138566	NR4A3;PIK3CG
negative regulation of epithelial cell apoptotic process (GO:1904036)	2/37	0.10668480696850643	0.25639703435482775	0	0	3.7580506450071667	8.410053303138566	SERPINE1;ICAM1
negative regulation of stress-activated MAPK cascade (GO:0032873)	2/37	0.10668480696850643	0.25639703435482775	0	0	3.7580506450071667	8.410053303138566	DUSP1;PTPN22
cell morphogenesis involved in neuron differentiation (GO:0048667)	3/76	0.10685095490950958	0.25639703435482775	0	0	2.706536728877448	6.0526831927982485	SLITRK2;CDHR1;SLITRK6
chloride transport (GO:0006821)	3/76	0.10685095490950958	0.25639703435482775	0	0	2.706536728877448	6.0526831927982485	SLC1A3;APOL1;CLCN2
positive regulation of protein modification by small protein conjugation or removal (GO:1903322)	3/77	0.11001147831428226	0.25639703435482775	0	0	2.669825866134591	5.892761079616633	LAPTM5;PRICKLE1;BIRC3
positive regulation of type I interferon production (GO:0032481)	3/77	0.11001147831428226	0.25639703435482775	0	0	2.669825866134591	5.892761079616633	OAS2;IRF1;PTPN22
protein homooligomerization (GO:0051260)	4/121	0.11006028441597791	0.25639703435482775	0	0	2.2541080318858095	4.9742011070925845	GBP5;STEAP4;SAMHD1;RYR3
response to estradiol (GO:0032355)	2/38	0.11153899520830655	0.25639703435482775	0	0	3.6534745447788928	8.013461710470912	SFRP1;SSTR2
synaptic vesicle endocytosis (GO:0048488)	2/38	0.11153899520830655	0.25639703435482775	0	0	3.6534745447788928	8.013461710470912	MX2;MX1
negative regulation of innate immune response (GO:0045824)	2/38	0.11153899520830655	0.25639703435482775	0	0	3.6534745447788928	8.013461710470912	NLRC5;SAMHD1
negative regulation of blood vessel morphogenesis (GO:2000181)	3/78	0.11320774802426589	0.25639703435482775	0	0	2.6340939597315436	5.738454479230066	SERPINF1;ALOX5;STAB1
amine metabolic process (GO:0009308)	1/8	0.11426389574508626	0.25639703435482775	0	0	9.377142857142857	20.341316795346252	VCAM1
regulation of activation of Janus kinase activity (GO:0010533)	1/8	0.11426389574508626	0.25639703435482775	0	0	9.377142857142857	20.341316795346252	IL6R
regulation of alpha-beta T cell proliferation (GO:0046640)	1/8	0.11426389574508626	0.25639703435482775	0	0	9.377142857142857	20.341316795346252	IRF1
aromatic compound biosynthetic process (GO:0019438)	1/8	0.11426389574508626	0.25639703435482775	0	0	9.377142857142857	20.341316795346252	HDC
regulation of anion transport (GO:0044070)	1/8	0.11426389574508626	0.25639703435482775	0	0	9.377142857142857	20.341316795346252	CA2
regulation of apoptotic cell clearance (GO:2000425)	1/8	0.11426389574508626	0.25639703435482775	0	0	9.377142857142857	20.341316795346252	C3
autophagosome-lysosome fusion (GO:0061909)	1/8	0.11426389574508626	0.25639703435482775	0	0	9.377142857142857	20.341316795346252	RUBCNL
brown fat cell differentiation (GO:0050873)	1/8	0.11426389574508626	0.25639703435482775	0	0	9.377142857142857	20.341316795346252	PPARGC1A
cardiac atrium development (GO:0003230)	1/8	0.11426389574508626	0.25639703435482775	0	0	9.377142857142857	20.341316795346252	ENG
regulation of dendritic cell chemotaxis (GO:2000508)	1/8	0.11426389574508626	0.25639703435482775	0	0	9.377142857142857	20.341316795346252	LGALS9
regulation of dendritic spine maintenance (GO:1902950)	1/8	0.11426389574508626	0.25639703435482775	0	0	9.377142857142857	20.341316795346252	FCGR2B
cellular response to angiotensin (GO:1904385)	1/8	0.11426389574508626	0.25639703435482775	0	0	9.377142857142857	20.341316795346252	CA2
regulation of epithelial to mesenchymal transition involved in endocardial cushion formation (GO:1905005)	1/8	0.11426389574508626	0.25639703435482775	0	0	9.377142857142857	20.341316795346252	ENG
regulation of extracellular matrix constituent secretion (GO:0003330)	1/8	0.11426389574508626	0.25639703435482775	0	0	9.377142857142857	20.341316795346252	TNFRSF1B
collecting duct development (GO:0072044)	1/8	0.11426389574508626	0.25639703435482775	0	0	9.377142857142857	20.341316795346252	WNT7B
commissural neuron axon guidance (GO:0071679)	1/8	0.11426389574508626	0.25639703435482775	0	0	9.377142857142857	20.341316795346252	EPHB2
regulation of myeloid leukocyte differentiation (GO:0002761)	1/8	0.11426389574508626	0.25639703435482775	0	0	9.377142857142857	20.341316795346252	CAMK4
regulation of osteoclast development (GO:2001204)	1/8	0.11426389574508626	0.25639703435482775	0	0	9.377142857142857	20.341316795346252	TYROBP
regulation of pattern recognition receptor signaling pathway (GO:0062207)	1/8	0.11426389574508626	0.25639703435482775	0	0	9.377142857142857	20.341316795346252	BIRC3
dopamine uptake (GO:0090494)	1/8	0.11426389574508626	0.25639703435482775	0	0	9.377142857142857	20.341316795346252	SLC22A3
regulation of positive chemotaxis (GO:0050926)	1/8	0.11426389574508626	0.25639703435482775	0	0	9.377142857142857	20.341316795346252	F3
regulation of potassium ion import (GO:1903286)	1/8	0.11426389574508626	0.25639703435482775	0	0	9.377142857142857	20.341316795346252	ATP1B1
regulation of protein glycosylation (GO:0060049)	1/8	0.11426389574508626	0.25639703435482775	0	0	9.377142857142857	20.341316795346252	ABCA2
regulation of protein K63-linked ubiquitination (GO:1900044)	1/8	0.11426389574508626	0.25639703435482775	0	0	9.377142857142857	20.341316795346252	PTPN22
regulation of response to wounding (GO:1903034)	1/8	0.11426389574508626	0.25639703435482775	0	0	9.377142857142857	20.341316795346252	ALOX5
regulation of RNA biosynthetic process (GO:2001141)	1/8	0.11426389574508626	0.25639703435482775	0	0	9.377142857142857	20.341316795346252	TNFRSF1B
regulation of stem cell division (GO:2000035)	1/8	0.11426389574508626	0.25639703435482775	0	0	9.377142857142857	20.341316795346252	EVI2B
regulation of toll-like receptor 3 signaling pathway (GO:0034139)	1/8	0.11426389574508626	0.25639703435482775	0	0	9.377142857142857	20.341316795346252	PTPN22
histidine catabolic process (GO:0006548)	1/8	0.11426389574508626	0.25639703435482775	0	0	9.377142857142857	20.341316795346252	HDC
histidine metabolic process (GO:0006547)	1/8	0.11426389574508626	0.25639703435482775	0	0	9.377142857142857	20.341316795346252	HDC
immune response-inhibiting cell surface receptor signaling pathway (GO:0002767)	1/8	0.11426389574508626	0.25639703435482775	0	0	9.377142857142857	20.341316795346252	LYN
kidney epithelium development (GO:0072073)	1/8	0.11426389574508626	0.25639703435482775	0	0	9.377142857142857	20.341316795346252	WNT7B
somatic hypermutation of immunoglobulin genes (GO:0016446)	1/8	0.11426389574508626	0.25639703435482775	0	0	9.377142857142857	20.341316795346252	SAMHD1
lens fiber cell development (GO:0070307)	1/8	0.11426389574508626	0.25639703435482775	0	0	9.377142857142857	20.341316795346252	WNT7B
lens fiber cell differentiation (GO:0070306)	1/8	0.11426389574508626	0.25639703435482775	0	0	9.377142857142857	20.341316795346252	WNT7B
leukocyte aggregation (GO:0070486)	1/8	0.11426389574508626	0.25639703435482775	0	0	9.377142857142857	20.341316795346252	RAC2
vascular associated smooth muscle cell differentiation (GO:0035886)	1/8	0.11426389574508626	0.25639703435482775	0	0	9.377142857142857	20.341316795346252	ENG
vascular associated smooth muscle contraction (GO:0014829)	1/8	0.11426389574508626	0.25639703435482775	0	0	9.377142857142857	20.341316795346252	SLC8A1
venous blood vessel development (GO:0060841)	1/8	0.11426389574508626	0.25639703435482775	0	0	9.377142857142857	20.341316795346252	ENG
ventricular trabecula myocardium morphogenesis (GO:0003222)	1/8	0.11426389574508626	0.25639703435482775	0	0	9.377142857142857	20.341316795346252	ENG
vitamin K metabolic process (GO:0042373)	1/8	0.11426389574508626	0.25639703435482775	0	0	9.377142857142857	20.341316795346252	CYP4F11
monoamine transport (GO:0015844)	1/8	0.11426389574508626	0.25639703435482775	0	0	9.377142857142857	20.341316795346252	SLC22A3
natural killer cell differentiation (GO:0001779)	1/8	0.11426389574508626	0.25639703435482775	0	0	9.377142857142857	20.341316795346252	PTPRC
negative regulation of alpha-beta T cell differentiation (GO:0046639)	1/8	0.11426389574508626	0.25639703435482775	0	0	9.377142857142857	20.341316795346252	RUNX3
negative regulation of long-term synaptic potentiation (GO:1900272)	1/8	0.11426389574508626	0.25639703435482775	0	0	9.377142857142857	20.341316795346252	TYROBP
negative regulation of microglial cell activation (GO:1903979)	1/8	0.11426389574508626	0.25639703435482775	0	0	9.377142857142857	20.341316795346252	PTPRC
negative regulation of nitrogen compound metabolic process (GO:0051172)	1/8	0.11426389574508626	0.25639703435482775	0	0	9.377142857142857	20.341316795346252	ABCA2
negative regulation of osteoblast proliferation (GO:0033689)	1/8	0.11426389574508626	0.25639703435482775	0	0	9.377142857142857	20.341316795346252	SFRP1
phosphatidylinositol-3-phosphate biosynthetic process (GO:0036092)	1/8	0.11426389574508626	0.25639703435482775	0	0	9.377142857142857	20.341316795346252	PIK3CG
positive regulation of apoptotic cell clearance (GO:2000427)	1/8	0.11426389574508626	0.25639703435482775	0	0	9.377142857142857	20.341316795346252	C3
positive regulation of aspartic-type peptidase activity (GO:1905247)	1/8	0.11426389574508626	0.25639703435482775	0	0	9.377142857142857	20.341316795346252	LYN
positive regulation of CD4-positive, alpha-beta T cell differentiation (GO:0043372)	1/8	0.11426389574508626	0.25639703435482775	0	0	9.377142857142857	20.341316795346252	NCKAP1L
positive regulation of cysteine-type endopeptidase activity involved in apoptotic signaling pathway (GO:2001269)	1/8	0.11426389574508626	0.25639703435482775	0	0	9.377142857142857	20.341316795346252	LGALS9
positive regulation of dendritic cell chemotaxis (GO:2000510)	1/8	0.11426389574508626	0.25639703435482775	0	0	9.377142857142857	20.341316795346252	LGALS9
positive regulation of epithelial cell proliferation involved in wound healing (GO:0060054)	1/8	0.11426389574508626	0.25639703435482775	0	0	9.377142857142857	20.341316795346252	JAML
positive regulation of execution phase of apoptosis (GO:1900119)	1/8	0.11426389574508626	0.25639703435482775	0	0	9.377142857142857	20.341316795346252	BOK
positive regulation of glial cell migration (GO:1903977)	1/8	0.11426389574508626	0.25639703435482775	0	0	9.377142857142857	20.341316795346252	CSF1
positive regulation of isomerase activity (GO:0010912)	1/8	0.11426389574508626	0.25639703435482775	0	0	9.377142857142857	20.341316795346252	ITGB2
positive regulation of MHC class II biosynthetic process (GO:0045348)	1/8	0.11426389574508626	0.25639703435482775	0	0	9.377142857142857	20.341316795346252	CIITA
positive regulation of vascular associated smooth muscle cell migration (GO:1904754)	1/8	0.11426389574508626	0.25639703435482775	0	0	9.377142857142857	20.341316795346252	NR4A3
negative regulation of gene expression (GO:0010629)	8/322	0.11447516047875765	0.256610308971672	0	0	1.6856155300971718	3.6533987486386192	SRGN;SFRP1;SFMBT2;PTPN22;LGALS9;FCGR2B;PARP15;ENG
axon development (GO:0061564)	3/79	0.11643906114531563	0.25867298569762986	0	0	2.5993023666548924	5.589506598301902	SLITRK2;SLITRK6;EPHB2
regulation of ion transport (GO:0043269)	3/79	0.11643906114531563	0.25867298569762986	0	0	2.5993023666548924	5.589506598301902	CA2;SIK1;SYT17
cellular response to ketone (GO:1901655)	2/39	0.11644970461206706	0.25867298569762986	0	0	3.5545512067251197	7.643336599175196	PTGFR;SFRP1
regulation of intracellular transport (GO:0032386)	2/39	0.11644970461206706	0.25867298569762986	0	0	3.5545512067251197	7.643336599175196	MX2;LCP1
endothelial cell migration (GO:0043542)	2/39	0.11644970461206706	0.25867298569762986	0	0	3.5545512067251197	7.643336599175196	ID1;CYP1B1
regulation of protein tyrosine kinase activity (GO:0061097)	2/39	0.11644970461206706	0.25867298569762986	0	0	3.5545512067251197	7.643336599175196	CSF1R;PTPRC
regulation of receptor-mediated endocytosis (GO:0048259)	2/39	0.11644970461206706	0.25867298569762986	0	0	3.5545512067251197	7.643336599175196	C3;SERPINE1
vesicle cytoskeletal trafficking (GO:0099518)	2/39	0.11644970461206706	0.25867298569762986	0	0	3.5545512067251197	7.643336599175196	MYO1F;MYO1G
negative regulation of cellular metabolic process (GO:0031324)	2/39	0.11644970461206706	0.25867298569762986	0	0	3.5545512067251197	7.643336599175196	ABCA2;RIN3
non-canonical Wnt signaling pathway (GO:0035567)	4/124	0.11752789579337745	0.26080562202188684	0	0	2.197418630751964	4.704848120709165	SFRP1;PRICKLE1;PLCB2;PSMB9
glycerophospholipid metabolic process (GO:0006650)	3/80	0.11970471158478672	0.26457257575496407	0	0	2.5654144513204917	5.445675305953378	CSF1R;PLEK;PLCB2
lipid biosynthetic process (GO:0008610)	3/80	0.11970471158478672	0.26457257575496407	0	0	2.5654144513204917	5.445675305953378	ALOX5;ACSL5;PRLR
negative regulation of extrinsic apoptotic signaling pathway (GO:2001237)	3/80	0.11970471158478672	0.26457257575496407	0	0	2.5654144513204917	5.445675305953378	SERPINE1;IFI6;ICAM1
positive regulation of cell adhesion (GO:0045785)	3/80	0.11970471158478672	0.26457257575496407	0	0	2.5654144513204917	5.445675305953378	CHRD;NCKAP1L;FBLN2
cellular response to oxidative stress (GO:0034599)	4/125	0.12006512717037687	0.26510380079219215	0	0	2.179146840303865	4.619183225778976	NCF2;CYBB;FOS;PPARGC1A
stem cell differentiation (GO:0048863)	2/40	0.12141414914122799	0.26701438376875636	0	0	3.4608343601478615	7.297334874854634	SFRP1;PTPRC
negative regulation of blood coagulation (GO:0030195)	2/40	0.12141414914122799	0.26701438376875636	0	0	3.4608343601478615	7.297334874854634	SERPINE1;F3
positive regulation of cation channel activity (GO:2001259)	2/40	0.12141414914122799	0.26701438376875636	0	0	3.4608343601478615	7.297334874854634	EPHB2;CTSS
positive regulation of ossification (GO:0045778)	2/40	0.12141414914122799	0.26701438376875636	0	0	3.4608343601478615	7.297334874854634	ALOX5;SLC8A1
activation of cysteine-type endopeptidase activity involved in apoptotic process (GO:0006919)	3/81	0.12300399048782815	0.26705192350968704	0	0	2.532395456892101	5.306732129395462	LAPTM5;F3;BOK
negative regulation of protein modification process (GO:0031400)	3/81	0.12300399048782815	0.26705192350968704	0	0	2.532395456892101	5.306732129395462	PPP1R16B;LYN;EPHB2
positive regulation of transcription, DNA-templated (GO:0045893)	23/1183	0.1256021208933567	0.26705192350968704	0	0	1.322243239890846	2.743173610022032	EGR1;CD74;CIITA;AKNA;SERPINE1;NLRC5;FOS;RUNX3;FLI1;SFRP1;FGF7;CD4;NR4A3;IRF4;CAMK4;IRF1;TFEC;HCLS1;IRF8;PIM2;PPARGC1A;ATF3;ENG
positive regulation of cytoskeleton organization (GO:0051495)	3/82	0.12633618677745892	0.26705192350968704	0	0	2.50021238637329	5.172461327277837	PLEK;HCLS1;NCKAP1L
positive regulation of protein ubiquitination (GO:0031398)	3/82	0.12633618677745892	0.26705192350968704	0	0	2.50021238637329	5.172461327277837	LAPTM5;PRICKLE1;BIRC3
regulation of cell development (GO:0060284)	2/41	0.1264296132947029	0.26705192350968704	0	0	3.37192350570277	6.97337230115794	BHLHE40;WNT3
heart contraction (GO:0060047)	2/41	0.1264296132947029	0.26705192350968704	0	0	3.37192350570277	6.97337230115794	ATP1B1;SLC8A1
positive regulation of biomineral tissue development (GO:0070169)	2/41	0.1264296132947029	0.26705192350968704	0	0	3.37192350570277	6.97337230115794	ALOX5;SLC8A1
adenosine metabolic process (GO:0046085)	1/9	0.1275995377276811	0.26705192350968704	0	0	8.204583333333334	16.892076388328274	ADA2
alpha-amino acid biosynthetic process (GO:1901607)	1/9	0.1275995377276811	0.26705192350968704	0	0	8.204583333333334	16.892076388328274	CPS1
quaternary ammonium group transport (GO:0015697)	1/9	0.1275995377276811	0.26705192350968704	0	0	8.204583333333334	16.892076388328274	SLC22A3
regulation of aspartic-type endopeptidase activity involved in amyloid precursor protein catabolic process (GO:1902959)	1/9	0.1275995377276811	0.26705192350968704	0	0	8.204583333333334	16.892076388328274	LYN
regulation of CD8-positive, alpha-beta T cell activation (GO:2001185)	1/9	0.1275995377276811	0.26705192350968704	0	0	8.204583333333334	16.892076388328274	IRF1
regulation of cellular extravasation (GO:0002691)	1/9	0.1275995377276811	0.26705192350968704	0	0	8.204583333333334	16.892076388328274	ICAM1
regulation of cellular response to oxidative stress (GO:1900407)	1/9	0.1275995377276811	0.26705192350968704	0	0	8.204583333333334	16.892076388328274	ALOX5
regulation of fibroblast apoptotic process (GO:2000269)	1/9	0.1275995377276811	0.26705192350968704	0	0	8.204583333333334	16.892076388328274	SFRP1
cellular response to leptin stimulus (GO:0044320)	1/9	0.1275995377276811	0.26705192350968704	0	0	8.204583333333334	16.892076388328274	NR4A3
cellular response to muramyl dipeptide (GO:0071225)	1/9	0.1275995377276811	0.26705192350968704	0	0	8.204583333333334	16.892076388328274	PTPN22
regulation of interleukin-23 production (GO:0032667)	1/9	0.1275995377276811	0.26705192350968704	0	0	8.204583333333334	16.892076388328274	CLEC7A
regulation of leukocyte degranulation (GO:0043300)	1/9	0.1275995377276811	0.26705192350968704	0	0	8.204583333333334	16.892076388328274	LYN
regulation of leukocyte mediated cytotoxicity (GO:0001910)	1/9	0.1275995377276811	0.26705192350968704	0	0	8.204583333333334	16.892076388328274	ICAM1
complement activation, classical pathway (GO:0006958)	1/9	0.1275995377276811	0.26705192350968704	0	0	8.204583333333334	16.892076388328274	C1QB
cytolysis by host of symbiont cells (GO:0051838)	1/9	0.1275995377276811	0.26705192350968704	0	0	8.204583333333334	16.892076388328274	APOL1
cytolysis in other organism involved in symbiotic interaction (GO:0051801)	1/9	0.1275995377276811	0.26705192350968704	0	0	8.204583333333334	16.892076388328274	APOL1
regulation of PERK-mediated unfolded protein response (GO:1903897)	1/9	0.1275995377276811	0.26705192350968704	0	0	8.204583333333334	16.892076388328274	BOK
epithelial to mesenchymal transition involved in endocardial cushion formation (GO:0003198)	1/9	0.1275995377276811	0.26705192350968704	0	0	8.204583333333334	16.892076388328274	ENG
regulation of sterol biosynthetic process (GO:0106118)	1/9	0.1275995377276811	0.26705192350968704	0	0	8.204583333333334	16.892076388328274	ABCA2
glomerular filtration (GO:0003094)	1/9	0.1275995377276811	0.26705192350968704	0	0	8.204583333333334	16.892076388328274	JCHAIN
hepoxilin biosynthetic process (GO:0051122)	1/9	0.1275995377276811	0.26705192350968704	0	0	8.204583333333334	16.892076388328274	ALOX5
hepoxilin metabolic process (GO:0051121)	1/9	0.1275995377276811	0.26705192350968704	0	0	8.204583333333334	16.892076388328274	ALOX5
response to leptin (GO:0044321)	1/9	0.1275995377276811	0.26705192350968704	0	0	8.204583333333334	16.892076388328274	NR4A3
response to magnesium ion (GO:0032026)	1/9	0.1275995377276811	0.26705192350968704	0	0	8.204583333333334	16.892076388328274	RYR3
response to type I interferon (GO:0034340)	1/9	0.1275995377276811	0.26705192350968704	0	0	8.204583333333334	16.892076388328274	MX1
response to vitamin D (GO:0033280)	1/9	0.1275995377276811	0.26705192350968704	0	0	8.204583333333334	16.892076388328274	SFRP1
intestinal cholesterol absorption (GO:0030299)	1/9	0.1275995377276811	0.26705192350968704	0	0	8.204583333333334	16.892076388328274	AKR1C1
semaphorin-plexin signaling pathway involved in axon guidance (GO:1902287)	1/9	0.1275995377276811	0.26705192350968704	0	0	8.204583333333334	16.892076388328274	PLXNA4
mesodermal cell differentiation (GO:0048333)	1/9	0.1275995377276811	0.26705192350968704	0	0	8.204583333333334	16.892076388328274	ITGA8
negative regulation of fibrinolysis (GO:0051918)	1/9	0.1275995377276811	0.26705192350968704	0	0	8.204583333333334	16.892076388328274	SERPINE1
negative regulation of glycoprotein biosynthetic process (GO:0010561)	1/9	0.1275995377276811	0.26705192350968704	0	0	8.204583333333334	16.892076388328274	JAK3
negative regulation of leukocyte proliferation (GO:0070664)	1/9	0.1275995377276811	0.26705192350968704	0	0	8.204583333333334	16.892076388328274	LYN
negative regulation of necroptotic process (GO:0060546)	1/9	0.1275995377276811	0.26705192350968704	0	0	8.204583333333334	16.892076388328274	BIRC3
negative regulation of production of molecular mediator of immune response (GO:0002701)	1/9	0.1275995377276811	0.26705192350968704	0	0	8.204583333333334	16.892076388328274	FCGR2B
negative regulation of protein activation cascade (GO:2000258)	1/9	0.1275995377276811	0.26705192350968704	0	0	8.204583333333334	16.892076388328274	F3
one-carbon compound transport (GO:0019755)	1/9	0.1275995377276811	0.26705192350968704	0	0	8.204583333333334	16.892076388328274	CA2
positive regulation of ATP biosynthetic process (GO:2001171)	1/9	0.1275995377276811	0.26705192350968704	0	0	8.204583333333334	16.892076388328274	PPARGC1A
positive regulation of B cell differentiation (GO:0045579)	1/9	0.1275995377276811	0.26705192350968704	0	0	8.204583333333334	16.892076388328274	NCKAP1L
positive regulation of blood vessel endothelial cell proliferation involved in sprouting angiogenesis (GO:1903589)	1/9	0.1275995377276811	0.26705192350968704	0	0	8.204583333333334	16.892076388328274	PPP1R16B
positive regulation of NLRP3 inflammasome complex assembly (GO:1900227)	1/9	0.1275995377276811	0.26705192350968704	0	0	8.204583333333334	16.892076388328274	GBP5
positive regulation of protein polyubiquitination (GO:1902916)	1/9	0.1275995377276811	0.26705192350968704	0	0	8.204583333333334	16.892076388328274	PTPN22
positive regulation of tumor necrosis factor-mediated signaling pathway (GO:1903265)	1/9	0.1275995377276811	0.26705192350968704	0	0	8.204583333333334	16.892076388328274	LAPTM5
progesterone metabolic process (GO:0042448)	1/9	0.1275995377276811	0.26705192350968704	0	0	8.204583333333334	16.892076388328274	AKR1C1
plasma membrane bounded cell projection organization (GO:0120036)	4/128	0.12781692930923405	0.2672535794647621	0	0	2.126099706744868	4.37371936066685	GPRIN3;LYN;CSF1R;PLEK
positive regulation of plasma membrane bounded cell projection assembly (GO:0120034)	3/83	0.1297005876230828	0.2709355699827501	0	0	2.46883389261745	5.042659037467898	RIPOR2;DOCK11;RAC2
cellular respiration (GO:0045333)	2/42	0.1314934506795049	0.27387527630562225	0	0	3.287458193979933	6.669589376070392	NR4A3;PPARGC1A
monocyte chemotaxis (GO:0002548)	2/42	0.1314934506795049	0.27387527630562225	0	0	3.287458193979933	6.669589376070392	CCL22;IL6R
phosphatidylinositol phosphate biosynthetic process (GO:0046854)	2/42	0.1314934506795049	0.27387527630562225	0	0	3.287458193979933	6.669589376070392	SOCS3;PIK3CG
negative regulation of immune response (GO:0050777)	5/178	0.1316040163769317	0.27387527630562225	0	0	1.9065380409311046	3.866378578569708	LYN;CD163;FCGR2A;FCGR2B;SAMSN1
protein stabilization (GO:0050821)	5/179	0.13383322994093952	0.2772016089170131	0	0	1.8954838459148804	3.8121228208448015	RASSF2;TYROBP;PIM2;ATP1B1;PPARGC1A
anion transport (GO:0006820)	2/43	0.1366030824497454	0.2772016089170131	0	0	3.2071131413655274	6.384322411203486	SLC22A3;SLCO2B1
regulation of cell-substrate adhesion (GO:0010810)	2/43	0.1366030824497454	0.2772016089170131	0	0	3.2071131413655274	6.384322411203486	RAC2;FBLN2
cellular response to glucose starvation (GO:0042149)	2/43	0.1366030824497454	0.2772016089170131	0	0	3.2071131413655274	6.384322411203486	SIK1B;SIK1
natural killer cell activation (GO:0030101)	2/43	0.1366030824497454	0.2772016089170131	0	0	3.2071131413655274	6.384322411203486	PTPRC;RASGRP1
positive regulation of leukocyte mediated cytotoxicity (GO:0001912)	2/43	0.1366030824497454	0.2772016089170131	0	0	3.2071131413655274	6.384322411203486	TYROBP;RASGRP1
positive regulation of T cell differentiation (GO:0045582)	2/43	0.1366030824497454	0.2772016089170131	0	0	3.2071131413655274	6.384322411203486	NCKAP1L;VSIR
protein poly-ADP-ribosylation (GO:0070212)	1/10	0.14073505597643646	0.2772016089170131	0	0	7.292592592592593	14.299871191560749	PARP15
regulation of cell activation (GO:0050865)	1/10	0.14073505597643646	0.2772016089170131	0	0	7.292592592592593	14.299871191560749	FCER1G
regulation of epithelial cell apoptotic process (GO:1904035)	1/10	0.14073505597643646	0.2772016089170131	0	0	7.292592592592593	14.299871191560749	BOK
cellular response to interleukin-4 (GO:0071353)	1/10	0.14073505597643646	0.2772016089170131	0	0	7.292592592592593	14.299871191560749	JAK3
regulation of glycoprotein biosynthetic process (GO:0010559)	1/10	0.14073505597643646	0.2772016089170131	0	0	7.292592592592593	14.299871191560749	ABCA2
cellular response to oxidised low-density lipoprotein particle stimulus (GO:0140052)	1/10	0.14073505597643646	0.2772016089170131	0	0	7.292592592592593	14.299871191560749	CD68
regulation of leukocyte tethering or rolling (GO:1903236)	1/10	0.14073505597643646	0.2772016089170131	0	0	7.292592592592593	14.299871191560749	SELE
regulation of macrophage migration (GO:1905521)	1/10	0.14073505597643646	0.2772016089170131	0	0	7.292592592592593	14.299871191560749	CSF1
defense response to tumor cell (GO:0002357)	1/10	0.14073505597643646	0.2772016089170131	0	0	7.292592592592593	14.299871191560749	LAPTM5
regulation of podosome assembly (GO:0071801)	1/10	0.14073505597643646	0.2772016089170131	0	0	7.292592592592593	14.299871191560749	LCP1
regulation of store-operated calcium entry (GO:2001256)	1/10	0.14073505597643646	0.2772016089170131	0	0	7.292592592592593	14.299871191560749	CD84
regulation of T-helper 17 type immune response (GO:2000316)	1/10	0.14073505597643646	0.2772016089170131	0	0	7.292592592592593	14.299871191560749	CLEC7A
regulation of tau-protein kinase activity (GO:1902947)	1/10	0.14073505597643646	0.2772016089170131	0	0	7.292592592592593	14.299871191560749	EGR1
regulation of urine volume (GO:0035809)	1/10	0.14073505597643646	0.2772016089170131	0	0	7.292592592592593	14.299871191560749	HAS2
renal filtration (GO:0097205)	1/10	0.14073505597643646	0.2772016089170131	0	0	7.292592592592593	14.299871191560749	JCHAIN
granulocyte activation (GO:0036230)	1/10	0.14073505597643646	0.2772016089170131	0	0	7.292592592592593	14.299871191560749	IL15
granulocyte migration (GO:0097530)	1/10	0.14073505597643646	0.2772016089170131	0	0	7.292592592592593	14.299871191560749	ITGB2
hematopoietic stem cell differentiation (GO:0060218)	1/10	0.14073505597643646	0.2772016089170131	0	0	7.292592592592593	14.299871191560749	SFRP1
response to interleukin-4 (GO:0070670)	1/10	0.14073505597643646	0.2772016089170131	0	0	7.292592592592593	14.299871191560749	JAK3
secretory granule organization (GO:0033363)	1/10	0.14073505597643646	0.2772016089170131	0	0	7.292592592592593	14.299871191560749	SRGN
smooth muscle tissue development (GO:0048745)	1/10	0.14073505597643646	0.2772016089170131	0	0	7.292592592592593	14.299871191560749	ENG
L-glutamate transmembrane transport (GO:0015813)	1/10	0.14073505597643646	0.2772016089170131	0	0	7.292592592592593	14.299871191560749	SLC1A3
lactation (GO:0007595)	1/10	0.14073505597643646	0.2772016089170131	0	0	7.292592592592593	14.299871191560749	PRLR
lipoprotein transport (GO:0042953)	1/10	0.14073505597643646	0.2772016089170131	0	0	7.292592592592593	14.299871191560749	PRKCB
lung epithelium development (GO:0060428)	1/10	0.14073505597643646	0.2772016089170131	0	0	7.292592592592593	14.299871191560749	WNT7B
membrane lipid catabolic process (GO:0046466)	1/10	0.14073505597643646	0.2772016089170131	0	0	7.292592592592593	14.299871191560749	CYP1B1
toxin transport (GO:1901998)	1/10	0.14073505597643646	0.2772016089170131	0	0	7.292592592592593	14.299871191560749	SLC22A3
urea cycle (GO:0000050)	1/10	0.14073505597643646	0.2772016089170131	0	0	7.292592592592593	14.299871191560749	CPS1
modulation by symbiont of host process (GO:0044003)	1/10	0.14073505597643646	0.2772016089170131	0	0	7.292592592592593	14.299871191560749	MRC1
Wnt signaling pathway involved in midbrain dopaminergic neuron differentiation (GO:1904953)	1/10	0.14073505597643646	0.2772016089170131	0	0	7.292592592592593	14.299871191560749	WNT3
monocyte activation (GO:0042117)	1/10	0.14073505597643646	0.2772016089170131	0	0	7.292592592592593	14.299871191560749	CSF1
myelin assembly (GO:0032288)	1/10	0.14073505597643646	0.2772016089170131	0	0	7.292592592592593	14.299871191560749	ABCA2
myelin maintenance (GO:0043217)	1/10	0.14073505597643646	0.2772016089170131	0	0	7.292592592592593	14.299871191560749	CXCR4
myeloid dendritic cell differentiation (GO:0043011)	1/10	0.14073505597643646	0.2772016089170131	0	0	7.292592592592593	14.299871191560749	CAMK4
negative regulation of extracellular matrix organization (GO:1903054)	1/10	0.14073505597643646	0.2772016089170131	0	0	7.292592592592593	14.299871191560749	TNFRSF1B
negative regulation of humoral immune response mediated by circulating immunoglobulin (GO:0002924)	1/10	0.14073505597643646	0.2772016089170131	0	0	7.292592592592593	14.299871191560749	FCGR2B
negative regulation of protein autophosphorylation (GO:0031953)	1/10	0.14073505597643646	0.2772016089170131	0	0	7.292592592592593	14.299871191560749	ENG
negative regulation of toll-like receptor 4 signaling pathway (GO:0034144)	1/10	0.14073505597643646	0.2772016089170131	0	0	7.292592592592593	14.299871191560749	LYN
negative regulation of transforming growth factor beta production (GO:0071635)	1/10	0.14073505597643646	0.2772016089170131	0	0	7.292592592592593	14.299871191560749	TYROBP
negative regulation of transmembrane transport (GO:0034763)	1/10	0.14073505597643646	0.2772016089170131	0	0	7.292592592592593	14.299871191560749	PRKCB
negative regulation of tyrosine phosphorylation of STAT protein (GO:0042532)	1/10	0.14073505597643646	0.2772016089170131	0	0	7.292592592592593	14.299871191560749	SOCS3
neuron projection fasciculation (GO:0106030)	1/10	0.14073505597643646	0.2772016089170131	0	0	7.292592592592593	14.299871191560749	EPHB2
neuron remodeling (GO:0016322)	1/10	0.14073505597643646	0.2772016089170131	0	0	7.292592592592593	14.299871191560749	C3
omega-hydroxylase P450 pathway (GO:0097267)	1/10	0.14073505597643646	0.2772016089170131	0	0	7.292592592592593	14.299871191560749	CYP1B1
pinocytosis (GO:0006907)	1/10	0.14073505597643646	0.2772016089170131	0	0	7.292592592592593	14.299871191560749	DOCK2
positive regulation of behavior (GO:0048520)	1/10	0.14073505597643646	0.2772016089170131	0	0	7.292592592592593	14.299871191560749	NR4A3
positive regulation of cell activation (GO:0050867)	1/10	0.14073505597643646	0.2772016089170131	0	0	7.292592592592593	14.299871191560749	PLEK
positive regulation of keratinocyte migration (GO:0051549)	1/10	0.14073505597643646	0.2772016089170131	0	0	7.292592592592593	14.299871191560749	FGF7
positive regulation of mesenchymal cell proliferation (GO:0002053)	1/10	0.14073505597643646	0.2772016089170131	0	0	7.292592592592593	14.299871191560749	CHRD
positive regulation of T cell apoptotic process (GO:0070234)	1/10	0.14073505597643646	0.2772016089170131	0	0	7.292592592592593	14.299871191560749	LGALS9
positive regulation of tissue remodeling (GO:0034105)	1/10	0.14073505597643646	0.2772016089170131	0	0	7.292592592592593	14.299871191560749	IL15
positive regulation of toll-like receptor 4 signaling pathway (GO:0034145)	1/10	0.14073505597643646	0.2772016089170131	0	0	7.292592592592593	14.299871191560749	PTPN22
positive regulation of vascular endothelial growth factor receptor signaling pathway (GO:0030949)	1/10	0.14073505597643646	0.2772016089170131	0	0	7.292592592592593	14.299871191560749	PRKCB
regulation of cell motility (GO:2000145)	4/133	0.1411859391512061	0.2778418481692185	0	0	2.043170725341268	3.9998694393117993	CSF1R;FGF7;SPOCK2;PLXNA4
regulation of endothelial cell apoptotic process (GO:2000351)	2/44	0.1417559960235761	0.27821976819560534	0	0	3.130594043637522	6.116078908869585	SERPINE1;ICAM1
homotypic cell-cell adhesion (GO:0034109)	2/44	0.1417559960235761	0.27821976819560534	0	0	3.130594043637522	6.116078908869585	PLEK;PIK3CG
positive regulation of cell-matrix adhesion (GO:0001954)	2/44	0.1417559960235761	0.27821976819560534	0	0	3.130594043637522	6.116078908869585	SFRP1;CSF1
proteolysis (GO:0006508)	7/287	0.14351205991992583	0.2814161885463554	0	0	1.6512755102040817	3.205680934139203	SRGN;TPSB2;ERAP2;ANPEP;TPSAB1;F3;CTSS
regulation of pri-miRNA transcription by RNA polymerase II (GO:1902893)	2/45	0.14694974355449103	0.28561528911170103	0	0	3.057633973710819	5.8635165266617815	EGR1;FOS
positive regulation of chemotaxis (GO:0050921)	2/45	0.14694974355449103	0.28561528911170103	0	0	3.057633973710819	5.8635165266617815	IL6R;F3
negative regulation of inflammatory response to antigenic stimulus (GO:0002862)	4/136	0.14946356115046125	0.28561528911170103	0	0	1.9964289358228753	3.7946177768097207	LYN;CD163;FCGR2A;FCGR2B
organic substance transport (GO:0071702)	4/136	0.14946356115046125	0.28561528911170103	0	0	1.9964289358228753	3.7946177768097207	SLC22A3;ABCA2;SLCO2B1;TAP1
regulation of cysteine-type endopeptidase activity involved in apoptotic process (GO:0043281)	3/89	0.150523250663265	0.28561528911170103	0	0	2.295887310753863	4.347578806241807	CLEC7A;LAMP3;IFI6
transforming growth factor beta receptor signaling pathway (GO:0007179)	3/89	0.150523250663265	0.28561528911170103	0	0	2.295887310753863	4.347578806241807	ID1;FOS;ENG
regulation of cellular protein localization (GO:1903827)	2/46	0.15218194069233346	0.28561528911170103	0	0	2.9879902705989663	5.625425027829839	ABCA2;LCP1
regulation of fibroblast proliferation (GO:0048145)	2/46	0.15218194069233346	0.28561528911170103	0	0	2.9879902705989663	5.625425027829839	CD74;SFRP1
positive regulation of response to stimulus (GO:0048584)	2/46	0.15218194069233346	0.28561528911170103	0	0	2.9879902705989663	5.625425027829839	IL15;FCGR2B
positive regulation of smooth muscle cell proliferation (GO:0048661)	2/46	0.15218194069233346	0.28561528911170103	0	0	2.9879902705989663	5.625425027829839	NR4A3;IL6R
regulation of amyloid precursor protein biosynthetic process (GO:0042984)	1/11	0.1536734435981435	0.28561528911170103	0	0	6.563	12.292009558497487	ABCA2
regulation of biosynthetic process (GO:0009889)	1/11	0.1536734435981435	0.28561528911170103	0	0	6.563	12.292009558497487	ALOX5
regulation of cardiac muscle cell apoptotic process (GO:0010665)	1/11	0.1536734435981435	0.28561528911170103	0	0	6.563	12.292009558497487	ENG
cardiac muscle cell membrane repolarization (GO:0099622)	1/11	0.1536734435981435	0.28561528911170103	0	0	6.563	12.292009558497487	ATP1B1
regulation of cysteine-type endopeptidase activity involved in apoptotic signaling pathway (GO:2001267)	1/11	0.1536734435981435	0.28561528911170103	0	0	6.563	12.292009558497487	LGALS9
cell differentiation in spinal cord (GO:0021515)	1/11	0.1536734435981435	0.28561528911170103	0	0	6.563	12.292009558497487	MDGA1
cell proliferation in forebrain (GO:0021846)	1/11	0.1536734435981435	0.28561528911170103	0	0	6.563	12.292009558497487	AKNA
cell-cell junction maintenance (GO:0045217)	1/11	0.1536734435981435	0.28561528911170103	0	0	6.563	12.292009558497487	CSF1R
central nervous system myelination (GO:0022010)	1/11	0.1536734435981435	0.28561528911170103	0	0	6.563	12.292009558497487	ABCA2
regulation of lymphocyte migration (GO:2000401)	1/11	0.1536734435981435	0.28561528911170103	0	0	6.563	12.292009558497487	SPN
complement receptor mediated signaling pathway (GO:0002430)	1/11	0.1536734435981435	0.28561528911170103	0	0	6.563	12.292009558497487	FPR3
copper ion transport (GO:0006825)	1/11	0.1536734435981435	0.28561528911170103	0	0	6.563	12.292009558497487	STEAP4
regulation of mast cell activation involved in immune response (GO:0033006)	1/11	0.1536734435981435	0.28561528911170103	0	0	6.563	12.292009558497487	LYN
cyclooxygenase pathway (GO:0019371)	1/11	0.1536734435981435	0.28561528911170103	0	0	6.563	12.292009558497487	PTGDS
regulation of mesenchymal cell proliferation (GO:0010464)	1/11	0.1536734435981435	0.28561528911170103	0	0	6.563	12.292009558497487	CHRD
regulation of mitochondrial depolarization (GO:0051900)	1/11	0.1536734435981435	0.28561528911170103	0	0	6.563	12.292009558497487	IFI6
regulation of myeloid leukocyte mediated immunity (GO:0002886)	1/11	0.1536734435981435	0.28561528911170103	0	0	6.563	12.292009558497487	LYN
regulation of phospholipase activity (GO:0010517)	1/11	0.1536734435981435	0.28561528911170103	0	0	6.563	12.292009558497487	RASGRP1
erythrocyte development (GO:0048821)	1/11	0.1536734435981435	0.28561528911170103	0	0	6.563	12.292009558497487	NCKAP1L
regulation of stress-activated protein kinase signaling cascade (GO:0070302)	1/11	0.1536734435981435	0.28561528911170103	0	0	6.563	12.292009558497487	LYN
regulation of T cell apoptotic process (GO:0070232)	1/11	0.1536734435981435	0.28561528911170103	0	0	6.563	12.292009558497487	JAK3
regulation of T cell mediated immunity (GO:0002709)	1/11	0.1536734435981435	0.28561528911170103	0	0	6.563	12.292009558497487	TNFRSF1B
regulation of toll-like receptor 2 signaling pathway (GO:0034135)	1/11	0.1536734435981435	0.28561528911170103	0	0	6.563	12.292009558497487	LYN
regulation of toll-like receptor 9 signaling pathway (GO:0034163)	1/11	0.1536734435981435	0.28561528911170103	0	0	6.563	12.292009558497487	PTPN22
Golgi to lysosome transport (GO:0090160)	1/11	0.1536734435981435	0.28561528911170103	0	0	6.563	12.292009558497487	LAPTM5
response to prostaglandin E (GO:0034695)	1/11	0.1536734435981435	0.28561528911170103	0	0	6.563	12.292009558497487	SFRP1
response to sterol (GO:0036314)	1/11	0.1536734435981435	0.28561528911170103	0	0	6.563	12.292009558497487	ABCA2
humoral immune response mediated by circulating immunoglobulin (GO:0002455)	1/11	0.1536734435981435	0.28561528911170103	0	0	6.563	12.292009558497487	C1QB
intestinal lipid absorption (GO:0098856)	1/11	0.1536734435981435	0.28561528911170103	0	0	6.563	12.292009558497487	AKR1C1
sphingomyelin metabolic process (GO:0006684)	1/11	0.1536734435981435	0.28561528911170103	0	0	6.563	12.292009558497487	ABCA2
lipoprotein localization (GO:0044872)	1/11	0.1536734435981435	0.28561528911170103	0	0	6.563	12.292009558497487	PRKCB
vasoconstriction (GO:0042310)	1/11	0.1536734435981435	0.28561528911170103	0	0	6.563	12.292009558497487	SLC8A1
monocyte differentiation (GO:0030224)	1/11	0.1536734435981435	0.28561528911170103	0	0	6.563	12.292009558497487	CSF1R
negative regulation of activated T cell proliferation (GO:0046007)	1/11	0.1536734435981435	0.28561528911170103	0	0	6.563	12.292009558497487	LGALS9
negative regulation of bone remodeling (GO:0046851)	1/11	0.1536734435981435	0.28561528911170103	0	0	6.563	12.292009558497487	SFRP1
negative regulation of cholesterol transport (GO:0032375)	1/11	0.1536734435981435	0.28561528911170103	0	0	6.563	12.292009558497487	ABCA2
negative regulation of lymphocyte migration (GO:2000402)	1/11	0.1536734435981435	0.28561528911170103	0	0	6.563	12.292009558497487	RIPOR2
negative regulation of natural killer cell mediated immunity (GO:0002716)	1/11	0.1536734435981435	0.28561528911170103	0	0	6.563	12.292009558497487	LGALS9
negative regulation of oxidative stress-induced neuron death (GO:1903204)	1/11	0.1536734435981435	0.28561528911170103	0	0	6.563	12.292009558497487	NR4A3
negative regulation of programmed necrotic cell death (GO:0062099)	1/11	0.1536734435981435	0.28561528911170103	0	0	6.563	12.292009558497487	BIRC3
negative regulation of receptor signaling pathway via STAT (GO:1904893)	1/11	0.1536734435981435	0.28561528911170103	0	0	6.563	12.292009558497487	SOCS3
negative regulation of response to cytokine stimulus (GO:0060761)	1/11	0.1536734435981435	0.28561528911170103	0	0	6.563	12.292009558497487	PTPRC
negative regulation of sprouting angiogenesis (GO:1903671)	1/11	0.1536734435981435	0.28561528911170103	0	0	6.563	12.292009558497487	ALOX5
negative regulation of T-helper cell differentiation (GO:0045623)	1/11	0.1536734435981435	0.28561528911170103	0	0	6.563	12.292009558497487	JAK3
positive regulation of integrin activation (GO:0033625)	1/11	0.1536734435981435	0.28561528911170103	0	0	6.563	12.292009558497487	PLEK
positive regulation of keratinocyte proliferation (GO:0010838)	1/11	0.1536734435981435	0.28561528911170103	0	0	6.563	12.292009558497487	FGF7
positive regulation of lipid localization (GO:1905954)	1/11	0.1536734435981435	0.28561528911170103	0	0	6.563	12.292009558497487	C3
positive regulation of macrophage differentiation (GO:0045651)	1/11	0.1536734435981435	0.28561528911170103	0	0	6.563	12.292009558497487	CSF1
positive regulation of non-canonical Wnt signaling pathway (GO:2000052)	1/11	0.1536734435981435	0.28561528911170103	0	0	6.563	12.292009558497487	SFRP1
positive regulation of transcription from RNA polymerase II promoter in response to endoplasmic reticulum stress (GO:1990440)	1/11	0.1536734435981435	0.28561528911170103	0	0	6.563	12.292009558497487	ATF3
positive regulation of transforming growth factor beta production (GO:0071636)	1/11	0.1536734435981435	0.28561528911170103	0	0	6.563	12.292009558497487	LGALS9
protein kinase C signaling (GO:0070528)	1/11	0.1536734435981435	0.28561528911170103	0	0	6.563	12.292009558497487	PLEK
negative regulation of protein kinase activity (GO:0006469)	3/90	0.15409306206855333	0.28615431543092157	0	0	2.26938208747975	4.2441951119520445	PTPRC;GADD45A;SLC8A1
polyol metabolic process (GO:0019751)	2/47	0.1574502650852168	0.29214301286399896	0	0	2.9214418431809737	5.400710748759538	INPP5D;PLCB2
regulation of actin cytoskeleton organization (GO:0032956)	3/91	0.15768936065901648	0.29234098096986433	0	0	2.243479255643685	4.143993918095641	CSF1R;ARHGDIB;RAC2
neuron projection morphogenesis (GO:0048812)	4/140	0.16078170784832774	0.29561558277578687	0	0	1.9373143196672609	3.540844272002345	SLITRK2;SLITRK6;NCKAP1L;EPHB2
regulation of endothelial cell proliferation (GO:0001936)	3/92	0.16131143560566066	0.29561558277578687	0	0	2.2181585099162957	4.046849199303332	PPP1R16B;ALOX5;F3
retinoid metabolic process (GO:0001523)	3/92	0.16131143560566066	0.29561558277578687	0	0	2.2181585099162957	4.046849199303332	AKR1C1;ALDH1A1;CYP1B1
Wnt signaling pathway (GO:0016055)	3/92	0.16131143560566066	0.29561558277578687	0	0	2.2181585099162957	4.046849199303332	SFRP1;WNT7B;WNT3
cellular response to alcohol (GO:0097306)	2/48	0.16275245520694953	0.29561558277578687	0	0	2.8577868256507197	5.1883831758694745	PTGFR;SFRP1
inositol phosphate metabolic process (GO:0043647)	2/48	0.16275245520694953	0.29561558277578687	0	0	2.8577868256507197	5.1883831758694745	INPP5D;PLCB2
substrate adhesion-dependent cell spreading (GO:0034446)	2/48	0.16275245520694953	0.29561558277578687	0	0	2.8577868256507197	5.1883831758694745	PARVG;ITGA8
myelination (GO:0042552)	2/48	0.16275245520694953	0.29561558277578687	0	0	2.8577868256507197	5.1883831758694745	NFASC;CXCR4
protein mono-ADP-ribosylation (GO:0140289)	1/12	0.16641764918039087	0.29561558277578687	0	0	5.966060606060606	10.698666171194757	PARP15
actin crosslink formation (GO:0051764)	1/12	0.16641764918039087	0.29561558277578687	0	0	5.966060606060606	10.698666171194757	LCP1
regulation of actin filament depolymerization (GO:0030834)	1/12	0.16641764918039087	0.29561558277578687	0	0	5.966060606060606	10.698666171194757	PLEK
regulation of amyloid precursor protein catabolic process (GO:1902991)	1/12	0.16641764918039087	0.29561558277578687	0	0	5.966060606060606	10.698666171194757	ABCA2
regulation of B cell apoptotic process (GO:0002902)	1/12	0.16641764918039087	0.29561558277578687	0	0	5.966060606060606	10.698666171194757	LYN
axonal fasciculation (GO:0007413)	1/12	0.16641764918039087	0.29561558277578687	0	0	5.966060606060606	10.698666171194757	EPHB2
regulation of cholesterol esterification (GO:0010872)	1/12	0.16641764918039087	0.29561558277578687	0	0	5.966060606060606	10.698666171194757	ABCA2
cardiocyte differentiation (GO:0035051)	1/12	0.16641764918039087	0.29561558277578687	0	0	5.966060606060606	10.698666171194757	SIK1
cellular response to fluid shear stress (GO:0071498)	1/12	0.16641764918039087	0.29561558277578687	0	0	5.966060606060606	10.698666171194757	HAS2
regulation of feeding behavior (GO:0060259)	1/12	0.16641764918039087	0.29561558277578687	0	0	5.966060606060606	10.698666171194757	NR4A3
regulation of glycogen metabolic process (GO:0070873)	1/12	0.16641764918039087	0.29561558277578687	0	0	5.966060606060606	10.698666171194757	RUBCNL
regulation of hemopoiesis (GO:1903706)	1/12	0.16641764918039087	0.29561558277578687	0	0	5.966060606060606	10.698666171194757	PRKCB
cellular response to thyroid hormone stimulus (GO:0097067)	1/12	0.16641764918039087	0.29561558277578687	0	0	5.966060606060606	10.698666171194757	CTSS
regulation of keratinocyte migration (GO:0051547)	1/12	0.16641764918039087	0.29561558277578687	0	0	5.966060606060606	10.698666171194757	FGF7
regulation of MHC class II biosynthetic process (GO:0045346)	1/12	0.16641764918039087	0.29561558277578687	0	0	5.966060606060606	10.698666171194757	CIITA
regulation of plasminogen activation (GO:0010755)	1/12	0.16641764918039087	0.29561558277578687	0	0	5.966060606060606	10.698666171194757	SERPINE1
regulation of response to oxidative stress (GO:1902882)	1/12	0.16641764918039087	0.29561558277578687	0	0	5.966060606060606	10.698666171194757	ALOX5
ethanol oxidation (GO:0006069)	1/12	0.16641764918039087	0.29561558277578687	0	0	5.966060606060606	10.698666171194757	ALDH1A1
fat-soluble vitamin catabolic process (GO:0042363)	1/12	0.16641764918039087	0.29561558277578687	0	0	5.966060606060606	10.698666171194757	CYP4F11
gas transport (GO:0015669)	1/12	0.16641764918039087	0.29561558277578687	0	0	5.966060606060606	10.698666171194757	CA2
regulation of vascular associated smooth muscle cell migration (GO:1904752)	1/12	0.16641764918039087	0.29561558277578687	0	0	5.966060606060606	10.698666171194757	NR4A3
glutamine metabolic process (GO:0006541)	1/12	0.16641764918039087	0.29561558277578687	0	0	5.966060606060606	10.698666171194757	CPS1
replicative senescence (GO:0090399)	1/12	0.16641764918039087	0.29561558277578687	0	0	5.966060606060606	10.698666171194757	SERPINE1
homocysteine metabolic process (GO:0050667)	1/12	0.16641764918039087	0.29561558277578687	0	0	5.966060606060606	10.698666171194757	CPS1
intrinsic apoptotic signaling pathway in response to oxidative stress (GO:0008631)	1/12	0.16641764918039087	0.29561558277578687	0	0	5.966060606060606	10.698666171194757	CYP1B1
keratan sulfate catabolic process (GO:0042340)	1/12	0.16641764918039087	0.29561558277578687	0	0	5.966060606060606	10.698666171194757	PRELP
synaptic vesicle fusion to presynaptic active zone membrane (GO:0031629)	1/12	0.16641764918039087	0.29561558277578687	0	0	5.966060606060606	10.698666171194757	STX11
urogenital system development (GO:0001655)	1/12	0.16641764918039087	0.29561558277578687	0	0	5.966060606060606	10.698666171194757	EPHB2
mitotic nuclear membrane disassembly (GO:0007077)	1/12	0.16641764918039087	0.29561558277578687	0	0	5.966060606060606	10.698666171194757	PRKCB
modulation by host of viral process (GO:0044788)	1/12	0.16641764918039087	0.29561558277578687	0	0	5.966060606060606	10.698666171194757	IFI27
negative regulation of glucose transmembrane transport (GO:0010829)	1/12	0.16641764918039087	0.29561558277578687	0	0	5.966060606060606	10.698666171194757	PRKCB
negative regulation of heart contraction (GO:0045822)	1/12	0.16641764918039087	0.29561558277578687	0	0	5.966060606060606	10.698666171194757	PIK3CG
negative regulation of hemostasis (GO:1900047)	1/12	0.16641764918039087	0.29561558277578687	0	0	5.966060606060606	10.698666171194757	SERPINE1
negative regulation of JUN kinase activity (GO:0043508)	1/12	0.16641764918039087	0.29561558277578687	0	0	5.966060606060606	10.698666171194757	PTPN22
negative regulation of leukocyte apoptotic process (GO:2000107)	1/12	0.16641764918039087	0.29561558277578687	0	0	5.966060606060606	10.698666171194757	HCLS1
negative regulation of receptor internalization (GO:0002091)	1/12	0.16641764918039087	0.29561558277578687	0	0	5.966060606060606	10.698666171194757	RIN3
nuclear body organization (GO:0030575)	1/12	0.16641764918039087	0.29561558277578687	0	0	5.966060606060606	10.698666171194757	AFF2
organic hydroxy compound catabolic process (GO:1901616)	1/12	0.16641764918039087	0.29561558277578687	0	0	5.966060606060606	10.698666171194757	CYP4F11
phospholipid homeostasis (GO:0055091)	1/12	0.16641764918039087	0.29561558277578687	0	0	5.966060606060606	10.698666171194757	ABCB11
positive regulation of actin filament depolymerization (GO:0030836)	1/12	0.16641764918039087	0.29561558277578687	0	0	5.966060606060606	10.698666171194757	PLEK
positive regulation of endoplasmic reticulum unfolded protein response (GO:1900103)	1/12	0.16641764918039087	0.29561558277578687	0	0	5.966060606060606	10.698666171194757	BOK
positive regulation of protein depolymerization (GO:1901881)	1/12	0.16641764918039087	0.29561558277578687	0	0	5.966060606060606	10.698666171194757	PLEK
positive regulation of sodium ion transmembrane transport (GO:1902307)	1/12	0.16641764918039087	0.29561558277578687	0	0	5.966060606060606	10.698666171194757	ATP1B1
positive regulation of T-helper 17 type immune response (GO:2000318)	1/12	0.16641764918039087	0.29561558277578687	0	0	5.966060606060606	10.698666171194757	CLEC7A
Ras protein signal transduction (GO:0007265)	4/142	0.166555550212178	0.2956227129167918	0	0	1.9090421119406626	3.4218174616315506	ARHGDIB;ELMO1;RAC2;RASGRP1
positive regulation of DNA-binding transcription factor activity (GO:0051091)	6/246	0.16765769841261666	0.29714537245810313	0	0	1.6490677966101694	2.9449562068897377	PRKCB;CLEC7A;HCLS1;ROR1;LGALS9;PPARGC1A
cellular response to mechanical stimulus (GO:0071260)	2/49	0.16808630896746868	0.29714537245810313	0	0	2.7968405322706897	4.9875433171025385	GADD45A;IRF1
regulation of interferon-beta production (GO:0032648)	2/49	0.16808630896746868	0.29714537245810313	0	0	2.7968405322706897	4.9875433171025385	OAS2;IRF1
regulation of smooth muscle cell proliferation (GO:0048660)	2/49	0.16808630896746868	0.29714537245810313	0	0	2.7968405322706897	4.9875433171025385	NR4A3;IL6R
regulation of stress-activated MAPK cascade (GO:0032872)	2/49	0.16808630896746868	0.29714537245810313	0	0	2.7968405322706897	4.9875433171025385	LGALS9;RASGRP1
negative regulation of cell death (GO:0060548)	3/94	0.16863008126014786	0.29786817553792516	0	0	2.169186518179807	3.861255757622506	CSF1;TNFRSF1B;PPARGC1A
monocarboxylic acid metabolic process (GO:0032787)	4/143	0.16947002118345872	0.29911255537416215	0	0	1.8952111038441974	3.3641498744394633	AKR1C1;AOAH;CYP4F11;ABCB11
regulation of complement activation (GO:0030449)	2/50	0.17344968250857176	0.30564796406937467	0	0	2.7384336677814938	4.797373589810018	C1QB;C3
chloride transmembrane transport (GO:1902476)	2/50	0.17344968250857176	0.30564796406937467	0	0	2.7384336677814938	4.797373589810018	SLC1A3;APOL1
MAPK cascade (GO:0000165)	7/303	0.17383830778738726	0.3060885036639163	0	0	1.5607303732303732	2.7307001794113837	FGF7;CSF2RB;LGALS9;IL2RG;JAK3;RASGRP1;PSMB9
intrinsic apoptotic signaling pathway in response to DNA damage (GO:0008630)	2/51	0.17884048891633006	0.3060937527558845	0	0	2.6824107569449183	4.617129005279653	TNFRSF1B;BOK
positive regulation of actin filament bundle assembly (GO:0032233)	2/51	0.17884048891633006	0.3060937527558845	0	0	2.6824107569449183	4.617129005279653	SFRP1;PLEK
antifungal innate immune response (GO:0061760)	1/13	0.17897057735862631	0.3060937527558845	0	0	5.4686111111111115	9.408930578097754	CLEC7A
regulation of cell communication by electrical coupling (GO:0010649)	1/13	0.17897057735862631	0.3060937527558845	0	0	5.4686111111111115	9.408930578097754	SLC8A1
cardiac cell development (GO:0055006)	1/13	0.17897057735862631	0.3060937527558845	0	0	5.4686111111111115	9.408930578097754	SLC8A1
regulation of chemokine (C-X-C motif) ligand 2 production (GO:2000341)	1/13	0.17897057735862631	0.3060937527558845	0	0	5.4686111111111115	9.408930578097754	CD74
cellular biogenic amine metabolic process (GO:0006576)	1/13	0.17897057735862631	0.3060937527558845	0	0	5.4686111111111115	9.408930578097754	SLC22A3
cellular potassium ion homeostasis (GO:0030007)	1/13	0.17897057735862631	0.3060937527558845	0	0	5.4686111111111115	9.408930578097754	ATP1B1
regulation of fibrinolysis (GO:0051917)	1/13	0.17897057735862631	0.3060937527558845	0	0	5.4686111111111115	9.408930578097754	SERPINE1
regulation of homotypic cell-cell adhesion (GO:0034110)	1/13	0.17897057735862631	0.3060937527558845	0	0	5.4686111111111115	9.408930578097754	LYN
central nervous system neuron axonogenesis (GO:0021955)	1/13	0.17897057735862631	0.3060937527558845	0	0	5.4686111111111115	9.408930578097754	EPHB2
central nervous system projection neuron axonogenesis (GO:0021952)	1/13	0.17897057735862631	0.3060937527558845	0	0	5.4686111111111115	9.408930578097754	EPHB2
regulation of interleukin-5 production (GO:0032674)	1/13	0.17897057735862631	0.3060937527558845	0	0	5.4686111111111115	9.408930578097754	LGALS9
regulation of leukocyte adhesion to vascular endothelial cell (GO:1904994)	1/13	0.17897057735862631	0.3060937527558845	0	0	5.4686111111111115	9.408930578097754	ITGB2
regulation of mitotic cell cycle spindle assembly checkpoint (GO:0090266)	1/13	0.17897057735862631	0.3060937527558845	0	0	5.4686111111111115	9.408930578097754	DUSP1
regulation of platelet-derived growth factor receptor signaling pathway (GO:0010640)	1/13	0.17897057735862631	0.3060937527558845	0	0	5.4686111111111115	9.408930578097754	F3
regulation of T cell differentiation in thymus (GO:0033081)	1/13	0.17897057735862631	0.3060937527558845	0	0	5.4686111111111115	9.408930578097754	CAMK4
response to muramyl dipeptide (GO:0032495)	1/13	0.17897057735862631	0.3060937527558845	0	0	5.4686111111111115	9.408930578097754	PTPN22
response to thyroid hormone (GO:0097066)	1/13	0.17897057735862631	0.3060937527558845	0	0	5.4686111111111115	9.408930578097754	CTSS
semaphorin-plexin signaling pathway involved in neuron projection guidance (GO:1902285)	1/13	0.17897057735862631	0.3060937527558845	0	0	5.4686111111111115	9.408930578097754	PLXNA4
sodium ion export across plasma membrane (GO:0036376)	1/13	0.17897057735862631	0.3060937527558845	0	0	5.4686111111111115	9.408930578097754	ATP1B1
sphingoid biosynthetic process (GO:0046520)	1/13	0.17897057735862631	0.3060937527558845	0	0	5.4686111111111115	9.408930578097754	ABCA2
sphingosine biosynthetic process (GO:0046512)	1/13	0.17897057735862631	0.3060937527558845	0	0	5.4686111111111115	9.408930578097754	ABCA2
lymphocyte mediated immunity (GO:0002449)	1/13	0.17897057735862631	0.3060937527558845	0	0	5.4686111111111115	9.408930578097754	MYO1G
macrophage activation involved in immune response (GO:0002281)	1/13	0.17897057735862631	0.3060937527558845	0	0	5.4686111111111115	9.408930578097754	TYROBP
toll-like receptor 9 signaling pathway (GO:0034162)	1/13	0.17897057735862631	0.3060937527558845	0	0	5.4686111111111115	9.408930578097754	PIK3AP1
muscle tissue development (GO:0060537)	1/13	0.17897057735862631	0.3060937527558845	0	0	5.4686111111111115	9.408930578097754	ENG
negative regulation of alcohol biosynthetic process (GO:1902931)	1/13	0.17897057735862631	0.3060937527558845	0	0	5.4686111111111115	9.408930578097754	PLEK
negative regulation of gluconeogenesis (GO:0045721)	1/13	0.17897057735862631	0.3060937527558845	0	0	5.4686111111111115	9.408930578097754	SIK1
negative regulation of hydrogen peroxide-induced cell death (GO:1903206)	1/13	0.17897057735862631	0.3060937527558845	0	0	5.4686111111111115	9.408930578097754	NR4A3
negative regulation of intrinsic apoptotic signaling pathway in response to DNA damage by p53 class mediator (GO:1902166)	1/13	0.17897057735862631	0.3060937527558845	0	0	5.4686111111111115	9.408930578097754	CD74
negative regulation of mononuclear cell migration (GO:0071676)	1/13	0.17897057735862631	0.3060937527558845	0	0	5.4686111111111115	9.408930578097754	DUSP1
negative regulation of myoblast differentiation (GO:0045662)	1/13	0.17897057735862631	0.3060937527558845	0	0	5.4686111111111115	9.408930578097754	PRICKLE1
positive regulation of adaptive immune response based on somatic recombination of immune receptors built from immunoglobulin superfamily domains (GO:0002824)	1/13	0.17897057735862631	0.3060937527558845	0	0	5.4686111111111115	9.408930578097754	CLEC7A
positive regulation of calcium-mediated signaling (GO:0050850)	1/13	0.17897057735862631	0.3060937527558845	0	0	5.4686111111111115	9.408930578097754	CLEC7A
positive regulation of protein localization to cell surface (GO:2000010)	1/13	0.17897057735862631	0.3060937527558845	0	0	5.4686111111111115	9.408930578097754	TYROBP
positive regulation of purine nucleotide biosynthetic process (GO:1900373)	1/13	0.17897057735862631	0.3060937527558845	0	0	5.4686111111111115	9.408930578097754	PPARGC1A
protein maturation (GO:0051604)	3/97	0.17978372977684304	0.3070088749785533	0	0	2.0996358703412823	3.6029765218656076	SRGN;F3;CTSS
glycosaminoglycan biosynthetic process (GO:0006024)	3/97	0.17978372977684304	0.3070088749785533	0	0	2.0996358703412823	3.6029765218656076	HS3ST3B1;HAS2;PRELP
positive regulation of defense response (GO:0031349)	3/98	0.18354566527915916	0.313190748791641	0	0	2.077428470505122	3.521847420679129	GBP5;IL15;SERPINE1
regulation of cytosolic calcium ion concentration (GO:0051480)	4/148	0.18430465046513805	0.31400051560727227	0	0	1.8289375233819678	3.0930354586799043	PTGFR;CXCR4;FPR3;SLC8A1
positive regulation of intracellular protein transport (GO:0090316)	4/148	0.18430465046513805	0.31400051560727227	0	0	1.8289375233819678	3.0930354586799043	ITGB2;RAC2;HCLS1;PCNT
organic anion transport (GO:0015711)	3/99	0.18732847215218157	0.31457027375819735	0	0	2.055683724832215	3.443047541652197	SLC22A3;CA2;SLCO2B1
generation of neurons (GO:0048699)	5/202	0.18942308016738052	0.31457027375819735	0	0	1.672211551653176	2.782179169532884	WNT7B;BHLHE40;RUNX3;MDGA1;WNT3
negative regulation of cysteine-type endopeptidase activity (GO:2000117)	2/53	0.1896963301310062	0.31457027375819735	0	0	2.5769558659584235	4.283752971897013	LAMP3;IFI6
positive regulation of NIK/NF-kappaB signaling (GO:1901224)	2/53	0.1896963301310062	0.31457027375819735	0	0	2.5769558659584235	4.283752971897013	LAPTM5;LGALS9
organic acid transport (GO:0015849)	3/100	0.19113146296985292	0.31457027375819735	0	0	2.034387324430914	3.3664915310565995	SLCO2B1;AKR1C1;ABCB11
antiviral innate immune response (GO:0140374)	1/14	0.19133508951868614	0.31457027375819735	0	0	5.047692307692308	8.347515115478279	MX1
branching involved in blood vessel morphogenesis (GO:0001569)	1/14	0.19133508951868614	0.31457027375819735	0	0	5.047692307692308	8.347515115478279	ENG
calcium ion import across plasma membrane (GO:0098703)	1/14	0.19133508951868614	0.31457027375819735	0	0	5.047692307692308	8.347515115478279	SLC8A1
cell junction maintenance (GO:0034331)	1/14	0.19133508951868614	0.31457027375819735	0	0	5.047692307692308	8.347515115478279	CSF1R
regulation of fatty acid beta-oxidation (GO:0031998)	1/14	0.19133508951868614	0.31457027375819735	0	0	5.047692307692308	8.347515115478279	ABCB11
ceramide transport (GO:0035627)	1/14	0.19133508951868614	0.31457027375819735	0	0	5.047692307692308	8.347515115478279	ABCA2
regulation of intrinsic apoptotic signaling pathway in response to DNA damage by p53 class mediator (GO:1902165)	1/14	0.19133508951868614	0.31457027375819735	0	0	5.047692307692308	8.347515115478279	CD74
regulation of response to interferon-gamma (GO:0060330)	1/14	0.19133508951868614	0.31457027375819735	0	0	5.047692307692308	8.347515115478279	SOCS3
regulation of trophoblast cell migration (GO:1901163)	1/14	0.19133508951868614	0.31457027375819735	0	0	5.047692307692308	8.347515115478279	ARHGDIB
renal absorption (GO:0070293)	1/14	0.19133508951868614	0.31457027375819735	0	0	5.047692307692308	8.347515115478279	HAS2
respiratory electron transport chain (GO:0022904)	1/14	0.19133508951868614	0.31457027375819735	0	0	5.047692307692308	8.347515115478279	PPARGC1A
immune response-regulating cell surface receptor signaling pathway (GO:0002768)	1/14	0.19133508951868614	0.31457027375819735	0	0	5.047692307692308	8.347515115478279	LYN
secretion (GO:0046903)	1/14	0.19133508951868614	0.31457027375819735	0	0	5.047692307692308	8.347515115478279	ABCB11
smooth muscle contraction (GO:0006939)	1/14	0.19133508951868614	0.31457027375819735	0	0	5.047692307692308	8.347515115478279	SLC8A1
sodium-independent organic anion transport (GO:0043252)	1/14	0.19133508951868614	0.31457027375819735	0	0	5.047692307692308	8.347515115478279	SLCO2B1
substrate-dependent cell migration (GO:0006929)	1/14	0.19133508951868614	0.31457027375819735	0	0	5.047692307692308	8.347515115478279	PTPRC
synaptic membrane adhesion (GO:0099560)	1/14	0.19133508951868614	0.31457027375819735	0	0	5.047692307692308	8.347515115478279	SLITRK2
T cell differentiation in thymus (GO:0033077)	1/14	0.19133508951868614	0.31457027375819735	0	0	5.047692307692308	8.347515115478279	PTPRC
T-helper cell differentiation (GO:0042093)	1/14	0.19133508951868614	0.31457027375819735	0	0	5.047692307692308	8.347515115478279	GPR183
membrane repolarization during action potential (GO:0086011)	1/14	0.19133508951868614	0.31457027375819735	0	0	5.047692307692308	8.347515115478279	ATP1B1
vasodilation (GO:0042311)	1/14	0.19133508951868614	0.31457027375819735	0	0	5.047692307692308	8.347515115478279	CPS1
monoacylglycerol metabolic process (GO:0046462)	1/14	0.19133508951868614	0.31457027375819735	0	0	5.047692307692308	8.347515115478279	FAAH
negative regulation of bone mineralization (GO:0030502)	1/14	0.19133508951868614	0.31457027375819735	0	0	5.047692307692308	8.347515115478279	SRGN
negative regulation of DNA damage response, signal transduction by p53 class mediator (GO:0043518)	1/14	0.19133508951868614	0.31457027375819735	0	0	5.047692307692308	8.347515115478279	CD74
negative regulation of fibroblast growth factor receptor signaling pathway (GO:0040037)	1/14	0.19133508951868614	0.31457027375819735	0	0	5.047692307692308	8.347515115478279	SHISA2
negative regulation of interleukin-12 production (GO:0032695)	1/14	0.19133508951868614	0.31457027375819735	0	0	5.047692307692308	8.347515115478279	JAK3
negative regulation of secretion (GO:0051048)	1/14	0.19133508951868614	0.31457027375819735	0	0	5.047692307692308	8.347515115478279	CD74
negative regulation of smooth muscle cell migration (GO:0014912)	1/14	0.19133508951868614	0.31457027375819735	0	0	5.047692307692308	8.347515115478279	SERPINE1
negative regulation of T cell differentiation (GO:0045581)	1/14	0.19133508951868614	0.31457027375819735	0	0	5.047692307692308	8.347515115478279	IRF1
negative regulation of T cell mediated immunity (GO:0002710)	1/14	0.19133508951868614	0.31457027375819735	0	0	5.047692307692308	8.347515115478279	PTPRC
nuclear membrane disassembly (GO:0051081)	1/14	0.19133508951868614	0.31457027375819735	0	0	5.047692307692308	8.347515115478279	PRKCB
peptidyl-serine dephosphorylation (GO:0070262)	1/14	0.19133508951868614	0.31457027375819735	0	0	5.047692307692308	8.347515115478279	DUSP1
positive regulation of glucose metabolic process (GO:0010907)	1/14	0.19133508951868614	0.31457027375819735	0	0	5.047692307692308	8.347515115478279	PPARGC1A
positive regulation of glycoprotein biosynthetic process (GO:0010560)	1/14	0.19133508951868614	0.31457027375819735	0	0	5.047692307692308	8.347515115478279	ABCA2
positive regulation of granulocyte macrophage colony-stimulating factor production (GO:0032725)	1/14	0.19133508951868614	0.31457027375819735	0	0	5.047692307692308	8.347515115478279	RASGRP1
positive regulation of leukocyte degranulation (GO:0043302)	1/14	0.19133508951868614	0.31457027375819735	0	0	5.047692307692308	8.347515115478279	ITGB2
positive regulation of long-term synaptic potentiation (GO:1900273)	1/14	0.19133508951868614	0.31457027375819735	0	0	5.047692307692308	8.347515115478279	EPHB2
positive regulation of lymphocyte migration (GO:2000403)	1/14	0.19133508951868614	0.31457027375819735	0	0	5.047692307692308	8.347515115478279	SPN
positive regulation of potassium ion transmembrane transporter activity (GO:1901018)	1/14	0.19133508951868614	0.31457027375819735	0	0	5.047692307692308	8.347515115478279	ATP1B1
positive regulation of regulatory T cell differentiation (GO:0045591)	1/14	0.19133508951868614	0.31457027375819735	0	0	5.047692307692308	8.347515115478279	VSIR
positive regulation of sodium ion transmembrane transporter activity (GO:2000651)	1/14	0.19133508951868614	0.31457027375819735	0	0	5.047692307692308	8.347515115478279	ATP1B1
positive regulation of type 2 immune response (GO:0002830)	1/14	0.19133508951868614	0.31457027375819735	0	0	5.047692307692308	8.347515115478279	CD74
axon guidance (GO:0007411)	5/203	0.1920096140377059	0.31544436591908825	0	0	1.6636807261807263	2.7454222968012942	SEMA3C;RAC2;CXCR4;EPHB2;PLXNA4
positive regulation of cell differentiation (GO:0045597)	6/258	0.19443294128421884	0.31918805528294064	0	0	1.5695722356739306	2.5704381459819126	RIPOR2;IFITM1;SFRP1;CSF1;WNT7B;IL6R
cellular response to chemical stress (GO:0062197)	3/101	0.19495395434921503	0.31980559524744934	0	0	2.013525544445966	3.292097915028267	NCF2;CYBB;PPARGC1A
negative regulation of cysteine-type endopeptidase activity involved in apoptotic process (GO:0043154)	2/55	0.2006382307562371	0.32444687477552886	0	0	2.4794598346690226	3.9826369205960646	LAMP3;IFI6
cellular response to organonitrogen compound (GO:0071417)	3/103	0.20265472683762137	0.32444687477552886	0	0	1.9730536912751677	3.1494901136550335	EGR1;SFRP1;RYR3
acute-phase response (GO:0006953)	1/15	0.2035140043315704	0.32444687477552886	0	0	4.686904761904762	7.461648270867174	IL6R
protein trimerization (GO:0070206)	1/15	0.2035140043315704	0.32444687477552886	0	0	4.686904761904762	7.461648270867174	STEAP4
calcium ion import into cytosol (GO:1902656)	1/15	0.2035140043315704	0.32444687477552886	0	0	4.686904761904762	7.461648270867174	SLC8A1
cardiac myofibril assembly (GO:0055003)	1/15	0.2035140043315704	0.32444687477552886	0	0	4.686904761904762	7.461648270867174	FHOD3
regulation of dephosphorylation (GO:0035303)	1/15	0.2035140043315704	0.32444687477552886	0	0	4.686904761904762	7.461648270867174	PPP1R16B
cellular response to arsenic-containing substance (GO:0071243)	1/15	0.2035140043315704	0.32444687477552886	0	0	4.686904761904762	7.461648270867174	ATF3
cellular response to ATP (GO:0071318)	1/15	0.2035140043315704	0.32444687477552886	0	0	4.686904761904762	7.461648270867174	RYR3
cellular response to estrogen stimulus (GO:0071391)	1/15	0.2035140043315704	0.32444687477552886	0	0	4.686904761904762	7.461648270867174	SFRP1
regulation of integrin activation (GO:0033623)	1/15	0.2035140043315704	0.32444687477552886	0	0	4.686904761904762	7.461648270867174	PLEK
regulation of macrophage differentiation (GO:0045649)	1/15	0.2035140043315704	0.32444687477552886	0	0	4.686904761904762	7.461648270867174	CSF1
regulation of microglial cell activation (GO:1903978)	1/15	0.2035140043315704	0.32444687477552886	0	0	4.686904761904762	7.461648270867174	PTPRC
regulation of non-canonical Wnt signaling pathway (GO:2000050)	1/15	0.2035140043315704	0.32444687477552886	0	0	4.686904761904762	7.461648270867174	SFRP1
regulation of phospholipase C activity (GO:1900274)	1/15	0.2035140043315704	0.32444687477552886	0	0	4.686904761904762	7.461648270867174	RASGRP1
electron transport chain (GO:0022900)	1/15	0.2035140043315704	0.32444687477552886	0	0	4.686904761904762	7.461648270867174	PPARGC1A
endoderm development (GO:0007492)	1/15	0.2035140043315704	0.32444687477552886	0	0	4.686904761904762	7.461648270867174	DUSP1
engulfment of apoptotic cell (GO:0043652)	1/15	0.2035140043315704	0.32444687477552886	0	0	4.686904761904762	7.461648270867174	RAC2
regulation of secretion (GO:0051046)	1/15	0.2035140043315704	0.32444687477552886	0	0	4.686904761904762	7.461648270867174	OAS2
fibrinolysis (GO:0042730)	1/15	0.2035140043315704	0.32444687477552886	0	0	4.686904761904762	7.461648270867174	SERPINE1
response to acidic pH (GO:0010447)	1/15	0.2035140043315704	0.32444687477552886	0	0	4.686904761904762	7.461648270867174	CTSS
response to muscle stretch (GO:0035994)	1/15	0.2035140043315704	0.32444687477552886	0	0	4.686904761904762	7.461648270867174	SLC8A1
icosanoid biosynthetic process (GO:0046456)	1/15	0.2035140043315704	0.32444687477552886	0	0	4.686904761904762	7.461648270867174	ALOX5
lipoxygenase pathway (GO:0019372)	1/15	0.2035140043315704	0.32444687477552886	0	0	4.686904761904762	7.461648270867174	ALOX5
membrane repolarization during cardiac muscle cell action potential (GO:0086013)	1/15	0.2035140043315704	0.32444687477552886	0	0	4.686904761904762	7.461648270867174	ATP1B1
modulation by host of viral genome replication (GO:0044827)	1/15	0.2035140043315704	0.32444687477552886	0	0	4.686904761904762	7.461648270867174	IFI27
myoblast fusion (GO:0007520)	1/15	0.2035140043315704	0.32444687477552886	0	0	4.686904761904762	7.461648270867174	ADAMTS5
negative regulation of androgen receptor signaling pathway (GO:0060766)	1/15	0.2035140043315704	0.32444687477552886	0	0	4.686904761904762	7.461648270867174	SFRP1
negative regulation of protein processing (GO:0010955)	1/15	0.2035140043315704	0.32444687477552886	0	0	4.686904761904762	7.461648270867174	SERPINE1
nitric oxide biosynthetic process (GO:0006809)	1/15	0.2035140043315704	0.32444687477552886	0	0	4.686904761904762	7.461648270867174	CYP1B1
peptidyl-tyrosine autophosphorylation (GO:0038083)	1/15	0.2035140043315704	0.32444687477552886	0	0	4.686904761904762	7.461648270867174	ITK
photoreceptor cell development (GO:0042461)	1/15	0.2035140043315704	0.32444687477552886	0	0	4.686904761904762	7.461648270867174	CDHR1
positive regulation of cell killing (GO:0031343)	1/15	0.2035140043315704	0.32444687477552886	0	0	4.686904761904762	7.461648270867174	CLEC7A
positive regulation of membrane protein ectodomain proteolysis (GO:0051044)	1/15	0.2035140043315704	0.32444687477552886	0	0	4.686904761904762	7.461648270867174	TNFRSF1B
positive regulation of natural killer cell activation (GO:0032816)	1/15	0.2035140043315704	0.32444687477552886	0	0	4.686904761904762	7.461648270867174	TYROBP
positive regulation of response to cytokine stimulus (GO:0060760)	1/15	0.2035140043315704	0.32444687477552886	0	0	4.686904761904762	7.461648270867174	CD74
positive regulation of secretion (GO:0051047)	1/15	0.2035140043315704	0.32444687477552886	0	0	4.686904761904762	7.461648270867174	ABCB11
protein homotrimerization (GO:0070207)	1/15	0.2035140043315704	0.32444687477552886	0	0	4.686904761904762	7.461648270867174	STEAP4
protein kinase A signaling (GO:0010737)	1/15	0.2035140043315704	0.32444687477552886	0	0	4.686904761904762	7.461648270867174	LCP1
positive regulation of NF-kappaB transcription factor activity (GO:0051092)	4/155	0.20574670382410634	0.32776964072411746	0	0	1.7435279951836242	2.7567086066968147	PRKCB;CLEC7A;ROR1;LGALS9
chemokine-mediated signaling pathway (GO:0070098)	2/56	0.20613680724883165	0.32815434059511195	0	0	2.4334200421156944	3.8428939617100877	CXCL9;CCL22
renal system development (GO:0072001)	2/57	0.2116514246313498	0.3365249629632258	0	0	2.3890544238370324	3.7097585440555707	ITGA8;HAS2
positive regulation of protein serine/threonine kinase activity (GO:0071902)	3/106	0.21433531027081182	0.3365249629632258	0	0	1.9152928911187854	2.949960196800825	CSF1R;RASGRP1;PIK3CG
negative regulation of signal transduction (GO:0009968)	6/267	0.21550572534991147	0.3365249629632258	0	0	1.5147477108903176	2.3247860148916497	LYN;SFRP1;PTPRC;PRKCB;PLEK;SHISA2
regulation of ATP biosynthetic process (GO:2001169)	1/16	0.2155100985643122	0.3365249629632258	0	0	4.3742222222222225	6.713326661331963	PPARGC1A
regulation of blood vessel endothelial cell proliferation involved in sprouting angiogenesis (GO:1903587)	1/16	0.2155100985643122	0.3365249629632258	0	0	4.3742222222222225	6.713326661331963	PPP1R16B
basement membrane organization (GO:0071711)	1/16	0.2155100985643122	0.3365249629632258	0	0	4.3742222222222225	6.713326661331963	CTSS
body fluid secretion (GO:0007589)	1/16	0.2155100985643122	0.3365249629632258	0	0	4.3742222222222225	6.713326661331963	PRLR
cellular polysaccharide catabolic process (GO:0044247)	1/16	0.2155100985643122	0.3365249629632258	0	0	4.3742222222222225	6.713326661331963	AOAH
regulation of ERBB signaling pathway (GO:1901184)	1/16	0.2155100985643122	0.3365249629632258	0	0	4.3742222222222225	6.713326661331963	IFI6
regulation of establishment of cell polarity (GO:2000114)	1/16	0.2155100985643122	0.3365249629632258	0	0	4.3742222222222225	6.713326661331963	RIPOR2
cellular response to corticosteroid stimulus (GO:0071384)	1/16	0.2155100985643122	0.3365249629632258	0	0	4.3742222222222225	6.713326661331963	SSTR2
dendritic spine morphogenesis (GO:0060997)	1/16	0.2155100985643122	0.3365249629632258	0	0	4.3742222222222225	6.713326661331963	EPHB2
epiboly involved in wound healing (GO:0090505)	1/16	0.2155100985643122	0.3365249629632258	0	0	4.3742222222222225	6.713326661331963	LCP1
regulation of Rac protein signal transduction (GO:0035020)	1/16	0.2155100985643122	0.3365249629632258	0	0	4.3742222222222225	6.713326661331963	PIK3CG
regulation of systemic arterial blood pressure by hormone (GO:0001990)	1/16	0.2155100985643122	0.3365249629632258	0	0	4.3742222222222225	6.713326661331963	CORIN
heme catabolic process (GO:0042167)	1/16	0.2155100985643122	0.3365249629632258	0	0	4.3742222222222225	6.713326661331963	SLCO2B1
response to organophosphorus (GO:0046683)	1/16	0.2155100985643122	0.3365249629632258	0	0	4.3742222222222225	6.713326661331963	AKR1C1
killing by host of symbiont cells (GO:0051873)	1/16	0.2155100985643122	0.3365249629632258	0	0	4.3742222222222225	6.713326661331963	APOL1
T cell mediated immunity (GO:0002456)	1/16	0.2155100985643122	0.3365249629632258	0	0	4.3742222222222225	6.713326661331963	MYO1G
membrane repolarization (GO:0086009)	1/16	0.2155100985643122	0.3365249629632258	0	0	4.3742222222222225	6.713326661331963	ATP1B1
transepithelial transport (GO:0070633)	1/16	0.2155100985643122	0.3365249629632258	0	0	4.3742222222222225	6.713326661331963	SLC1A3
motor neuron axon guidance (GO:0008045)	1/16	0.2155100985643122	0.3365249629632258	0	0	4.3742222222222225	6.713326661331963	RAC2
negative regulation of natural killer cell mediated cytotoxicity (GO:0045953)	1/16	0.2155100985643122	0.3365249629632258	0	0	4.3742222222222225	6.713326661331963	LGALS9
negative regulation of receptor signaling pathway via JAK-STAT (GO:0046426)	1/16	0.2155100985643122	0.3365249629632258	0	0	4.3742222222222225	6.713326661331963	SOCS3
nucleotide catabolic process (GO:0009166)	1/16	0.2155100985643122	0.3365249629632258	0	0	4.3742222222222225	6.713326661331963	SAMHD1
platelet-derived growth factor receptor signaling pathway (GO:0048008)	1/16	0.2155100985643122	0.3365249629632258	0	0	4.3742222222222225	6.713326661331963	NR4A3
porphyrin-containing compound catabolic process (GO:0006787)	1/16	0.2155100985643122	0.3365249629632258	0	0	4.3742222222222225	6.713326661331963	SLCO2B1
phosphate-containing compound metabolic process (GO:0006796)	5/212	0.21582873496581695	0.3367843440314656	0	0	1.5906123514819166	2.438838326580448	PTPRC;INPP5D;EPHB2;PLCB2;PIK3CG
protein phosphorylation (GO:0006468)	10/496	0.21601124302788513	0.33683109082314294	0	0	1.3585196498522196	2.081829232061564	LYN;CSF1R;PRKCB;SIK1B;CAMK4;SIK1;PIM2;EPHB2;RUNX3;JAK3
regulation of calcium ion transport (GO:0051924)	2/58	0.21718036179512168	0.33793815281439654	0	0	2.3462732919254656	3.582822924985194	CD84;CD4
regulation of tumor necrosis factor-mediated signaling pathway (GO:0010803)	2/58	0.21718036179512168	0.33793815281439654	0	0	2.3462732919254656	3.582822924985194	LAPTM5;BIRC3
positive regulation of mitochondrion organization (GO:0010822)	2/58	0.21718036179512168	0.33793815281439654	0	0	2.3462732919254656	3.582822924985194	PPARGC1A;BOK
negative regulation of autophagy (GO:0010507)	2/59	0.22272194558811267	0.3463169407454597	0	0	2.3049932523616734	3.461710704497421	IL10RA;PTPN22
regulation of protein ubiquitination (GO:0031396)	3/109	0.22615539139819624	0.3464016875505937	0	0	1.860801570216538	2.7661428352967374	LAPTM5;PRICKLE1;BIRC3
aorta morphogenesis (GO:0035909)	1/17	0.22732610745507711	0.3464016875505937	0	0	4.100625	6.074541608430529	ENG
regulation of cardiac muscle contraction by regulation of the release of sequestered calcium ion (GO:0010881)	1/17	0.22732610745507711	0.3464016875505937	0	0	4.100625	6.074541608430529	SLC8A1
regulation of cell killing (GO:0031341)	1/17	0.22732610745507711	0.3464016875505937	0	0	4.100625	6.074541608430529	ICAM1
regulation of cholesterol biosynthetic process (GO:0045540)	1/17	0.22732610745507711	0.3464016875505937	0	0	4.100625	6.074541608430529	ABCA2
cellular biogenic amine biosynthetic process (GO:0042401)	1/17	0.22732610745507711	0.3464016875505937	0	0	4.100625	6.074541608430529	HDC
cellular response to fatty acid (GO:0071398)	1/17	0.22732610745507711	0.3464016875505937	0	0	4.100625	6.074541608430529	AKR1C1
regulation of metal ion transport (GO:0010959)	1/17	0.22732610745507711	0.3464016875505937	0	0	4.100625	6.074541608430529	CD4
diol biosynthetic process (GO:0034312)	1/17	0.22732610745507711	0.3464016875505937	0	0	4.100625	6.074541608430529	ABCA2
regulation of NLRP3 inflammasome complex assembly (GO:1900225)	1/17	0.22732610745507711	0.3464016875505937	0	0	4.100625	6.074541608430529	GBP5
regulation of osteoblast proliferation (GO:0033688)	1/17	0.22732610745507711	0.3464016875505937	0	0	4.100625	6.074541608430529	SFRP1
regulation of stem cell proliferation (GO:0072091)	1/17	0.22732610745507711	0.3464016875505937	0	0	4.100625	6.074541608430529	PTPRC
regulation of steroid biosynthetic process (GO:0050810)	1/17	0.22732610745507711	0.3464016875505937	0	0	4.100625	6.074541608430529	EGR1
regulation of transferase activity (GO:0051338)	1/17	0.22732610745507711	0.3464016875505937	0	0	4.100625	6.074541608430529	NLRC5
stem cell development (GO:0048864)	1/17	0.22732610745507711	0.3464016875505937	0	0	4.100625	6.074541608430529	PTPRC
synaptic vesicle membrane organization (GO:0048499)	1/17	0.22732610745507711	0.3464016875505937	0	0	4.100625	6.074541608430529	STX11
membrane depolarization during cardiac muscle cell action potential (GO:0086012)	1/17	0.22732610745507711	0.3464016875505937	0	0	4.100625	6.074541608430529	SLC8A1
mesenchyme morphogenesis (GO:0072132)	1/17	0.22732610745507711	0.3464016875505937	0	0	4.100625	6.074541608430529	ENG
negative regulation of chemokine production (GO:0032682)	1/17	0.22732610745507711	0.3464016875505937	0	0	4.100625	6.074541608430529	LGALS9
negative regulation of cytokine production involved in immune response (GO:0002719)	1/17	0.22732610745507711	0.3464016875505937	0	0	4.100625	6.074541608430529	JAK3
negative regulation of insulin secretion (GO:0046676)	1/17	0.22732610745507711	0.3464016875505937	0	0	4.100625	6.074541608430529	SFRP1
negative regulation of intrinsic apoptotic signaling pathway by p53 class mediator (GO:1902254)	1/17	0.22732610745507711	0.3464016875505937	0	0	4.100625	6.074541608430529	CD74
negative regulation of phagocytosis (GO:0050765)	1/17	0.22732610745507711	0.3464016875505937	0	0	4.100625	6.074541608430529	FCGR2B
positive regulation of collagen metabolic process (GO:0010714)	1/17	0.22732610745507711	0.3464016875505937	0	0	4.100625	6.074541608430529	VSIR
positive regulation of dendrite extension (GO:1903861)	1/17	0.22732610745507711	0.3464016875505937	0	0	4.100625	6.074541608430529	SYT17
positive regulation of muscle hypertrophy (GO:0014742)	1/17	0.22732610745507711	0.3464016875505937	0	0	4.100625	6.074541608430529	NR4A3
positive regulation of positive chemotaxis (GO:0050927)	1/17	0.22732610745507711	0.3464016875505937	0	0	4.100625	6.074541608430529	F3
positive regulation of smooth muscle cell migration (GO:0014911)	1/17	0.22732610745507711	0.3464016875505937	0	0	4.100625	6.074541608430529	NR4A3
positive regulation of stem cell proliferation (GO:2000648)	1/17	0.22732610745507711	0.3464016875505937	0	0	4.100625	6.074541608430529	PTPRC
adenylate cyclase-inhibiting G protein-coupled receptor signaling pathway (GO:0007193)	2/60	0.22827454959299762	0.3473674745012672	0	0	2.2651366624380116	3.346073943280736	RGS1;NPY1R
cellular protein catabolic process (GO:0044257)	2/60	0.22827454959299762	0.3473674745012672	0	0	2.2651366624380116	3.346073943280736	DENND3;CTSS
regulation of protein serine/threonine kinase activity (GO:0071900)	3/111	0.2341043366066628	0.35599337136880954	0	0	1.8261558538404177	2.651557079966222	CSF1R;GADD45A;SLC8A1
acidic amino acid transport (GO:0015800)	1/18	0.23896472558847295	0.3562688143817342	0	0	3.85921568627451	5.524233114832815	SLC1A3
pulmonary valve development (GO:0003177)	1/18	0.23896472558847295	0.3562688143817342	0	0	3.85921568627451	5.524233114832815	TNFRSF1B
carbohydrate derivative transport (GO:1901264)	1/18	0.23896472558847295	0.3562688143817342	0	0	3.85921568627451	5.524233114832815	SLC29A1
regulation of dendrite extension (GO:1903859)	1/18	0.23896472558847295	0.3562688143817342	0	0	3.85921568627451	5.524233114832815	SYT17
regulation of establishment or maintenance of cell polarity (GO:0032878)	1/18	0.23896472558847295	0.3562688143817342	0	0	3.85921568627451	5.524233114832815	RIPOR2
cellular response to glucocorticoid stimulus (GO:0071385)	1/18	0.23896472558847295	0.3562688143817342	0	0	3.85921568627451	5.524233114832815	SSTR2
regulation of mitochondrial outer membrane permeabilization involved in apoptotic signaling pathway (GO:1901028)	1/18	0.23896472558847295	0.3562688143817342	0	0	3.85921568627451	5.524233114832815	BOK
regulation of platelet aggregation (GO:0090330)	1/18	0.23896472558847295	0.3562688143817342	0	0	3.85921568627451	5.524233114832815	LYN
regulation of protein sumoylation (GO:0033233)	1/18	0.23896472558847295	0.3562688143817342	0	0	3.85921568627451	5.524233114832815	EGR1
regulation of transforming growth factor beta production (GO:0071634)	1/18	0.23896472558847295	0.3562688143817342	0	0	3.85921568627451	5.524233114832815	LGALS9
response to axon injury (GO:0048678)	1/18	0.23896472558847295	0.3562688143817342	0	0	3.85921568627451	5.524233114832815	TYROBP
sodium ion import across plasma membrane (GO:0098719)	1/18	0.23896472558847295	0.3562688143817342	0	0	3.85921568627451	5.524233114832815	SLC8A1
long-chain fatty-acyl-CoA biosynthetic process (GO:0035338)	1/18	0.23896472558847295	0.3562688143817342	0	0	3.85921568627451	5.524233114832815	ACSL5
negative regulation of biosynthetic process (GO:0009890)	1/18	0.23896472558847295	0.3562688143817342	0	0	3.85921568627451	5.524233114832815	CIITA
negative regulation of fibroblast proliferation (GO:0048147)	1/18	0.23896472558847295	0.3562688143817342	0	0	3.85921568627451	5.524233114832815	SFRP1
negative regulation of interleukin-8 production (GO:0032717)	1/18	0.23896472558847295	0.3562688143817342	0	0	3.85921568627451	5.524233114832815	PTPN22
negative regulation of peptide hormone secretion (GO:0090278)	1/18	0.23896472558847295	0.3562688143817342	0	0	3.85921568627451	5.524233114832815	SFRP1
negative regulation of Rho protein signal transduction (GO:0035024)	1/18	0.23896472558847295	0.3562688143817342	0	0	3.85921568627451	5.524233114832815	RIPOR2
negative regulation of signal transduction by p53 class mediator (GO:1901797)	1/18	0.23896472558847295	0.3562688143817342	0	0	3.85921568627451	5.524233114832815	CD74
neuron maturation (GO:0042551)	1/18	0.23896472558847295	0.3562688143817342	0	0	3.85921568627451	5.524233114832815	C3
positive chemotaxis (GO:0050918)	1/18	0.23896472558847295	0.3562688143817342	0	0	3.85921568627451	5.524233114832815	FGF7
positive regulation of amyloid-beta formation (GO:1902004)	1/18	0.23896472558847295	0.3562688143817342	0	0	3.85921568627451	5.524233114832815	ABCA2
positive regulation of cardiac muscle hypertrophy (GO:0010613)	1/18	0.23896472558847295	0.3562688143817342	0	0	3.85921568627451	5.524233114832815	NR4A3
positive regulation of cell adhesion mediated by integrin (GO:0033630)	1/18	0.23896472558847295	0.3562688143817342	0	0	3.85921568627451	5.524233114832815	NCKAP1L
positive regulation of macrophage derived foam cell differentiation (GO:0010744)	1/18	0.23896472558847295	0.3562688143817342	0	0	3.85921568627451	5.524233114832815	CSF1
positive regulation of myoblast differentiation (GO:0045663)	1/18	0.23896472558847295	0.3562688143817342	0	0	3.85921568627451	5.524233114832815	RIPOR2
positive regulation of phosphoprotein phosphatase activity (GO:0032516)	1/18	0.23896472558847295	0.3562688143817342	0	0	3.85921568627451	5.524233114832815	PTPRC
positive regulation of stress-activated protein kinase signaling cascade (GO:0070304)	1/18	0.23896472558847295	0.3562688143817342	0	0	3.85921568627451	5.524233114832815	LYN
prostanoid metabolic process (GO:0006692)	1/18	0.23896472558847295	0.3562688143817342	0	0	3.85921568627451	5.524233114832815	AKR1C1
cellular response to reactive oxygen species (GO:0034614)	2/63	0.24498289947792012	0.36450285852240405	0	0	2.153407533307747	3.02891169163926	CYP1B1;FOS
monocarboxylic acid biosynthetic process (GO:0072330)	2/63	0.24498289947792012	0.36450285852240405	0	0	2.153407533307747	3.02891169163926	ALOX5;ABCB11
organonitrogen compound catabolic process (GO:1901565)	2/63	0.24498289947792012	0.36450285852240405	0	0	2.153407533307747	3.02891169163926	ERAP2;ANPEP
positive regulation of protein metabolic process (GO:0051247)	3/115	0.2501449400517614	0.3661454664469418	0	0	1.7605764621284756	2.4396568053647485	ABCA2;CSF1;RASGRP1
cardiac atrium morphogenesis (GO:0003209)	1/19	0.2504286073127377	0.3661454664469418	0	0	3.6446296296296294	5.046286394437002	ENG
regulation of collagen biosynthetic process (GO:0032965)	1/19	0.2504286073127377	0.3661454664469418	0	0	3.6446296296296294	5.046286394437002	CIITA
regulation of neuroinflammatory response (GO:0150077)	1/19	0.2504286073127377	0.3661454664469418	0	0	3.6446296296296294	5.046286394437002	TNFRSF1B
DNA alkylation (GO:0006305)	1/19	0.2504286073127377	0.3661454664469418	0	0	3.6446296296296294	5.046286394437002	FOS
DNA methylation or demethylation (GO:0044728)	1/19	0.2504286073127377	0.3661454664469418	0	0	3.6446296296296294	5.046286394437002	FOS
regulation of peptidyl-serine phosphorylation of STAT protein (GO:0033139)	1/19	0.2504286073127377	0.3661454664469418	0	0	3.6446296296296294	5.046286394437002	GADD45A
endocardial cushion morphogenesis (GO:0003203)	1/19	0.2504286073127377	0.3661454664469418	0	0	3.6446296296296294	5.046286394437002	ENG
epoxygenase P450 pathway (GO:0019373)	1/19	0.2504286073127377	0.3661454664469418	0	0	3.6446296296296294	5.046286394437002	CYP1B1
regulation of RIG-I signaling pathway (GO:0039535)	1/19	0.2504286073127377	0.3661454664469418	0	0	3.6446296296296294	5.046286394437002	BIRC3
ethanol metabolic process (GO:0006067)	1/19	0.2504286073127377	0.3661454664469418	0	0	3.6446296296296294	5.046286394437002	ALDH1A1
regulation of T cell cytokine production (GO:0002724)	1/19	0.2504286073127377	0.3661454664469418	0	0	3.6446296296296294	5.046286394437002	TNFRSF1B
response to ATP (GO:0033198)	1/19	0.2504286073127377	0.3661454664469418	0	0	3.6446296296296294	5.046286394437002	RYR3
response to cholesterol (GO:0070723)	1/19	0.2504286073127377	0.3661454664469418	0	0	3.6446296296296294	5.046286394437002	ABCA2
heparan sulfate proteoglycan biosynthetic process (GO:0015012)	1/19	0.2504286073127377	0.3661454664469418	0	0	3.6446296296296294	5.046286394437002	HS3ST3B1
sphingosine metabolic process (GO:0006670)	1/19	0.2504286073127377	0.3661454664469418	0	0	3.6446296296296294	5.046286394437002	ABCA2
leukotriene biosynthetic process (GO:0019370)	1/19	0.2504286073127377	0.3661454664469418	0	0	3.6446296296296294	5.046286394437002	ALOX5
long-term memory (GO:0007616)	1/19	0.2504286073127377	0.3661454664469418	0	0	3.6446296296296294	5.046286394437002	CAMK4
striated muscle cell differentiation (GO:0051146)	1/19	0.2504286073127377	0.3661454664469418	0	0	3.6446296296296294	5.046286394437002	SIK1
positive regulation of actin cytoskeleton reorganization (GO:2000251)	1/19	0.2504286073127377	0.3661454664469418	0	0	3.6446296296296294	5.046286394437002	HCLS1
positive regulation of cellular protein catabolic process (GO:1903364)	1/19	0.2504286073127377	0.3661454664469418	0	0	3.6446296296296294	5.046286394437002	ABCA2
positive regulation of focal adhesion assembly (GO:0051894)	1/19	0.2504286073127377	0.3661454664469418	0	0	3.6446296296296294	5.046286394437002	SFRP1
positive regulation of G protein-coupled receptor signaling pathway (GO:0045745)	1/19	0.2504286073127377	0.3661454664469418	0	0	3.6446296296296294	5.046286394437002	C3
positive regulation of leukocyte activation (GO:0002696)	1/19	0.2504286073127377	0.3661454664469418	0	0	3.6446296296296294	5.046286394437002	CLEC7A
positive regulation of monocyte chemotaxis (GO:0090026)	1/19	0.2504286073127377	0.3661454664469418	0	0	3.6446296296296294	5.046286394437002	SERPINE1
diterpenoid metabolic process (GO:0016101)	2/64	0.25056422092451497	0.3661454664469418	0	0	2.118567267234869	2.9321818836745743	AKR1C1;ALDH1A1
lipid homeostasis (GO:0055088)	2/64	0.25056422092451497	0.3661454664469418	0	0	2.118567267234869	2.9321818836745743	ABCA2;ABCB11
tumor necrosis factor-mediated signaling pathway (GO:0033209)	3/116	0.25418124422212524	0.371185309022786	0	0	1.7449070499495158	2.3900126334364793	TNFRSF1B;BIRC3;PSMB9
BMP signaling pathway (GO:0030509)	2/65	0.25614909754294735	0.37282610901438873	0	0	2.0848330413547806	2.839533411884231	CHRD;ENG
regulation of cell-matrix adhesion (GO:0001952)	2/65	0.25614909754294735	0.37282610901438873	0	0	2.0848330413547806	2.839533411884231	SFRP1;CSF1
G protein-coupled receptor signaling pathway, coupled to cyclic nucleotide second messenger (GO:0007187)	2/65	0.25614909754294735	0.37282610901438873	0	0	2.0848330413547806	2.839533411884231	NPY1R;SSTR2
inorganic anion transmembrane transport (GO:0098661)	2/65	0.25614909754294735	0.37282610901438873	0	0	2.0848330413547806	2.839533411884231	SLC1A3;APOL1
steroid biosynthetic process (GO:0006694)	2/65	0.25614909754294735	0.37282610901438873	0	0	2.0848330413547806	2.839533411884231	ABCB11;PRLR
neuron projection development (GO:0031175)	4/171	0.25713127958548265	0.3740091339425202	0	0	1.5751930482469405	2.139377593726337	GPRIN3;LYN;NCKAP1L;EPHB2
positive regulation of cell projection organization (GO:0031346)	3/117	0.2582268077678502	0.37502494978102396	0	0	1.7295125397386082	2.3416163953099565	LYN;ROR1;PLXNA4
protein targeting to lysosome (GO:0006622)	1/20	0.2617203673439697	0.37502494978102396	0	0	3.4526315789473685	4.6281789020311335	LAPTM5
adaptive immune response based on somatic recombination of immune receptors built from immunoglobulin superfamily domains (GO:0002460)	1/20	0.2617203673439697	0.37502494978102396	0	0	3.4526315789473685	4.6281789020311335	MYO1G
cardiac ventricle development (GO:0003231)	1/20	0.2617203673439697	0.37502494978102396	0	0	3.4526315789473685	4.6281789020311335	ENG
regulation of fibroblast growth factor receptor signaling pathway (GO:0040036)	1/20	0.2617203673439697	0.37502494978102396	0	0	3.4526315789473685	4.6281789020311335	SHISA2
cellular response to nitrogen compound (GO:1901699)	1/20	0.2617203673439697	0.37502494978102396	0	0	3.4526315789473685	4.6281789020311335	CPS1
regulation of programmed necrotic cell death (GO:0062098)	1/20	0.2617203673439697	0.37502494978102396	0	0	3.4526315789473685	4.6281789020311335	BIRC3
regulation of protein localization to cell periphery (GO:1904375)	1/20	0.2617203673439697	0.37502494978102396	0	0	3.4526315789473685	4.6281789020311335	ABCA2
regulation of protein modification by small protein conjugation or removal (GO:1903320)	1/20	0.2617203673439697	0.37502494978102396	0	0	3.4526315789473685	4.6281789020311335	EGR1
regulation of smooth muscle cell migration (GO:0014910)	1/20	0.2617203673439697	0.37502494978102396	0	0	3.4526315789473685	4.6281789020311335	SERPINE1
regulation of tissue remodeling (GO:0034103)	1/20	0.2617203673439697	0.37502494978102396	0	0	3.4526315789473685	4.6281789020311335	IL15
ganglioside metabolic process (GO:0001573)	1/20	0.2617203673439697	0.37502494978102396	0	0	3.4526315789473685	4.6281789020311335	ABCA2
gastrulation (GO:0007369)	1/20	0.2617203673439697	0.37502494978102396	0	0	3.4526315789473685	4.6281789020311335	NR4A3
skeletal muscle contraction (GO:0003009)	1/20	0.2617203673439697	0.37502494978102396	0	0	3.4526315789473685	4.6281789020311335	RCSD1
mesoderm formation (GO:0001707)	1/20	0.2617203673439697	0.37502494978102396	0	0	3.4526315789473685	4.6281789020311335	ITGA8
xenobiotic transport (GO:0042908)	1/20	0.2617203673439697	0.37502494978102396	0	0	3.4526315789473685	4.6281789020311335	SLC22A3
negative regulation of axon extension involved in axon guidance (GO:0048843)	1/20	0.2617203673439697	0.37502494978102396	0	0	3.4526315789473685	4.6281789020311335	SEMA3C
negative regulation of dephosphorylation (GO:0035305)	1/20	0.2617203673439697	0.37502494978102396	0	0	3.4526315789473685	4.6281789020311335	PPP1R16B
organic cation transport (GO:0015695)	1/20	0.2617203673439697	0.37502494978102396	0	0	3.4526315789473685	4.6281789020311335	SLC22A3
positive regulation of lymphocyte differentiation (GO:0045621)	1/20	0.2617203673439697	0.37502494978102396	0	0	3.4526315789473685	4.6281789020311335	NCKAP1L
positive regulation of natural killer cell mediated cytotoxicity (GO:0045954)	1/20	0.2617203673439697	0.37502494978102396	0	0	3.4526315789473685	4.6281789020311335	RASGRP1
positive regulation of peptidyl-lysine acetylation (GO:2000758)	1/20	0.2617203673439697	0.37502494978102396	0	0	3.4526315789473685	4.6281789020311335	PPARGC1A
cellular response to nutrient levels (GO:0031669)	2/66	0.26173616286800633	0.37502494978102396	0	0	2.052153010033445	2.7507434378696134	SFRP1;CD68
negative regulation of response to external stimulus (GO:0032102)	3/118	0.2622810408322749	0.3755619573006893	0	0	1.7143857601400643	2.2944287669962176	ALOX5;SERPINE1;AOAH
negative regulation of transcription, DNA-templated (GO:0045892)	17/948	0.26258600618866496	0.37575495895306044	0	0	1.2066988396544682	1.6135694612747469	CIITA;GADD45A;SFMBT2;IKZF1;PRICKLE1;RUNX3;PARP15;SFRP1;NR4A3;IFI27;IRF1;ID1;TFEC;BHLHE40;FOSB;IRF8;ATF3
regulation of autophagy (GO:0010506)	5/231	0.26878424586232624	0.38437539822798983	0	0	1.4554681894283663	1.9122614680764156	IL10RA;LAMP3;PTPN22;PIM2;BOK
cytoskeleton organization (GO:0007010)	3/120	0.27041318927334185	0.38568272726670855	0	0	1.684907933230081	2.2035296027863467	FGD5;RAC2;FGD2
purinergic nucleotide receptor signaling pathway (GO:0035590)	1/21	0.2728425815174813	0.38568272726670855	0	0	3.2798333333333334	4.260045223933251	C3
regulation of anoikis (GO:2000209)	1/21	0.2728425815174813	0.38568272726670855	0	0	3.2798333333333334	4.260045223933251	SIK1
calcium ion transport into cytosol (GO:0060402)	1/21	0.2728425815174813	0.38568272726670855	0	0	3.2798333333333334	4.260045223933251	SLC8A1
regulation of cholesterol metabolic process (GO:0090181)	1/21	0.2728425815174813	0.38568272726670855	0	0	3.2798333333333334	4.260045223933251	ABCA2
regulation of lipid catabolic process (GO:0050994)	1/21	0.2728425815174813	0.38568272726670855	0	0	3.2798333333333334	4.260045223933251	ABCB11
endocardial cushion development (GO:0003197)	1/21	0.2728425815174813	0.38568272726670855	0	0	3.2798333333333334	4.260045223933251	ENG
epithelial cell development (GO:0002064)	1/21	0.2728425815174813	0.38568272726670855	0	0	3.2798333333333334	4.260045223933251	WNT7B
extrinsic apoptotic signaling pathway in absence of ligand (GO:0097192)	1/21	0.2728425815174813	0.38568272726670855	0	0	3.2798333333333334	4.260045223933251	BOK
heparan sulfate proteoglycan metabolic process (GO:0030201)	1/21	0.2728425815174813	0.38568272726670855	0	0	3.2798333333333334	4.260045223933251	HS3ST3B1
retinol metabolic process (GO:0042572)	1/21	0.2728425815174813	0.38568272726670855	0	0	3.2798333333333334	4.260045223933251	CYP1B1
linoleic acid metabolic process (GO:0043651)	1/21	0.2728425815174813	0.38568272726670855	0	0	3.2798333333333334	4.260045223933251	ALOX5
myotube differentiation (GO:0014902)	1/21	0.2728425815174813	0.38568272726670855	0	0	3.2798333333333334	4.260045223933251	ADAMTS5
negative regulation of small GTPase mediated signal transduction (GO:0051058)	1/21	0.2728425815174813	0.38568272726670855	0	0	3.2798333333333334	4.260045223933251	EPHB2
positive regulation of lipid storage (GO:0010884)	1/21	0.2728425815174813	0.38568272726670855	0	0	3.2798333333333334	4.260045223933251	C3
positive regulation of phosphatase activity (GO:0010922)	1/21	0.2728425815174813	0.38568272726670855	0	0	3.2798333333333334	4.260045223933251	PLEK
positive regulation of smoothened signaling pathway (GO:0045880)	1/21	0.2728425815174813	0.38568272726670855	0	0	3.2798333333333334	4.260045223933251	SFRP1
positive regulation of vascular associated smooth muscle cell proliferation (GO:1904707)	1/21	0.2728425815174813	0.38568272726670855	0	0	3.2798333333333334	4.260045223933251	NR4A3
cellular response to calcium ion (GO:0071277)	2/69	0.27849742325376525	0.39252674657324377	0	0	1.9599660560075876	2.5055156927180193	RYR3;SYT17
synapse assembly (GO:0007416)	2/69	0.27849742325376525	0.39252674657324377	0	0	1.9599660560075876	2.5055156927180193	SPOCK2;SLITRK6
negative regulation of cellular catabolic process (GO:0031330)	2/69	0.27849742325376525	0.39252674657324377	0	0	1.9599660560075876	2.5055156927180193	IL10RA;PTPN22
positive regulation of MAP kinase activity (GO:0043406)	2/69	0.27849742325376525	0.39252674657324377	0	0	1.9599660560075876	2.5055156927180193	RASGRP1;PIK3CG
epithelium development (GO:0060429)	3/122	0.27857310320664536	0.39252674657324377	0	0	1.6564209576448028	2.117029826160913	AKR1C1;WNT7B;WNT3
cellular protein modification process (GO:0006464)	18/1025	0.2833420447439043	0.3958468187052841	0	0	1.1806260768261745	1.4888881033119261	LYN;CSF1;PRKCB;DUSP1;F13A1;PTPN22;RUNX3;CP;PSMB9;C3;SOCS3;PTPRC;SIK1B;CAMK4;SIK1;PIM2;APOL1;JAK3
amino acid import (GO:0043090)	1/22	0.2837977871424206	0.3958468187052841	0	0	3.1234920634920633	3.934017362584198	SLC1A3
regulation of endoplasmic reticulum stress-induced intrinsic apoptotic signaling pathway (GO:1902235)	1/22	0.2837977871424206	0.3958468187052841	0	0	3.1234920634920633	3.934017362584198	BOK
regulation of execution phase of apoptosis (GO:1900117)	1/22	0.2837977871424206	0.3958468187052841	0	0	3.1234920634920633	3.934017362584198	BOK
cellular response to osmotic stress (GO:0071470)	1/22	0.2837977871424206	0.3958468187052841	0	0	3.1234920634920633	3.934017362584198	RCSD1
regulation of lipid storage (GO:0010883)	1/22	0.2837977871424206	0.3958468187052841	0	0	3.1234920634920633	3.934017362584198	C3
regulation of membrane protein ectodomain proteolysis (GO:0051043)	1/22	0.2837977871424206	0.3958468187052841	0	0	3.1234920634920633	3.934017362584198	TNFRSF1B
membrane lipid metabolic process (GO:0006643)	1/22	0.2837977871424206	0.3958468187052841	0	0	3.1234920634920633	3.934017362584198	CYP1B1
negative regulation of biomineral tissue development (GO:0070168)	1/22	0.2837977871424206	0.3958468187052841	0	0	3.1234920634920633	3.934017362584198	SRGN
negative regulation of phosphate metabolic process (GO:0045936)	1/22	0.2837977871424206	0.3958468187052841	0	0	3.1234920634920633	3.934017362584198	PLEK
negative regulation of protein dephosphorylation (GO:0035308)	1/22	0.2837977871424206	0.3958468187052841	0	0	3.1234920634920633	3.934017362584198	PPP1R16B
negative regulation of small molecule metabolic process (GO:0062014)	1/22	0.2837977871424206	0.3958468187052841	0	0	3.1234920634920633	3.934017362584198	SIK1
peptidyl-threonine dephosphorylation (GO:0035970)	1/22	0.2837977871424206	0.3958468187052841	0	0	3.1234920634920633	3.934017362584198	DUSP1
positive regulation of calcium ion transmembrane transporter activity (GO:1901021)	1/22	0.2837977871424206	0.3958468187052841	0	0	3.1234920634920633	3.934017362584198	ATP1B1
positive regulation of peptidase activity (GO:0010952)	1/22	0.2837977871424206	0.3958468187052841	0	0	3.1234920634920633	3.934017362584198	VSIR
proteasomal ubiquitin-independent protein catabolic process (GO:0010499)	1/22	0.2837977871424206	0.3958468187052841	0	0	3.1234920634920633	3.934017362584198	PSMB9
kidney development (GO:0001822)	2/70	0.2840803677940297	0.39599081571288985	0	0	1.931044658666142	2.430216025572402	ITGA8;HAS2
cellular response to BMP stimulus (GO:0071773)	2/71	0.2896592525553038	0.4032582784628693	0	0	1.9029615626969125	2.3578645966360523	SFRP1;ENG
negative regulation of neuron apoptotic process (GO:0043524)	2/71	0.2896592525553038	0.4032582784628693	0	0	1.9029615626969125	2.3578645966360523	FOXQ1;PPARGC1A
regulation of phosphorylation (GO:0042325)	3/125	0.2908552670914493	0.40438854103172994	0	0	1.6154417427659808	1.9949566628395992	LYN;NLRC5;NCKAP1L
artery development (GO:0060840)	1/23	0.29458848375157615	0.40438854103172994	0	0	2.9813636363636364	3.6437506866763365	ENG
blood vessel endothelial cell migration (GO:0043534)	1/23	0.29458848375157615	0.40438854103172994	0	0	2.9813636363636364	3.6437506866763365	ID1
regulation of necroptotic process (GO:0060544)	1/23	0.29458848375157615	0.40438854103172994	0	0	2.9813636363636364	3.6437506866763365	BIRC3
DNA methylation (GO:0006306)	1/23	0.29458848375157615	0.40438854103172994	0	0	2.9813636363636364	3.6437506866763365	FOS
ear morphogenesis (GO:0042471)	1/23	0.29458848375157615	0.40438854103172994	0	0	2.9813636363636364	3.6437506866763365	EPHB2
regulation of protein export from nucleus (GO:0046825)	1/23	0.29458848375157615	0.40438854103172994	0	0	2.9813636363636364	3.6437506866763365	IFI27
ERK1 and ERK2 cascade (GO:0070371)	1/23	0.29458848375157615	0.40438854103172994	0	0	2.9813636363636364	3.6437506866763365	LGALS9
regulation of release of sequestered calcium ion into cytosol by sarcoplasmic reticulum (GO:0010880)	1/23	0.29458848375157615	0.40438854103172994	0	0	2.9813636363636364	3.6437506866763365	SLC8A1
response to nutrient levels (GO:0031667)	1/23	0.29458848375157615	0.40438854103172994	0	0	2.9813636363636364	3.6437506866763365	CD68
hyaluronan metabolic process (GO:0030212)	1/23	0.29458848375157615	0.40438854103172994	0	0	2.9813636363636364	3.6437506866763365	HAS2
triglyceride catabolic process (GO:0019433)	1/23	0.29458848375157615	0.40438854103172994	0	0	2.9813636363636364	3.6437506866763365	CPS1
negative regulation of extrinsic apoptotic signaling pathway in absence of ligand (GO:2001240)	1/23	0.29458848375157615	0.40438854103172994	0	0	2.9813636363636364	3.6437506866763365	IFI6
negative regulation of G protein-coupled receptor signaling pathway (GO:0045744)	1/23	0.29458848375157615	0.40438854103172994	0	0	2.9813636363636364	3.6437506866763365	PLEK
negative regulation of phosphoprotein phosphatase activity (GO:0032515)	1/23	0.29458848375157615	0.40438854103172994	0	0	2.9813636363636364	3.6437506866763365	NCKAP1L
negative regulation of signal transduction in absence of ligand (GO:1901099)	1/23	0.29458848375157615	0.40438854103172994	0	0	2.9813636363636364	3.6437506866763365	IFI6
positive regulation of histone acetylation (GO:0035066)	1/23	0.29458848375157615	0.40438854103172994	0	0	2.9813636363636364	3.6437506866763365	PPARGC1A
positive regulation of interleukin-17 production (GO:0032740)	1/23	0.29458848375157615	0.40438854103172994	0	0	2.9813636363636364	3.6437506866763365	IL15
positive regulation of morphogenesis of an epithelium (GO:1905332)	1/23	0.29458848375157615	0.40438854103172994	0	0	2.9813636363636364	3.6437506866763365	ITGAX
positive regulation of natural killer cell mediated immunity (GO:0002717)	1/23	0.29458848375157615	0.40438854103172994	0	0	2.9813636363636364	3.6437506866763365	RASGRP1
positive regulation of protein autophosphorylation (GO:0031954)	1/23	0.29458848375157615	0.40438854103172994	0	0	2.9813636363636364	3.6437506866763365	RASSF2
positive regulation of receptor internalization (GO:0002092)	1/23	0.29458848375157615	0.40438854103172994	0	0	2.9813636363636364	3.6437506866763365	SELE
axonogenesis (GO:0007409)	5/240	0.29481448278365363	0.40438854103172994	0	0	1.3990799309948245	1.7088488087824953	SEMA3C;SLITRK2;SLITRK6;CXCR4;EPHB2
phosphatidylinositol biosynthetic process (GO:0006661)	3/126	0.29495842207996936	0.40438854103172994	0	0	1.602226223604518	1.9561914423542754	SOCS3;INPP5D;PIK3CG
cell morphogenesis involved in differentiation (GO:0000904)	2/72	0.2952329384706289	0.40438854103172994	0	0	1.8756808408982322	2.288313017558125	PARVG;ITGA8
positive regulation of neurogenesis (GO:0050769)	2/72	0.2952329384706289	0.40438854103172994	0	0	1.8756808408982322	2.288313017558125	SERPINF1;PLXNA4
membrane organization (GO:0061024)	5/242	0.3006591495726727	0.4111772000905996	0	0	1.3871308016877637	1.6670233490059918	CD4;MX2;MX1;IL7R;STX11
positive regulation of synaptic transmission (GO:0050806)	2/73	0.30080032155723413	0.4111772000905996	0	0	1.8491685901361345	2.2214221632810145	CLSTN2;EPHB2
amino acid import across plasma membrane (GO:0089718)	1/24	0.3052171335817449	0.4111772000905996	0	0	2.851594202898551	3.3840776418466993	SLC1A3
regulation of axon extension involved in axon guidance (GO:0048841)	1/24	0.3052171335817449	0.4111772000905996	0	0	2.851594202898551	3.3840776418466993	SEMA3C
regulation of cardiac muscle hypertrophy (GO:0010611)	1/24	0.3052171335817449	0.4111772000905996	0	0	2.851594202898551	3.3840776418466993	NR4A3
C21-steroid hormone metabolic process (GO:0008207)	1/24	0.3052171335817449	0.4111772000905996	0	0	2.851594202898551	3.3840776418466993	AKR1C1
regulation of cell size (GO:0008361)	1/24	0.3052171335817449	0.4111772000905996	0	0	2.851594202898551	3.3840776418466993	PLEK
regulation of cellular response to transforming growth factor beta stimulus (GO:1903844)	1/24	0.3052171335817449	0.4111772000905996	0	0	2.851594202898551	3.3840776418466993	ENG
cellular response to catecholamine stimulus (GO:0071870)	1/24	0.3052171335817449	0.4111772000905996	0	0	2.851594202898551	3.3840776418466993	NR4A3
regulation of keratinocyte proliferation (GO:0010837)	1/24	0.3052171335817449	0.4111772000905996	0	0	2.851594202898551	3.3840776418466993	FGF7
defense response to fungus (GO:0050832)	1/24	0.3052171335817449	0.4111772000905996	0	0	2.851594202898551	3.3840776418466993	CLEC7A
dorsal/ventral pattern formation (GO:0009953)	1/24	0.3052171335817449	0.4111772000905996	0	0	2.851594202898551	3.3840776418466993	SFRP1
extracellular matrix assembly (GO:0085029)	1/24	0.3052171335817449	0.4111772000905996	0	0	2.851594202898551	3.3840776418466993	HAS2
regulation of vascular endothelial growth factor receptor signaling pathway (GO:0030947)	1/24	0.3052171335817449	0.4111772000905996	0	0	2.851594202898551	3.3840776418466993	PRKCB
inner ear morphogenesis (GO:0042472)	1/24	0.3052171335817449	0.4111772000905996	0	0	2.851594202898551	3.3840776418466993	EPHB2
leukotriene metabolic process (GO:0006691)	1/24	0.3052171335817449	0.4111772000905996	0	0	2.851594202898551	3.3840776418466993	ALOX5
lipid translocation (GO:0034204)	1/24	0.3052171335817449	0.4111772000905996	0	0	2.851594202898551	3.3840776418466993	ATP8B4
long-chain fatty-acyl-CoA metabolic process (GO:0035336)	1/24	0.3052171335817449	0.4111772000905996	0	0	2.851594202898551	3.3840776418466993	ACSL5
sulfur amino acid metabolic process (GO:0000096)	1/24	0.3052171335817449	0.4111772000905996	0	0	2.851594202898551	3.3840776418466993	CPS1
wound healing, spreading of cells (GO:0044319)	1/24	0.3052171335817449	0.4111772000905996	0	0	2.851594202898551	3.3840776418466993	LCP1
negative regulation of protein tyrosine kinase activity (GO:0061099)	1/24	0.3052171335817449	0.4111772000905996	0	0	2.851594202898551	3.3840776418466993	PTPRC
positive regulation of cell-substrate junction organization (GO:0150117)	1/24	0.3052171335817449	0.4111772000905996	0	0	2.851594202898551	3.3840776418466993	SFRP1
positive regulation of lamellipodium assembly (GO:0010592)	1/24	0.3052171335817449	0.4111772000905996	0	0	2.851594202898551	3.3840776418466993	RAC2
positive regulation of neuron apoptotic process (GO:0043525)	1/24	0.3052171335817449	0.4111772000905996	0	0	2.851594202898551	3.3840776418466993	TYROBP
positive regulation of protein targeting to membrane (GO:0090314)	1/24	0.3052171335817449	0.4111772000905996	0	0	2.851594202898551	3.3840776418466993	ITGB2
positive regulation of transcription from RNA polymerase II promoter in response to stress (GO:0036003)	1/24	0.3052171335817449	0.4111772000905996	0	0	2.851594202898551	3.3840776418466993	ATF3
potassium ion homeostasis (GO:0055075)	1/24	0.3052171335817449	0.4111772000905996	0	0	2.851594202898551	3.3840776418466993	ATP1B1
NIK/NF-kappaB signaling (GO:0038061)	2/74	0.30636033187361983	0.41246561754692235	0	0	1.8233927907840952	2.1570614814994955	BIRC3;PSMB9
cellular response to metal ion (GO:0071248)	3/131	0.31551881065645665	0.4224454823404966	0	0	1.539246015100671	1.7755771951895458	FOS;RYR3;SYT17
regulation of cholesterol transport (GO:0032374)	1/25	0.31568616207509936	0.4224454823404966	0	0	2.732638888888889	3.1507509937335394	ABCA2
regulation of dopamine secretion (GO:0014059)	1/25	0.31568616207509936	0.4224454823404966	0	0	2.732638888888889	3.1507509937335394	SYT17
cellular polysaccharide biosynthetic process (GO:0033692)	1/25	0.31568616207509936	0.4224454823404966	0	0	2.732638888888889	3.1507509937335394	HAS2
regulation of myotube differentiation (GO:0010830)	1/25	0.31568616207509936	0.4224454823404966	0	0	2.732638888888889	3.1507509937335394	SIK1
divalent inorganic cation homeostasis (GO:0072507)	1/25	0.31568616207509936	0.4224454823404966	0	0	2.732638888888889	3.1507509937335394	SLC8A1
in utero embryonic development (GO:0001701)	1/25	0.31568616207509936	0.4224454823404966	0	0	2.732638888888889	3.1507509937335394	WNT7B
negative regulation of response to endoplasmic reticulum stress (GO:1903573)	1/25	0.31568616207509936	0.4224454823404966	0	0	2.732638888888889	3.1507509937335394	ALOX5
peripheral nervous system development (GO:0007422)	1/25	0.31568616207509936	0.4224454823404966	0	0	2.732638888888889	3.1507509937335394	NFASC
positive regulation of T cell migration (GO:2000406)	1/25	0.31568616207509936	0.4224454823404966	0	0	2.732638888888889	3.1507509937335394	SPN
regulation of BMP signaling pathway (GO:0030510)	2/76	0.31745412116548866	0.4242970336158589	0	0	1.7739311217572087	2.035447544777725	CHRD;ENG
phospholipid metabolic process (GO:0006644)	2/76	0.31745412116548866	0.4242970336158589	0	0	1.7739311217572087	2.035447544777725	ABCA2;PLCB2
inorganic cation import across plasma membrane (GO:0098659)	2/77	0.3229859244846472	0.43116863437853753	0	0	1.7501895206243032	1.9779706208495635	ATP1B1;SLC8A1
positive regulation of endothelial cell proliferation (GO:0001938)	2/77	0.3229859244846472	0.43116863437853753	0	0	1.7501895206243032	1.9779706208495635	PPP1R16B;F3
transmembrane receptor protein serine/threonine kinase signaling pathway (GO:0007178)	3/133	0.32375434049297847	0.4319332832679737	0	0	1.5154104284976768	1.7090348116353458	ID1;FOS;ENG
negative regulation of Wnt signaling pathway (GO:0030178)	4/191	0.3243145306935361	0.4320549175200229	0	0	1.4052827742667315	1.5824066673265573	SFRP1;SHISA2;PRICKLE1;PSMB9
regulation of actin filament bundle assembly (GO:0032231)	1/26	0.3259979585997999	0.4320549175200229	0	0	2.6232	2.940250863459676	PLEK
regulation of biomineral tissue development (GO:0070167)	1/26	0.3259979585997999	0.4320549175200229	0	0	2.6232	2.940250863459676	S1PR1
regulation of mitotic metaphase/anaphase transition (GO:0030071)	1/26	0.3259979585997999	0.4320549175200229	0	0	2.6232	2.940250863459676	DUSP1
regulation of potassium ion transmembrane transporter activity (GO:1901016)	1/26	0.3259979585997999	0.4320549175200229	0	0	2.6232	2.940250863459676	ATP1B1
lamellipodium assembly (GO:0030032)	1/26	0.3259979585997999	0.4320549175200229	0	0	2.6232	2.940250863459676	S1PR1
membrane depolarization during action potential (GO:0086010)	1/26	0.3259979585997999	0.4320549175200229	0	0	2.6232	2.940250863459676	SLC8A1
metanephros development (GO:0001656)	1/26	0.3259979585997999	0.4320549175200229	0	0	2.6232	2.940250863459676	WNT7B
negative regulation of intrinsic apoptotic signaling pathway in response to DNA damage (GO:1902230)	1/26	0.3259979585997999	0.4320549175200229	0	0	2.6232	2.940250863459676	CD74
negative regulation of proteolysis involved in cellular protein catabolic process (GO:1903051)	1/26	0.3259979585997999	0.4320549175200229	0	0	2.6232	2.940250863459676	LAMP3
negative regulation of signaling receptor activity (GO:2000272)	1/26	0.3259979585997999	0.4320549175200229	0	0	2.6232	2.940250863459676	EPHB2
negative regulation of NF-kappaB transcription factor activity (GO:0032088)	2/79	0.33401464419031235	0.44049256268995696	0	0	1.7045563132519654	1.8691660699822024	NLRC5;CYP1B1
positive regulation of ubiquitin-dependent protein catabolic process (GO:2000060)	2/79	0.33401464419031235	0.44049256268995696	0	0	1.7045563132519654	1.8691660699822024	LAPTM5;PRICKLE1
negative regulation of transcription by RNA polymerase II (GO:0000122)	12/684	0.3350018788971616	0.44049256268995696	0	0	1.175667325753831	1.2857322879823727	CIITA;NR4A3;IFI27;GADD45A;ID1;TFEC;BHLHE40;FOSB;IRF8;RUNX3;PARP15;ATF3
protein peptidyl-prolyl isomerization (GO:0000413)	1/27	0.33615487687163836	0.44049256268995696	0	0	2.5221794871794874	2.7496379115052507	FKBP5
bile acid biosynthetic process (GO:0006699)	1/27	0.33615487687163836	0.44049256268995696	0	0	2.5221794871794874	2.7496379115052507	ABCB11
calcium-ion regulated exocytosis (GO:0017156)	1/27	0.33615487687163836	0.44049256268995696	0	0	2.5221794871794874	2.7496379115052507	SYT17
camera-type eye development (GO:0043010)	1/27	0.33615487687163836	0.44049256268995696	0	0	2.5221794871794874	2.7496379115052507	CYP1B1
cellular response to cadmium ion (GO:0071276)	1/27	0.33615487687163836	0.44049256268995696	0	0	2.5221794871794874	2.7496379115052507	FOS
dendritic spine organization (GO:0097061)	1/27	0.33615487687163836	0.44049256268995696	0	0	2.5221794871794874	2.7496379115052507	EPHB2
regulation of vasculature development (GO:1901342)	1/27	0.33615487687163836	0.44049256268995696	0	0	2.5221794871794874	2.7496379115052507	SFRP1
response to glucocorticoid (GO:0051384)	1/27	0.33615487687163836	0.44049256268995696	0	0	2.5221794871794874	2.7496379115052507	SSTR2
L-alpha-amino acid transmembrane transport (GO:1902475)	1/27	0.33615487687163836	0.44049256268995696	0	0	2.5221794871794874	2.7496379115052507	SLC1A3
negative regulation of cation channel activity (GO:2001258)	1/27	0.33615487687163836	0.44049256268995696	0	0	2.5221794871794874	2.7496379115052507	EPHB2
negative regulation of insulin receptor signaling pathway (GO:0046627)	1/27	0.33615487687163836	0.44049256268995696	0	0	2.5221794871794874	2.7496379115052507	PRKCB
positive regulation of BMP signaling pathway (GO:0030513)	1/27	0.33615487687163836	0.44049256268995696	0	0	2.5221794871794874	2.7496379115052507	ENG
positive regulation of calcium ion transmembrane transport (GO:1904427)	1/27	0.33615487687163836	0.44049256268995696	0	0	2.5221794871794874	2.7496379115052507	CXCL9
positive regulation of erythrocyte differentiation (GO:0045648)	1/27	0.33615487687163836	0.44049256268995696	0	0	2.5221794871794874	2.7496379115052507	NCKAP1L
positive regulation of nitric oxide biosynthetic process (GO:0045429)	1/27	0.33615487687163836	0.44049256268995696	0	0	2.5221794871794874	2.7496379115052507	CLEC7A
positive regulation of toll-like receptor signaling pathway (GO:0034123)	1/27	0.33615487687163836	0.44049256268995696	0	0	2.5221794871794874	2.7496379115052507	PTPN22
protein localization to membrane (GO:0072657)	4/195	0.337945576229408	0.4425764129979436	0	0	1.375570715884852	1.492315971390721	FYB1;ITGB2;ATP1B1;ITGAL
regulation of fat cell differentiation (GO:0045598)	2/80	0.33950976997559457	0.4438351522238679	0	0	1.6826172712460339	1.8176516061070127	SFRP1;ALOX5
negative regulation of cell cycle (GO:0045786)	2/80	0.33950976997559457	0.4438351522238679	0	0	1.6826172712460339	1.8176516061070127	DUSP1;RUNX3
negative regulation of cellular response to growth factor stimulus (GO:0090288)	2/80	0.33950976997559457	0.4438351522238679	0	0	1.6826172712460339	1.8176516061070127	CHRD;SHISA2
regulation of inflammatory response to antigenic stimulus (GO:0002861)	3/137	0.3402235703209093	0.44450511436009926	0	0	1.46987378543524	1.5847478284967798	LYN;CD163;FCGR2A
phospholipase C-activating G protein-coupled receptor signaling pathway (GO:0007200)	2/81	0.3449909281473493	0.4448891685604399	0	0	1.6612336480250625	1.7679465755533932	GPR174;FPR3
amide transport (GO:0042886)	1/28	0.3461592353201249	0.4448891685604399	0	0	2.428641975308642	2.576440363637944	TAP1
regulation of calcineurin-NFAT signaling cascade (GO:0070884)	1/28	0.3461592353201249	0.4448891685604399	0	0	2.428641975308642	2.576440363637944	CLEC7A
calcium ion import (GO:0070509)	1/28	0.3461592353201249	0.4448891685604399	0	0	2.428641975308642	2.576440363637944	SLC8A1
regulation of DNA damage response, signal transduction by p53 class mediator (GO:0043516)	1/28	0.3461592353201249	0.4448891685604399	0	0	2.428641975308642	2.576440363637944	CD74
regulation of extrinsic apoptotic signaling pathway in absence of ligand (GO:2001239)	1/28	0.3461592353201249	0.4448891685604399	0	0	2.428641975308642	2.576440363637944	IFI6
cytosolic calcium ion transport (GO:0060401)	1/28	0.3461592353201249	0.4448891685604399	0	0	2.428641975308642	2.576440363637944	SLC8A1
regulation of multicellular organismal development (GO:2000026)	1/28	0.3461592353201249	0.4448891685604399	0	0	2.428641975308642	2.576440363637944	OAS2
regulation of plasma membrane bounded cell projection organization (GO:0120035)	1/28	0.3461592353201249	0.4448891685604399	0	0	2.428641975308642	2.576440363637944	FCGR2B
regulation of postsynapse organization (GO:0099175)	1/28	0.3461592353201249	0.4448891685604399	0	0	2.428641975308642	2.576440363637944	FCGR2B
regulation of protein transport (GO:0051223)	1/28	0.3461592353201249	0.4448891685604399	0	0	2.428641975308642	2.576440363637944	LCP1
regulation of reactive oxygen species biosynthetic process (GO:1903426)	1/28	0.3461592353201249	0.4448891685604399	0	0	2.428641975308642	2.576440363637944	ALOX5
regulation of small molecule metabolic process (GO:0062012)	1/28	0.3461592353201249	0.4448891685604399	0	0	2.428641975308642	2.576440363637944	ABCB11
RNA phosphodiester bond hydrolysis (GO:0090501)	1/28	0.3461592353201249	0.4448891685604399	0	0	2.428641975308642	2.576440363637944	RNASE1
sarcomere organization (GO:0045214)	1/28	0.3461592353201249	0.4448891685604399	0	0	2.428641975308642	2.576440363637944	FHOD3
keratan sulfate biosynthetic process (GO:0018146)	1/28	0.3461592353201249	0.4448891685604399	0	0	2.428641975308642	2.576440363637944	PRELP
L-amino acid transport (GO:0015807)	1/28	0.3461592353201249	0.4448891685604399	0	0	2.428641975308642	2.576440363637944	SLC1A3
negative regulation of cellular response to insulin stimulus (GO:1900077)	1/28	0.3461592353201249	0.4448891685604399	0	0	2.428641975308642	2.576440363637944	PRKCB
positive regulation of cell communication (GO:0010647)	1/28	0.3461592353201249	0.4448891685604399	0	0	2.428641975308642	2.576440363637944	CLSTN2
positive regulation of cytosolic calcium ion concentration involved in phospholipase C-activating G protein-coupled signaling pathway (GO:0051482)	1/28	0.3461592353201249	0.4448891685604399	0	0	2.428641975308642	2.576440363637944	GPR174
positive regulation of defense response to virus by host (GO:0002230)	1/28	0.3461592353201249	0.4448891685604399	0	0	2.428641975308642	2.576440363637944	PTPN22
positive regulation of fibroblast proliferation (GO:0048146)	1/28	0.3461592353201249	0.4448891685604399	0	0	2.428641975308642	2.576440363637944	CD74
positive regulation of nitric oxide metabolic process (GO:1904407)	1/28	0.3461592353201249	0.4448891685604399	0	0	2.428641975308642	2.576440363637944	CLEC7A
positive regulation of protein import into nucleus (GO:0042307)	1/28	0.3461592353201249	0.4448891685604399	0	0	2.428641975308642	2.576440363637944	HCLS1
positive regulation of response to wounding (GO:1903036)	1/28	0.3461592353201249	0.4448891685604399	0	0	2.428641975308642	2.576440363637944	CLEC7A
protein localization to cell surface (GO:0034394)	1/28	0.3461592353201249	0.4448891685604399	0	0	2.428641975308642	2.576440363637944	FGF7
protein localization to Golgi apparatus (GO:0034067)	1/28	0.3461592353201249	0.4448891685604399	0	0	2.428641975308642	2.576440363637944	GBP5
protein localization to lysosome (GO:0061462)	1/28	0.3461592353201249	0.4448891685604399	0	0	2.428641975308642	2.576440363637944	LAPTM5
positive regulation of response to external stimulus (GO:0032103)	3/139	0.3484498836568076	0.44731240878734374	0	0	1.4481099486774576	1.5266856470867058	GBP5;IL15;SERPINE1
protein dephosphorylation (GO:0006470)	3/139	0.3484498836568076	0.44731240878734374	0	0	1.4481099486774576	1.5266856470867058	PTPRC;DUSP1;PTPN22
regulation of G protein-coupled receptor signaling pathway (GO:0008277)	2/82	0.35045729581088003	0.44936684619652906	0	0	1.6403846153846153	1.719970200811263	C3;PLEK
ephrin receptor signaling pathway (GO:0048013)	2/82	0.35045729581088003	0.44936684619652906	0	0	1.6403846153846153	1.719970200811263	LYN;EPHB2
regulation of macromolecule metabolic process (GO:0060255)	4/200	0.3550126818309924	0.4520284106865596	0	0	1.3401360544217686	1.3878472655470027	PTPRC;ATP1B1;SLC8A1;AFF2
epidermis development (GO:0008544)	2/83	0.35590807783358913	0.4520284106865596	0	0	1.620050373673562	1.6736461596580725	FGF7;KRT15
peptide metabolic process (GO:0006518)	2/83	0.35590807783358913	0.4520284106865596	0	0	1.620050373673562	1.6736461596580725	ERAP2;ANPEP
aggrephagy (GO:0035973)	1/29	0.35601331801808295	0.4520284106865596	0	0	2.3417857142857144	2.4185661672276852	PCNT
dicarboxylic acid transport (GO:0006835)	1/29	0.35601331801808295	0.4520284106865596	0	0	2.3417857142857144	2.4185661672276852	SLC1A3
regulation of neuronal synaptic plasticity (GO:0048168)	1/29	0.35601331801808295	0.4520284106865596	0	0	2.3417857142857144	2.4185661672276852	EPHB2
regulation of protein targeting to membrane (GO:0090313)	1/29	0.35601331801808295	0.4520284106865596	0	0	2.3417857142857144	2.4185661672276852	ITGB2
regulation of T cell mediated cytotoxicity (GO:0001914)	1/29	0.35601331801808295	0.4520284106865596	0	0	2.3417857142857144	2.4185661672276852	PTPRC
response to cadmium ion (GO:0046686)	1/29	0.35601331801808295	0.4520284106865596	0	0	2.3417857142857144	2.4185661672276852	FOS
lamellipodium organization (GO:0097581)	1/29	0.35601331801808295	0.4520284106865596	0	0	2.3417857142857144	2.4185661672276852	S1PR1
lipid catabolic process (GO:0016042)	1/29	0.35601331801808295	0.4520284106865596	0	0	2.3417857142857144	2.4185661672276852	CYP4F11
transition metal ion homeostasis (GO:0055076)	1/29	0.35601331801808295	0.4520284106865596	0	0	2.3417857142857144	2.4185661672276852	CP
negative regulation of epithelial to mesenchymal transition (GO:0010719)	1/29	0.35601331801808295	0.4520284106865596	0	0	2.3417857142857144	2.4185661672276852	SFRP1
negative regulation of mRNA catabolic process (GO:1902373)	1/29	0.35601331801808295	0.4520284106865596	0	0	2.3417857142857144	2.4185661672276852	TENT5C
positive regulation of dephosphorylation (GO:0035306)	1/29	0.35601331801808295	0.4520284106865596	0	0	2.3417857142857144	2.4185661672276852	PPP1R16B
positive regulation of extrinsic apoptotic signaling pathway (GO:2001238)	1/29	0.35601331801808295	0.4520284106865596	0	0	2.3417857142857144	2.4185661672276852	SFRP1
protein ADP-ribosylation (GO:0006471)	1/29	0.35601331801808295	0.4520284106865596	0	0	2.3417857142857144	2.4185661672276852	PARP15
positive regulation of cellular catabolic process (GO:0031331)	3/141	0.35666592748761433	0.45259676315669684	0	0	1.4269769477677268	1.4711500361368024	LAPTM5;PIM2;TNFRSF1B
protein localization to organelle (GO:0033365)	3/142	0.360769028356448	0.4575405023613079	0	0	1.4166385012795133	1.4442875109879094	GBP5;LAMP3;CD68
neuron development (GO:0048666)	3/143	0.3648682919936523	0.46090660928836796	0	0	1.4064477468839884	1.4180071079691503	GPRIN3;LYN;RUNX3
artery morphogenesis (GO:0048844)	1/30	0.3657193747614224	0.46090660928836796	0	0	2.260919540229885	2.2742340395516982	ENG
regulation of catecholamine secretion (GO:0050433)	1/30	0.3657193747614224	0.46090660928836796	0	0	2.260919540229885	2.2742340395516982	SYT17
estrogen metabolic process (GO:0008210)	1/30	0.3657193747614224	0.46090660928836796	0	0	2.260919540229885	2.2742340395516982	CYP1B1
fatty-acyl-CoA biosynthetic process (GO:0046949)	1/30	0.3657193747614224	0.46090660928836796	0	0	2.260919540229885	2.2742340395516982	ACSL5
response to alcohol (GO:0097305)	1/30	0.3657193747614224	0.46090660928836796	0	0	2.260919540229885	2.2742340395516982	ABCA2
long-chain fatty acid biosynthetic process (GO:0042759)	1/30	0.3657193747614224	0.46090660928836796	0	0	2.260919540229885	2.2742340395516982	ALOX5
TRIF-dependent toll-like receptor signaling pathway (GO:0035666)	1/30	0.3657193747614224	0.46090660928836796	0	0	2.260919540229885	2.2742340395516982	BIRC3
positive regulation of phosphate metabolic process (GO:0045937)	1/30	0.3657193747614224	0.46090660928836796	0	0	2.260919540229885	2.2742340395516982	NCKAP1L
positive regulation of protein import (GO:1904591)	1/30	0.3657193747614224	0.46090660928836796	0	0	2.260919540229885	2.2742340395516982	HCLS1
primary neural tube formation (GO:0014020)	1/30	0.3657193747614224	0.46090660928836796	0	0	2.260919540229885	2.2742340395516982	PRICKLE1
regulation of cell cycle G2/M phase transition (GO:1902749)	2/85	0.3667598390364266	0.46142776330052987	0	0	1.580851835435387	1.5856703266543402	HAUS7;PCNT
Wnt signaling pathway, planar cell polarity pathway (GO:0060071)	2/85	0.3667598390364266	0.46142776330052987	0	0	1.580851835435387	1.5856703266543402	PRICKLE1;PSMB9
negative regulation of defense response (GO:0031348)	2/85	0.3667598390364266	0.46142776330052987	0	0	1.580851835435387	1.5856703266543402	ALOX5;AOAH
glucose homeostasis (GO:0042593)	2/86	0.37215936098551505	0.466919288064551	0	0	1.5619525402134098	1.5438856330733883	ALOX5;PPARGC1A
negative regulation of phosphorylation (GO:0042326)	2/86	0.37215936098551505	0.466919288064551	0	0	1.5619525402134098	1.5438856330733883	LYN;EPHB2
protein-containing complex assembly (GO:0065003)	5/267	0.37477192130767617	0.466919288064551	0	0	1.2531591706210026	1.2298975888492707	CD74;NCKAP1L;PPARGC1A;JCHAIN;BOK
proteoglycan biosynthetic process (GO:0030166)	1/31	0.37527962188516906	0.466919288064551	0	0	2.1854444444444443	2.141918854280456	HS3ST3B1
regulation of calcium ion-dependent exocytosis (GO:0017158)	1/31	0.37527962188516906	0.466919288064551	0	0	2.1854444444444443	2.141918854280456	SYT17
regulation of cellular component size (GO:0032535)	1/31	0.37527962188516906	0.466919288064551	0	0	2.1854444444444443	2.141918854280456	RIN3
regulation of cellular pH (GO:0030641)	1/31	0.37527962188516906	0.466919288064551	0	0	2.1854444444444443	2.141918854280456	CA2
regulation of macrophage derived foam cell differentiation (GO:0010743)	1/31	0.37527962188516906	0.466919288064551	0	0	2.1854444444444443	2.141918854280456	CSF1
regulation of transmembrane receptor protein serine/threonine kinase signaling pathway (GO:0090092)	1/31	0.37527962188516906	0.466919288064551	0	0	2.1854444444444443	2.141918854280456	ENG
tube closure (GO:0060606)	1/31	0.37527962188516906	0.466919288064551	0	0	2.1854444444444443	2.141918854280456	PRICKLE1
MyD88-independent toll-like receptor signaling pathway (GO:0002756)	1/31	0.37527962188516906	0.466919288064551	0	0	2.1854444444444443	2.141918854280456	BIRC3
negative regulation of axon extension (GO:0030517)	1/31	0.37527962188516906	0.466919288064551	0	0	2.1854444444444443	2.141918854280456	SEMA3C
negative regulation of osteoblast differentiation (GO:0045668)	1/31	0.37527962188516906	0.466919288064551	0	0	2.1854444444444443	2.141918854280456	CHRD
negative regulation of response to DNA damage stimulus (GO:2001021)	1/31	0.37527962188516906	0.466919288064551	0	0	2.1854444444444443	2.141918854280456	CD74
peptide cross-linking (GO:0018149)	1/31	0.37527962188516906	0.466919288064551	0	0	2.1854444444444443	2.141918854280456	F13A1
phospholipid translocation (GO:0045332)	1/31	0.37527962188516906	0.466919288064551	0	0	2.1854444444444443	2.141918854280456	ATP8B4
positive regulation of protein targeting to mitochondrion (GO:1903955)	1/31	0.37527962188516906	0.466919288064551	0	0	2.1854444444444443	2.141918854280456	RAC2
positive regulation of proteolysis involved in cellular protein catabolic process (GO:1903052)	1/31	0.37527962188516906	0.466919288064551	0	0	2.1854444444444443	2.141918854280456	LAPTM5
positive regulation of Rho protein signal transduction (GO:0035025)	1/31	0.37527962188516906	0.466919288064551	0	0	2.1854444444444443	2.141918854280456	GPR174
cellular protein localization (GO:0034613)	6/329	0.37535404724392124	0.466919288064551	0	0	1.2200871070997534	1.1955457533604539	CD74;FGF7;ID1;LAPTM5;TBC1D9;STX11
calcium ion transmembrane transport (GO:0070588)	2/87	0.3775403814420985	0.4688465479325948	0	0	1.543497934290773	1.5034869877191503	RYR3;SLC8A1
regulation of transcription from RNA polymerase II promoter in response to stress (GO:0043618)	2/87	0.3775403814420985	0.4688465479325948	0	0	1.543497934290773	1.5034869877191503	ATF3;PSMB9
sodium ion transmembrane transport (GO:0035725)	2/87	0.3775403814420985	0.4688465479325948	0	0	1.543497934290773	1.5034869877191503	ATP1B1;SLC8A1
central nervous system development (GO:0007417)	5/268	0.3777543762466189	0.46884860188450506	0	0	1.2483300791285583	1.2152631795853577	C3;ADAM23;CXCR4;MDGA1;AFF2
regulation of establishment of planar polarity (GO:0090175)	2/88	0.3829022347221045	0.474000727532934	0	0	1.5254725052500584	1.4644163594214543	PRICKLE1;PSMB9
sensory perception of mechanical stimulus (GO:0050954)	2/88	0.3829022347221045	0.474000727532934	0	0	1.5254725052500584	1.4644163594214543	RIPOR2;ROR1
metal ion transport (GO:0030001)	2/88	0.3829022347221045	0.474000727532934	0	0	1.5254725052500584	1.4644163594214543	RYR3;SLC8A1
positive regulation of neuron projection development (GO:0010976)	2/88	0.3829022347221045	0.474000727532934	0	0	1.5254725052500584	1.4644163594214543	LYN;ROR1
chondrocyte differentiation (GO:0002062)	1/32	0.3846962426354247	0.474000727532934	0	0	2.1148387096774193	2.0203080338680572	RUNX3
regulation of NMDA receptor activity (GO:2000310)	1/32	0.3846962426354247	0.474000727532934	0	0	2.1148387096774193	2.0203080338680572	EPHB2
endodermal cell differentiation (GO:0035987)	1/32	0.3846962426354247	0.474000727532934	0	0	2.1148387096774193	2.0203080338680572	ITGB2
metal ion export (GO:0070839)	1/32	0.3846962426354247	0.474000727532934	0	0	2.1148387096774193	2.0203080338680572	ATP1B1
negative regulation of cell-matrix adhesion (GO:0001953)	1/32	0.3846962426354247	0.474000727532934	0	0	2.1148387096774193	2.0203080338680572	SERPINE1
negative regulation of chemotaxis (GO:0050922)	1/32	0.3846962426354247	0.474000727532934	0	0	2.1148387096774193	2.0203080338680572	SEMA3C
negative regulation of intracellular steroid hormone receptor signaling pathway (GO:0033144)	1/32	0.3846962426354247	0.474000727532934	0	0	2.1148387096774193	2.0203080338680572	SFRP1
peptidyl-proline modification (GO:0018208)	1/32	0.3846962426354247	0.474000727532934	0	0	2.1148387096774193	2.0203080338680572	FKBP5
positive regulation of lamellipodium organization (GO:1902745)	1/32	0.3846962426354247	0.474000727532934	0	0	2.1148387096774193	2.0203080338680572	RAC2
second-messenger-mediated signaling (GO:0019932)	2/89	0.38824427903725567	0.4778391126612378	0	0	1.5078614538884405	1.4266187115702669	CXCR4;SELE
positive regulation of inflammatory response (GO:0050729)	2/89	0.38824427903725567	0.4778391126612378	0	0	1.5078614538884405	1.4266187115702669	IL15;SERPINE1
regulation of G2/M transition of mitotic cell cycle (GO:0010389)	3/149	0.3893608949499696	0.4789464379106033	0	0	1.348234807391744	1.2717206146917488	HAUS7;PCNT;PSMB9
positive regulation of transcription by RNA polymerase II (GO:0045944)	15/908	0.3929816547116028	0.48033618115557525	0	0	1.1045113900657013	1.0316051869598093	EGR1;CIITA;AKNA;SERPINE1;NLRC5;FOS;NR4A3;IRF4;IRF1;TFEC;HCLS1;IRF8;PPARGC1A;ATF3;ENG
brain development (GO:0007420)	3/150	0.39342224525851804	0.48033618115557525	0	0	1.338994658265991	1.249110395165415	CXCR4;MDGA1;AFF2
sodium ion transport (GO:0006814)	2/90	0.3935658962870594	0.48033618115557525	0	0	1.490650653694132	1.3900418160937569	ATP1B1;SLC8A1
actin filament bundle assembly (GO:0051017)	1/33	0.3939713877141063	0.48033618115557525	0	0	2.0486458333333335	1.9082664591952636	LCP1
actin filament bundle organization (GO:0061572)	1/33	0.3939713877141063	0.48033618115557525	0	0	2.0486458333333335	1.9082664591952636	LCP1
regulation of cholesterol efflux (GO:0010874)	1/33	0.3939713877141063	0.48033618115557525	0	0	2.0486458333333335	1.9082664591952636	ABCA2
regulation of histone acetylation (GO:0035065)	1/33	0.3939713877141063	0.48033618115557525	0	0	2.0486458333333335	1.9082664591952636	PPARGC1A
RNA stabilization (GO:0043489)	1/33	0.3939713877141063	0.48033618115557525	0	0	2.0486458333333335	1.9082664591952636	TENT5C
signal transduction by p53 class mediator (GO:0072331)	1/33	0.3939713877141063	0.48033618115557525	0	0	2.0486458333333335	1.9082664591952636	BOK
keratan sulfate metabolic process (GO:0042339)	1/33	0.3939713877141063	0.48033618115557525	0	0	2.0486458333333335	1.9082664591952636	PRELP
negative chemotaxis (GO:0050919)	1/33	0.3939713877141063	0.48033618115557525	0	0	2.0486458333333335	1.9082664591952636	SEMA3C
negative regulation of JNK cascade (GO:0046329)	1/33	0.3939713877141063	0.48033618115557525	0	0	2.0486458333333335	1.9082664591952636	PTPN22
positive regulation of ATP metabolic process (GO:1903580)	1/33	0.3939713877141063	0.48033618115557525	0	0	2.0486458333333335	1.9082664591952636	PPARGC1A
positive regulation of histone modification (GO:0031058)	1/33	0.3939713877141063	0.48033618115557525	0	0	2.0486458333333335	1.9082664591952636	PPARGC1A
positive regulation of organelle organization (GO:0010638)	1/33	0.3939713877141063	0.48033618115557525	0	0	2.0486458333333335	1.9082664591952636	PPARGC1A
primary alcohol metabolic process (GO:0034308)	1/33	0.3939713877141063	0.48033618115557525	0	0	2.0486458333333335	1.9082664591952636	CYP1B1
negative regulation of nucleic acid-templated transcription (GO:1903507)	8/464	0.398696462253724	0.4855001171743453	0	0	1.1522064547033113	1.0595170887427532	SFRP1;CIITA;SFMBT2;IRF1;ID1;BHLHE40;IKZF1;PRICKLE1
sensory perception of sound (GO:0007605)	2/91	0.3988664911930536	0.4855001171743453	0	0	1.4738266130547517	1.3546360833576019	RIPOR2;ROR1
positive regulation of supramolecular fiber organization (GO:1902905)	2/91	0.3988664911930536	0.4855001171743453	0	0	1.4738266130547517	1.3546360833576019	PLEK;NCKAP1L
regulation of activated T cell proliferation (GO:0046006)	1/34	0.4031071755479649	0.4858409626691629	0	0	1.9864646464646465	1.804808032745993	LGALS9
regulation of amyloid-beta formation (GO:1902003)	1/34	0.4031071755479649	0.4858409626691629	0	0	1.9864646464646465	1.804808032745993	ABCA2
autophagosome maturation (GO:0097352)	1/34	0.4031071755479649	0.4858409626691629	0	0	1.9864646464646465	1.804808032745993	RUBCNL
regulation of glucose metabolic process (GO:0010906)	1/34	0.4031071755479649	0.4858409626691629	0	0	1.9864646464646465	1.804808032745993	RUBCNL
central nervous system neuron differentiation (GO:0021953)	1/34	0.4031071755479649	0.4858409626691629	0	0	1.9864646464646465	1.804808032745993	MDGA1
regulation of lamellipodium assembly (GO:0010591)	1/34	0.4031071755479649	0.4858409626691629	0	0	1.9864646464646465	1.804808032745993	RAC2
regulation of myoblast differentiation (GO:0045661)	1/34	0.4031071755479649	0.4858409626691629	0	0	1.9864646464646465	1.804808032745993	RIPOR2
epithelial tube morphogenesis (GO:0060562)	1/34	0.4031071755479649	0.4858409626691629	0	0	1.9864646464646465	1.804808032745993	CSF1R
regulation of transmembrane transport (GO:0034762)	1/34	0.4031071755479649	0.4858409626691629	0	0	1.9864646464646465	1.804808032745993	PRKCB
response to steroid hormone (GO:0048545)	1/34	0.4031071755479649	0.4858409626691629	0	0	1.9864646464646465	1.804808032745993	ABCA2
ventricular cardiac muscle tissue morphogenesis (GO:0055010)	1/34	0.4031071755479649	0.4858409626691629	0	0	1.9864646464646465	1.804808032745993	ENG
negative regulation of blood vessel endothelial cell migration (GO:0043537)	1/34	0.4031071755479649	0.4858409626691629	0	0	1.9864646464646465	1.804808032745993	GADD45A
neural tube closure (GO:0001843)	1/34	0.4031071755479649	0.4858409626691629	0	0	1.9864646464646465	1.804808032745993	PRICKLE1
phosphatidylinositol 3-kinase signaling (GO:0014065)	1/34	0.4031071755479649	0.4858409626691629	0	0	1.9864646464646465	1.804808032745993	PIK3CG
positive regulation of calcium ion transport into cytosol (GO:0010524)	1/34	0.4031071755479649	0.4858409626691629	0	0	1.9864646464646465	1.804808032745993	CXCL9
positive regulation of mitochondrial outer membrane permeabilization involved in apoptotic signaling pathway (GO:1901030)	1/34	0.4031071755479649	0.4858409626691629	0	0	1.9864646464646465	1.804808032745993	BOK
positive regulation of protein dephosphorylation (GO:0035307)	1/34	0.4031071755479649	0.4858409626691629	0	0	1.9864646464646465	1.804808032745993	PPP1R16B
positive regulation of release of sequestered calcium ion into cytosol (GO:0051281)	1/34	0.4031071755479649	0.4858409626691629	0	0	1.9864646464646465	1.804808032745993	CXCL9
cellular response to fibroblast growth factor stimulus (GO:0044344)	2/92	0.4041454909824274	0.4865612017934568	0	0	1.4573764399851357	1.320354402105454	FGF7;SFRP1
positive regulation of cellular component biogenesis (GO:0044089)	2/92	0.4041454909824274	0.4865612017934568	0	0	1.4573764399851357	1.320354402105454	CLEC7A;PLEK
dephosphorylation (GO:0016311)	3/153	0.405563415415549	0.4880021914100993	0	0	1.3120134228187919	1.1840632884412867	PTPRC;DUSP1;PTPN22
bicarbonate transport (GO:0015701)	1/35	0.41210569322931856	0.4939898863465448	0	0	1.9279411764705883	1.7090724748822703	CA2
blood vessel diameter maintenance (GO:0097746)	1/35	0.41210569322931856	0.4939898863465448	0	0	1.9279411764705883	1.7090724748822703	CPS1
cellular response to hydrogen peroxide (GO:0070301)	1/35	0.41210569322931856	0.4939898863465448	0	0	1.9279411764705883	1.7090724748822703	CYP1B1
regulation of JUN kinase activity (GO:0043506)	1/35	0.41210569322931856	0.4939898863465448	0	0	1.9279411764705883	1.7090724748822703	PTPN22
regulation of lipid biosynthetic process (GO:0046890)	1/35	0.41210569322931856	0.4939898863465448	0	0	1.9279411764705883	1.7090724748822703	C3
regulation of regulated secretory pathway (GO:1903305)	1/35	0.41210569322931856	0.4939898863465448	0	0	1.9279411764705883	1.7090724748822703	SYT17
response to estrogen (GO:0043627)	1/35	0.41210569322931856	0.4939898863465448	0	0	1.9279411764705883	1.7090724748822703	SFRP1
interleukin-1-mediated signaling pathway (GO:0070498)	2/94	0.4146365227872065	0.49648451318554876	0	0	1.4255489312200087	1.2549862657535984	EGR1;PSMB9
positive regulation of epithelial cell migration (GO:0010634)	2/94	0.4146365227872065	0.49648451318554876	0	0	1.4255489312200087	1.2549862657535984	FGF7;PIK3CG
post-translational protein modification (GO:0043687)	6/345	0.41825214147091716	0.500538257401022	0	0	1.1615419229038548	1.0124821993036153	C3;SOCS3;CSF1;APOL1;CP;PSMB9
ciliary basal body-plasma membrane docking (GO:0097711)	2/95	0.4198475165281311	0.500538257401022	0	0	1.4101485237530118	1.223816700582594	HAUS7;PCNT
aortic valve development (GO:0003176)	1/36	0.4209689963739574	0.500538257401022	0	0	1.8727619047619048	1.6203062790529559	TNFRSF1B
regulation of androgen receptor signaling pathway (GO:0060765)	1/36	0.4209689963739574	0.500538257401022	0	0	1.8727619047619048	1.6203062790529559	SFRP1
regulation of defense response to virus by host (GO:0050691)	1/36	0.4209689963739574	0.500538257401022	0	0	1.8727619047619048	1.6203062790529559	PTPN22
dendrite morphogenesis (GO:0048813)	1/36	0.4209689963739574	0.500538257401022	0	0	1.8727619047619048	1.6203062790529559	EPHB2
regulation of protein import into nucleus (GO:0042306)	1/36	0.4209689963739574	0.500538257401022	0	0	1.8727619047619048	1.6203062790529559	HCLS1
regulation of sodium ion transport (GO:0002028)	1/36	0.4209689963739574	0.500538257401022	0	0	1.8727619047619048	1.6203062790529559	SIK1
intrinsic apoptotic signaling pathway by p53 class mediator (GO:0072332)	1/36	0.4209689963739574	0.500538257401022	0	0	1.8727619047619048	1.6203062790529559	BOK
transition metal ion transport (GO:0000041)	1/36	0.4209689963739574	0.500538257401022	0	0	1.8727619047619048	1.6203062790529559	CP
Wnt signaling pathway, calcium modulating pathway (GO:0007223)	1/36	0.4209689963739574	0.500538257401022	0	0	1.8727619047619048	1.6203062790529559	PLCB2
negative regulation of cellular protein localization (GO:1903828)	1/36	0.4209689963739574	0.500538257401022	0	0	1.8727619047619048	1.6203062790529559	RIPOR2
negative regulation of toll-like receptor signaling pathway (GO:0034122)	1/36	0.4209689963739574	0.500538257401022	0	0	1.8727619047619048	1.6203062790529559	LYN
cellular response to starvation (GO:0009267)	3/158	0.425635353250938	0.5058142411076808	0	0	1.269365663563542	1.0842569598968874	SFRP1;SIK1B;SIK1
regulation of intracellular pH (GO:0051453)	1/37	0.42969911017455664	0.5087268821798504	0	0	1.8206481481481482	1.5378469787319724	CA2
regulation of vascular associated smooth muscle cell proliferation (GO:1904705)	1/37	0.42969911017455664	0.5087268821798504	0	0	1.8206481481481482	1.5378469787319724	NR4A3
glutamine family amino acid metabolic process (GO:0009064)	1/37	0.42969911017455664	0.5087268821798504	0	0	1.8206481481481482	1.5378469787319724	CPS1
negative regulation of endothelial cell proliferation (GO:0001937)	1/37	0.42969911017455664	0.5087268821798504	0	0	1.8206481481481482	1.5378469787319724	ALOX5
neural crest cell migration (GO:0001755)	1/37	0.42969911017455664	0.5087268821798504	0	0	1.8206481481481482	1.5378469787319724	SEMA3C
positive regulation of myeloid cell differentiation (GO:0045639)	1/37	0.42969911017455664	0.5087268821798504	0	0	1.8206481481481482	1.5378469787319724	NCKAP1L
positive regulation of signaling receptor activity (GO:2000273)	1/37	0.42969911017455664	0.5087268821798504	0	0	1.8206481481481482	1.5378469787319724	EPHB2
calcium ion homeostasis (GO:0055074)	2/97	0.43019801694918886	0.5090445988337668	0	0	1.380320366132723	1.1643135789619168	ATP1B1;SLC8A1
cellular response to DNA damage stimulus (GO:0006974)	6/350	0.43160715135374933	0.5104384521634057	0	0	1.1443634213638156	0.9615393219022711	LYN;GADD45A;MNDA;TNFRSF1B;SAMHD1;BOK
supramolecular fiber organization (GO:0097435)	6/351	0.43427269963609016	0.5133159104906247	0	0	1.1409874723655122	0.951677799833625	RAC2;ELMO1;CYP1B1;LYZ;MYO1F;MYO1G
regulation of neuron apoptotic process (GO:0043523)	2/98	0.4353366058376033	0.5140231153419401	0	0	1.3658723522853957	1.135908265263582	FOXQ1;PPARGC1A
regulation of peptidyl-serine phosphorylation (GO:0033135)	2/98	0.4353366058376033	0.5140231153419401	0	0	1.3658723522853957	1.135908265263582	RASSF2;HCLS1
regulation of cell communication (GO:0010646)	1/38	0.4382980294840935	0.5164151809503087	0	0	1.7713513513513512	1.4611100867642277	SLC8A1
negative regulation of endothelial cell migration (GO:0010596)	1/38	0.4382980294840935	0.5164151809503087	0	0	1.7713513513513512	1.4611100867642277	GADD45A
negative regulation of proteasomal protein catabolic process (GO:1901799)	1/38	0.4382980294840935	0.5164151809503087	0	0	1.7713513513513512	1.4611100867642277	LAMP3
positive regulation of signaling (GO:0023056)	1/38	0.4382980294840935	0.5164151809503087	0	0	1.7713513513513512	1.4611100867642277	CLSTN2
cellular protein metabolic process (GO:0044267)	7/417	0.4386833126504618	0.5165934689771838	0	0	1.120150987224158	0.9229792209559406	C3;CSF1;CSF2RB;ADA2;DENND3;APOL1;CP
regulation of protein targeting to mitochondrion (GO:1903214)	1/39	0.44676771941627	0.5241568142779619	0	0	1.7246491228070175	1.389578190788882	RAC2
regulation of T cell differentiation (GO:0045580)	1/39	0.44676771941627	0.5241568142779619	0	0	1.7246491228070175	1.389578190788882	CAMK4
replication fork processing (GO:0031297)	1/39	0.44676771941627	0.5241568142779619	0	0	1.7246491228070175	1.389578190788882	SAMHD1
negative regulation of protein secretion (GO:0050709)	1/39	0.44676771941627	0.5241568142779619	0	0	1.7246491228070175	1.389578190788882	SFRP1
negative regulation of secretion by cell (GO:1903531)	1/39	0.44676771941627	0.5241568142779619	0	0	1.7246491228070175	1.389578190788882	TNFRSF1B
organophosphate biosynthetic process (GO:0090407)	1/39	0.44676771941627	0.5241568142779619	0	0	1.7246491228070175	1.389578190788882	CPS1
positive regulation of intracellular transport (GO:0032388)	1/39	0.44676771941627	0.5241568142779619	0	0	1.7246491228070175	1.389578190788882	PCNT
positive regulation of protein localization to membrane (GO:1905477)	2/101	0.4506006172450148	0.5283728958454555	0	0	1.3242795851491505	1.0556810966287167	ITGB2;EPHB2
negative regulation of canonical Wnt signaling pathway (GO:0090090)	3/165	0.453327113791375	0.5312878276281083	0	0	1.2140815311956252	0.9605100513276226	SFRP1;PRICKLE1;PSMB9
bone development (GO:0060348)	1/40	0.45511011567654686	0.5316841986316484	0	0	1.6803418803418804	1.322791806716838	PTPRC
regulation of nitric oxide biosynthetic process (GO:0045428)	1/40	0.45511011567654686	0.5316841986316484	0	0	1.6803418803418804	1.322791806716838	CLEC7A
fatty acid derivative biosynthetic process (GO:1901570)	1/40	0.45511011567654686	0.5316841986316484	0	0	1.6803418803418804	1.322791806716838	ALOX5
sulfur compound catabolic process (GO:0044273)	1/40	0.45511011567654686	0.5316841986316484	0	0	1.6803418803418804	1.322791806716838	PRELP
synaptic vesicle exocytosis (GO:0016079)	1/40	0.45511011567654686	0.5316841986316484	0	0	1.6803418803418804	1.322791806716838	STX11
positive regulation of intrinsic apoptotic signaling pathway (GO:2001244)	1/40	0.45511011567654686	0.5316841986316484	0	0	1.6803418803418804	1.322791806716838	BOK
cell junction assembly (GO:0034329)	2/102	0.45563672232170854	0.5317367245699431	0	0	1.3109698996655519	1.0305002763920645	SPOCK2;SLITRK6
positive regulation of cell growth (GO:0030307)	2/102	0.45563672232170854	0.5317367245699431	0	0	1.3109698996655519	1.0305002763920645	SFRP1;SYT17
regulation of protein dephosphorylation (GO:0035304)	1/41	0.46332712513348717	0.5384348906814419	0	0	1.63825	1.260341669200647	PPP1R16B
epithelial cell migration (GO:0010631)	1/41	0.46332712513348717	0.5384348906814419	0	0	1.63825	1.260341669200647	CYP1B1
gluconeogenesis (GO:0006094)	1/41	0.46332712513348717	0.5384348906814419	0	0	1.63825	1.260341669200647	PPARGC1A
response to growth factor (GO:0070848)	1/41	0.46332712513348717	0.5384348906814419	0	0	1.63825	1.260341669200647	SFRP1
visual system development (GO:0150063)	1/41	0.46332712513348717	0.5384348906814419	0	0	1.63825	1.260341669200647	C3
negative regulation of cell-cell adhesion (GO:0022408)	1/41	0.46332712513348717	0.5384348906814419	0	0	1.63825	1.260341669200647	AKNA
positive regulation of cation transmembrane transport (GO:1904064)	1/41	0.46332712513348717	0.5384348906814419	0	0	1.63825	1.260341669200647	CTSS
positive regulation of TOR signaling (GO:0032008)	1/41	0.46332712513348717	0.5384348906814419	0	0	1.63825	1.260341669200647	NCKAP1L
cellular metal ion homeostasis (GO:0006875)	2/104	0.46562890211271246	0.5405408074999313	0	0	1.2851334513738606	0.9823127134508024	ATP1B1;SLC8A1
regulation of insulin secretion (GO:0050796)	2/104	0.46562890211271246	0.5405408074999313	0	0	1.2851334513738606	0.9823127134508024	SFRP1;ALOX5
activation of GTPase activity (GO:0090630)	2/105	0.4705843076589102	0.5455433661961565	0	0	1.272591486183719	0.9592541996085049	TBC1D9;RASGRP1
regulation of DNA recombination (GO:0000018)	1/42	0.47142062622385267	0.5455433661961565	0	0	1.598211382113821	1.201862205942789	IL7R
regulation of ubiquitin-dependent protein catabolic process (GO:2000058)	1/42	0.47142062622385267	0.5455433661961565	0	0	1.598211382113821	1.201862205942789	LAPTM5
positive regulation of ATPase activity (GO:0032781)	1/42	0.47142062622385267	0.5455433661961565	0	0	1.598211382113821	1.201862205942789	ATP1B1
positive regulation of protein tyrosine kinase activity (GO:0061098)	1/42	0.47142062622385267	0.5455433661961565	0	0	1.598211382113821	1.201862205942789	CSF1R
potassium ion import across plasma membrane (GO:1990573)	1/42	0.47142062622385267	0.5455433661961565	0	0	1.598211382113821	1.201862205942789	ATP1B1
small GTPase mediated signal transduction (GO:0007264)	2/106	0.47551217092430825	0.5499899808281156	0	0	1.2602907126318497	0.9368532345552378	ARHGAP30;RASGRP1
regulation of cell-cell adhesion (GO:0022407)	1/43	0.4793924691825889	0.5518762106126988	0	0	1.5600793650793652	1.1470259909099734	MDGA1
cellular glucose homeostasis (GO:0001678)	1/43	0.4793924691825889	0.5518762106126988	0	0	1.5600793650793652	1.1470259909099734	PPARGC1A
development of primary male sexual characteristics (GO:0046546)	1/43	0.4793924691825889	0.5518762106126988	0	0	1.5600793650793652	1.1470259909099734	ADAM20
heart looping (GO:0001947)	1/43	0.4793924691825889	0.5518762106126988	0	0	1.5600793650793652	1.1470259909099734	ENG
lipid modification (GO:0030258)	1/43	0.4793924691825889	0.5518762106126988	0	0	1.5600793650793652	1.1470259909099734	ALOX5
male gonad development (GO:0008584)	1/43	0.4793924691825889	0.5518762106126988	0	0	1.5600793650793652	1.1470259909099734	ADAM20
myofibril assembly (GO:0030239)	1/43	0.4793924691825889	0.5518762106126988	0	0	1.5600793650793652	1.1470259909099734	FHOD3
negative regulation of type I interferon production (GO:0032480)	1/43	0.4793924691825889	0.5518762106126988	0	0	1.5600793650793652	1.1470259909099734	NLRC5
positive regulation of axonogenesis (GO:0050772)	1/43	0.4793924691825889	0.5518762106126988	0	0	1.5600793650793652	1.1470259909099734	PLXNA4
response to calcium ion (GO:0051592)	2/107	0.48041219670112334	0.5527619230412092	0	0	1.2482242395285874	0.9150866713966055	RYR3;SYT17
protein transport (GO:0015031)	6/369	0.4817944651099813	0.5540636348764785	0	0	1.0834010365597422	0.7911402559892485	CD74;PRKCB;IL10RA;LAPTM5;TBC1D9;STX11
antibacterial humoral response (GO:0019731)	1/44	0.4872444768447576	0.5574278781726553	0	0	1.523720930232558	1.0955390084858512	JCHAIN
branching morphogenesis of an epithelial tube (GO:0048754)	1/44	0.4872444768447576	0.5574278781726553	0	0	1.523720930232558	1.0955390084858512	ENG
cardiac ventricle morphogenesis (GO:0003208)	1/44	0.4872444768447576	0.5574278781726553	0	0	1.523720930232558	1.0955390084858512	ENG
cation transmembrane transport (GO:0098655)	1/44	0.4872444768447576	0.5574278781726553	0	0	1.523720930232558	1.0955390084858512	ATP1B1
hexose biosynthetic process (GO:0019319)	1/44	0.4872444768447576	0.5574278781726553	0	0	1.523720930232558	1.0955390084858512	PPARGC1A
metal ion homeostasis (GO:0055065)	1/44	0.4872444768447576	0.5574278781726553	0	0	1.523720930232558	1.0955390084858512	SLC8A1
mRNA stabilization (GO:0048255)	1/44	0.4872444768447576	0.5574278781726553	0	0	1.523720930232558	1.0955390084858512	TENT5C
neurogenesis (GO:0022008)	1/44	0.4872444768447576	0.5574278781726553	0	0	1.523720930232558	1.0955390084858512	CXCR4
positive regulation of potassium ion transmembrane transport (GO:1901381)	1/44	0.4872444768447576	0.5574278781726553	0	0	1.523720930232558	1.0955390084858512	ATP1B1
positive regulation of stress fiber assembly (GO:0051496)	1/44	0.4872444768447576	0.5574278781726553	0	0	1.523720930232558	1.0955390084858512	SFRP1
cation transport (GO:0006812)	3/174	0.4880906121217517	0.5578178424248591	0	0	1.1496526551277522	0.8245932066844867	SLC22A3;ATP1B1;SLC8A1
neuron differentiation (GO:0030182)	3/174	0.4880906121217517	0.5578178424248591	0	0	1.1496526551277522	0.8245932066844867	WNT7B;RUNX3;WNT3
mitochondrion organization (GO:0007005)	3/175	0.4918879969008762	0.5618668893725477	0	0	1.1429100983299516	0.8108995572536479	MX2;MX1;PPARGC1A
cellular response to radiation (GO:0071478)	1/45	0.49497844452662176	0.563938289739309	0	0	1.4890151515151515	1.047136599124862	GADD45A
regulation of insulin receptor signaling pathway (GO:0046626)	1/45	0.49497844452662176	0.563938289739309	0	0	1.4890151515151515	1.047136599124862	PRKCB
zymogen activation (GO:0031638)	1/45	0.49497844452662176	0.563938289739309	0	0	1.4890151515151515	1.047136599124862	VSIR
neural crest cell development (GO:0014032)	1/45	0.49497844452662176	0.563938289739309	0	0	1.4890151515151515	1.047136599124862	SEMA3C
positive regulation of response to biotic stimulus (GO:0002833)	1/45	0.49497844452662176	0.563938289739309	0	0	1.4890151515151515	1.047136599124862	GBP5
cellular divalent inorganic cation homeostasis (GO:0072503)	2/111	0.4997285405054322	0.5687632048639145	0	0	1.2021723788776042	0.8339352544196987	ATP1B1;SLC8A1
regulation of Wnt signaling pathway (GO:0030111)	2/111	0.4997285405054322	0.5687632048639145	0	0	1.2021723788776042	0.8339352544196987	SFRP1;SHISA2
alpha-amino acid metabolic process (GO:1901605)	1/46	0.5025961410486631	0.5702632473974554	0	0	1.455851851851852	1.0015799699819279	CPS1
regulation of DNA metabolic process (GO:0051052)	1/46	0.5025961410486631	0.5702632473974554	0	0	1.455851851851852	1.0015799699819279	IL7R
interleukin-12-mediated signaling pathway (GO:0035722)	1/46	0.5025961410486631	0.5702632473974554	0	0	1.455851851851852	1.0015799699819279	LCP1
vesicle organization (GO:0016050)	1/46	0.5025961410486631	0.5702632473974554	0	0	1.455851851851852	1.0015799699819279	SRGN
positive regulation of nucleocytoplasmic transport (GO:0046824)	1/46	0.5025961410486631	0.5702632473974554	0	0	1.455851851851852	1.0015799699819279	HCLS1
positive regulation of organelle assembly (GO:1902117)	1/46	0.5025961410486631	0.5702632473974554	0	0	1.455851851851852	1.0015799699819279	LCP1
regulation of mitotic cell cycle (GO:0007346)	3/178	0.5031963165981209	0.5706509846166672	0	0	1.123144774688399	0.7713476331101394	SIK1;PIM2;PSMB9
determination of heart left/right asymmetry (GO:0061371)	1/47	0.5100993085854532	0.5772933230941468	0	0	1.4241304347826087	0.9586531878468373	ENG
embryonic heart tube morphogenesis (GO:0003143)	1/47	0.5100993085854532	0.5772933230941468	0	0	1.4241304347826087	0.9586531878468373	ENG
glycosphingolipid metabolic process (GO:0006687)	1/47	0.5100993085854532	0.5772933230941468	0	0	1.4241304347826087	0.9586531878468373	ABCA2
positive regulation of pathway-restricted SMAD protein phosphorylation (GO:0010862)	1/47	0.5100993085854532	0.5772933230941468	0	0	1.4241304347826087	0.9586531878468373	ENG
positive regulation of cellular biosynthetic process (GO:0031328)	3/180	0.5106634006311116	0.5776356498942081	0	0	1.1103401205778638	0.746198096633395	EGR1;CLEC7A;PPARGC1A
cellular response to interleukin-12 (GO:0071349)	1/48	0.5174896634481674	0.5844589140120479	0	0	1.393758865248227	0.918160573598776	LCP1
cellular response to ionizing radiation (GO:0071479)	1/48	0.5174896634481674	0.5844589140120479	0	0	1.393758865248227	0.918160573598776	GADD45A
regulation of mitochondrion organization (GO:0010821)	1/48	0.5174896634481674	0.5844589140120479	0	0	1.393758865248227	0.918160573598776	PPARGC1A
calcium ion transport (GO:0006816)	2/115	0.518579625729751	0.5853904977562834	0	0	1.1593808269452748	0.7613209774780934	SLC8A1;RYR3
ion transport (GO:0006811)	2/116	0.5232181913557307	0.5903248679169409	0	0	1.1491521445754855	0.7443710124973414	SLC1A3;SLC8A1
aminoglycan biosynthetic process (GO:0006023)	1/49	0.5247688961664531	0.5905656079182101	0	0	1.3646527777777777	0.8799244416746712	HS3ST3B1
regulation of cellular localization (GO:0060341)	1/49	0.5247688961664531	0.5905656079182101	0	0	1.3646527777777777	0.8799244416746712	LYN
regulation of cellular protein metabolic process (GO:0032268)	1/49	0.5247688961664531	0.5905656079182101	0	0	1.3646527777777777	0.8799244416746712	CSF1
response to hydrogen peroxide (GO:0042542)	1/49	0.5247688961664531	0.5905656079182101	0	0	1.3646527777777777	0.8799244416746712	CYP1B1
positive regulation of actin filament polymerization (GO:0030838)	1/49	0.5247688961664531	0.5905656079182101	0	0	1.3646527777777777	0.8799244416746712	NCKAP1L
regulation of cellular component movement (GO:0051270)	1/50	0.5319386721651181	0.5971126528421865	0	0	1.336734693877551	0.8437831297586794	LYN
regulation of generation of precursor metabolites and energy (GO:0043467)	1/50	0.5319386721651181	0.5971126528421865	0	0	1.336734693877551	0.8437831297586794	RUBCNL
iron ion transport (GO:0006826)	1/50	0.5319386721651181	0.5971126528421865	0	0	1.336734693877551	0.8437831297586794	CP
neuron migration (GO:0001764)	1/50	0.5319386721651181	0.5971126528421865	0	0	1.336734693877551	0.8437831297586794	MDGA1
organic hydroxy compound biosynthetic process (GO:1901617)	1/50	0.5319386721651181	0.5971126528421865	0	0	1.336734693877551	0.8437831297586794	ABCB11
regulation of cellular response to stress (GO:0080135)	2/118	0.5324051062164387	0.5973325581940532	0	0	1.1292238496136546	0.7118069329080031	ALOX5;ATF3
regulation of axonogenesis (GO:0050770)	1/51	0.5390006318861585	0.6025890608631079	0	0	1.3099333333333334	0.8095892792546626	PLXNA4
regulation of cellular amine metabolic process (GO:0033238)	1/51	0.5390006318861585	0.6025890608631079	0	0	1.3099333333333334	0.8095892792546626	PSMB9
cholesterol transport (GO:0030301)	1/51	0.5390006318861585	0.6025890608631079	0	0	1.3099333333333334	0.8095892792546626	AKR1C1
regulation of smoothened signaling pathway (GO:0008589)	1/51	0.5390006318861585	0.6025890608631079	0	0	1.3099333333333334	0.8095892792546626	SFRP1
gonad development (GO:0008406)	1/51	0.5390006318861585	0.6025890608631079	0	0	1.3099333333333334	0.8095892792546626	ADAM20
negative regulation of transport (GO:0051051)	1/51	0.5390006318861585	0.6025890608631079	0	0	1.3099333333333334	0.8095892792546626	FCGR2B
positive regulation of fat cell differentiation (GO:0045600)	1/51	0.5390006318861585	0.6025890608631079	0	0	1.3099333333333334	0.8095892792546626	SFRP1
regulation of mitotic cell cycle phase transition (GO:1901990)	3/188	0.5399270276420914	0.603319269753916	0	0	1.0618900779974605	0.654465454799964	HAUS7;PCNT;PSMB9
ameboidal-type cell migration (GO:0001667)	1/52	0.5459563912954577	0.6057646793871209	0	0	1.2841830065359476	0.7772083283062181	SEMA3C
amide biosynthetic process (GO:0043604)	1/52	0.5459563912954577	0.6057646793871209	0	0	1.2841830065359476	0.7772083283062181	CPS1
cartilage development (GO:0051216)	1/52	0.5459563912954577	0.6057646793871209	0	0	1.2841830065359476	0.7772083283062181	RUNX3
regulation of intrinsic apoptotic signaling pathway (GO:2001242)	1/52	0.5459563912954577	0.6057646793871209	0	0	1.2841830065359476	0.7772083283062181	BOK
regulation of release of sequestered calcium ion into cytosol (GO:0051279)	1/52	0.5459563912954577	0.6057646793871209	0	0	1.2841830065359476	0.7772083283062181	CXCL9
glycolipid metabolic process (GO:0006664)	1/52	0.5459563912954577	0.6057646793871209	0	0	1.2841830065359476	0.7772083283062181	ABCA2
signal transduction in response to DNA damage (GO:0042770)	1/52	0.5459563912954577	0.6057646793871209	0	0	1.2841830065359476	0.7772083283062181	GADD45A
sprouting angiogenesis (GO:0002040)	1/52	0.5459563912954577	0.6057646793871209	0	0	1.2841830065359476	0.7772083283062181	ENG
negative regulation of BMP signaling pathway (GO:0030514)	1/52	0.5459563912954577	0.6057646793871209	0	0	1.2841830065359476	0.7772083283062181	CHRD
negative regulation of protein metabolic process (GO:0051248)	1/52	0.5459563912954577	0.6057646793871209	0	0	1.2841830065359476	0.7772083283062181	CD84
plasma membrane bounded cell projection morphogenesis (GO:0120039)	1/52	0.5459563912954577	0.6057646793871209	0	0	1.2841830065359476	0.7772083283062181	NCKAP1L
positive regulation of developmental growth (GO:0048639)	1/52	0.5459563912954577	0.6057646793871209	0	0	1.2841830065359476	0.7772083283062181	SYT17
positive regulation of protein localization to cell periphery (GO:1904377)	1/52	0.5459563912954577	0.6057646793871209	0	0	1.2841830065359476	0.7772083283062181	EPHB2
positive regulation of protein localization to plasma membrane (GO:1903078)	1/52	0.5459563912954577	0.6057646793871209	0	0	1.2841830065359476	0.7772083283062181	EPHB2
cardiac muscle tissue development (GO:0048738)	1/53	0.5528075422749985	0.6124430774426476	0	0	1.259423076923077	0.7465171887170488	SIK1
cellular macromolecule catabolic process (GO:0044265)	1/53	0.5528075422749985	0.6124430774426476	0	0	1.259423076923077	0.7465171887170488	DENND3
heart morphogenesis (GO:0003007)	1/53	0.5528075422749985	0.6124430774426476	0	0	1.259423076923077	0.7465171887170488	ENG
regulation of cellular amino acid metabolic process (GO:0006521)	1/54	0.5595556528181779	0.6177494407112685	0	0	1.2355974842767297	0.7174030815687213	PSMB9
regulation of cyclin-dependent protein kinase activity (GO:1904029)	1/54	0.5595556528181779	0.6177494407112685	0	0	1.2355974842767297	0.7174030815687213	GADD45A
regulation of focal adhesion assembly (GO:0051893)	1/54	0.5595556528181779	0.6177494407112685	0	0	1.2355974842767297	0.7174030815687213	SFRP1
regulation of megakaryocyte differentiation (GO:0045652)	1/54	0.5595556528181779	0.6177494407112685	0	0	1.2355974842767297	0.7174030815687213	NR4A3
regulation of proteasomal protein catabolic process (GO:0061136)	1/54	0.5595556528181779	0.6177494407112685	0	0	1.2355974842767297	0.7174030815687213	LAMP3
glycosaminoglycan metabolic process (GO:0030203)	1/54	0.5595556528181779	0.6177494407112685	0	0	1.2355974842767297	0.7174030815687213	HS3ST3B1
[truncated: 209 more rows]
