# Supplementary material for: In vivo tumor immune microenvironment phenotypes correlate with inflammation and vasculature to predict immunotherapy response
Source: Nat Commun. 2022 Sep 9;13:5312. doi: 10.1038/s41467-022-32738-7 (PMC9463451; doi:10.1038/s41467-022-32738-7)
Supplement: Supplementary file 8 — Source Data [file 41467_2022_32738_MOESM8_ESM.zip › source data/Figure 3_S3/enrichr_module2_module5/module2_enrichr/Human_Gene_Atlas_table.txt]

Term	Overlap	P-value	Adjusted P-value	Old P-value	Old Adjusted P-value	Odds Ratio	Combined Score	Genes
CD14+ Monocytes	37/383	1.901536313260551E-19	1.1979678773541471E-17	0	0	7.839168418286915	337.9187576933169	CSF1R;IGSF6;NCF2;TNFAIP2;IKZF1;AOAH;LSP1;IFI30;CTSS;STX11;GLIPR1;RASSF4;CLEC7A;ALOX5;STAB1;EPSTI1;COTL1;ITGAX;CYP1B1;LGALS9;CD163;FCER1G;CD93;IL10RA;MX2;CYBB;TNFRSF1B;MS4A6A;CD4;FMNL1;TYROBP;FCGR2A;RIN3;S100A4;CD68;CPVL;PLCB2
CD33+ Myeloid	47/679	1.6126525642305712E-18	5.079855577326299E-17	0	0	5.582508970397687	228.70786336057273	CSF1R;CD84;NCF2;ITGB2;TNFAIP2;SLA;DENND3;AOAH;SAMHD1;CTSS;STX11;FGD2;DOCK11;GLIPR1;RASSF2;RASSF4;CLEC7A;ALOX5;STAB1;COTL1;CYP1B1;LGALS9;EPHB2;IL6R;SRGN;EGR1;CD163;CD93;DUSP1;IFI44;CYBB;FOS;LYZ;TNFRSF1B;MPEG1;MS4A6A;TYROBP;PTPRC;ARHGAP30;TFEC;HCLS1;FOSB;DOCK2;EVI2B;CPVL;PLCB2;MYO1G
WholeBlood	36/514	1.6351247709735554E-14	3.433762019044466E-13	0	0	5.462666771927054	173.40947341351534	HCP5;IGSF6;STEAP4;NCF2;LY75;SLA;GIMAP4;CSF2RB;LSP1;CTSS;CYTH4;CLEC7A;ALOX5;ARHGDIB;TAGAP;COTL1;ITGAX;CYTIP;IL6R;LYN;CD53;SRGN;MX2;CYBB;FLI1;PSMB9;APBB1IP;TYROBP;FCGR2A;EVI2A;IRF1;S100A4;MNDA;LCP1;EVI2B;MYO1F
CD56+ NKCells	32/752	1.3065898999973207E-7	2.05787909249578E-6	0	0	3.1357290375877738	49.703421980619346	TRAF3IP3;AKNA;CCDC69;PLEK;ITGB2;SLA;PTPN22;IKZF1;AOAH;GIMAP6;ITGAL;IL2RG;PIK3CG;SPN;DOCK11;INPP5D;RAC2;ITGAX;NCKAP1L;ENPP4;CYTIP;GBP4;GBP5;CD96;IL10RA;RUNX3;FLI1;PTPRC;ARHGAP30;RIN3;LCP2;MYO1G
Lung	15/299	5.159259304938109E-5	6.500666724222017E-4	0	0	3.5854550379198264	35.39608699679646	C1QB;MEGF6;TPSB2;GADD45B;VWF;DUSP1;TSC22D3;IFI6;PRELP;IFI27;ALOX5;LAMP3;BHLHE40;TPSAB1;ENG
BDCA4+ DendriticCells	19/495	1.95855817248414E-4	0.002056486081108347	0	0	2.72093837535014	23.231730456780298	LYN;MX1;TBC1D9;SAMHD1;MPEG1;PIK3CG;SEL1L3;CD4;NR4A3;CYTH4;KLHL6;RGS1;IRF4;GPR183;FCER1A;IRF8;SIK1;NCKAP1L;LAIR1
Adipocyte	9/181	0.001731472734558098	0.015583254611022881	0	0	3.499183657215674	22.250549346801638	ADAMTS5;CSF1;AKR1C1;AOX1;ROR1;CD248;PODN;FBLN2;FKBP5
CD8+ Tcells	19/602	0.0020325116356290926	0.016006029130579105	0	0	2.20918944564067	13.693623204405759	GBP5;ITK;CD96;TRAF3IP3;ERAP2;CXCR4;IKZF1;GIMAP5;GIMAP6;ITGAL;IL2RG;RASGRP1;FLI1;CAMK4;SPOCK2;LCP2;IL7R;APOL3;GBP4
CD4+ Tcells	17/533	0.0030967658795302134	0.021677361156711494	0	0	2.2253452887869853	12.856703143636272	ITK;MEGF6;CD84;TRAF3IP3;TSC22D3;CXCR4;IKZF1;GIMAP5;GIMAP6;ARHGAP15;RASGRP1;FLI1;PTPRC;SPOCK2;LCP2;IL7R;APOL3
OlfactoryBulb	4/83	0.03661887686550205	0.2306989242526629	0	0	3.3448408131952436	11.062028805823724	RGS1;CYP1B1;PRICKLE1;CLCN2
Salivarygland	3/57	0.05448486582034543	0.3120496860619784	0	0	3.662378821774795	10.656908216974333	CXCL9;SFRP1;PPARGC1A
CD19+ BCells(neg. sel.)	10/412	0.0946075666478214	0.49668972490106233	0	0	1.6495700193192115	3.8897155015797105	ADAM28;CIITA;PRKCB;INPP5D;CXCR4;RCSD1;ARHGAP15;FLI1;SEL1L3;BIRC3
Lymphnode	2/37	0.10668480696850643	0.5046681678428449	0	0	3.7580506450071667	8.410053303138566	CXCL9;CD209
retina	6/218	0.11214848174285441	0.5046681678428449	0	0	1.8695554844899265	4.090459439916784	SOCS3;SFRP1;BHLHE40;CYP1B1;PTGDS;SELE
Fetallung	2/41	0.1264296132947029	0.5310043758377522	0	0	3.37192350570277	6.97337230115794	LAMP3;ICAM1
pineal night	14/674	0.14082986149083138	0.5545175796201486	0	0	1.407169253510717	2.7583370732243417	FHOD3;CDRT4;FAAH;CLSTN2;IL15;SERPINF1;IFI44;SSTR2;RYR3;SLC8A1;CDHR1;ITGA8;SLITRK6;SIK1
Placenta	9/405	0.1591056774286413	0.589626922235553	0	0	1.5024128268991284	2.7617152156477767	PROCR;CSF1R;CD93;IFI6;F13A1;EPHB2;FCGR2B;ATF3;ENG
AdrenalCortex	3/106	0.21433531027081182	0.7501735859478413	0	0	1.9152928911187854	2.949960196800825	EGR1;NR4A3;AOX1
small intestine	5/220	0.23773517013558434	0.7787655888123804	0	0	1.5307982401005658	2.199141621824191	SCUBE2;CPS1;ANPEP;ALDH1A1;ACSL5
BronchialEpithelialCells	6/280	0.24722717105154934	0.7787655888123804	0	0	1.4419151305208462	2.0150009022563973	SEMA3C;GADD45A;AKR1C1;CORO2A;F3;MDGA1
Leukemia chronicMyelogenousK-562	3/124	0.2867563039026053	0.8602689117078159	0	0	1.628875700260691	2.0346653508274732	GADD45A;PIM2;SAMSN1
Prostate	5/249	0.32125013076607734	0.9199435562846761	0	0	1.3468514621178556	1.529397292514281	SCUBE2;SLC22A3;ID1;ROR1;SYT17
pineal day	12/694	0.3530416424438196	0.9670271075635058	0	0	1.1578199677317882	1.2054865610351724	FHOD3;FAAH;SLITRK2;IL15;CDHR1;SLITRK6;IFI44;TBC1D9;SSTR2;MDGA1;RYR3;SLC8A1
Hypothalamus	2/97	0.43019801694918886	0.9969773300875541	0	0	1.380320366132723	1.1643135789619168	NFASC;HDC
UterusCorpus	2/98	0.4353366058376033	0.9969773300875541	0	0	1.3658723522853957	1.135908265263582	ADAMTS5;GAB3
Bonemarrow	1/52	0.5459563912954577	0.9969773300875541	0	0	1.2841830065359476	0.7772083283062181	SRGN
Fetalliver	2/126	0.567931531515554	0.9969773300875541	0	0	1.0559391520120833	0.5974022326112322	CPS1;CP
Uterus	3/201	0.5852669270810185	0.9969773300875541	0	0	0.9915090502338825	0.5311387566764569	PTGFR;ADAMTS5;SFRP1
GlobusPallidus	1/59	0.5918038604931644	0.9969773300875541	0	0	1.1287931034482759	0.5921423039629998	SLITRK2
CerebellumPeduncles	2/137	0.6135374945696231	0.9969773300875541	0	0	0.9693546389198563	0.4735432159713671	ZNF483;CHRD
Lymphoma burkitts(Daudi)	2/139	0.621423992712754	0.9969773300875541	0	0	0.9551058272099211	0.45438364320273705	OAS2;PTPN22
Adrenalgland	1/65	0.6274098963432709	0.9969773300875541	0	0	1.02265625	0.4767165387426499	AOX1
FetalThyroid	1/66	0.6330356413852646	0.9969773300875541	0	0	1.006871794871795	0.46037053374228315	ZNF483
Thymus	1/68	0.644034404592903	0.9969773300875541	0	0	0.9767164179104477	0.429758282002997	LY75
Caudatenucleus	1/69	0.6494099436811057	0.9969773300875541	0	0	0.9623039215686274	0.415418045485572	PPP1R16B
DorsalRootGanglion	1/69	0.6494099436811057	0.9969773300875541	0	0	0.9623039215686274	0.415418045485572	RIN3
Trachea	1/72	0.6650559243220209	0.9969773300875541	0	0	0.9215023474178404	0.3758661972186063	LYZ
Thalamus	1/79	0.6989095807184046	0.9969773300875541	0	0	0.8385042735042735	0.3003806563247492	ADAM23
Pituitary	1/84	0.7209814413652904	0.9969773300875541	0	0	0.7877911646586345	0.25771948435530984	CDRT4
AtrioventricularNode	3/269	0.7730996507474797	0.9969773300875541	0	0	0.7354670232628552	0.18927047062977306	ADAM28;ATP8B4;PCDHGB6
CardiacMyocytes	3/273	0.7815991448936473	0.9969773300875541	0	0	0.7244220730797912	0.17850721355405796	SEMA3C;SERPINE1;ENG
Lymphoma burkitts(Raji)	4/355	0.7845290146995528	0.9969773300875541	0	0	0.7423906683165943	0.18015722227427858	CD74;PLEK;IFI30;EPHB2
SkeletalMuscle	5/441	0.79646700452875	0.9969773300875541	0	0	0.7463039300768659	0.16983606898402243	SOCS3;CSF1;ABCB11;PCNT;PRLR
TrigeminalGanglion	2/196	0.7969763386410296	0.9969773300875541	0	0	0.6725166362100472	0.15261439438476757	NR4A3;AKR1C1
PrefrontalCortex	6/521	0.7994780519056149	0.9969773300875541	0	0	0.7576369919368109	0.1695562792904576	SPN;ABCA2;NFASC;SLC1A3;MRVI1;ATP1B1
Cerebellum	1/108	0.8064423301514122	0.9969773300875541	0	0	0.6103426791277259	0.1312986812046199	S1PR1
Liver	7/618	0.8255467776143025	0.9969773300875541	0	0	0.7438235523341906	0.14259793079765387	C3;CPS1;ANPEP;SLCO2B1;CYP1B1;CYP4F11;BOK
Tongue	1/115	0.8260394270313433	0.9969773300875541	0	0	0.5726608187134503	0.10944279769235478	KRT15
Appendix	1/127	0.8551431029058468	0.9969773300875541	0	0	0.5178042328042328	0.08102934734161178	CD163
SuperiorCervicalGanglion	6/602	0.8933346245558549	0.9969773300875541	0	0	0.6519053577522466	0.07353104470141793	SPN;ATP8B4;PCDHGB6;CD209;RGS1;CORIN
colon	2/258	0.902669283014956	0.9969773300875541	0	0	0.5080215301003345	0.05202091452109103	CSF2RB;EPHB2
SmoothMuscle	3/363	0.9129449404896588	0.9969773300875541	0	0	0.5407997762863535	0.04925588481863627	GLIPR1;SERPINE1;ICAM1
Heart	3/415	0.9509872728430722	0.9969773300875541	0	0	0.47127288720922655	0.023683630176604326	C1QB;IFI27;CD68
Amygdala	2/345	0.967504568580712	0.9969773300875541	0	0	0.37746813966867204	0.012469709835640984	ABCA2;ENPP4
Wholebrain	1/240	0.9743052268979984	0.9969773300875541	0	0	0.2714086471408647	0.007064943444400743	PPP1R16B
CD105+ Endothelial	2/370	0.9765360246704231	0.9969773300875541	0	0	0.3513705103969754	0.00834281410516735	VCAM1;SLC29A1
721 B lymphoblasts	15/1543	0.976971795089901	0.9969773300875541	0	0	0.62370711748984	0.014530814231282819	FHOD3;CCL22;MX1;IFI44;DENND3;IL2RG;IFIT3;IFI44L;FGD2;PSMB9;KLHL6;OAS2;IRF4;LCP1;APOL1
Thyroid	2/388	0.9814837346118033	0.9969773300875541	0	0	0.3346734364981718	0.006254992101070927	ID1;PPARGC1A
CiliaryGanglion	1/278	0.9856677557519881	0.9969773300875541	0	0	0.23371841155234657	0.003373945638200668	F3
CD71+ EarlyErythroid	3/553	0.9904213197501245	0.9969773300875541	0	0	0.35050030506406343	0.0033735131695996888	GADD45A;CA2;SLC29A1
TestisGermCell	1/314	0.9917643159116438	0.9969773300875541	0	0	0.20645367412140575	0.0017073274337498375	RNASE1
Fetalbrain	1/325	0.9930481838084559	0.9969773300875541	0	0	0.1993312757201646	0.001390553445757255	NPY1R
CD34+	3/645	0.9969773300875541	0.9969773300875541	0	0	0.2988302076146271	9.046329707283188E-4	ATP8B4;ARHGAP15;SLC8A1
