# Supplementary material for: In vivo tumor immune microenvironment phenotypes correlate with inflammation and vasculature to predict immunotherapy response
Source: Nat Commun. 2022 Sep 9;13:5312. doi: 10.1038/s41467-022-32738-7 (PMC9463451; doi:10.1038/s41467-022-32738-7)
Supplement: Supplementary file 8 — Source Data [file 41467_2022_32738_MOESM8_ESM.zip › source data/Figure 3_S3/enrichr_module2_module5/module2_enrichr/MSigDB_Hallmark_2020_table(1).txt]

Term	Overlap	P-value	Adjusted P-value	Old P-value	Old Adjusted P-value	Odds Ratio	Combined Score	Genes
Interferon Gamma Response	28/200	3.1942150125690706E-19	1.309628155153319E-17	0	0	11.644007155635062	495.8923615201059	CXCL9;CIITA;TNFAIP2;NLRC5;CSF2RB;IFI30;SAMHD1;IFIT3;IFI44L;ICAM1;SOCS3;EPSTI1;GBP4;CD74;VCAM1;IL15;IL10RA;MX2;MX1;IFI44;TAP1;PSMB9;IFI27;OAS2;IRF4;IRF1;IRF8;LCP2
Allograft Rejection	27/200	3.6998002442888115E-18	7.584590500792063E-17	0	0	11.121935783300282	446.4150705818361	ITK;CXCL9;IGSF6;CSF1;ITGB2;LY75;ITGAL;IL2RG;CTSS;ICAM1;STAB1;LYN;SRGN;CD74;CD96;FYB1;CCL22;PRKCB;IL15;TAP1;CD4;PTPRC;IRF4;HCLS1;IRF8;LCP2;FCGR2B
Interferon Alpha Response	17/97	8.486822811196137E-14	1.1598657841968055E-12	0	0	14.679709507042254	441.82514930756986	CD74;IFITM1;CSF1;IL15;MX1;TAP1;IFI44;IFI30;IFIT3;IFI44L;PSMB9;PROCR;IFI27;LAMP3;IRF1;EPSTI1;GBP4
TNF-alpha Signaling via NF-kB	22/200	3.7922440704286907E-13	3.109640137751526E-12	0	0	8.647698441464298	247.3297814004825	EGR1;GADD45B;CSF1;GADD45A;DUSP1;SERPINE1;PLEK;TNFAIP2;TAP1;FOS;F3;ICAM1;SOCS3;NR4A3;GPR183;IRF1;BHLHE40;FOSB;SIK1;IL7R;ATF3;BIRC3
Inflammatory Response	22/200	3.7922440704286907E-13	3.109640137751526E-12	0	0	8.647698441464298	247.3297814004825	LYN;IFITM1;CXCL9;CCL22;CSF1;IL15;IL10RA;SERPINE1;CYBB;TNFRSF1B;F3;RASGRP1;SELE;ICAM1;RGS1;GPR183;LAMP3;IRF1;STAB1;HAS2;LCP2;IL7R
KRAS Signaling Up	18/200	1.497043137104182E-9	1.022979477021191E-8	0	0	6.820681085698753	138.59469761605865	FCER1G;IL10RA;ITGB2;LAPTM5;CXCR4;F13A1;IKZF1;TNFRSF1B;IL2RG;CTSS;CA2;IRF8;LCP1;EPHB2;IL7R;DOCK2;ENG;BIRC3
Complement	16/200	6.54390906440673E-8	3.832861023438227E-7	0	0	5.954233409610984	98.49579862264262	LYN;FCER1G;ERAP2;SERPINE1;PLEK;CP;F3;RASGRP1;CTSS;PIK3CG;PSMB9;C3;CA2;IRF1;SPOCK2;LCP2
UV Response Up	10/158	1.4452021594978383E-4	7.406661067426421E-4	0	0	4.539565338534411	40.139250538433544	LYN;CA2;IRF1;TAP1;FOSB;FOS;RASGRP1;CLCN2;ATF3;ICAM1
IL-6/JAK/STAT3 Signaling	7/87	3.408374578400007E-4	0.0015527039746044476	0	0	5.838988095238095	46.61909321434719	SOCS3;CXCL9;CSF1;IRF1;CSF2RB;TNFRSF1B;IL2RG
Hypoxia	10/200	9.359483251668758E-4	0.0034885346665310822	0	0	3.5284861638632665	24.60748710984857	DUSP1;SERPINE1;BHLHE40;CXCR4;S100A4;FOS;PPARGC1A;CP;F3;ATF3
Apical Junction	10/200	9.359483251668758E-4	0.0034885346665310822	0	0	3.5284861638632665	24.60748710984857	ADAMTS5;NFASC;FYB1;VCAM1;PTPRC;VWF;CD209;ADAM23;RAC2;ICAM1
IL-2/STAT5 Signaling	9/199	0.0032798258902787896	0.009928649765655108	0	0	3.1647620764239366	18.10232812130515	GADD45B;CSF1;CA2;IRF4;IL10RA;BHLHE40;IRF8;TNFRSF1B;GBP4
Estrogen Response Late	9/200	0.0033902706516871104	0.009928649765655108	0	0	3.1480312701714124	17.90236753353007	SCUBE2;CA2;NPY1R;FOS;TPSAB1;SLC29A1;CYP4F11;PRLR;FKBP5
Epithelial Mesenchymal Transition	9/200	0.0033902706516871104	0.009928649765655108	0	0	3.1480312701714124	17.90236753353007	SFRP1;GLIPR1;VCAM1;GADD45B;GADD45A;IL15;ANPEP;SERPINE1;FBLN2
UV Response Dn	7/144	0.006220566227362287	0.01700288102145692	0	0	3.399721932568648	17.270228213152063	PTGFR;DUSP1;SERPINE1;BHLHE40;ID1;HAS2;F3
Apoptosis	7/161	0.011147798004384417	0.02856623238623507	0	0	3.021799628942486	13.587562188160904	GADD45B;GADD45A;IRF1;TAP1;PLCB2;ATF3;BIRC3
PI3K/AKT/mTOR Signaling	5/105	0.021302224019787146	0.05137595204772194	0	0	3.310641891891892	12.74247457601443	PRKCB;CAMK4;SLA;CXCR4;IL2RG
Apical Surface	3/44	0.028391959556858765	0.06467057454617829	0	0	4.826812899001474	17.191414725493853	LYN;IL2RG;MDGA1
p53 Pathway	7/200	0.032116909486619265	0.06930490994480999	0	0	2.406365655070318	8.273981763475604	PROCR;GADD45A;TAP1;S100A4;FOS;IFI30;ATF3
TGF-beta Signaling	3/54	0.04770686505739316	0.09779907336765598	0	0	3.878405053296486	11.800745370843211	SERPINE1;ID1;ENG
Coagulation	5/138	0.05779639292252683	0.11284057665826666	0	0	2.4850132086974193	7.084347500654471	C3;VWF;SERPINE1;PLEK;F3
Estrogen Response Early	6/200	0.08237916559291257	0.14684981692649632	0	0	2.0449065175607197	5.1049510882271125	KRT15;BHLHE40;NPY1R;FOS;RASGRP1;FKBP5
KRAS Signaling Dn	6/200	0.08237916559291257	0.14684981692649632	0	0	2.0449065175607197	5.1049510882271125	PTGFR;KRT15;MX1;ABCB11;TENT5C;IFI44L
Bile Acid Metabolism	4/112	0.08901658778311698	0.1520700041294915	0	0	2.4430727023319614	5.909628074433589	ABCA2;ALDH1A1;ACSL5;SLC29A1
mTORC1 Signaling	5/200	0.18428842214008342	0.29060866568243926	0	0	1.6895356895356894	2.8574327039648835	BHLHE40;ITGB2;CXCR4;SLA;IFI30
Xenobiotic Metabolism	5/200	0.18428842214008342	0.29060866568243926	0	0	1.6895356895356894	2.8574327039648835	CA2;SERPINE1;AOX1;IRF8;PTGDS
Pperoxisome	3/104	0.20653166321272076	0.3136221552489464	0	0	1.9534188318160675	3.081130542600401	SEMA3C;ALDH1A1;ACSL5
Cholesterol Homeostasis	2/74	0.30636033187361983	0.44859905738637185	0	0	1.8233927907840952	2.1570614814994955	ABCA2;ATF3
Angiogenesis	1/36	0.4209689963739574	0.5817016494429486	0	0	1.8727619047619048	1.6203062790529559	S100A4
Fatty Acid Metabolism	3/158	0.425635353250938	0.5817016494429486	0	0	1.269365663563542	1.0842569598968874	CA2;ALDH1A1;ACSL5
Androgen Response	2/100	0.44553830895832613	0.5892603441061732	0	0	1.337860896867108	1.081623135002297	STEAP4;FKBP5
Reactive Oxygen Species Pathway	1/49	0.5247688961664531	0.672360148213268	0	0	1.3646527777777777	0.8799244416746712	LSP1
Myogenesis	3/200	0.5818812611517757	0.7016803443300825	0	0	0.9965931932000136	0.5396441227380592	GADD45B;BHLHE40;LSP1
heme Metabolism	3/200	0.5818812611517757	0.7016803443300825	0	0	0.9965931932000136	0.5396441227380592	C3;CA2;TENT5C
Mitotic Spindle	2/199	0.8038406775978489	0.9093704255006777	0	0	0.6621734037315586	0.14458833829176426	PCNT;DOCK2
Adipogenesis	2/200	0.8060826881011679	0.9093704255006777	0	0	0.6587953109692241	0.14201581413658654	C3;GADD45A
Unfolded Protein Response	1/113	0.8206513595981726	0.9093704255006777	0	0	0.5829464285714285	0.11522339155793722	ATF3
Spermatogenesis	1/135	0.8717950929731086	0.9406210213657225	0	0	0.4866915422885572	0.06677450195732429	CAMK4
DNA Repair	1/150	0.8980453147184538	0.9440989206014515	0	0	0.4373601789709172	0.04703141756180834	HCLS1
Oxidative Phosphorylation	1/200	0.9525533412026572	0.9525533412026572	0	0	0.32663316582914576	0.015877367832326437	ATP1B1
Glycolysis	1/200	0.9525533412026572	0.9525533412026572	0	0	0.32663316582914576	0.015877367832326437	CXCR4
