# Supplementary material for: In vivo tumor immune microenvironment phenotypes correlate with inflammation and vasculature to predict immunotherapy response
Source: Nat Commun. 2022 Sep 9;13:5312. doi: 10.1038/s41467-022-32738-7 (PMC9463451; doi:10.1038/s41467-022-32738-7)
Supplement: Supplementary file 8 — Source Data [file 41467_2022_32738_MOESM8_ESM.zip › source data/Figure 3_S3/enrichr_module2_module5/module2_enrichr/GO_Cellular_Component_2021_table.txt]

Term	Overlap	P-value	Adjusted P-value	Old P-value	Old Adjusted P-value	Odds Ratio	Combined Score	Genes
secretory granule membrane (GO:0030667)	20/274	6.9954096738638156E-9	9.083042008308627E-7	0	0	5.448762854821084	102.31693244150772	CD53;ATP8B4;FCER1G;CD93;ITGB2;CYBB;ITGAL;TNFRSF1B;GLIPR1;NFASC;TYROBP;PTPRC;FCGR2A;ADGRE5;ANPEP;ITGAX;NCKAP1L;ENPP4;CD68;LAIR1
integral component of plasma membrane (GO:0005887)	51/1454	1.1796158452348866E-8	9.083042008308627E-7	0	0	2.660287954383464	48.56486523846959	CD84;PCDHGB6;NCF2;LY75;TSPAN11;SLC8A1;ICAM1;GPR174;SPN;ADGRE5;SLCO2B1;MRC1;STAB1;FCER1A;EPHB2;IL6R;CD53;CD96;FCER1G;NPY1R;CYBB;ATP1B1;SSTR2;PROCR;TYROBP;CDHR1;ROR1;PTGFR;SLC22A3;CSF1R;IGSF6;SEMA3C;SLC1A3;CSF2RB;IL2RG;CLCN2;ADAM23;SLITRK6;HAS2;NCKAP1L;PLXNA4;CD163;VCAM1;LAPTM5;SELE;CD4;PTPRC;FCGR2A;GPR183;EVI2B;FCGR2B
tertiary granule (GO:0070820)	13/164	1.2611638740538185E-6	6.473974553476269E-5	0	0	5.843543046357616	79.37562411772707	CD53;ATP8B4;FCER1G;CD93;ITGB2;CYBB;LYZ;CTSS;NFASC;ITGAX;ENPP4;NCKAP1L;LAIR1
tertiary granule membrane (GO:0070821)	8/73	1.3802642465105912E-5	5.314017349065776E-4	0	0	8.247414019427671	92.29392782972415	CD53;ATP8B4;FCER1G;CD93;ITGB2;ITGAX;CYBB;LAIR1
collagen-containing extracellular matrix (GO:0062023)	18/380	2.0017734391116795E-5	6.165462192463973E-4	0	0	3.3975557854869884	36.757788963639285	C1QB;TPSB2;VWF;SERPINF1;SERPINE1;F13A1;PRELP;PODN;F3;FBLN2;CTSS;ICAM1;SFRP1;S100A4;COL6A6;LGALS9;COL6A5;TPSAB1
ficolin-1-rich granule membrane (GO:0101003)	7/61	3.548954320259703E-5	9.108982755333239E-4	0	0	8.661816578483245	88.75133268374474	NFASC;FCER1G;CD93;ITGB2;ITGAX;ENPP4;NCKAP1L
specific granule membrane (GO:0035579)	8/91	6.908239202760585E-5	0.0015198126246073287	0	0	6.4528969118796	61.82011190158197	CD53;ATP8B4;CD93;ITGB2;CYBB;ITGAL;TNFRSF1B;LAIR1
ficolin-1-rich granule (GO:0101002)	11/184	1.1286971819968955E-4	0.0021727420753440236	0	0	4.281164042256329	38.91268303985126	NFASC;FCER1G;CD93;ALOX5;ITGB2;COTL1;ITGAX;ENPP4;NCKAP1L;MNDA;CTSS
endocytic vesicle membrane (GO:0030666)	10/158	1.4452021594978383E-4	0.0024675457945845694	0	0	4.539565338534411	40.139250538433544	CD74;CD163;CD4;WNT7B;STAB1;RAC2;CYBB;TAP1;IL7R;WNT3
specific granule (GO:0042581)	10/160	1.6023024640159542E-4	0.0024675457945845694	0	0	4.4785796105383735	39.13785370274288	CD53;ATP8B4;CD93;ITGB2;CYBB;LYZ;ITGAL;TNFRSF1B;DOCK2;LAIR1
cytoplasmic vesicle membrane (GO:0030659)	15/380	6.859914822608903E-4	0.009603880751652465	0	0	2.7781396685506277	20.237762209392255	CD74;CD163;CD93;WNT7B;RYR3;TYROBP;PTPRC;FCGR2A;ADGRE5;ANPEP;MRC1;STAB1;ITGAX;NCKAP1L;WNT3
phagocytic vesicle (GO:0045335)	7/100	7.911736659610146E-4	0.01015339537983302	0	0	5.0194572452636965	35.848928820070476	FMNL1;NCF2;RAC2;CYBB;TAP1;MPEG1;CTSS
actin-based cell projection (GO:0098858)	6/83	0.0015809995339794616	0.018728763710218237	0	0	5.1830068236847895	33.42882882513601	SPN;RIPOR2;VCAM1;LCP1;MYO1F;MYO1G
endocytic vesicle (GO:0030139)	9/189	0.002323954542592174	0.02556349996851391	0	0	3.342294520547945	20.26929498601315	CD74;CD163;FMNL1;WNT7B;STAB1;RIN3;MPEG1;WNT3;CTSS
vacuolar lumen (GO:0005775)	8/161	0.0030945709361113603	0.030413493616383267	0	0	3.4880992214860917	20.154607088262722	C3;CD74;ADA2;PRELP;MNDA;IFI30;LYZ;CTSS
actin cytoskeleton (GO:0015629)	12/316	0.0031598434926112485	0.030413493616383267	0	0	2.6491076306683663	15.25152928973279	FYB1;VCAM1;PARVG;RAC2;COTL1;HCLS1;LSP1;LCP1;RCSD1;CORIN;MYO1F;MYO1G
actin filament (GO:0005884)	5/72	0.004592930363194146	0.04160654564305285	0	0	4.949576442113756	26.64474321204379	COTL1;RAC2;HCLS1;LCP1;RCSD1
secretory granule lumen (GO:0034774)	11/316	0.008680289989633433	0.0742647032446416	0	0	2.4119163369135106	11.448644101119445	C3;SRGN;VWF;ALOX5;SERPINE1;COTL1;F13A1;ADA2;MNDA;LYZ;DOCK2
extracellular membrane-bounded organelle (GO:0065010)	4/56	0.009999634534147393	0.08104966938203675	0	0	5.088578088578089	23.433954076143422	ITGB2;PRELP;ATP1B1;FBLN2
microvillus (GO:0005902)	4/57	0.01062983519737844	0.08184973101981399	0	0	4.992313067784766	22.68552283509082	SPN;VCAM1;MYO1F;MYO1G
membrane raft (GO:0045121)	7/163	0.011872674879645521	0.08376128568573704	0	0	2.982753357753358	13.224083983526553	LYN;CD4;PTPRC;ITGB2;LCP2;TNFRSF1B;SELE
extracellular vesicle (GO:1903561)	4/59	0.011965897955105291	0.08376128568573704	0	0	4.810284664830119	21.288850442076487	ITGB2;PRELP;ATP1B1;FBLN2
NADPH oxidase complex (GO:0043020)	2/12	0.013487286716589912	0.09030618062412377	0	0	13.16989966555184	56.70969018378566	NCF2;CYBB
focal adhesion (GO:0005925)	12/387	0.01473091890935708	0.09452339633504127	0	0	2.139681660899654	9.024763574442014	PROCR;NFASC;PTPRC;PARVG;ADGRE5;ITGB2;RAC2;ITGA8;SLA;LCP1;ICAM1;ENG
podosome (GO:0002102)	2/13	0.015782609736796377	0.09722087597866569	0	0	11.972027972027972	49.67010748314548	VCAM1;LCP1
cell-substrate junction (GO:0030055)	12/394	0.016721535101877977	0.09904293868035417	0	0	2.0997119513034654	8.590043088891326	PROCR;NFASC;PTPRC;PARVG;ADGRE5;ITGB2;RAC2;ITGA8;SLA;LCP1;ICAM1;ENG
platelet alpha granule lumen (GO:0031093)	4/67	0.018365726448027656	0.1047526619628244	0	0	4.197744642189087	16.77951471443088	SRGN;VWF;SERPINE1;F13A1
vesicle (GO:0031982)	8/226	0.021486401380894523	0.11817520759491988	0	0	2.4399286094498542	9.370143328769407	LAMP3;ITGB2;RIN3;PRELP;ATP1B1;FBLN2;MYO1F;MYO1G
bounding membrane of organelle (GO:0098588)	19/767	0.023634405194848655	0.12550684137954116	0	0	1.7070059164865172	6.392825548293772	HS3ST3B1;CD74;CD163;CD93;WNT7B;TAP1;RYR3;TYROBP;PTPRC;CYTH4;FCGR2A;ADGRE5;ANPEP;MRC1;STAB1;ITGAX;NCKAP1L;WNT3;BOK
lysosome (GO:0005764)	13/477	0.029253904999234408	0.14042226035985414	0	0	1.8712209650383143	6.608670066402571	SRGN;ABCA2;CD74;IFITM1;LAPTM5;CXCR4;PRELP;IFI30;CP;CTSS;ANPEP;LAMP3;CD68
GABA-ergic synapse (GO:0098982)	2/18	0.029469662195043256	0.14042226035985414	0	0	8.228678929765886	29.001106195174607	SLITRK2;MDGA1
azurophil granule (GO:0042582)	6/155	0.030078682284162668	0.14042226035985414	0	0	2.668638380161529	9.350744997405654	C3;GLIPR1;ADA2;MNDA;LYZ;CD68
phagocytic vesicle membrane (GO:0030670)	3/45	0.030090484362825885	0.14042226035985414	0	0	4.711649089165868	16.507480692412503	RAC2;CYBB;TAP1
cytoskeleton (GO:0005856)	15/600	0.03878199127977438	0.175659607561331	0	0	1.7136453290299445	5.569003360525297	FHOD3;RIPOR2;FYB1;MX2;MX1;KRT77;LSP1;SELE;PARVG;ARHGDIB;RAC2;LCP1;CORIN;MYO1F;MYO1G
lysosomal lumen (GO:0043202)	4/86	0.04088710431524973	0.17990325898709883	0	0	3.2219758561221976	10.300465309266938	CD74;PRELP;IFI30;CTSS
mitochondrial envelope (GO:0005740)	5/127	0.043166979029844135	0.18078490485329612	0	0	2.7105948161276032	8.518530626799604	IFI27;MX2;MX1;IFI6;BOK
sarcolemma (GO:0042383)	3/52	0.04343533428293478	0.18078490485329612	0	0	4.0371182029858925	12.662348636638107	ATP1B1;RYR3;SLC8A1
azurophil granule lumen (GO:0035578)	4/90	0.04699876000206362	0.18558484718763585	0	0	3.0714900947459087	9.391492730352182	C3;ADA2;MNDA;LYZ
platelet alpha granule (GO:0031091)	4/90	0.04699876000206362	0.18558484718763585	0	0	3.0714900947459087	9.391492730352182	SRGN;VWF;SERPINE1;F13A1
lytic vacuole membrane (GO:0098852)	8/267	0.04967710393706036	0.1912568501576824	0	0	2.0493628684754963	6.1526200283084425	ABCA2;CD74;IFITM1;ANPEP;LAMP3;LAPTM5;CD68;CP
cortical cytoskeleton (GO:0030863)	3/58	0.056841217218127134	0.2073314382876381	0	0	3.5956070774862723	10.3103801431776	COTL1;HCLS1;SELE
filopodium (GO:0030175)	3/58	0.056841217218127134	0.2073314382876381	0	0	3.5956070774862723	10.3103801431776	RIPOR2;VCAM1;LCP1
endosome lumen (GO:0031904)	2/26	0.057891245755639205	0.2073314382876381	0	0	5.48355629877369	15.62368884537908	PRLR;CTSS
lysosomal membrane (GO:0005765)	9/330	0.06285723073333849	0.2200003075666847	0	0	1.8606452438868262	5.148199422166416	ABCA2;CD74;IFITM1;GLIPR1;ANPEP;LAMP3;LAPTM5;CD68;CP
endoplasmic reticulum lumen (GO:0005788)	8/285	0.06734776796461259	0.22050871633032537	0	0	1.9144170229543747	5.164877960707358	C3;ADAMTS5;CSF1;ERAP2;WNT7B;APOL1;CP;WNT3
bleb (GO:0032059)	1/5	0.07302561384965321	0.22050871633032537	0	0	16.4125	42.95061021826752	PTPRC
phagolysosome (GO:0032010)	1/5	0.07302561384965321	0.22050871633032537	0	0	16.4125	42.95061021826752	NCF2
phosphatidylinositol 3-kinase complex, class I (GO:0097651)	1/5	0.07302561384965321	0.22050871633032537	0	0	16.4125	42.95061021826752	PIK3CG
endolysosome lumen (GO:0036021)	1/5	0.07302561384965321	0.22050871633032537	0	0	16.4125	42.95061021826752	CTSS
spermatoproteasome complex (GO:1990111)	1/5	0.07302561384965321	0.22050871633032537	0	0	16.4125	42.95061021826752	PSMB9
intrinsic component of presynaptic membrane (GO:0098889)	1/5	0.07302561384965321	0.22050871633032537	0	0	16.4125	42.95061021826752	ADAM23
intercalated disc (GO:0014704)	2/31	0.0789119162838492	0.23370067514832266	0	0	4.536962288086726	11.521266531137726	ATP1B1;SLC8A1
clathrin-coated endocytic vesicle membrane (GO:0030669)	3/69	0.08578630916367698	0.2391951134029146	0	0	2.9946613788895666	7.354576458790907	CD74;CD4;IL7R
alveolar lamellar body (GO:0097208)	1/6	0.08698004123742349	0.2391951134029146	0	0	13.129333333333333	32.06283767687234	LAMP3
ATP-binding cassette (ABC) transporter complex (GO:0043190)	1/6	0.08698004123742349	0.2391951134029146	0	0	13.129333333333333	32.06283767687234	ABCA2
nuclear envelope lumen (GO:0005641)	1/6	0.08698004123742349	0.2391951134029146	0	0	13.129333333333333	32.06283767687234	ALOX5
axon (GO:0030424)	6/204	0.08856648701453476	0.23928489474102374	0	0	2.0031843862352336	4.855722444437857	MX2;ALDH1A1;MX1;RIN3;EPHB2;SLC8A1
cis-Golgi network membrane (GO:0033106)	1/7	0.10072509165215938	0.26290956126156856	0	0	10.940555555555555	25.11251729769443	BOK
integral component of presynaptic membrane (GO:0099056)	1/7	0.10072509165215938	0.26290956126156856	0	0	10.940555555555555	25.11251729769443	ADAM23
early endosome (GO:0005769)	7/266	0.10803041252358217	0.2772780588105276	0	0	1.7870932156646442	3.9768944736621115	CD4;VCAM1;LAMP3;CXCR4;RIN3;SNX20;BOK
lytic vacuole (GO:0000323)	6/219	0.11394482166374939	0.28114653661133593	0	0	1.8606827405108617	4.041479141317926	ABCA2;LAPTM5;CXCR4;IFI30;CD68;CTSS
integral component of synaptic membrane (GO:0099699)	1/8	0.11426389574508626	0.28114653661133593	0	0	9.377142857142857	20.341316795346252	ADAM23
ficolin-1-rich granule lumen (GO:1904813)	4/123	0.11501449225009196	0.28114653661133593	0	0	2.215997510115157	4.792531475140927	ALOX5;COTL1;MNDA;CTSS
plasma membrane raft (GO:0044853)	3/82	0.12633618677745892	0.30399644943326054	0	0	2.50021238637329	5.172461327277837	ITGB2;LCP2;SELE
cortical actin cytoskeleton (GO:0030864)	2/42	0.1314934506795049	0.31153832930221165	0	0	3.287458193979933	6.669589376070392	COTL1;HCLS1
clathrin-coated endocytic vesicle (GO:0045334)	3/85	0.1365231451380089	0.3185540053220208	0	0	2.4083728924537566	4.795699296655359	CD74;CD4;IL7R
sodium:potassium-exchanging ATPase complex (GO:0005890)	1/10	0.14073505597643646	0.32348057642345096	0	0	7.292592592592593	14.299871191560749	ATP1B1
clathrin-coated vesicle membrane (GO:0030665)	3/90	0.15409306206855333	0.3489754640964296	0	0	2.26938208747975	4.2441951119520445	CD74;CD4;IL7R
cell-cell contact zone (GO:0044291)	2/47	0.1574502650852168	0.35141073656700567	0	0	2.9214418431809737	5.400710748759538	ATP1B1;SLC8A1
T cell receptor complex (GO:0042101)	1/12	0.16641764918039087	0.3661188281968599	0	0	5.966060606060606	10.698666171194757	CD4
mitotic spindle microtubule (GO:1990498)	1/13	0.17897057735862631	0.3881897030032177	0	0	5.4686111111111115	9.408930578097754	HAUS7
polymeric cytoskeletal fiber (GO:0099513)	6/256	0.18986074138561448	0.39818383494429277	0	0	1.5822915254237289	2.6289210646432646	AKNA;RAC2;COTL1;HCLS1;LCP1;RCSD1
Golgi lumen (GO:0005796)	3/100	0.19113146296985292	0.39818383494429277	0	0	2.034387324430914	3.3664915310565995	WNT7B;PRELP;WNT3
pericentric heterochromatin (GO:0005721)	1/14	0.19133508951868614	0.39818383494429277	0	0	5.047692307692308	8.347515115478279	IKZF1
cytoplasmic side of plasma membrane (GO:0009898)	2/55	0.2006382307562371	0.40180970085976725	0	0	2.4794598346690226	3.9826369205960646	PTPRC;PTPN22
tertiary granule lumen (GO:1904724)	2/55	0.2006382307562371	0.40180970085976725	0	0	2.4794598346690226	3.9826369205960646	LYZ;CTSS
triglyceride-rich plasma lipoprotein particle (GO:0034385)	1/15	0.2035140043315704	0.40180970085976725	0	0	4.686904761904762	7.461648270867174	APOL1
very-low-density lipoprotein particle (GO:0034361)	1/15	0.2035140043315704	0.40180970085976725	0	0	4.686904761904762	7.461648270867174	APOL1
intracellular organelle lumen (GO:0070013)	16/848	0.21010799592985005	0.40296115321022574	0	0	1.273076923076923	1.9861701010548838	CSF1;ERAP2;WNT7B;PRELP;LYZ;CP;PRLR;CTSS;C3;ADAMTS5;CPS1;ALOX5;COTL1;MNDA;APOL1;WNT3
cation-transporting ATPase complex (GO:0090533)	1/16	0.2155100985643122	0.40296115321022574	0	0	4.3742222222222225	6.713326661331963	ATP1B1
secondary lysosome (GO:0005767)	1/16	0.2155100985643122	0.40296115321022574	0	0	4.3742222222222225	6.713326661331963	NCF2
azurophil granule membrane (GO:0035577)	2/58	0.21718036179512168	0.40296115321022574	0	0	2.3462732919254656	3.582822924985194	GLIPR1;CD68
recycling endosome membrane (GO:0055038)	2/58	0.21718036179512168	0.40296115321022574	0	0	2.3462732919254656	3.582822924985194	ABCB11;BOK
specific granule lumen (GO:0035580)	2/62	0.2394065404925711	0.438911990903047	0	0	2.1894091415830546	3.12996215670924	DOCK2;LYZ
cytoplasmic vesicle lumen (GO:0060205)	3/115	0.2501449400517614	0.443287419840938	0	0	1.7605764621284756	2.4396568053647485	C3;ALOX5;COTL1
smooth endoplasmic reticulum (GO:0005790)	1/19	0.2504286073127377	0.443287419840938	0	0	3.6446296296296294	5.046286394437002	RYR3
high-density lipoprotein particle (GO:0034364)	1/19	0.2504286073127377	0.443287419840938	0	0	3.6446296296296294	5.046286394437002	APOL1
late endosome membrane (GO:0031902)	2/68	0.27291159374522683	0.47759528905414694	0	0	1.9897638593290767	2.5839220096525004	LAMP3;CD68
autophagosome membrane (GO:0000421)	1/22	0.2837977871424206	0.4910658339318289	0	0	3.1234920634920633	3.934017362584198	RUBCNL
intrinsic component of external side of plasma membrane (GO:0031233)	1/24	0.3052171335817449	0.5222604285732079	0	0	2.851594202898551	3.3840776418466993	F3
endolysosome (GO:0036019)	1/25	0.31568616207509936	0.5314886176534084	0	0	2.732638888888889	3.1507509937335394	CTSS
late endosome (GO:0005770)	4/189	0.31751268067606214	0.5314886176534084	0	0	1.4206206206206207	1.6297892809429164	LAMP3;CXCR4;CD68;CTSS
asymmetric synapse (GO:0032279)	3/133	0.32375434049297847	0.536109338020631	0	0	1.5154104284976768	1.7090348116353458	MX2;MX1;SLC8A1
postsynaptic density (GO:0014069)	3/138	0.3443377931423629	0.5439645126459105	0	0	1.4589112602535421	1.5553921935984916	MX2;MX1;SLC8A1
lumenal side of endoplasmic reticulum membrane (GO:0098553)	1/28	0.3461592353201249	0.5439645126459105	0	0	2.428641975308642	2.576440363637944	CD74
nuclear inner membrane (GO:0005637)	1/28	0.3461592353201249	0.5439645126459105	0	0	2.428641975308642	2.576440363637944	IFI27
sarcoplasmic reticulum membrane (GO:0033017)	1/28	0.3461592353201249	0.5439645126459105	0	0	2.428641975308642	2.576440363637944	RYR3
integral component of lumenal side of endoplasmic reticulum membrane (GO:0071556)	1/28	0.3461592353201249	0.5439645126459105	0	0	2.428641975308642	2.576440363637944	CD74
rough endoplasmic reticulum (GO:0005791)	1/29	0.35601331801808295	0.5482605097478478	0	0	2.3417857142857144	2.4185661672276852	PTGDS
secretory vesicle (GO:0099503)	1/29	0.35601331801808295	0.5482605097478478	0	0	2.3417857142857144	2.4185661672276852	SYT17
endosome membrane (GO:0010008)	6/325	0.3646314628197482	0.5512123800867254	0	0	1.2356410392646513	1.2465988601681894	LAMP3;MRC1;ABCB11;CD68;SNX20;BOK
exocytic vesicle (GO:0070382)	1/30	0.3657193747614224	0.5512123800867254	0	0	2.260919540229885	2.2742340395516982	SYT17
nuclear membrane (GO:0031965)	4/204	0.368668020447615	0.5512123800867254	0	0	1.313063973063973	1.3102523268713149	IFI27;ALOX5;MX1;PRICKLE1
aggresome (GO:0016235)	1/35	0.41210569322931856	0.6102334303587986	0	0	1.9279411764705883	1.7090724748822703	SFMBT2
early endosome membrane (GO:0031901)	2/97	0.43019801694918886	0.630957091525477	0	0	1.380320366132723	1.1643135789619168	SNX20;BOK
trans-Golgi network membrane (GO:0032588)	2/99	0.44045017384770163	0.6398993091749627	0	0	1.3517222356307967	1.1083553969761906	CD74;BOK
trans-Golgi network (GO:0005802)	4/239	0.4858457182253451	0.6929698223372704	0	0	1.1154953793251665	0.805236132405307	MS4A6A;CD74;ATP8B4;BOK
calcium channel complex (GO:0034704)	1/45	0.49497844452662176	0.6929698223372704	0	0	1.4890151515151515	1.047136599124862	RYR3
sarcoplasmic reticulum (GO:0016529)	1/45	0.49497844452662176	0.6929698223372704	0	0	1.4890151515151515	1.047136599124862	RYR3
vacuolar membrane (GO:0005774)	1/45	0.49497844452662176	0.6929698223372704	0	0	1.4890151515151515	1.047136599124862	RUBCNL
anchored component of plasma membrane (GO:0046658)	1/46	0.5025961410486631	0.6972955470404876	0	0	1.455851851851852	1.0015799699819279	MDGA1
endoplasmic reticulum-Golgi intermediate compartment membrane (GO:0033116)	1/49	0.5247688961664531	0.7215572322288729	0	0	1.3646527777777777	0.8799244416746712	TAP1
sperm flagellum (GO:0036126)	1/52	0.5459563912954577	0.7440467633584114	0	0	1.2841830065359476	0.7772083283062181	ATP1B1
ER to Golgi transport vesicle membrane (GO:0012507)	1/54	0.5595556528181779	0.7539780677016837	0	0	1.2355974842767297	0.7174030815687213	CD74
coated vesicle membrane (GO:0030662)	1/55	0.566202267560045	0.7539780677016837	0	0	1.2126543209876544	0.6897625088730327	CD74
mitochondrial outer membrane (GO:0005741)	2/126	0.567931531515554	0.7539780677016837	0	0	1.0559391520120833	0.5974022326112322	IFI27;BOK
9+2 motile cilium (GO:0097729)	1/57	0.579197073122877	0.7559012649230769	0	0	1.1692261904761905	0.6385290276962298	ATP1B1
cis-Golgi network (GO:0005801)	1/57	0.579197073122877	0.7559012649230769	0	0	1.1692261904761905	0.6385290276962298	BOK
caveola (GO:0005901)	1/60	0.597965369853051	0.7624693725793427	0	0	1.1096045197740112	0.5705835398794645	SELE
transport vesicle membrane (GO:0030658)	1/60	0.597965369853051	0.7624693725793427	0	0	1.1096045197740112	0.5705835398794645	CD74
neuron projection (GO:0043005)	8/556	0.6010178772062927	0.7624693725793427	0	0	0.9541864926135373	0.485805540658244	MX2;ALDH1A1;MX1;SLC1A3;RIN3;EPHB2;SSTR2;SLC8A1
spindle microtubule (GO:0005876)	1/61	0.6040341782771416	0.7624693725793427	0	0	1.0910555555555554	0.5500278321579731	HAUS7
organelle envelope lumen (GO:0031970)	1/64	0.6216981962098875	0.7736918883767737	0	0	1.0389417989417988	0.4938095763460511	ALOX5
endoplasmic reticulum membrane (GO:0005789)	10/712	0.6328739233529164	0.7736918883767737	0	0	0.9299399849228028	0.4254327104605906	FAAH;CD4;CYP1B1;ACSL5;CYBB;TAP1;PTGDS;CYP4F11;RYR3;BOK
organelle outer membrane (GO:0031968)	2/142	0.633020635944633	0.7736918883767737	0	0	0.9344959388437649	0.427300377325268	IFI27;BOK
integral component of endoplasmic reticulum membrane (GO:0030176)	2/142	0.633020635944633	0.7736918883767737	0	0	0.9344959388437649	0.427300377325268	CD74;TAP1
recycling endosome (GO:0055037)	2/145	0.6443387578918194	0.7752645839293819	0	0	0.9147508010384264	0.40206103210440247	ABCB11;BOK
autophagosome (GO:0005776)	1/69	0.6494099436811057	0.7752645839293819	0	0	0.9623039215686274	0.415418045485572	RUBCNL
glutamatergic synapse (GO:0098978)	1/69	0.6494099436811057	0.7752645839293819	0	0	0.9623039215686274	0.415418045485572	SLITRK2
basolateral plasma membrane (GO:0016323)	2/151	0.6661468339418766	0.7818008625746037	0	0	0.8776458440887971	0.3565393775468497	SLC29A1;ABCB11
cation channel complex (GO:0034703)	1/73	0.6701150250639459	0.7818008625746037	0	0	0.9086574074074074	0.3637409232015039	RYR3
vesicle membrane (GO:0012506)	1/73	0.6701150250639459	0.7818008625746037	0	0	0.9086574074074074	0.3637409232015039	RYR3
bicellular tight junction (GO:0005923)	1/78	0.6942906624084325	0.8024642727723529	0	0	0.8494372294372294	0.30992956155878504	JAML
COPII-coated ER to Golgi transport vesicle (GO:0030134)	1/79	0.6989095807184046	0.8024642727723529	0	0	0.8385042735042735	0.3003806563247492	CD74
clathrin-coated vesicle (GO:0030136)	1/80	0.7034589404173223	0.8024642727723529	0	0	0.8278481012658228	0.2911920668741099	VWF
tight junction (GO:0070160)	1/85	0.7251983601077904	0.8211804960044097	0	0	0.7783730158730159	0.2500990815226363	JAML
apical junction complex (GO:0043296)	1/98	0.7745709380733251	0.8651334542796733	0	0	0.6736082474226804	0.172070553407922	JAML
dendrite (GO:0030425)	3/270	0.775249459029837	0.8651334542796733	0	0	0.7326747605761255	0.1865173206460629	RIN3;EPHB2;SLC8A1
mitochondrial membrane (GO:0031966)	5/469	0.8375332463359784	0.9188171306205456	0	0	0.7002490097856477	0.12415017128762652	IFI27;MX2;MX1;IFI6;BOK
mitotic spindle (GO:0072686)	1/120	0.8388141816396588	0.9188171306205456	0	0	0.5484593837535015	0.0964005521042914	HAUS7
intrinsic component of endoplasmic reticulum membrane (GO:0031227)	1/121	0.8412546455681619	0.9188171306205456	0	0	0.5438611111111111	0.09401230798988093	TAP1
microtubule cytoskeleton (GO:0015630)	3/331	0.8777961621984134	0.9519761195672934	0	0	0.5945428875429694	0.07749323947743261	AKNA;MX2;MX1
intracellular non-membrane-bounded organelle (GO:0043232)	13/1158	0.8940313947584854	0.957797102994661	0	0	0.7314471130519166	0.08193260017114874	FHOD3;RIPOR2;VCAM1;ACSL5;KRT77;RUNX3;PARVG;CPS1;ARHGDIB;RAC2;MNDA;LCP1;ATF3
organelle inner membrane (GO:0019866)	3/346	0.8956024859170857	0.957797102994661	0	0	0.5681022169174477	0.06263816563887553	IFI27;IFI6;BOK
Golgi membrane (GO:0000139)	4/472	0.9273542009755821	0.9849141168982043	0	0	0.5534259978704423	0.04173921862004716	HS3ST3B1;CD74;CYTH4;BOK
microtubule (GO:0005874)	1/182	0.9374979293868944	0.9888676789423406	0	0	0.3594475138121547	0.02319900486407162	AKNA
intracellular membrane-bounded organelle (GO:0043231)	66/5192	0.9549595193700791	0.9939863061247951	0	0	0.7984476303533924	0.03679751897924716	ITK;CD84;PTPN22;IKZF1;IFI30;IKZF3;CTSS;RASSF2;SIK1B;LAMP3;RAC2;CYP1B1;LGALS9;BOK;PPP1R16B;ZNF483;PRKCB;DUSP1;SFMBT2;FOS;RUNX3;TENT5C;OAS2;IRF4;IRF1;TFEC;RUBCNL;HCLS1;IRF8;SIK1;S100A4;ATF3;BIRC3;CSF1R;AKNA;ZNF518B;CCDC69;NLRC5;PRICKLE1;AOAH;SAMHD1;SAMSN1;S1PR1;PPARGC1A;GBP4;LYN;EGR1;ABCA2;CD74;GADD45B;GADD45A;MX2;MX1;CYP4F11;PARP15;FLI1;PSMB9;ARHGAP30;NR4A3;THEMIS2;KRT15;CAMK4;ID1;BHLHE40;FOSB;MNDA
mitochondrial inner membrane (GO:0005743)	2/328	0.9595461391129564	0.9939863061247951	0	0	0.3975008720274124	0.0164147500428504	IFI6;BOK
integral component of organelle membrane (GO:0031301)	1/214	0.9617140234584056	0.9939863061247951	0	0	0.3049452269170579	0.011904496114450571	TAP1
cell-cell junction (GO:0005911)	1/271	0.9840392798275206	0.9951237235677386	0	0	0.2398641975308642	0.003859286419683078	CD53
nucleolus (GO:0005730)	5/733	0.9869717818100178	0.9951237235677386	0	0	0.44018692456192454	0.005772536415709576	CPS1;ACSL5;MNDA;RUNX3;ATF3
nuclear lumen (GO:0031981)	5/745	0.9885378023269885	0.9951237235677386	0	0	0.43277483564645725	0.0049891992476741465	CPS1;ACSL5;MNDA;RUNX3;ATF3
nucleus (GO:0005634)	50/4484	0.995066161374886	0.9951237235677386	0	0	0.6857998767222495	0.003392000610602046	ITK;PTPN22;IKZF1;IKZF3;RASSF2;SIK1B;LGALS9;BOK;PPP1R16B;ZNF483;PRKCB;DUSP1;SFMBT2;FOS;RUNX3;TENT5C;IRF4;IRF1;TFEC;HCLS1;IRF8;SIK1;S100A4;ATF3;BIRC3;ZNF518B;CCDC69;NLRC5;PRICKLE1;SAMHD1;SAMSN1;PPARGC1A;GBP4;LYN;EGR1;CD74;GADD45B;GADD45A;MX2;MX1;PARP15;FLI1;PSMB9;NR4A3;THEMIS2;KRT15;CAMK4;ID1;BHLHE40;FOSB
mitochondrial matrix (GO:0005759)	1/348	0.9951237235677386	0.9951237235677386	0	0	0.18589817483189242	9.08708250059532E-4	CPS1
