# Supplementary material for: In vivo tumor immune microenvironment phenotypes correlate with inflammation and vasculature to predict immunotherapy response
Source: Nat Commun. 2022 Sep 9;13:5312. doi: 10.1038/s41467-022-32738-7 (PMC9463451; doi:10.1038/s41467-022-32738-7)
Supplement: Supplementary file 8 — Source Data [file 41467_2022_32738_MOESM8_ESM.zip › source data/Figure 3_S3/enrichr_module2_module5/module2_enrichr/GTEx_Aging_Signatures_2021_table.txt]

Term	Overlap	P-value	Adjusted P-value	Old P-value	Old Adjusted P-value	Odds Ratio	Combined Score	Genes
GTEx Brain 20-29 vs 30-39 Down	28/250	1.278755642024225E-16	3.06901354085814E-14	0	0	8.998382998382999	329.30009139672194	CSF1R;IKZF1;FGD2;C3;ADAM28;CYTH4;RGS1;CLEC7A;ITGAX;CYTIP;LAIR1;EGR1;FCER1G;LAPTM5;KRT77;FOS;APBB1IP;TYROBP;PTPRC;FCGR2A;PARVG;KRT15;TFEC;FOSB;IRF8;CPVL;WDFY4;MYO1G
GTEx BloodVessel 20-29 vs 50-59 Up	15/250	6.332568973504477E-6	7.599082768205372E-4	0	0	4.343996429102812	51.99678827935349	GBP5;ITK;CD96;CXCL9;VCAM1;HDC;CXCR4;PARP15;JCHAIN;GPR174;KLHL6;CA2;ITGAX;IL7R;LINC00861
GTEx Ovary 20-29 vs 30-39 Up	14/250	2.783907794638903E-5	0.0022271262357111223	0	0	4.022943365026871	42.196933929348624	C1QB;ITK;CD163;STEAP4;PRUNE2;NPY1R;F13A1;CYP4F11;MS4A6A;RGS1;TFEC;CYP1B1;IL7R;FCGR2B
GTEx Skin 20-29 vs 30-39 Up	12/250	4.295109393335484E-4	0.017180437573341936	0	0	3.395248756942223	26.322899641432628	FOXQ1;MEGF6;ARHGAP30;RGS1;CLEC7A;HDC;KRT15;CDHR1;FCER1A;KRT77;CSF2RB;FGD2
GTEx Pancreas 20-29 vs 30-39 Up	12/250	4.295109393335484E-4	0.017180437573341936	0	0	3.395248756942223	26.322899641432628	GPR174;FOXQ1;CD96;ADAM28;CXCL9;KLHL6;RGS1;CAMK4;CXCR4;FOSB;IL7R;JCHAIN
GTEx Breast 20-29 vs 60-69 Up	12/250	4.295109393335484E-4	0.017180437573341936	0	0	3.395248756942223	26.322899641432628	EGR1;SOCS3;CXCL9;NR4A3;HDC;SERPINE1;BHLHE40;FOSB;SIK1;FOS;PTGDS;ATF3
GTEx Uterus 20-29 vs 50-59 Down	11/250	0.0014936236699324963	0.03258815279852719	0	0	3.088443226085702	20.09511063802306	CSF1R;TPSB2;CD163;CCL22;ID1;FCER1A;PTGDS;TPSAB1;FBLN2;CORIN;MPEG1
GTEx Brain 20-29 vs 70-79 Up	11/250	0.0014936236699324963	0.03258815279852719	0	0	3.088443226085702	20.09511063802306	MS4A6A;SOCS3;IFITM1;CD163;CXCL9;VCAM1;FPR3;CP;SELE;VSIR;FKBP5
GTEx Ovary 20-29 vs 60-69 Down	11/250	0.0014936236699324963	0.03258815279852719	0	0	3.088443226085702	20.09511063802306	TPSB2;CD163;OAS2;ANPEP;HDC;MRC1;F13A1;FPR3;SHISA2;TPSAB1;MPEG1
GTEx BloodVessel 20-29 vs 60-69 Up	11/250	0.0014936236699324963	0.03258815279852719	0	0	3.088443226085702	20.09511063802306	GPR174;GBP5;ITK;CXCL9;VCAM1;RGS1;HDC;ITGAX;CXCR4;IL7R;JCHAIN
GTEx Blood 20-29 vs 50-59 Up	11/250	0.0014936236699324963	0.03258815279852719	0	0	3.088443226085702	20.09511063802306	TPSB2;CXCL9;VCAM1;NR4A3;PCDHGB6;CPS1;RGS1;PTGDS;TPSAB1;CYP4F11;ATF3
GTEx Breast 20-29 vs 70-79 Up	10/250	0.004755157181956255	0.04564950894678005	0	0	2.786225658648339	14.902199060346609	EGR1;SOCS3;NR4A3;SERPINE1;BHLHE40;FOSB;FOS;ABCB11;SELE;ATF3
GTEx Prostate 20-29 vs 70-79 Up	10/250	0.004755157181956255	0.04564950894678005	0	0	2.786225658648339	14.902199060346609	GPR174;PTGFR;EGR1;FGF7;VCAM1;NR4A3;HDC;SERPINE1;FOSB;ATF3
GTEx Prostate 20-29 vs 60-69 Up	10/250	0.004755157181956255	0.04564950894678005	0	0	2.786225658648339	14.902199060346609	GPR174;C3;PTGFR;NR4A3;HDC;CXCR4;FOSB;SAMSN1;ATF3;JCHAIN
GTEx Brain 20-29 vs 60-69 Up	10/250	0.004755157181956255	0.04564950894678005	0	0	2.786225658648339	14.902199060346609	MS4A6A;IFITM1;CD163;CXCL9;RGS1;ID1;FPR3;IL2RG;CP;FKBP5
GTEx Blood 20-29 vs 60-69 Up	10/250	0.004755157181956255	0.04564950894678005	0	0	2.786225658648339	14.902199060346609	TPSB2;CXCL9;VCAM1;NR4A3;RGS1;HDC;FOSB;PTGDS;TPSAB1;ATF3
GTEx Blood 20-29 vs 70-79 Up	10/250	0.004755157181956255	0.04564950894678005	0	0	2.786225658648339	14.902199060346609	TPSB2;CXCL9;VCAM1;NR4A3;RGS1;HDC;PTGDS;TPSAB1;CYP4F11;ATF3
GTEx Esophagus 20-29 vs 60-69 Down	10/250	0.004755157181956255	0.04564950894678005	0	0	2.786225658648339	14.902199060346609	C1QB;CD163;AKR1C1;PRUNE2;ITGB2;LYZ;GIMAP6;IL7R;IKZF3;MPEG1
GTEx Testis 20-29 vs 60-69 Up	10/250	0.004755157181956255	0.04564950894678005	0	0	2.786225658648339	14.902199060346609	GPR174;SRGN;CYTH4;SLITRK2;GPR183;IFI44;AOAH;LINC00861;IFI44L;JCHAIN
GTEx Thyroid 20-29 vs 60-69 Down	10/250	0.004755157181956255	0.04564950894678005	0	0	2.786225658648339	14.902199060346609	C1QB;CD163;AKR1C1;F13A1;SLA;LYZ;CD68;GIMAP6;SSTR2;AFF2
GTEx Uterus 20-29 vs 60-69 Down	10/250	0.004755157181956255	0.04564950894678005	0	0	2.786225658648339	14.902199060346609	TPSB2;RASSF2;SEMA3C;ID1;RUBCNL;PTGDS;LYZ;TPSAB1;CORIN;AFF2
GTEx Testis 20-29 vs 30-39 Up	10/250	0.004755157181956255	0.04564950894678005	0	0	2.786225658648339	14.902199060346609	GPR174;MS4A6A;CSF1R;CD4;CLSTN2;CLEC7A;PRELP;PODN;MPEG1;JCHAIN
GTEx BloodVessel 20-29 vs 40-49 Up	10/250	0.004755157181956255	0.04564950894678005	0	0	2.786225658648339	14.902199060346609	ITK;CD96;CXCL9;VCAM1;KLHL6;CXCR4;IL7R;PARP15;LINC00861;JCHAIN
GTEx Pancreas 20-29 vs 50-59 Up	10/250	0.004755157181956255	0.04564950894678005	0	0	2.786225658648339	14.902199060346609	GPR174;FOXQ1;CD96;CXCL9;CXCR4;SIK1;PRELP;IL7R;CYTIP;JCHAIN
GTEx Blood 20-29 vs 40-49 Up	10/250	0.004755157181956255	0.04564950894678005	0	0	2.786225658648339	14.902199060346609	EGR1;CXCL9;CCL22;VCAM1;NR4A3;CPS1;RGS1;GALNT18;LAMP3;ATF3
GTEx Kidney 20-29 vs 40-49 Up	9/250	0.013773872263744708	0.11019097810995766	0	0	2.4885181606320694	10.663255016391242	C3;C1QB;CD163;PTGDS;CYP4F11;IKZF3;SNX20;LINC00861;JCHAIN
GTEx Liver 20-29 vs 70-79 Down	9/250	0.013773872263744708	0.11019097810995766	0	0	2.4885181606320694	10.663255016391242	C1QB;SOCS3;FCER1G;IRF4;SERPINE1;CYTOR;SAMSN1;ICAM1;BIRC3
GTEx Liver 20-29 vs 60-69 Down	9/250	0.013773872263744708	0.11019097810995766	0	0	2.4885181606320694	10.663255016391242	SOCS3;CD163;CD93;CD209;IRF4;SERPINE1;CYTOR;CD68;ICAM1
GTEx Prostate 20-29 vs 50-59 Up	9/250	0.013773872263744708	0.11019097810995766	0	0	2.4885181606320694	10.663255016391242	PTGFR;NR4A3;HDC;BHLHE40;FOSB;FOS;ABCB11;ATF3;JCHAIN
GTEx Skin 20-29 vs 50-59 Up	9/250	0.013773872263744708	0.11019097810995766	0	0	2.4885181606320694	10.663255016391242	GPR174;GBP5;CXCL9;ERAP2;HDC;FOSB;FOS;COL6A5;JCHAIN
GTEx SmallIntestine 20-29 vs 60-69 Down	8/250	0.03604816807676701	0.20598953186724006	0	0	2.195244408089583	7.2945759592755275	RIPOR2;TRAF3IP3;CCL22;LAMP3;PARP15;SNX20;LINC00861;SELE
GTEx Thyroid 20-29 vs 50-59 Up	8/250	0.03604816807676701	0.20598953186724006	0	0	2.195244408089583	7.2945759592755275	EGR1;HDC;WNT7B;SERPINE1;BHLHE40;FOSB;FOS;ATF3
GTEx Pancreas 20-29 vs 60-69 Up	8/250	0.03604816807676701	0.20598953186724006	0	0	2.195244408089583	7.2945759592755275	GPR174;FOXQ1;CD96;CXCL9;RGS1;CAMK4;CXCR4;JCHAIN
GTEx BloodVessel 20-29 vs 70-79 Down	8/250	0.03604816807676701	0.20598953186724006	0	0	2.195244408089583	7.2945759592755275	CD163;CCL22;PRKCB;ZNF518B;MRC1;FOSB;MPEG1;BOK
GTEx Skin 20-29 vs 70-79 Up	8/250	0.03604816807676701	0.20598953186724006	0	0	2.195244408089583	7.2945759592755275	TPSB2;RGS1;HDC;WNT7B;KRT15;CDHR1;KRT77;TPSAB1
GTEx Skin 20-29 vs 60-69 Up	8/250	0.03604816807676701	0.20598953186724006	0	0	2.195244408089583	7.2945759592755275	CXCL9;DUSP1;RGS1;HDC;SERPINE1;FOSB;FOS;COL6A5
GTEx SmallIntestine 20-29 vs 50-59 Down	8/250	0.03604816807676701	0.20598953186724006	0	0	2.195244408089583	7.2945759592755275	CXCL9;TRAF3IP3;CCL22;LAMP3;IKZF3;PARP15;LINC00861;WDFY4
GTEx Thyroid 20-29 vs 60-69 Up	8/250	0.03604816807676701	0.20598953186724006	0	0	2.195244408089583	7.2945759592755275	EGR1;CA2;WNT7B;SERPINE1;BHLHE40;FOSB;FOS;ATF3
GTEx Vagina 20-29 vs 50-59 Down	8/250	0.03604816807676701	0.20598953186724006	0	0	2.195244408089583	7.2945759592755275	FOXQ1;CXCL9;CCL22;FOSB;FOS;SHISA2;SELE;ATF3
GTEx Kidney 20-29 vs 70-79 Up	8/250	0.03604816807676701	0.20598953186724006	0	0	2.195244408089583	7.2945759592755275	GPR174;C3;ITK;CD96;TPSB2;TPSAB1;IKZF3;JCHAIN
GTEx Stomach 20-29 vs 60-69 Down	8/250	0.03604816807676701	0.20598953186724006	0	0	2.195244408089583	7.2945759592755275	CD163;CCL22;AKR1C1;ID1;FPR3;LYZ;CYP4F11;SELE
GTEx BloodVessel 20-29 vs 50-59 Down	8/250	0.03604816807676701	0.20598953186724006	0	0	2.195244408089583	7.2945759592755275	NR4A3;PRKCB;ZNF518B;PRUNE2;AOX1;ROR1;AFF2;BOK
GTEx Uterus 20-29 vs 40-49 Down	7/250	0.08457895644535883	0.38299904805445506	0	0	1.9063296100333138	4.708767170169419	GPR174;ADAM28;TPSB2;FCER1A;FOSB;LYZ;F3
GTEx Kidney 20-29 vs 50-59 Down	7/250	0.08457895644535883	0.38299904805445506	0	0	1.9063296100333138	4.708767170169419	TPSB2;CCL22;WNT7B;SERPINE1;HAS2;TNFRSF1B;FBLN2
GTEx Thyroid 20-29 vs 50-59 Down	7/250	0.08457895644535883	0.38299904805445506	0	0	1.9063296100333138	4.708767170169419	CD163;AKR1C1;LYZ;GIMAP6;SSTR2;FKBP5;AFF2
GTEx Brain 20-29 vs 30-39 Up	7/250	0.08457895644535883	0.38299904805445506	0	0	1.9063296100333138	4.708767170169419	VCAM1;PAPLN;IFI44;CP;SELE;IFI44L;WNT3
GTEx Liver 20-29 vs 50-59 Down	7/250	0.08457895644535883	0.38299904805445506	0	0	1.9063296100333138	4.708767170169419	NR4A3;IRF4;CYTOR;HAS2;FOSB;SIK1;EPHB2
GTEx Esophagus 20-29 vs 40-49 Down	7/250	0.08457895644535883	0.38299904805445506	0	0	1.9063296100333138	4.708767170169419	CCL22;NR4A3;PRKCB;PRUNE2;FOSB;LYZ;SELE
GTEx SmallIntestine 20-29 vs 30-39 Down	7/250	0.08457895644535883	0.38299904805445506	0	0	1.9063296100333138	4.708767170169419	CXCL9;CCL22;LAMP3;SIK1;COL6A5;SELE;JCHAIN
GTEx AdrenalGland 20-29 vs 50-59 Up	7/250	0.08457895644535883	0.38299904805445506	0	0	1.9063296100333138	4.708767170169419	ADAM28;JAML;WNT7B;PTGDS;LYZ;FCGR2B;CP
GTEx Brain 20-29 vs 50-59 Down	7/250	0.08457895644535883	0.38299904805445506	0	0	1.9063296100333138	4.708767170169419	FHOD3;CSF1R;ADAM28;CYTH4;CLSTN2;HDC;IKZF1
GTEx Muscle 20-29 vs 50-59 Down	7/250	0.08457895644535883	0.38299904805445506	0	0	1.9063296100333138	4.708767170169419	SLC22A3;AKR1C1;AOX1;COL6A6;SSTR2;CPVL;FKBP5
GTEx Blood 20-29 vs 40-49 Down	7/250	0.08457895644535883	0.38299904805445506	0	0	1.9063296100333138	4.708767170169419	MS4A6A;CD163;IGSF6;STEAP4;CD93;CLEC7A;SLA
GTEx AdrenalGland 20-29 vs 60-69 Up	6/250	0.17640329666584664	0.6135766840551188	0	0	1.6217004723534314	2.813621853828345	RGS1;GPR183;SIK1;FOS;CP;PLXNA4
GTEx Bladder 20-29 vs 40-49 Down	6/250	0.17640329666584664	0.6135766840551188	0	0	1.6217004723534314	2.813621853828345	FOXQ1;CCL22;CXCR4;COL6A5;IL7R;PRLR
GTEx Breast 20-29 vs 30-39 Up	6/250	0.17640329666584664	0.6135766840551188	0	0	1.6217004723534314	2.813621853828345	CCL22;HDC;NPY1R;FCER1A;FPR3;FCGR2B
GTEx Muscle 20-29 vs 70-79 Down	6/250	0.17640329666584664	0.6135766840551188	0	0	1.6217004723534314	2.813621853828345	FOXQ1;ITGA8;SIK1;LYZ;CYP4F11;FKBP5
GTEx Nerve 20-29 vs 50-59 Down	6/250	0.17640329666584664	0.6135766840551188	0	0	1.6217004723534314	2.813621853828345	PROCR;NR4A3;AOX1;COL6A6;SSTR2;PLXNA4
GTEx AdiposeTissue 20-29 vs 50-59 Up	6/250	0.17640329666584664	0.6135766840551188	0	0	1.6217004723534314	2.813621853828345	GPR174;PTGFR;CXCL9;RGS1;CXCR4;JCHAIN
GTEx AdiposeTissue 20-29 vs 50-59 Down	6/250	0.17640329666584664	0.6135766840551188	0	0	1.6217004723534314	2.813621853828345	SOCS3;NR4A3;HAS2;FOSB;SLC1A3;SELE
GTEx Liver 20-29 vs 60-69 Up	6/250	0.17640329666584664	0.6135766840551188	0	0	1.6217004723534314	2.813621853828345	GPR174;SLITRK2;SLITRK6;COL6A6;PTGDS;TPSAB1
GTEx Lung 20-29 vs 60-69 Down	6/250	0.17640329666584664	0.6135766840551188	0	0	1.6217004723534314	2.813621853828345	SLC22A3;CCL22;WNT7B;LAMP3;FOSB;SHISA2
GTEx Kidney 20-29 vs 60-69 Up	6/250	0.17640329666584664	0.6135766840551188	0	0	1.6217004723534314	2.813621853828345	C3;CD163;KRT77;CYP4F11;LINC00861;JCHAIN
GTEx Thyroid 20-29 vs 70-79 Down	6/250	0.17640329666584664	0.6135766840551188	0	0	1.6217004723534314	2.813621853828345	TPSB2;CD163;SLA;SIK1;LYZ;AFF2
GTEx AdiposeTissue 20-29 vs 70-79 Down	6/250	0.17640329666584664	0.6135766840551188	0	0	1.6217004723534314	2.813621853828345	AKR1C1;HAS2;FOSB;SIK1;SELE;AFF2
GTEx Pituitary 20-29 vs 70-79 Up	6/250	0.17640329666584664	0.6135766840551188	0	0	1.6217004723534314	2.813621853828345	C3;FGF7;CD163;STEAP4;CYP1B1;F13A1
GTEx Brain 20-29 vs 40-49 Down	6/250	0.17640329666584664	0.6135766840551188	0	0	1.6217004723534314	2.813621853828345	EGR1;NR4A3;FOSB;FOS;RASGRP1;PLXNA4
GTEx Ovary 20-29 vs 50-59 Down	6/250	0.17640329666584664	0.6135766840551188	0	0	1.6217004723534314	2.813621853828345	FOXQ1;TPSB2;ANPEP;HDC;SHISA2;ABCB11
GTEx Skin 20-29 vs 40-49 Up	6/250	0.17640329666584664	0.6135766840551188	0	0	1.6217004723534314	2.813621853828345	GBP5;CXCL9;MX2;SERPINE1;PARP15;JCHAIN
GTEx Vagina 20-29 vs 60-69 Up	5/250	0.32420618821178454	0.7939743384778397	0	0	1.341285162713734	1.510790856082954	C3;PTGFR;VCAM1;CP;JCHAIN
GTEx BloodVessel 20-29 vs 30-39 Up	5/250	0.32420618821178454	0.7939743384778397	0	0	1.341285162713734	1.510790856082954	ITK;SHISA2;TPSAB1;IL7R;PARP15
GTEx Esophagus 20-29 vs 50-59 Down	5/250	0.32420618821178454	0.7939743384778397	0	0	1.341285162713734	1.510790856082954	CD163;GPR183;PRUNE2;LYZ;SELE
GTEx Liver 20-29 vs 40-49 Up	5/250	0.32420618821178454	0.7939743384778397	0	0	1.341285162713734	1.510790856082954	GPR174;ZNF483;CLSTN2;SLITRK2;SLITRK6
GTEx Lung 20-29 vs 50-59 Down	5/250	0.32420618821178454	0.7939743384778397	0	0	1.341285162713734	1.510790856082954	SLC22A3;CCL22;WNT7B;LAMP3;FOSB
GTEx Testis 20-29 vs 40-49 Up	5/250	0.32420618821178454	0.7939743384778397	0	0	1.341285162713734	1.510790856082954	GPR174;SRGN;PRELP;GIMAP5;IFI44L
GTEx Brain 20-29 vs 70-79 Down	5/250	0.32420618821178454	0.7939743384778397	0	0	1.341285162713734	1.510790856082954	PRKCB;CAMK4;SLITRK6;FOSB;RASGRP1
GTEx Muscle 20-29 vs 60-69 Up	5/250	0.32420618821178454	0.7939743384778397	0	0	1.341285162713734	1.510790856082954	PTGFR;VCAM1;PRUNE2;CYP1B1;CP
GTEx Muscle 20-29 vs 60-69 Down	5/250	0.32420618821178454	0.7939743384778397	0	0	1.341285162713734	1.510790856082954	AKR1C1;ITGA8;CYP4F11;CPVL;FKBP5
GTEx Muscle 20-29 vs 70-79 Up	5/250	0.32420618821178454	0.7939743384778397	0	0	1.341285162713734	1.510790856082954	PTGFR;VCAM1;PRUNE2;CYP1B1;CP
GTEx AdiposeTissue 20-29 vs 40-49 Down	5/250	0.32420618821178454	0.7939743384778397	0	0	1.341285162713734	1.510790856082954	SOCS3;NR4A3;HAS2;FOSB;SELE
GTEx Pituitary 20-29 vs 50-59 Down	5/250	0.32420618821178454	0.7939743384778397	0	0	1.341285162713734	1.510790856082954	EGR1;SERPINE1;FOSB;TPSAB1;IL7R
GTEx Heart 20-29 vs 70-79 Down	5/250	0.32420618821178454	0.7939743384778397	0	0	1.341285162713734	1.510790856082954	FHOD3;ADAM23;SIK1;ATP1B1;CPVL
GTEx Pituitary 20-29 vs 40-49 Down	5/250	0.32420618821178454	0.7939743384778397	0	0	1.341285162713734	1.510790856082954	CCL22;FCER1A;FOSB;IL7R;CORIN
GTEx Pituitary 20-29 vs 30-39 Down	5/250	0.32420618821178454	0.7939743384778397	0	0	1.341285162713734	1.510790856082954	CCL22;SLITRK2;SERPINE1;SLC1A3;SELE
GTEx AdiposeTissue 20-29 vs 30-39 Down	5/250	0.32420618821178454	0.7939743384778397	0	0	1.341285162713734	1.510790856082954	FHOD3;HAS2;SIK1;COL6A6;EPHB2
GTEx Lung 20-29 vs 70-79 Down	5/250	0.32420618821178454	0.7939743384778397	0	0	1.341285162713734	1.510790856082954	SLC22A3;LAMP3;FOSB;SIK1;SHISA2
GTEx Spleen 20-29 vs 60-69 Down	5/250	0.32420618821178454	0.7939743384778397	0	0	1.341285162713734	1.510790856082954	STEAP4;CD209;FCER1A;COL6A5;LYZ
GTEx Spleen 20-29 vs 70-79 Up	5/250	0.32420618821178454	0.7939743384778397	0	0	1.341285162713734	1.510790856082954	C1QB;CD163;SLCO2B1;SERPINE1;SLC1A3
GTEx SmallIntestine 20-29 vs 40-49 Down	5/250	0.32420618821178454	0.7939743384778397	0	0	1.341285162713734	1.510790856082954	IGSF6;CCL22;LAMP3;LINC00861;SELE
GTEx Stomach 20-29 vs 70-79 Down	5/250	0.32420618821178454	0.7939743384778397	0	0	1.341285162713734	1.510790856082954	CD163;NR4A3;FOSB;SIK1;KRT77
GTEx Prostate 20-29 vs 40-49 Up	5/250	0.32420618821178454	0.7939743384778397	0	0	1.341285162713734	1.510790856082954	PTGFR;FOSB;SIK1;ATF3;JCHAIN
GTEx Breast 20-29 vs 50-59 Up	5/250	0.32420618821178454	0.7939743384778397	0	0	1.341285162713734	1.510790856082954	PTGFR;CCL22;NR4A3;FOSB;ATF3
GTEx AdiposeTissue 20-29 vs 60-69 Up	5/250	0.32420618821178454	0.7939743384778397	0	0	1.341285162713734	1.510790856082954	GPR174;CXCL9;ADAM23;CXCR4;JCHAIN
GTEx Nerve 20-29 vs 70-79 Down	5/250	0.32420618821178454	0.7939743384778397	0	0	1.341285162713734	1.510790856082954	PROCR;ADAMTS5;AOX1;SIK1;PLXNA4
GTEx Liver 20-29 vs 30-39 Down	5/250	0.32420618821178454	0.7939743384778397	0	0	1.341285162713734	1.510790856082954	CCL22;IRF4;CYTOR;HAS2;EPHB2
GTEx Brain 20-29 vs 40-49 Up	5/250	0.32420618821178454	0.7939743384778397	0	0	1.341285162713734	1.510790856082954	MS4A6A;PAPLN;CP;SELE;FKBP5
GTEx Brain 20-29 vs 50-59 Up	5/250	0.32420618821178454	0.7939743384778397	0	0	1.341285162713734	1.510790856082954	MS4A6A;JAML;ID1;FPR3;CP
GTEx Blood 20-29 vs 50-59 Down	5/250	0.32420618821178454	0.7939743384778397	0	0	1.341285162713734	1.510790856082954	CD163;IGSF6;STEAP4;JAML;CD248
GTEx Spleen 20-29 vs 40-49 Up	4/250	0.520981450332675	0.9779620121695255	0	0	1.0650132763953901	0.6944321533016165	FGF7;NR4A3;RGS1;SERPINE1
GTEx Blood 20-29 vs 30-39 Up	4/250	0.520981450332675	0.9779620121695255	0	0	1.0650132763953901	0.6944321533016165	STAB1;PTGDS;IL7R;BOK
GTEx Blood 20-29 vs 30-39 Down	4/250	0.520981450332675	0.9779620121695255	0	0	1.0650132763953901	0.6944321533016165	CCL22;ADAM20;KRT77;TSPAN11
GTEx AdrenalGland 20-29 vs 70-79 Up	4/250	0.520981450332675	0.9779620121695255	0	0	1.0650132763953901	0.6944321533016165	ITK;CCL22;CDHR1;SELE
GTEx Heart 20-29 vs 30-39 Down	4/250	0.520981450332675	0.9779620121695255	0	0	1.0650132763953901	0.6944321533016165	CD163;CCL22;SERPINE1;FKBP5
GTEx Testis 20-29 vs 50-59 Up	4/250	0.520981450332675	0.9779620121695255	0	0	1.0650132763953901	0.6944321533016165	OAS2;IFI44;PRELP;IFI44L
GTEx Brain 20-29 vs 60-69 Down	4/250	0.520981450332675	0.9779620121695255	0	0	1.0650132763953901	0.6944321533016165	PRKCB;CAMK4;RASGRP1;AFF2
GTEx Pancreas 20-29 vs 70-79 Down	4/250	0.520981450332675	0.9779620121695255	0	0	1.0650132763953901	0.6944321533016165	NPY1R;FCER1A;COL6A6;TPSAB1
GTEx BloodVessel 20-29 vs 60-69 Down	4/250	0.520981450332675	0.9779620121695255	0	0	1.0650132763953901	0.6944321533016165	PRKCB;ZNF518B;AOX1;BOK
GTEx AdiposeTissue 20-29 vs 40-49 Up	4/250	0.520981450332675	0.9779620121695255	0	0	1.0650132763953901	0.6944321533016165	CXCL9;CCL22;CP;JCHAIN
GTEx Heart 20-29 vs 70-79 Up	4/250	0.520981450332675	0.9779620121695255	0	0	1.0650132763953901	0.6944321533016165	MEGF6;CXCL9;PRELP;CP
GTEx Heart 20-29 vs 60-69 Down	4/250	0.520981450332675	0.9779620121695255	0	0	1.0650132763953901	0.6944321533016165	FHOD3;CCL22;ATP1B1;CPVL
GTEx Testis 20-29 vs 70-79 Up	4/250	0.520981450332675	0.9779620121695255	0	0	1.0650132763953901	0.6944321533016165	SRGN;SERPINE1;PRELP;JCHAIN
GTEx AdiposeTissue 20-29 vs 60-69 Down	4/250	0.520981450332675	0.9779620121695255	0	0	1.0650132763953901	0.6944321533016165	SOCS3;HAS2;FOSB;SELE
GTEx Nerve 20-29 vs 60-69 Up	4/250	0.520981450332675	0.9779620121695255	0	0	1.0650132763953901	0.6944321533016165	CIITA;CXCL9;CYP4F11;JCHAIN
GTEx Pituitary 20-29 vs 70-79 Down	4/250	0.520981450332675	0.9779620121695255	0	0	1.0650132763953901	0.6944321533016165	CCL22;FCER1A;FOSB;SIK1
GTEx Heart 20-29 vs 50-59 Up	4/250	0.520981450332675	0.9779620121695255	0	0	1.0650132763953901	0.6944321533016165	PRUNE2;NPY1R;PRELP;CP
GTEx Heart 20-29 vs 50-59 Down	4/250	0.520981450332675	0.9779620121695255	0	0	1.0650132763953901	0.6944321533016165	CCL22;LAMP3;ATP1B1;CPVL
GTEx Stomach 20-29 vs 30-39 Down	4/250	0.520981450332675	0.9779620121695255	0	0	1.0650132763953901	0.6944321533016165	CCL22;KRT77;MNDA;CYP4F11
GTEx Pancreas 20-29 vs 40-49 Up	4/250	0.520981450332675	0.9779620121695255	0	0	1.0650132763953901	0.6944321533016165	GPR174;PRELP;IL7R;JCHAIN
GTEx Thyroid 20-29 vs 30-39 Up	4/250	0.520981450332675	0.9779620121695255	0	0	1.0650132763953901	0.6944321533016165	TPSB2;HDC;COL6A5;JCHAIN
GTEx Kidney 20-29 vs 30-39 Up	4/250	0.520981450332675	0.9779620121695255	0	0	1.0650132763953901	0.6944321533016165	FCER1A;KRT77;TPSAB1;JCHAIN
GTEx Thyroid 20-29 vs 40-49 Up	3/250	0.7290008779896447	0.9779620121695255	0	0	0.7928158030595331	0.2505934906488271	FOSB;CP;JCHAIN
GTEx Vagina 20-29 vs 70-79 Up	3/250	0.7290008779896447	0.9779620121695255	0	0	0.7928158030595331	0.2505934906488271	C3;PTGFR;CP
GTEx Spleen 20-29 vs 50-59 Down	3/250	0.7290008779896447	0.9779620121695255	0	0	0.7928158030595331	0.2505934906488271	FCER1A;LYZ;ABCB11
GTEx SalivaryGland 20-29 vs 50-59 Up	3/250	0.7290008779896447	0.9779620121695255	0	0	0.7928158030595331	0.2505934906488271	FOSB;SIK1;FOS
GTEx Muscle 20-29 vs 30-39 Down	3/250	0.7290008779896447	0.9779620121695255	0	0	0.7928158030595331	0.2505934906488271	SIK1;KRT77;LYZ
GTEx Stomach 20-29 vs 50-59 Down	3/250	0.7290008779896447	0.9779620121695255	0	0	0.7928158030595331	0.2505934906488271	FPR3;MNDA;SELE
GTEx Lung 20-29 vs 50-59 Up	3/250	0.7290008779896447	0.9779620121695255	0	0	0.7928158030595331	0.2505934906488271	GPR174;CXCL9;PRELP
GTEx Bladder 20-29 vs 50-59 Down	3/250	0.7290008779896447	0.9779620121695255	0	0	0.7928158030595331	0.2505934906488271	FOXQ1;WNT7B;CYP4F11
GTEx Lung 20-29 vs 40-49 Down	3/250	0.7290008779896447	0.9779620121695255	0	0	0.7928158030595331	0.2505934906488271	CCL22;LAMP3;F3
GTEx Pancreas 20-29 vs 60-69 Down	3/250	0.7290008779896447	0.9779620121695255	0	0	0.7928158030595331	0.2505934906488271	VCAM1;COL6A6;F3
GTEx Ovary 20-29 vs 70-79 Up	3/250	0.7290008779896447	0.9779620121695255	0	0	0.7928158030595331	0.2505934906488271	NR4A3;SLC1A3;CYP4F11
GTEx Ovary 20-29 vs 70-79 Down	3/250	0.7290008779896447	0.9779620121695255	0	0	0.7928158030595331	0.2505934906488271	TPSB2;HDC;TPSAB1
GTEx Vagina 20-29 vs 30-39 Up	3/250	0.7290008779896447	0.9779620121695255	0	0	0.7928158030595331	0.2505934906488271	PTGFR;CYP4F11;PLXNA4
GTEx Vagina 20-29 vs 30-39 Down	3/250	0.7290008779896447	0.9779620121695255	0	0	0.7928158030595331	0.2505934906488271	FCER1A;FOSB;JCHAIN
GTEx Blood 20-29 vs 60-69 Down	3/250	0.7290008779896447	0.9779620121695255	0	0	0.7928158030595331	0.2505934906488271	STEAP4;PAPLN;CYP1B1
GTEx Blood 20-29 vs 70-79 Down	3/250	0.7290008779896447	0.9779620121695255	0	0	0.7928158030595331	0.2505934906488271	STEAP4;PAPLN;CYP1B1
GTEx Nerve 20-29 vs 40-49 Up	3/250	0.7290008779896447	0.9779620121695255	0	0	0.7928158030595331	0.2505934906488271	GPR174;CCL22;JCHAIN
GTEx Pituitary 20-29 vs 50-59 Up	3/250	0.7290008779896447	0.9779620121695255	0	0	0.7928158030595331	0.2505934906488271	STEAP4;SLITRK6;ABCB11
GTEx Heart 20-29 vs 60-69 Up	3/250	0.7290008779896447	0.9779620121695255	0	0	0.7928158030595331	0.2505934906488271	PRUNE2;PRELP;CP
GTEx Kidney 20-29 vs 60-69 Down	3/250	0.7290008779896447	0.9779620121695255	0	0	0.7928158030595331	0.2505934906488271	WNT7B;FOSB;FBLN2
GTEx Thyroid 20-29 vs 70-79 Up	3/250	0.7290008779896447	0.9779620121695255	0	0	0.7928158030595331	0.2505934906488271	SERPINE1;BHLHE40;CP
GTEx Vagina 20-29 vs 50-59 Up	3/250	0.7290008779896447	0.9779620121695255	0	0	0.7928158030595331	0.2505934906488271	C3;SIK1;JCHAIN
GTEx Breast 20-29 vs 40-49 Up	3/250	0.7290008779896447	0.9779620121695255	0	0	0.7928158030595331	0.2505934906488271	KRT15;PPARGC1A;JCHAIN
GTEx Nerve 20-29 vs 60-69 Down	3/250	0.7290008779896447	0.9779620121695255	0	0	0.7928158030595331	0.2505934906488271	PROCR;AOX1;SSTR2
GTEx AdiposeTissue 20-29 vs 70-79 Up	3/250	0.7290008779896447	0.9779620121695255	0	0	0.7928158030595331	0.2505934906488271	GPR174;WNT7B;JCHAIN
GTEx Lung 20-29 vs 30-39 Down	3/250	0.7290008779896447	0.9779620121695255	0	0	0.7928158030595331	0.2505934906488271	CD163;CCL22;SIK1
GTEx Heart 20-29 vs 40-49 Up	3/250	0.7290008779896447	0.9779620121695255	0	0	0.7928158030595331	0.2505934906488271	PRUNE2;PRELP;CP
GTEx Pituitary 20-29 vs 60-69 Up	3/250	0.7290008779896447	0.9779620121695255	0	0	0.7928158030595331	0.2505934906488271	NR4A3;F13A1;ABCB11
GTEx Pituitary 20-29 vs 60-69 Down	3/250	0.7290008779896447	0.9779620121695255	0	0	0.7928158030595331	0.2505934906488271	CCL22;PTGDS;IL7R
GTEx Liver 20-29 vs 30-39 Up	3/250	0.7290008779896447	0.9779620121695255	0	0	0.7928158030595331	0.2505934906488271	GPR174;SLITRK2;SLITRK6
GTEx Esophagus 20-29 vs 30-39 Down	3/250	0.7290008779896447	0.9779620121695255	0	0	0.7928158030595331	0.2505934906488271	SOCS3;SIK1;SELE
GTEx Ovary 20-29 vs 40-49 Up	3/250	0.7290008779896447	0.9779620121695255	0	0	0.7928158030595331	0.2505934906488271	PRUNE2;KRT77;CYP4F11
GTEx BloodVessel 20-29 vs 40-49 Down	3/250	0.7290008779896447	0.9779620121695255	0	0	0.7928158030595331	0.2505934906488271	NR4A3;PRKCB;ZNF518B
GTEx Pancreas 20-29 vs 50-59 Down	3/250	0.7290008779896447	0.9779620121695255	0	0	0.7928158030595331	0.2505934906488271	VCAM1;COL6A6;SELE
GTEx Thyroid 20-29 vs 30-39 Down	3/250	0.7290008779896447	0.9779620121695255	0	0	0.7928158030595331	0.2505934906488271	LAMP3;SIK1;KRT77
GTEx Muscle 20-29 vs 40-49 Down	3/250	0.7290008779896447	0.9779620121695255	0	0	0.7928158030595331	0.2505934906488271	ITGA8;COL6A6;CPVL
GTEx SalivaryGland 20-29 vs 40-49 Up	2/250	0.892707548528742	0.9779620121695255	0	0	0.5246250944006905	0.0595429782431317	CXCL9;KRT15
GTEx Vagina 20-29 vs 70-79 Down	2/250	0.892707548528742	0.9779620121695255	0	0	0.5246250944006905	0.0595429782431317	CCL22;FCER1A
GTEx Spleen 20-29 vs 50-59 Up	2/250	0.892707548528742	0.9779620121695255	0	0	0.5246250944006905	0.0595429782431317	FGF7;RGS1
GTEx SmallIntestine 20-29 vs 60-69 Up	2/250	0.892707548528742	0.9779620121695255	0	0	0.5246250944006905	0.0595429782431317	FOS;ATF3
GTEx SmallIntestine 20-29 vs 70-79 Down	2/250	0.892707548528742	0.9779620121695255	0	0	0.5246250944006905	0.0595429782431317	C1QB;CD163
GTEx Ovary 20-29 vs 30-39 Down	2/250	0.892707548528742	0.9779620121695255	0	0	0.5246250944006905	0.0595429782431317	FOXQ1;COL6A5
GTEx Prostate 20-29 vs 70-79 Down	2/250	0.892707548528742	0.9779620121695255	0	0	0.5246250944006905	0.0595429782431317	KRT15;SIK1
GTEx BloodVessel 20-29 vs 30-39 Down	2/250	0.892707548528742	0.9779620121695255	0	0	0.5246250944006905	0.0595429782431317	PRKCB;SIK1
GTEx Stomach 20-29 vs 40-49 Up	2/250	0.892707548528742	0.9779620121695255	0	0	0.5246250944006905	0.0595429782431317	COL6A5;JCHAIN
GTEx Stomach 20-29 vs 50-59 Up	2/250	0.892707548528742	0.9779620121695255	0	0	0.5246250944006905	0.0595429782431317	COL6A5;JCHAIN
GTEx AdrenalGland 20-29 vs 70-79 Down	2/250	0.892707548528742	0.9779620121695255	0	0	0.5246250944006905	0.0595429782431317	SIK1;KRT77
GTEx Liver 20-29 vs 50-59 Up	2/250	0.892707548528742	0.9779620121695255	0	0	0.5246250944006905	0.0595429782431317	GPR174;SLITRK6
GTEx Bladder 20-29 vs 50-59 Up	2/250	0.892707548528742	0.9779620121695255	0	0	0.5246250944006905	0.0595429782431317	HDC;HAS2
GTEx Lung 20-29 vs 40-49 Up	2/250	0.892707548528742	0.9779620121695255	0	0	0.5246250944006905	0.0595429782431317	CYP4F11;CP
GTEx Prostate 20-29 vs 30-39 Up	2/250	0.892707548528742	0.9779620121695255	0	0	0.5246250944006905	0.0595429782431317	ABCB11;JCHAIN
GTEx BloodVessel 20-29 vs 70-79 Up	2/250	0.892707548528742	0.9779620121695255	0	0	0.5246250944006905	0.0595429782431317	VCAM1;JCHAIN
GTEx Breast 20-29 vs 30-39 Down	2/250	0.892707548528742	0.9779620121695255	0	0	0.5246250944006905	0.0595429782431317	LAMP3;SIK1
GTEx AdrenalGland 20-29 vs 30-39 Up	2/250	0.892707548528742	0.9779620121695255	0	0	0.5246250944006905	0.0595429782431317	CXCL9;JCHAIN
GTEx AdrenalGland 20-29 vs 30-39 Down	2/250	0.892707548528742	0.9779620121695255	0	0	0.5246250944006905	0.0595429782431317	FCER1A;SIK1
GTEx Ovary 20-29 vs 60-69 Up	2/250	0.892707548528742	0.9779620121695255	0	0	0.5246250944006905	0.0595429782431317	SPOCK2;SLC1A3
GTEx Pancreas 20-29 vs 70-79 Up	2/250	0.892707548528742	0.9779620121695255	0	0	0.5246250944006905	0.0595429782431317	SLITRK2;SERPINE1
GTEx Colon 20-29 vs 40-49 Down	2/250	0.892707548528742	0.9779620121695255	0	0	0.5246250944006905	0.0595429782431317	FOSB;SELE
GTEx Nerve 20-29 vs 40-49 Down	2/250	0.892707548528742	0.9779620121695255	0	0	0.5246250944006905	0.0595429782431317	PROCR;NR4A3
GTEx Pituitary 20-29 vs 40-49 Up	2/250	0.892707548528742	0.9779620121695255	0	0	0.5246250944006905	0.0595429782431317	ABCB11;CYP4F11
GTEx Liver 20-29 vs 70-79 Up	2/250	0.892707548528742	0.9779620121695255	0	0	0.5246250944006905	0.0595429782431317	GPR174;SLITRK6
GTEx Esophagus 20-29 vs 60-69 Up	2/250	0.892707548528742	0.9779620121695255	0	0	0.5246250944006905	0.0595429782431317	RGS1;CP
GTEx Esophagus 20-29 vs 70-79 Up	2/250	0.892707548528742	0.9779620121695255	0	0	0.5246250944006905	0.0595429782431317	SLITRK2;CP
GTEx Esophagus 20-29 vs 70-79 Down	2/250	0.892707548528742	0.9779620121695255	0	0	0.5246250944006905	0.0595429782431317	LYZ;JCHAIN
GTEx AdiposeTissue 20-29 vs 30-39 Up	2/250	0.892707548528742	0.9779620121695255	0	0	0.5246250944006905	0.0595429782431317	NPY1R;JCHAIN
GTEx Nerve 20-29 vs 30-39 Down	2/250	0.892707548528742	0.9779620121695255	0	0	0.5246250944006905	0.0595429782431317	PROCR;LAMP3
GTEx Lung 20-29 vs 70-79 Up	2/250	0.892707548528742	0.9779620121695255	0	0	0.5246250944006905	0.0595429782431317	SERPINE1;CP
GTEx Vagina 20-29 vs 40-49 Down	2/250	0.892707548528742	0.9779620121695255	0	0	0.5246250944006905	0.0595429782431317	FOXQ1;LAMP3
GTEx Colon 20-29 vs 30-39 Down	2/250	0.892707548528742	0.9779620121695255	0	0	0.5246250944006905	0.0595429782431317	SELE;JCHAIN
GTEx Spleen 20-29 vs 70-79 Down	2/250	0.892707548528742	0.9779620121695255	0	0	0.5246250944006905	0.0595429782431317	SLITRK6;SIK1
GTEx SalivaryGland 20-29 vs 60-69 Up	2/250	0.892707548528742	0.9779620121695255	0	0	0.5246250944006905	0.0595429782431317	FOSB;FOS
GTEx AdrenalGland 20-29 vs 40-49 Down	2/250	0.892707548528742	0.9779620121695255	0	0	0.5246250944006905	0.0595429782431317	SLITRK6;FCER1A
GTEx Breast 20-29 vs 50-59 Down	2/250	0.892707548528742	0.9779620121695255	0	0	0.5246250944006905	0.0595429782431317	ID1;AFF2
GTEx Stomach 20-29 vs 60-69 Up	2/250	0.892707548528742	0.9779620121695255	0	0	0.5246250944006905	0.0595429782431317	RGS1;COL6A5
GTEx Testis 20-29 vs 30-39 Down	2/250	0.892707548528742	0.9779620121695255	0	0	0.5246250944006905	0.0595429782431317	CCL22;SIK1
GTEx Heart 20-29 vs 40-49 Down	2/250	0.892707548528742	0.9779620121695255	0	0	0.5246250944006905	0.0595429782431317	ATP1B1;CPVL
GTEx Esophagus 20-29 vs 30-39 Up	2/250	0.892707548528742	0.9779620121695255	0	0	0.5246250944006905	0.0595429782431317	TPSAB1;JCHAIN
GTEx Pancreas 20-29 vs 40-49 Down	2/250	0.892707548528742	0.9779620121695255	0	0	0.5246250944006905	0.0595429782431317	VCAM1;COL6A6
GTEx Ovary 20-29 vs 50-59 Up	2/250	0.892707548528742	0.9779620121695255	0	0	0.5246250944006905	0.0595429782431317	SLC1A3;JCHAIN
GTEx Muscle 20-29 vs 50-59 Up	2/250	0.892707548528742	0.9779620121695255	0	0	0.5246250944006905	0.0595429782431317	PRUNE2;CP
GTEx Uterus 20-29 vs 30-39 Up	2/250	0.892707548528742	0.9779620121695255	0	0	0.5246250944006905	0.0595429782431317	HAS2;COL6A5
GTEx Thyroid 20-29 vs 40-49 Down	1/250	0.9779620121695255	0.9779620121695255	0	0	0.2603748326639893	0.0058023104772123146	SSTR2
GTEx Skin 20-29 vs 30-39 Down	1/250	0.9779620121695255	0.9779620121695255	0	0	0.2603748326639893	0.0058023104772123146	SIK1
GTEx SalivaryGland 20-29 vs 50-59 Down	1/250	0.9779620121695255	0.9779620121695255	0	0	0.2603748326639893	0.0058023104772123146	CD163
GTEx Kidney 20-29 vs 40-49 Down	1/250	0.9779620121695255	0.9779620121695255	0	0	0.2603748326639893	0.0058023104772123146	WNT7B
GTEx SmallIntestine 20-29 vs 70-79 Up	1/250	0.9779620121695255	0.9779620121695255	0	0	0.2603748326639893	0.0058023104772123146	HDC
GTEx Spleen 20-29 vs 40-49 Down	1/250	0.9779620121695255	0.9779620121695255	0	0	0.2603748326639893	0.0058023104772123146	COL6A6
GTEx Vagina 20-29 vs 60-69 Down	1/250	0.9779620121695255	0.9779620121695255	0	0	0.2603748326639893	0.0058023104772123146	CCL22
GTEx Muscle 20-29 vs 30-39 Up	1/250	0.9779620121695255	0.9779620121695255	0	0	0.2603748326639893	0.0058023104772123146	PRUNE2
GTEx AdrenalGland 20-29 vs 60-69 Down	1/250	0.9779620121695255	0.9779620121695255	0	0	0.2603748326639893	0.0058023104772123146	TPSAB1
GTEx Breast 20-29 vs 70-79 Down	1/250	0.9779620121695255	0.9779620121695255	0	0	0.2603748326639893	0.0058023104772123146	SIK1
GTEx Stomach 20-29 vs 40-49 Down	1/250	0.9779620121695255	0.9779620121695255	0	0	0.2603748326639893	0.0058023104772123146	SELE
GTEx Prostate 20-29 vs 60-69 Down	1/250	0.9779620121695255	0.9779620121695255	0	0	0.2603748326639893	0.0058023104772123146	CLSTN2
GTEx Pancreas 20-29 vs 30-39 Down	1/250	0.9779620121695255	0.9779620121695255	0	0	0.2603748326639893	0.0058023104772123146	SIK1
GTEx Breast 20-29 vs 60-69 Down	1/250	0.9779620121695255	0.9779620121695255	0	0	0.2603748326639893	0.0058023104772123146	ID1
GTEx Heart 20-29 vs 30-39 Up	1/250	0.9779620121695255	0.9779620121695255	0	0	0.2603748326639893	0.0058023104772123146	GPR174
GTEx Esophagus 20-29 vs 50-59 Up	1/250	0.9779620121695255	0.9779620121695255	0	0	0.2603748326639893	0.0058023104772123146	CP
GTEx Liver 20-29 vs 40-49 Down	1/250	0.9779620121695255	0.9779620121695255	0	0	0.2603748326639893	0.0058023104772123146	CYTOR
GTEx Colon 20-29 vs 50-59 Down	1/250	0.9779620121695255	0.9779620121695255	0	0	0.2603748326639893	0.0058023104772123146	SELE
GTEx Colon 20-29 vs 40-49 Up	1/250	0.9779620121695255	0.9779620121695255	0	0	0.2603748326639893	0.0058023104772123146	SFRP1
GTEx Skin 20-29 vs 60-69 Down	1/250	0.9779620121695255	0.9779620121695255	0	0	0.2603748326639893	0.0058023104772123146	AFF2
GTEx Nerve 20-29 vs 50-59 Up	1/250	0.9779620121695255	0.9779620121695255	0	0	0.2603748326639893	0.0058023104772123146	JCHAIN
GTEx Lung 20-29 vs 60-69 Up	1/250	0.9779620121695255	0.9779620121695255	0	0	0.2603748326639893	0.0058023104772123146	CP
GTEx Spleen 20-29 vs 60-69 Up	1/250	0.9779620121695255	0.9779620121695255	0	0	0.2603748326639893	0.0058023104772123146	RGS1
GTEx Vagina 20-29 vs 40-49 Up	1/250	0.9779620121695255	0.9779620121695255	0	0	0.2603748326639893	0.0058023104772123146	SIK1
GTEx SmallIntestine 20-29 vs 40-49 Up	1/250	0.9779620121695255	0.9779620121695255	0	0	0.2603748326639893	0.0058023104772123146	ADAM23
GTEx Kidney 20-29 vs 70-79 Down	1/250	0.9779620121695255	0.9779620121695255	0	0	0.2603748326639893	0.0058023104772123146	WNT7B
GTEx Breast 20-29 vs 40-49 Down	1/250	0.9779620121695255	0.9779620121695255	0	0	0.2603748326639893	0.0058023104772123146	SELE
GTEx AdrenalGland 20-29 vs 40-49 Up	1/250	0.9779620121695255	0.9779620121695255	0	0	0.2603748326639893	0.0058023104772123146	KRT15
GTEx Nerve 20-29 vs 70-79 Up	1/250	0.9779620121695255	0.9779620121695255	0	0	0.2603748326639893	0.0058023104772123146	CYP4F11
GTEx Lung 20-29 vs 30-39 Up	1/250	0.9779620121695255	0.9779620121695255	0	0	0.2603748326639893	0.0058023104772123146	CYP4F11
GTEx Ovary 20-29 vs 40-49 Down	1/250	0.9779620121695255	0.9779620121695255	0	0	0.2603748326639893	0.0058023104772123146	SHISA2
GTEx Stomach 20-29 vs 30-39 Up	1/250	0.9779620121695255	0.9779620121695255	0	0	0.2603748326639893	0.0058023104772123146	COL6A5
GTEx Colon 20-29 vs 60-69 Down	1/250	0.9779620121695255	0.9779620121695255	0	0	0.2603748326639893	0.0058023104772123146	JCHAIN
GTEx SalivaryGland 20-29 vs 30-39 Up	1/250	0.9779620121695255	0.9779620121695255	0	0	0.2603748326639893	0.0058023104772123146	LYZ
GTEx SalivaryGland 20-29 vs 30-39 Down	1/250	0.9779620121695255	0.9779620121695255	0	0	0.2603748326639893	0.0058023104772123146	SIK1
GTEx Spleen 20-29 vs 30-39 Down	1/250	0.9779620121695255	0.9779620121695255	0	0	0.2603748326639893	0.0058023104772123146	KRT77
GTEx Kidney 20-29 vs 30-39 Down	1/250	0.9779620121695255	0.9779620121695255	0	0	0.2603748326639893	0.0058023104772123146	SERPINE1
GTEx Colon 20-29 vs 70-79 Down	1/250	0.9779620121695255	0.9779620121695255	0	0	0.2603748326639893	0.0058023104772123146	CDHR1
GTEx Muscle 20-29 vs 40-49 Up	1/250	0.9779620121695255	0.9779620121695255	0	0	0.2603748326639893	0.0058023104772123146	PRUNE2
