# Supplementary material for: In vivo tumor immune microenvironment phenotypes correlate with inflammation and vasculature to predict immunotherapy response
Source: Nat Commun. 2022 Sep 9;13:5312. doi: 10.1038/s41467-022-32738-7 (PMC9463451; doi:10.1038/s41467-022-32738-7)
Supplement: Supplementary file 8 — Source Data [file 41467_2022_32738_MOESM8_ESM.zip › source data/Figure 3_S3/enrichr_module2_module5/module2_enrichr/GTEx_Tissue_Expression_Up_table.txt]

Term	Overlap	P-value	Adjusted P-value	Old P-value	Old Adjusted P-value	Odds Ratio	Combined Score	Genes
GTEX-SSA3-0005-SM-32QOT blood male 60-69 years	103/1223	8.082728459531334E-50	2.356115345953384E-46	0	0	8.629315476190476	975.4537238286264	HCP5;IFITM1;CD84;TRAF3IP3;NCF2;SLA;GIMAP4;IKZF1;GIMAP5;GIMAP6;IKZF3;IFIT3;RASSF2;ARHGDIB;EPSTI1;COTL1;LGALS9;PIM2;IL6R;GBP5;CD96;CYBB;TAP1;RUNX3;GVINP1;TYROBP;RIN3;S100A4;IGSF6;AKNA;CSF2RB;ARHGAP15;CLEC7A;LYN;LYZ;PARP15;FLI1;PTPRC;ARHGAP30;PARVG;GPR183;IL7R;ITK;CIITA;PLEK;ITGB2;TNFAIP2;PTPN22;LSP1;RCSD1;ITGAL;CTSS;PIK3CG;SPN;GLIPR1;TAGAP;RAC2;ITGAX;FCER1A;CYTIP;JAK3;CD53;SRGN;FCER1G;GAB3;TNFRSF1B…
GTEX-R55E-0006-SM-2TC5G blood male 20-29 years	109/1500	1.0032680776588686E-46	1.30397631345062E-43	0	0	7.472037502995447	791.4057203760962	HCP5;IFITM1;CD84;TRAF3IP3;NCF2;SLA;GIMAP4;IKZF1;GIMAP5;GIMAP6;IKZF3;IFIT3;GPR174;ARHGDIB;EPSTI1;COTL1;LGALS9;PIM2;GBP5;CD96;CYBB;TAP1;RUNX3;GVINP1;TYROBP;RIN3;S100A4;WDFY4;CSF1R;IGSF6;AKNA;CSF2RB;ARHGAP15;RASGRP1;CLEC7A;INPP5D;NCKAP1L;LYN;LYZ;PARP15;FLI1;PTPRC;ARHGAP30;PARVG;GPR183;IL7R;ITK;CIITA;PLEK;ITGB2;TNFAIP2;PTPN22;LSP1;RCSD1;ITGAL;CTSS;PIK3CG;SPN;GLIPR1;TAGAP;RAC2;ITGAX;FCER1A;CYTIP;JAK3;…
GTEX-S4UY-0006-SM-3K2A7 blood female 40-49 years	124/2000	1.3419996364843431E-46	1.30397631345062E-43	0	0	6.655740667124427	703.0109673918513	HCP5;CD84;TRAF3IP3;NCF2;SLA;GIMAP4;IKZF1;IKZF3;IFIT3;SLC8A1;GPR174;DOCK11;RASSF2;ARHGDIB;EPSTI1;COTL1;PIM2;IL6R;GBP5;CD96;PRKCB;CYBB;TAP1;RUNX3;GPRIN3;GVINP1;TYROBP;RIN3;WDFY4;CSF1R;IGSF6;AKNA;FPR3;CSF2RB;ARHGAP15;SAMSN1;RASGRP1;SEL1L3;SOCS3;CLEC7A;INPP5D;NCKAP1L;LYN;CD163;ATP8B4;LYZ;PARP15;FLI1;PTPRC;ARHGAP30;PARVG;GPR183;IL7R;ITK;CIITA;CXCL9;PLEK;ITGB2;PTPN22;LSP1;RCSD1;ITGAL;CTSS;PIK3CG;SPN;GL…
GTEX-XUYS-0005-SM-47JZ2 blood male 50-59 years	117/1804	1.589038783486848E-45	1.0381696515126362E-42	0	0	6.789142032421845	700.3217251519749	HCP5;IFITM1;CD84;TRAF3IP3;NCF2;LY75;SLA;GIMAP4;IKZF1;GIMAP5;GIMAP6;IKZF3;IFIT3;GPR174;DOCK11;RASSF2;ARHGDIB;EPSTI1;COTL1;LGALS9;PIM2;IL6R;GBP5;CD96;CYBB;TAP1;RUNX3;GVINP1;TYROBP;RIN3;S100A4;WDFY4;CSF1R;IGSF6;AKNA;CSF2RB;ARHGAP15;RASGRP1;CLEC7A;INPP5D;NCKAP1L;LYN;LYZ;PARP15;FLI1;PTPRC;ARHGAP30;PARVG;GPR183;IL7R;ITK;CIITA;PLEK;ITGB2;TNFAIP2;PTPN22;LSP1;RCSD1;ITGAL;CTSS;PIK3CG;SPN;GLIPR1;TAGAP;RAC2;…
GTEX-N7MT-0007-SM-3GACQ blood female 60-69 years	117/1806	1.78073696657399E-45	1.0381696515126362E-42	0	0	6.780349833964013	698.6425133934738	HCP5;IFITM1;CD84;TRAF3IP3;NCF2;LY75;SLA;GIMAP4;IKZF1;IKZF3;IFIT3;IFI44L;GPR174;DOCK11;RASSF2;ARHGDIB;EPSTI1;COTL1;LGALS9;PIM2;GBP5;CD96;CYBB;TAP1;KRT77;RUNX3;GPRIN3;GVINP1;TYROBP;IFI27;RIN3;CSF1R;IGSF6;AKNA;FPR3;CSF2RB;ARHGAP15;SAMSN1;RASGRP1;CLEC7A;INPP5D;NCKAP1L;LYN;CD163;ATP8B4;IFI44;LYZ;PARP15;FLI1;PTPRC;ARHGAP30;PARVG;GPR183;IL7R;ITK;PLEK;ITGB2;PTPN22;LSP1;RCSD1;ITGAL;CTSS;PIK3CG;SPN;CA2;TAG…
GTEX-PX3G-0006-SM-33HBQ blood female 20-29 years	113/1791	1.4997063580106204E-42	7.28607338933493E-40	0	0	6.455167626099967	621.6539739992008	HCP5;CD84;TRAF3IP3;NCF2;SLA;GIMAP4;IKZF1;GIMAP5;GIMAP6;IKZF3;IFIT3;GPR174;DOCK11;RASSF2;ARHGDIB;COTL1;LGALS9;PIM2;IL6R;GBP5;CD96;PRKCB;CYBB;TAP1;KRT77;GVINP1;TYROBP;RIN3;S100A4;WDFY4;IGSF6;AKNA;CSF2RB;ARHGAP15;SAMSN1;CLEC7A;INPP5D;NCKAP1L;LYN;ATP8B4;LYZ;PARP15;FLI1;PTPRC;ARHGAP30;PARVG;IL7R;ITK;CIITA;PLEK;ITGB2;TNFAIP2;PTPN22;LSP1;RCSD1;ITGAL;CTSS;PIK3CG;SPN;GLIPR1;TAGAP;RAC2;ITGAX;FCER1A;CYTIP;J…
GTEX-VUSG-0006-SM-3GIK9 blood male 50-59 years	113/1816	5.846812030294663E-42	2.434779581186992E-39	0	0	6.351582314064042	603.0362302752349	HCP5;IFITM1;CD84;TRAF3IP3;NCF2;F13A1;SLA;GIMAP4;IKZF1;GIMAP5;GIMAP6;IKZF3;GPR174;DOCK11;RASSF2;ARHGDIB;COTL1;LGALS9;PIM2;GBP5;CD96;PRKCB;ACSL5;CYBB;TAP1;RUNX3;GPRIN3;GVINP1;TYROBP;RIN3;S100A4;WDFY4;CSF1R;IGSF6;AKNA;FPR3;CSF2RB;ARHGAP15;SAMSN1;RASGRP1;CLEC7A;INPP5D;NCKAP1L;LYN;LYZ;PARP15;FLI1;PTPRC;ARHGAP30;PARVG;GPR183;IL7R;ITK;PLEK;ITGB2;PTPN22;LSP1;RCSD1;ITGAL;CTSS;PIK3CG;SPN;GLIPR1;TAGAP;RAC2;…
GTEX-WYJK-0005-SM-3NMA1 blood male 50-59 years	92/1159	7.557047985512035E-42	2.7535993597209477E-39	0	0	7.686640986892553	727.818005417312	ITK;CD84;NCF2;PLEK;ITGB2;F13A1;SLA;PTPN22;IKZF1;LSP1;RCSD1;ITGAL;IKZF3;CTSS;PIK3CG;ICAM1;SPN;RASSF2;MRC1;ARHGDIB;TAGAP;COTL1;ITGAX;PIM2;CYTIP;CD53;SRGN;HS3ST3B1;GBP5;CD96;FCER1G;CD93;DUSP1;CYBB;FOS;TNFRSF1B;RNASE1;RUNX3;APBB1IP;GPRIN3;MS4A6A;GVINP1;TYROBP;HCLS1;IRF8;RIN3;LCP2;LCP1;DOCK2;PLCB2;WDFY4;C1QB;CSF1R;IGSF6;AKNA;CXCR4;FPR3;CSF2RB;AOAH;SAMSN1;STX11;SOCS3;CYTH4;CLEC7A;ALOX5;LAIR1;LYN;CD163;…
GTEX-X638-0005-SM-47JX6 blood female 70-79 years	97/1310	1.0316593740885708E-41	3.341430083853538E-39	0	0	7.246423548809466	683.8799199760526	HCP5;IFITM1;CD84;TRAF3IP3;NCF2;SLA;GIMAP4;IKZF1;GIMAP5;GIMAP6;RASSF2;ARHGDIB;COTL1;LGALS9;PIM2;IL6R;GBP5;CD96;CYBB;TAP1;RUNX3;TYROBP;RIN3;S100A4;WDFY4;CSF1R;IGSF6;AKNA;CSF2RB;ARHGAP15;CLEC7A;INPP5D;NCKAP1L;LYN;LYZ;PARP15;PTPRC;ARHGAP30;PARVG;IL7R;ITK;CIITA;PLEK;ITGB2;TNFAIP2;LSP1;RCSD1;ITGAL;CTSS;PIK3CG;SPN;GLIPR1;TAGAP;RAC2;ITGAX;FCER1A;CYTIP;JAK3;CD53;FCER1G;GAB3;TNFRSF1B;APBB1IP;OAS2;IRF1;HCLS…
GTEX-UJHI-0126-SM-4IHLP spleen female 50-59 years	117/2010	9.248296203003448E-41	2.6958783431755053E-38	0	0	5.981137600771722	551.3505316471727	HCP5;IFITM1;CD84;TRAF3IP3;NCF2;GIMAP4;IKZF1;GIMAP5;GIMAP6;IKZF3;GPR174;SLCO2B1;ARHGDIB;EPSTI1;COTL1;LGALS9;PIM2;GBP5;CD96;SFMBT2;NPY1R;CYBB;TAP1;RUNX3;GVINP1;TYROBP;IFI27;RIN3;WDFY4;CSF1R;IGSF6;AKNA;FPR3;CSF2RB;ARHGAP15;SEL1L3;CLEC7A;INPP5D;NCKAP1L;LYN;CD163;ATP8B4;VCAM1;IFI44;PARP15;FLI1;PTPRC;ARHGAP30;PARVG;ITK;CIITA;CXCL9;PLEK;ITGB2;TNFAIP2;LSP1;RCSD1;ITGAL;CTSS;PIK3CG;SPN;MRC1;STAB1;TAGAP;ITG…
GTEX-S7SE-0005-SM-2XCEA blood male 50-59 years	120/2131	1.6307724414417483E-40	4.321546969820633E-38	0	0	5.831352973013069	534.2356118159474	HCP5;CD84;TRAF3IP3;NCF2;LY75;SLA;GIMAP4;IKZF1;GIMAP5;GIMAP6;IKZF3;IFIT3;GPR174;DOCK11;ARHGDIB;EPSTI1;COTL1;PIM2;GBP5;CD96;PRKCB;ACSL5;CYBB;TAP1;RUNX3;GPRIN3;GVINP1;TYROBP;RIN3;S100A4;WDFY4;CSF1R;IGSF6;AKNA;CSF2RB;ARHGAP15;SAMSN1;RASGRP1;CLEC7A;INPP5D;NCKAP1L;LYN;LYZ;PARP15;FLI1;PTPRC;ARHGAP30;PARVG;GPR183;IL7R;ITK;CIITA;PLEK;ITGB2;TNFAIP2;PTPN22;LSP1;RCSD1;ITGAL;CTSS;PIK3CG;SPN;GLIPR1;TAGAP;RAC2;…
GTEX-OIZG-0005-SM-2HMJC blood male 50-59 years	96/1326	2.0990191176534082E-40	5.098867273299737E-38	0	0	7.031624033313504	642.4227678277173	HCP5;ITK;CD84;TRAF3IP3;NCF2;PLEK;ITGB2;SLA;GIMAP4;PTPN22;IKZF1;LSP1;RCSD1;ITGAL;IKZF3;CTSS;PIK3CG;GPR174;SPN;ARHGDIB;TAGAP;RAC2;COTL1;ITGAX;LGALS9;PIM2;CYTIP;JAK3;CD53;SRGN;GBP5;CD96;FCER1G;CYBB;GAB3;TNFRSF1B;RUNX3;APBB1IP;GPRIN3;MS4A6A;TYROBP;IRF1;HCLS1;RIN3;S100A4;LCP2;LCP1;DOCK2;PLCB2;CSF1R;IGSF6;AKNA;NLRC5;CXCR4;CSF2RB;DENND3;AOAH;ARHGAP15;IL2RG;SAMSN1;RASGRP1;STX11;FGD2;CYTH4;CLEC7A;INPP5D;A…
GTEX-OOBJ-0006-SM-2I3F4 blood male 60-69 years	98/1398	4.038623028618103E-40	9.055835483401361E-38	0	0	6.832519893899204	619.7607977319014	HCP5;IFITM1;TRAF3IP3;NCF2;SLA;GIMAP4;IKZF1;GIMAP5;GIMAP6;IKZF3;RASSF2;ARHGDIB;COTL1;PIM2;IL6R;GBP5;CD96;PRKCB;CYBB;TAP1;RUNX3;TYROBP;RIN3;S100A4;CSF1R;IGSF6;AKNA;CSF2RB;ARHGAP15;SAMSN1;CLEC7A;INPP5D;NCKAP1L;LYN;LYZ;FLI1;PTPRC;ARHGAP30;PARVG;IL7R;ITK;PLEK;ITGB2;PTPN22;LSP1;RCSD1;ITGAL;CTSS;PIK3CG;SPN;GLIPR1;TAGAP;RAC2;ITGAX;FCER1A;CYTIP;JAK3;CD53;SRGN;FCER1G;TNFRSF1B;APBB1IP;MS4A6A;IRF1;HCLS1;IRF8…
GTEX-QDT8-0006-SM-32PL3 blood female 30-39 years	105/1629	5.644656216793885E-40	1.0994746145717099E-37	0	0	6.3888498312710915	577.377573525443	HCP5;IFITM1;TRAF3IP3;NCF2;SLA;GIMAP4;IKZF1;GIMAP5;IFIT3;IFI44L;RASSF2;ARHGDIB;EPSTI1;COTL1;LGALS9;PIM2;GBP5;CD96;CYBB;RUNX3;TYROBP;IFI27;RIN3;WDFY4;CSF1R;IGSF6;AKNA;FPR3;CSF2RB;ARHGAP15;SAMSN1;CLEC7A;INPP5D;NCKAP1L;LYN;IFI44;LYZ;PARP15;PTPRC;ARHGAP30;PARVG;GPR183;IL7R;ITK;PLEK;ITGB2;TNFAIP2;PTPN22;LSP1;RCSD1;ITGAL;CTSS;PIK3CG;SPN;GLIPR1;STAB1;TAGAP;RAC2;ITGAX;CYTIP;JAK3;CD53;SRGN;FCER1G;TNFRSF1B;…
GTEX-VJYA-0126-SM-4KL1P spleen male 60-69 years	124/2308	5.6576738314153166E-40	1.0994746145717099E-37	0	0	5.618312948821424	507.7291373603349	HCP5;CD84;TRAF3IP3;NCF2;LY75;SLA;GIMAP4;IKZF1;GIMAP5;GIMAP6;IKZF3;ICAM1;GPR174;RASSF4;SLCO2B1;ARHGDIB;EPSTI1;COTL1;LGALS9;PIM2;GBP5;CD96;SFMBT2;ACSL5;CYBB;TAP1;RUNX3;GPRIN3;GVINP1;TYROBP;IFI27;RIN3;WDFY4;CSF1R;IGSF6;AKNA;FPR3;CSF2RB;ARHGAP15;SAMSN1;SEL1L3;CLEC7A;INPP5D;NCKAP1L;LYN;CD163;ATP8B4;VCAM1;LYZ;PARP15;FLI1;PTPRC;ARHGAP30;PARVG;GPR183;ITK;CIITA;CXCL9;PLEK;ITGB2;TNFAIP2;PTPN22;RCSD1;ITGAL;…
GTEX-XOT4-0005-SM-4B64S blood female 60-69 years	78/849	1.4929695066292678E-39	2.7200038198901973E-37	0	0	8.586972832440544	767.6758137296175	HCP5;ITK;IFITM1;CD84;TRAF3IP3;NCF2;PLEK;ITGB2;GIMAP4;PTPN22;IKZF1;LSP1;ITGAL;IKZF3;IFIT3;CTSS;GPR174;SPN;ARHGDIB;TAGAP;EPSTI1;RAC2;COTL1;ITGAX;LGALS9;PIM2;CYTIP;JAK3;CD53;GBP5;CD96;FCER1G;TAP1;GAB3;TNFRSF1B;RUNX3;GVINP1;TYROBP;OAS2;IRF1;HCLS1;RIN3;LCP2;LCP1;DOCK2;PLCB2;IGSF6;AKNA;IFI6;NLRC5;CXCR4;AOAH;IL2RG;RASGRP1;CYTH4;INPP5D;ERAP2;IL10RA;MX2;MX1;LAPTM5;LYZ;PARP15;SNX20;PSMB9;CD4;FMNL1;PTPRC;AR…
GTEX-WK11-0006-SM-3NB3J blood male 50-59 years	101/1520	1.994254442902511E-39	3.419559824153423E-37	0	0	6.505567300916138	579.7146695716986	HCP5;TRAF3IP3;NCF2;SLA;IKZF1;IKZF3;GPR174;ARHGDIB;COTL1;LGALS9;PIM2;IL6R;GBP5;CD96;CYBB;TAP1;RUNX3;GPRIN3;GVINP1;TYROBP;RIN3;ATF3;IGSF6;AKNA;CSF2RB;ARHGAP15;SAMSN1;RASGRP1;CLEC7A;INPP5D;NCKAP1L;LYN;LYZ;PARP15;FLI1;PTPRC;ARHGAP30;PARVG;GPR183;IL7R;ITK;PLEK;ITGB2;PTPN22;LSP1;RCSD1;ITGAL;CTSS;PIK3CG;SPN;TAGAP;RAC2;ITGAX;FCER1A;CYTIP;CD53;SRGN;FCER1G;DUSP1;GAB3;FOS;TNFRSF1B;APBB1IP;OAS2;IRF1;HCLS1;IR…
GTEX-QVUS-0006-SM-3GAE8 blood female 60-69 years	90/1186	2.790989766305817E-39	4.5198528715452545E-37	0	0	7.239898640467707	642.7178195996852	ITK;TRAF3IP3;NCF2;PLEK;ITGB2;SLA;GIMAP4;PTPN22;IKZF1;LSP1;RCSD1;ITGAL;IFIT3;CTSS;SPN;ARHGDIB;TAGAP;EPSTI1;RAC2;COTL1;ITGAX;PIM2;CYTIP;JAK3;CD53;SRGN;GBP5;CD96;FCER1G;DUSP1;CYBB;GAB3;FOS;TNFRSF1B;RUNX3;APBB1IP;MS4A6A;TYROBP;OAS2;HCLS1;RIN3;LCP2;LCP1;DOCK2;PLCB2;WDFY4;CSF1R;IGSF6;AKNA;NLRC5;CXCR4;CSF2RB;DENND3;AOAH;ARHGAP15;IL2RG;SAMSN1;FGD2;CYTH4;CLEC7A;INPP5D;ALOX5;NCKAP1L;LAIR1;LYN;CD74;CD163;IL…
GTEX-RU72-0006-SM-2TF65 blood female 50-59 years	83/992	3.693609901429155E-39	5.666775190876835E-37	0	0	7.870176925949476	696.465123887791	HCP5;ITK;TRAF3IP3;NCF2;PLEK;ITGB2;SLA;GIMAP4;PTPN22;IKZF1;LSP1;ITGAL;IKZF3;CTSS;PIK3CG;GPR174;SPN;ARHGDIB;TAGAP;EPSTI1;RAC2;COTL1;ITGAX;PIM2;CYTIP;JAK3;CD53;SRGN;GBP5;CD96;FCER1G;CYBB;GAB3;TNFRSF1B;RUNX3;APBB1IP;GVINP1;TYROBP;OAS2;IRF1;HCLS1;IRF8;RIN3;LCP2;LCP1;DOCK2;PLCB2;CSF1R;IGSF6;AKNA;NLRC5;CXCR4;AOAH;IL2RG;STX11;FGD2;CYTH4;INPP5D;NCKAP1L;LAIR1;LYN;CD74;IL10RA;MX2;LAPTM5;LYZ;PARP15;SNX20;PSM…
GTEX-TKQ2-0006-SM-33HBH blood male 50-59 years	98/1458	1.4991294654423259E-38	2.1849811958821898E-36	0	0	6.509787018255578	566.9591523744284	HCP5;IFITM1;TRAF3IP3;NCF2;SLA;GIMAP4;IKZF1;GIMAP5;GIMAP6;IFIT3;RASSF2;ARHGDIB;EPSTI1;COTL1;LGALS9;PIM2;IL6R;GBP5;CD96;CYBB;TAP1;RUNX3;TYROBP;RIN3;S100A4;WDFY4;IGSF6;AKNA;CSF2RB;ARHGAP15;SOCS3;CLEC7A;INPP5D;NCKAP1L;LYN;LYZ;PTPRC;ARHGAP30;PARVG;ITK;PLEK;ITGB2;TNFAIP2;LSP1;RCSD1;ITGAL;CTSS;PIK3CG;SPN;GLIPR1;TAGAP;RAC2;ITGAX;JAK3;CD53;SRGN;FCER1G;GAB3;TNFRSF1B;APBB1IP;MS4A6A;OAS2;IRF1;HCLS1;IRF8;LCP2…
GTEX-U3ZN-0126-SM-4DXUM spleen female 30-39 years	116/2081	1.6823695669726666E-38	2.335289184631106E-36	0	0	5.658879031703459	492.198151756704	HCP5;IFITM1;CD84;TRAF3IP3;NCF2;LY75;SLA;GIMAP4;IKZF1;GIMAP5;GIMAP6;IFIT3;IFI44L;GPR174;SLCO2B1;ARHGDIB;EPSTI1;COTL1;LGALS9;PIM2;GBP5;CD96;NPY1R;CYBB;TAP1;RUNX3;GVINP1;TYROBP;IFI27;RIN3;WDFY4;CSF1R;IGSF6;AKNA;FPR3;CSF2RB;ARHGAP15;SEL1L3;CLEC7A;INPP5D;NCKAP1L;LYN;CD163;ATP8B4;VCAM1;IFI44;LYZ;PARP15;FLI1;PTPRC;ARHGAP30;PARVG;ITK;CIITA;PLEK;ITGB2;TNFAIP2;LSP1;RCSD1;ITGAL;CTSS;SPN;MRC1;STAB1;TAGAP;ITG…
GTEX-T8EM-0006-SM-3DB71 blood male 40-49 years	88/1158	2.203322434485535E-38	2.9194022256933338E-36	0	0	7.192979684963363	623.6908038774168	ITK;IFITM1;TRAF3IP3;NCF2;PLEK;ITGB2;SLA;PTPN22;IKZF1;LSP1;RCSD1;ITGAL;IKZF3;CTSS;PIK3CG;SPN;ARHGDIB;TAGAP;RAC2;COTL1;ITGAX;LGALS9;CYTIP;JAK3;CD53;SRGN;GBP5;CD96;FCER1G;DUSP1;CYBB;GAB3;FOS;TNFRSF1B;RUNX3;APBB1IP;MS4A6A;TYROBP;HCLS1;IRF8;RIN3;S100A4;LCP2;LCP1;DOCK2;PLCB2;C1QB;CSF1R;IGSF6;AKNA;CXCR4;CSF2RB;AOAH;ARHGAP15;IL2RG;SAMSN1;STX11;FGD2;SOCS3;CYTH4;CLEC7A;INPP5D;ALOX5;NCKAP1L;LAIR1;LYN;CD163;…
GTEX-UPK5-0006-SM-3GAD8 blood male 40-49 years	79/912	3.0947718411592905E-38	3.9222869204257966E-36	0	0	8.059515698171161	696.0884375201093	ITK;CD84;TRAF3IP3;NCF2;PLEK;ITGB2;SLA;PTPN22;IKZF1;LSP1;RCSD1;ITGAL;IKZF3;CTSS;PIK3CG;GPR174;SPN;ARHGDIB;TAGAP;RAC2;COTL1;ITGAX;PIM2;CYTIP;JAK3;CD53;SRGN;GBP5;CD96;FCER1G;CYBB;TNFRSF1B;RUNX3;APBB1IP;TYROBP;RIN3;LCP2;LCP1;DOCK2;PLCB2;WDFY4;CSF1R;IGSF6;AKNA;CXCR4;CSF2RB;DENND3;AOAH;IL2RG;SAMSN1;CYTH4;CLEC7A;INPP5D;ALOX5;NCKAP1L;LYN;IL10RA;LAPTM5;LYZ;PARP15;SNX20;CD4;FMNL1;PTPRC;ARHGAP30;FCGR2A;EVI2…
GTEX-PSDG-0005-SM-3GADC blood male 50-59 years	105/1714	5.682438590365827E-38	6.901795204548493E-36	0	0	6.02304004261742	516.5410520928165	HCP5;IFITM1;CD84;TRAF3IP3;NCF2;SLA;IKZF1;IKZF3;GPR174;RASSF2;ANPEP;ARHGDIB;COTL1;LGALS9;GBP5;CD96;PRKCB;CYBB;RUNX3;TYROBP;IFI27;RIN3;S100A4;WDFY4;CSF1R;IGSF6;AKNA;FPR3;CSF2RB;ARHGAP15;SAMSN1;CLEC7A;INPP5D;NCKAP1L;LYN;CD163;LYZ;PARP15;FLI1;PTPRC;ARHGAP30;PARVG;GPR183;IL7R;ITK;PLEK;ITGB2;PTPN22;LSP1;RCSD1;ITGAL;CTSS;PIK3CG;SPN;GLIPR1;STAB1;TAGAP;RAC2;ITGAX;CYTIP;JAK3;CD53;SRGN;HS3ST3B1;FCER1G;DUSP1…
GTEX-WYVS-0006-SM-3NMA7 blood female 40-49 years	106/1758	9.340025861508764E-38	1.0890470154519218E-35	0	0	5.938355994288198	506.3275372261642	HCP5;IFITM1;TRAF3IP3;NCF2;SLA;GIMAP4;IKZF1;GPR174;RASSF2;ARHGDIB;COTL1;LGALS9;PIM2;IL6R;GBP5;CD96;CYBB;TAP1;RUNX3;TYROBP;RIN3;S100A4;WDFY4;CSF1R;IGSF6;AKNA;CSF2RB;ARHGAP15;SAMSN1;SOCS3;CLEC7A;INPP5D;NCKAP1L;LYN;ATP8B4;LYZ;PARP15;FLI1;PTPRC;ARHGAP30;PARVG;GPR183;IL7R;ITK;CIITA;PLEK;ITGB2;PTPN22;LSP1;RCSD1;ITGAL;CTSS;PIK3CG;SPN;GLIPR1;TAGAP;RAC2;ITGAX;FCER1A;CYTIP;JAK3;CD53;SRGN;FCER1G;GAB3;TNFRSF1…
GTEX-QLQW-0005-SM-2S1RA blood male 30-39 years	76/848	9.89023302263858E-38	1.1088472792689024E-35	0	0	8.281243523316062	705.6173151478797	ITK;TRAF3IP3;NCF2;PLEK;ITGB2;SLA;GIMAP4;IKZF1;GIMAP5;LSP1;GIMAP6;ITGAL;IKZF3;CTSS;PIK3CG;GPR174;SPN;RASSF2;ARHGDIB;TAGAP;RAC2;COTL1;ITGAX;FCER1A;CYTIP;JAK3;IL6R;CD53;SRGN;GBP5;CD96;FCER1G;CYBB;GAB3;TNFRSF1B;RUNX3;APBB1IP;MS4A6A;GVINP1;TYROBP;HCLS1;RIN3;S100A4;LCP2;LCP1;PLCB2;IGSF6;AKNA;CXCR4;CSF2RB;AOAH;IL2RG;CYTH4;CLEC7A;ALOX5;LAIR1;LYN;IL10RA;MX2;LAPTM5;LYZ;PARP15;SNX20;PSMB9;FMNL1;PTPRC;ARHGAP…
GTEX-QEG4-0006-SM-2I5FY blood male 30-39 years	90/1257	2.896731824247882E-37	3.127397506549102E-35	0	0	6.773474335700971	569.8663850949335	HCP5;ITK;TRAF3IP3;NCF2;PLEK;ITGB2;SLA;GIMAP4;PTPN22;IKZF1;LSP1;RCSD1;ITGAL;IKZF3;CTSS;PIK3CG;GPR174;SPN;ARHGDIB;TAGAP;RAC2;COTL1;ITGAX;PIM2;CYTIP;JAK3;CD53;SRGN;GBP5;CD96;FCER1G;DUSP1;CYBB;GAB3;TNFRSF1B;RUNX3;APBB1IP;GPRIN3;GVINP1;TYROBP;OAS2;IRF4;IRF1;HCLS1;RIN3;LCP2;LCP1;DOCK2;PLCB2;WDFY4;CSF1R;IGSF6;AKNA;NLRC5;CXCR4;CSF2RB;DENND3;AOAH;IL2RG;RASGRP1;STX11;CYTH4;CLEC7A;INPP5D;NCKAP1L;LAIR1;LYN;C…
GTEX-S33H-0005-SM-2XCAL blood male 30-39 years	103/1693	6.8331007106845E-37	7.113745918444757E-35	0	0	5.924741121910933	493.3761212955585	HCP5;CD84;TRAF3IP3;NCF2;SLA;GIMAP4;IKZF1;GIMAP5;GIMAP6;IKZF3;GPR174;ARHGDIB;EPSTI1;COTL1;LGALS9;PIM2;GBP5;CD96;CYBB;TAP1;RUNX3;GPRIN3;GVINP1;TYROBP;RIN3;S100A4;WDFY4;CSF1R;IGSF6;AKNA;CSF2RB;ARHGAP15;RASGRP1;CLEC7A;INPP5D;NCKAP1L;LYN;LYZ;PARP15;FLI1;PTPRC;ARHGAP30;PARVG;GPR183;IL7R;ITK;PLEK;ITGB2;PTPN22;LSP1;RCSD1;ITGAL;CTSS;PIK3CG;SPN;STAB1;TAGAP;RAC2;ITGAX;CYTIP;JAK3;CD53;SRGN;FCER1G;GAB3;TNFRSF…
GTEX-XAJ8-0126-SM-47JYG spleen male 40-49 years	124/2482	1.0379017087485892E-36	1.043270165862806E-34	0	0	5.152034425420374	426.87625471370677	HCP5;CD84;TRAF3IP3;NCF2;LY75;SLA;GIMAP4;IKZF1;GIMAP5;GIMAP6;IKZF3;GPR174;DOCK11;RASSF2;SLCO2B1;ARHGDIB;EPSTI1;COTL1;LGALS9;PIM2;GBP5;CD96;PRKCB;SFMBT2;NPY1R;CYBB;TAP1;RUNX3;GVINP1;TYROBP;IFI27;RIN3;WDFY4;CSF1R;IGSF6;AKNA;FPR3;CSF2RB;ARHGAP15;SAMSN1;SEL1L3;CLEC7A;INPP5D;NCKAP1L;LYN;CD163;VCAM1;PARP15;FLI1;PTPRC;ARHGAP30;PARVG;GPR183;IL7R;ITK;CIITA;CXCL9;ITGB2;PTPN22;RCSD1;ITGAL;CTSS;PIK3CG;SPN;MRC…
GTEX-WQUQ-0006-SM-3MJF4 blood male 60-69 years	111/2010	3.34447276108646E-36	3.2497126995223436E-34	0	0	5.4760123056456305	447.3121956695468	HCP5;IFITM1;CD84;TRAF3IP3;NCF2;SLA;GIMAP4;IKZF1;GIMAP5;GIMAP6;IKZF3;SLC8A1;GPR174;DOCK11;RASSF2;ANPEP;ARHGDIB;COTL1;LGALS9;PIM2;IL6R;GBP5;CD96;PRKCB;CYBB;TAP1;RUNX3;GPRIN3;GVINP1;TYROBP;RIN3;S100A4;WDFY4;CSF1R;IGSF6;AKNA;CSF2RB;ARHGAP15;SAMSN1;CLEC7A;INPP5D;NCKAP1L;LYN;LYZ;PARP15;FLI1;PTPRC;ARHGAP30;PARVG;GPR183;IL7R;ITK;PLEK;ITGB2;PTPN22;LSP1;RCSD1;ITGAL;CTSS;PIK3CG;SPN;GLIPR1;STAB1;TAGAP;RAC2;I…
GTEX-QEG5-0006-SM-2I5FZ blood male 20-29 years	97/1527	4.720697648320268E-36	4.438978595114058E-34	0	0	6.074636637871932	494.11766724234894	IFITM1;TRAF3IP3;NCF2;F13A1;SLA;GIMAP4;IKZF1;IFIT3;RASSF2;ARHGDIB;EPSTI1;COTL1;LGALS9;IL6R;GBP5;CD96;PRKCB;CYBB;TAP1;RUNX3;TYROBP;RIN3;WDFY4;CSF1R;IGSF6;AKNA;FPR3;CSF2RB;ARHGAP15;SAMSN1;INPP5D;NCKAP1L;LYN;CD163;LYZ;FLI1;PTPRC;ARHGAP30;PARVG;GPR183;IL7R;ITK;PLEK;ITGB2;LSP1;RCSD1;ITGAL;CTSS;PIK3CG;TAGAP;RAC2;ITGAX;CYTIP;JAK3;CD53;SRGN;HS3ST3B1;FCER1G;DUSP1;TNFRSF1B;APBB1IP;MS4A6A;OAS2;IRF1;HCLS1;LCP…
GTEX-UPJH-0006-SM-3GACW blood male 50-59 years	96/1498	5.8801947939580964E-36	5.356489945121204E-34	0	0	6.111520128040082	495.7755178560566	ITK;CD84;TRAF3IP3;NCF2;PLEK;ITGB2;SLA;PTPN22;IKZF1;LSP1;RCSD1;ITGAL;IKZF3;CTSS;PIK3CG;GPR174;SPN;GLIPR1;ARHGDIB;TAGAP;RAC2;COTL1;ITGAX;LGALS9;PIM2;CYTIP;JAK3;CD53;SRGN;GBP5;CD96;FCER1G;DUSP1;CYBB;GAB3;FOS;TNFRSF1B;RUNX3;APBB1IP;GPRIN3;GVINP1;TYROBP;HCLS1;IRF8;RIN3;LCP2;LCP1;DOCK2;PLCB2;CSF1R;IGSF6;AKNA;NLRC5;CXCR4;CSF2RB;DENND3;AOAH;ARHGAP15;IL2RG;SAMSN1;RASGRP1;STX11;FGD2;CYTH4;CLEC7A;INPP5D;ALO…
GTEX-REY6-0005-SM-2TF54 blood male 60-69 years	96/1502	7.330870490187166E-36	6.475602266331996E-34	0	0	6.092800888179579	492.91349627587675	ITK;CD84;TRAF3IP3;NCF2;PLEK;ITGB2;LY75;SLA;GIMAP4;PTPN22;IKZF1;LSP1;RCSD1;ITGAL;IKZF3;CTSS;PIK3CG;GPR174;SPN;DOCK11;RASSF2;ARHGDIB;TAGAP;RAC2;COTL1;ITGAX;PIM2;CYTIP;JAK3;IL6R;CD53;SRGN;GBP5;CD96;FCER1G;CYBB;GAB3;TNFRSF1B;RUNX3;APBB1IP;GPRIN3;MS4A6A;GVINP1;TYROBP;IRF1;HCLS1;IRF8;RIN3;LCP2;LCP1;DOCK2;PLCB2;WDFY4;IGSF6;AKNA;NLRC5;CXCR4;CSF2RB;DENND3;AOAH;ARHGAP15;IL2RG;SAMSN1;STX11;FGD2;CYTH4;CLEC7A…
GTEX-XUW1-0005-SM-4BOQ7 blood female 50-59 years	107/1889	1.0699345857625597E-35	9.173115639699593E-34	0	0	5.545486364214886	446.53853716754105	IFITM1;TRAF3IP3;NCF2;SLA;GIMAP4;IKZF1;IKZF3;SLC8A1;GPR174;DOCK11;RASSF2;ARHGDIB;COTL1;PIM2;IL6R;GBP5;CD96;CD93;PRKCB;CYBB;RUNX3;GVINP1;TYROBP;RIN3;WDFY4;FKBP5;IGSF6;AKNA;CSF2RB;ARHGAP15;SAMSN1;SOCS3;CLEC7A;INPP5D;NCKAP1L;LYN;CD163;ATP8B4;GADD45A;LYZ;PARP15;FLI1;PTPRC;ARHGAP30;PARVG;GPR183;ITK;PLEK;ITGB2;PTPN22;LSP1;RCSD1;ITGAL;CTSS;PIK3CG;SPN;GLIPR1;TAGAP;RAC2;ITGAX;CYTIP;JAK3;CD53;SRGN;HS3ST3B1;…
GTEX-N7MS-0007-SM-2D7W1 blood male 60-69 years	77/935	1.1111354447531739E-35	9.221084727898706E-34	0	0	7.548477564102564	607.5399401860586	ITK;TRAF3IP3;NCF2;PLEK;ITGB2;SLA;PTPN22;IKZF1;LSP1;RCSD1;ITGAL;IKZF3;CTSS;PIK3CG;SPN;ARHGDIB;TAGAP;RAC2;COTL1;ITGAX;PIM2;CYTIP;JAK3;SRGN;GBP5;CD96;FCER1G;CYBB;KRT77;TNFRSF1B;RUNX3;APBB1IP;TYROBP;HCLS1;RIN3;LCP2;LCP1;DOCK2;PLCB2;WDFY4;IGSF6;AKNA;NLRC5;CXCR4;DENND3;AOAH;IL2RG;SAMSN1;RASGRP1;CYTH4;CLEC7A;INPP5D;SPOCK2;NCKAP1L;LYN;CD74;IL10RA;MX2;LAPTM5;LYZ;PARP15;SNX20;PSMB9;CD4;FMNL1;PTPRC;ARHGAP30…
GTEX-U3ZN-0006-SM-3DB7Y blood female 30-39 years	85/1164	1.1387960555895485E-35	9.221084727898706E-34	0	0	6.790838567947001	546.3943117012599	ITK;IFITM1;TRAF3IP3;NCF2;PLEK;ITGB2;SLA;GIMAP4;IKZF1;LSP1;ITGAL;IFIT3;CTSS;PIK3CG;GLIPR1;RASSF2;ARHGDIB;TAGAP;EPSTI1;RAC2;COTL1;ITGAX;PIM2;CYTIP;JAK3;IL6R;CD53;SRGN;GBP5;CD96;FCER1G;CYBB;TAP1;GAB3;TNFRSF1B;APBB1IP;MS4A6A;TYROBP;OAS2;IRF1;HCLS1;RIN3;S100A4;LCP2;LCP1;DOCK2;PLCB2;WDFY4;IGSF6;AKNA;IFI6;CXCR4;CSF2RB;DENND3;AOAH;ARHGAP15;IL2RG;SAMSN1;STX11;CYTH4;CLEC7A;INPP5D;ALOX5;NCKAP1L;LYN;MX2;MX1;…
GTEX-S7PM-0006-SM-3NM8C blood male 60-69 years	93/1414	1.2642928202229346E-35	9.960577218783391E-34	0	0	6.220353170674897	499.84248368782295	ITK;CD84;TRAF3IP3;NCF2;PLEK;ITGB2;TNFAIP2;SLA;GIMAP4;PTPN22;IKZF1;LSP1;RCSD1;ITGAL;IKZF3;CTSS;PIK3CG;GPR174;SPN;RASSF2;ARHGDIB;TAGAP;RAC2;COTL1;ITGAX;PIM2;CYTIP;JAK3;CD53;SRGN;GBP5;CD96;FCER1G;DUSP1;CYBB;GAB3;FOS;TNFRSF1B;RUNX3;APBB1IP;GVINP1;TYROBP;IRF1;HCLS1;RIN3;LCP2;LCP1;DOCK2;PLCB2;WDFY4;CSF1R;IGSF6;AKNA;NLRC5;CXCR4;CSF2RB;DENND3;AOAH;ARHGAP15;IL2RG;SAMSN1;STX11;FGD2;CYTH4;CLEC7A;INPP5D;ALOX…
GTEX-POYW-0006-SM-2XCF4 blood male 60-69 years	93/1423	2.105780008058451E-35	1.615354927234312E-33	0	0	6.175234962406015	493.0665282499311	ITK;TRAF3IP3;NCF2;PLEK;ITGB2;SLA;PTPN22;IKZF1;LSP1;RCSD1;ITGAL;IKZF3;CTSS;PIK3CG;GPR174;SPN;DOCK11;GLIPR1;CA2;ARHGDIB;TAGAP;RAC2;COTL1;ITGAX;PIM2;CYTIP;JAK3;CD53;SRGN;GBP5;CD96;FCER1G;CYBB;GAB3;KRT77;TNFRSF1B;RUNX3;APBB1IP;MS4A6A;GVINP1;TYROBP;OAS2;IRF4;TFEC;HCLS1;IRF8;RIN3;LCP2;LCP1;DOCK2;PLCB2;WDFY4;IGSF6;CXCR4;FPR3;CSF2RB;DENND3;AOAH;ARHGAP15;IL2RG;SAMSN1;FGD2;CYTH4;CLEC7A;INPP5D;ALOX5;NCKAP1L…
GTEX-X4XY-0006-SM-46MV2 blood male 60-69 years	86/1216	4.5280445324196627E-35	3.384423028718799E-33	0	0	6.5730973451327435	519.8017743149408	ITK;TRAF3IP3;NCF2;PLEK;ITGB2;SLA;PTPN22;IKZF1;LSP1;RCSD1;ITGAL;IKZF3;CTSS;PIK3CG;GPR174;SPN;ARHGDIB;TAGAP;RAC2;COTL1;ITGAX;PIM2;CYTIP;JAK3;CD53;SRGN;HS3ST3B1;GBP5;CD96;FCER1G;CYBB;GAB3;TNFRSF1B;RUNX3;APBB1IP;GPRIN3;GVINP1;TYROBP;IRF1;HCLS1;RIN3;LCP2;LCP1;DOCK2;PLCB2;WDFY4;IGSF6;AKNA;NLRC5;CXCR4;CSF2RB;DENND3;AOAH;ARHGAP15;IL2RG;SAMSN1;STX11;FGD2;CYTH4;INPP5D;ALOX5;NCKAP1L;LAIR1;LYN;IL10RA;MX2;LAP…
GTEX-WRHU-0006-SM-3MJF6 blood female 50-59 years	110/2034	5.429114484808368E-35	3.956467180804098E-33	0	0	5.320639810168606	419.7915759621921	HCP5;CD84;TRAF3IP3;NCF2;LY75;SLA;GIMAP4;IKZF1;GIMAP5;IKZF3;GPR174;DOCK11;RGS1;ARHGDIB;EPSTI1;COTL1;PIM2;PPP1R16B;GBP5;CD96;CYBB;TAP1;RUNX3;GPRIN3;GVINP1;TYROBP;RIN3;WDFY4;IGSF6;AKNA;CSF2RB;ARHGAP15;SAMSN1;RASGRP1;CLEC7A;INPP5D;NCKAP1L;LYN;ATP8B4;LYZ;PARP15;FLI1;PTPRC;ARHGAP30;PARVG;GPR183;IL7R;ITK;CIITA;PLEK;ITGB2;PTPN22;LSP1;RCSD1;ITGAL;CTSS;PIK3CG;SPN;GLIPR1;TAGAP;RAC2;ITGAX;FCER1A;CYTIP;JAK3;C…
GTEX-TMZS-0006-SM-3DB8G blood male 60-69 years	99/1644	6.487698724111284E-35	4.6125955562888765E-33	0	0	5.758742670383543	453.33150765498897	HCP5;IFITM1;TRAF3IP3;NCF2;SLA;GIMAP4;IKZF1;GIMAP5;GIMAP6;IFIT3;RASSF2;ANPEP;ARHGDIB;COTL1;LGALS9;PIM2;IL6R;GBP5;CD96;CYBB;TAP1;RUNX3;TYROBP;RIN3;S100A4;WDFY4;CSF1R;IGSF6;AKNA;CSF2RB;ARHGAP15;CLEC7A;INPP5D;NCKAP1L;LYN;LYZ;FLI1;PTPRC;ARHGAP30;PARVG;ITK;PLEK;ITGB2;TNFAIP2;PTPN22;LSP1;RCSD1;ITGAL;CTSS;PIK3CG;SPN;GLIPR1;TAGAP;RAC2;ITGAX;FCER1A;CYTIP;JAK3;CD53;SRGN;FCER1G;GAB3;TNFRSF1B;APBB1IP;MS4A6A;I…
GTEX-T5JW-0126-SM-4DM6K spleen female 20-29 years	119/2385	6.769065138763796E-35	4.6980535427372534E-33	0	0	5.0302294792586055	395.76897478460336	HCP5;IFITM1;CD84;TRAF3IP3;NCF2;LY75;SLA;GIMAP4;IKZF1;GIMAP5;GIMAP6;IFIT3;IFI44L;ARHGDIB;EPSTI1;COTL1;LGALS9;PIM2;GBP5;SFMBT2;NPY1R;CYBB;RNASE1;RUNX3;GVINP1;TYROBP;IFI27;RIN3;WDFY4;CSF1R;IGSF6;AKNA;FPR3;CSF2RB;SAMSN1;CLEC7A;INPP5D;NCKAP1L;LYN;CD163;VCAM1;IFI44;PARP15;FLI1;PTPRC;ARHGAP30;PARVG;ITK;CIITA;CXCL9;ITGB2;TNFAIP2;PTPN22;LSP1;RCSD1;ITGAL;CTSS;MRC1;STAB1;TAGAP;ITGAX;JAK3;CD53;FCER1G;VWF;IL1…
GTEX-O5YV-0006-SM-2I5GX blood female 60-69 years	89/1334	1.975970627121615E-34	1.3395242739673274E-32	0	0	6.222649086913693	482.92009116526964	HCP5;ITK;IFITM1;CD84;TRAF3IP3;NCF2;PLEK;ITGB2;SLA;GIMAP4;PTPN22;IKZF1;LSP1;RCSD1;ITGAL;IKZF3;CTSS;PIK3CG;GPR174;SPN;DOCK11;RASSF2;ARHGDIB;TAGAP;RAC2;COTL1;ITGAX;PIM2;CYTIP;JAK3;CD53;SRGN;HS3ST3B1;GBP5;CD96;FCER1G;CYBB;GAB3;TNFRSF1B;RUNX3;APBB1IP;MS4A6A;GVINP1;TYROBP;HCLS1;IRF8;RIN3;LCP2;LCP1;DOCK2;PLCB2;WDFY4;IGSF6;AKNA;NLRC5;CXCR4;CSF2RB;DENND3;AOAH;ARHGAP15;IL2RG;SAMSN1;STX11;CYTH4;INPP5D;ALOX5…
GTEX-U4B1-0006-SM-3DB8E blood male 40-49 years	109/2037	3.293031923184116E-34	2.1816336491094767E-32	0	0	5.232751447959889	403.4246476120521	HCP5;IFITM1;CD84;TRAF3IP3;NCF2;SLA;GIMAP4;IKZF1;GIMAP5;GIMAP6;IKZF3;DOCK11;RASSF2;ARHGDIB;COTL1;CYP1B1;LGALS9;IL6R;CD96;CD93;PRKCB;CYBB;TAP1;RUNX3;GVINP1;TYROBP;RIN3;S100A4;WDFY4;CSF1R;IGSF6;AKNA;CSF2RB;ARHGAP15;SAMSN1;SOCS3;CLEC7A;INPP5D;NCKAP1L;LYN;ATP8B4;GADD45A;LYZ;FLI1;PTPRC;ARHGAP30;PARVG;IL7R;ITK;PLEK;ITGB2;PTPN22;LSP1;RCSD1;ITGAL;CTSS;PIK3CG;SPN;GLIPR1;STAB1;TAGAP;RAC2;ITGAX;CYTIP;JAK3;CD…
GTEX-SIU7-0226-SM-4BRX2 blood vessel male 50-59 years	76/955	3.538625177376815E-34	2.2922427537896478E-32	0	0	7.232056630008849	557.0430499566942	ITK;IFITM1;CD84;CXCL9;CSF1;ITGB2;TNFAIP2;GIMAP4;GIMAP5;GIMAP6;IFIT3;CTSS;IFI44L;RASSF4;SLCO2B1;MRC1;STAB1;TAGAP;EPSTI1;LGALS9;FCER1G;SERPINF1;CYBB;GAB3;FOS;RNASE1;MS4A6A;TYROBP;IFI27;OAS2;TFEC;HCLS1;IRF8;RIN3;LCP2;PLCB2;WDFY4;C1QB;CSF1R;MEGF6;IGSF6;IFI6;CXCR4;FPR3;PRELP;ABCB11;FGD2;C3;ADAM28;CYTH4;CLEC7A;APOL1;APOL3;LAIR1;CD74;CD163;IL10RA;AKR1C1;MX2;MX1;LAPTM5;IFI44;CP;PARP15;CD4;FCGR2A;PARVG;CD…
GTEX-Q734-0006-SM-2I3FJ blood female 40-49 years	94/1512	4.541761021045213E-34	2.822496794919527E-32	0	0	5.854384279416474	449.46788446241044	HCP5;ITK;IFITM1;TRAF3IP3;NCF2;PLEK;ITGB2;SLA;GIMAP4;PTPN22;IKZF1;GIMAP5;LSP1;RCSD1;ITGAL;IKZF3;CTSS;PIK3CG;GPR174;SPN;GLIPR1;RASSF2;ARHGDIB;TAGAP;RAC2;COTL1;ITGAX;FCER1A;PIM2;CYTIP;JAK3;IL6R;CD53;SRGN;GBP5;CD96;FCER1G;PRKCB;CYBB;TAP1;GAB3;TNFRSF1B;RUNX3;APBB1IP;MS4A6A;TYROBP;IRF1;HCLS1;RIN3;S100A4;LCP2;LCP1;DOCK2;PLCB2;WDFY4;IGSF6;AKNA;HDC;CXCR4;CSF2RB;AOAH;ARHGAP15;IL2RG;STX11;CYTH4;CLEC7A;INPP5…
GTEX-W5X1-0006-SM-3GIJZ blood female 40-49 years	106/1933	4.550852465221879E-34	2.822496794919527E-32	0	0	5.317479965755828	408.23664857912917	HCP5;IFITM1;CD84;TRAF3IP3;NCF2;LY75;SLA;GIMAP4;IKZF1;GIMAP5;GIMAP6;IFIT3;DOCK11;RASSF2;ARHGDIB;EPSTI1;COTL1;LGALS9;PIM2;IL6R;GBP5;CD96;ACSL5;CYBB;TAP1;RUNX3;GVINP1;TYROBP;RIN3;S100A4;WDFY4;IGSF6;AKNA;CSF2RB;ARHGAP15;RASGRP1;CLEC7A;INPP5D;NCKAP1L;LYN;ATP8B4;LYZ;PARP15;FLI1;PTPRC;ARHGAP30;PARVG;GPR183;IL7R;ITK;PLEK;ITGB2;PTPN22;LSP1;RCSD1;ITGAL;CTSS;PIK3CG;SPN;GLIPR1;TAGAP;RAC2;ITGAX;FCER1A;CYTIP;J…
GTEX-T2YK-0005-SM-32QOV blood male 50-59 years	100/1720	5.122200937088746E-34	3.1106699440861864E-32	0	0	5.5521773846815305	425.59832056053745	HCP5;IFITM1;TRAF3IP3;NCF2;SLA;GIMAP4;IKZF1;IKZF3;IFIT3;GPR174;DOCK11;RASSF2;ARHGDIB;EPSTI1;COTL1;PIM2;IL6R;GBP5;CD96;CYBB;TAP1;RUNX3;GVINP1;TYROBP;RIN3;S100A4;WDFY4;IGSF6;AKNA;CSF2RB;ARHGAP15;SAMSN1;CLEC7A;INPP5D;LYN;GADD45B;LYZ;PARP15;FLI1;PTPRC;ARHGAP30;PARVG;BHLHE40;IL7R;ITK;PLEK;ITGB2;PTPN22;LSP1;RCSD1;ITGAL;CTSS;PIK3CG;SPN;GLIPR1;TAGAP;RAC2;ITGAX;FCER1A;CYTIP;JAK3;CD53;SRGN;FCER1G;GAB3;TNFRS…
GTEX-V1D1-0006-SM-3NMCE blood male 50-59 years	101/1757	5.572716352524207E-34	3.3123390388937964E-32	0	0	5.502243357487923	421.3068319383148	HCP5;IFITM1;TRAF3IP3;NCF2;F13A1;SLA;GIMAP4;IKZF1;GIMAP5;GIMAP6;DOCK11;RASSF2;ARHGDIB;COTL1;LGALS9;PIM2;IL6R;GBP5;CD96;CYBB;TAP1;TYROBP;RIN3;S100A4;WDFY4;IGSF6;AKNA;CSF2RB;ARHGAP15;SAMSN1;CLEC7A;INPP5D;NCKAP1L;LYN;LYZ;FLI1;PTPRC;ARHGAP30;PARVG;IL7R;ITK;PLEK;ITGB2;TNFAIP2;PTPN22;LSP1;RCSD1;ITGAL;CTSS;PIK3CG;SPN;GLIPR1;TAGAP;RAC2;ITGAX;FCER1A;CYTIP;JAK3;CD53;SRGN;FCER1G;GAB3;TNFRSF1B;APBB1IP;MS4A6A;…
GTEX-SIU8-0006-SM-2XCE5 blood male 50-59 years	84/1196	5.6815420907269235E-34	3.3123390388937964E-32	0	0	6.47029473195637	495.30539987666805	HCP5;ITK;IFITM1;CD84;CIITA;TRAF3IP3;NCF2;PLEK;ITGB2;SLA;PTPN22;IKZF1;LSP1;RCSD1;ITGAL;IKZF3;CTSS;PIK3CG;GPR174;SPN;ARHGDIB;TAGAP;RAC2;COTL1;ITGAX;PIM2;CYTIP;JAK3;CD53;PPP1R16B;GBP5;CD96;FCER1G;CYBB;TAP1;GAB3;TNFRSF1B;RUNX3;GPRIN3;TYROBP;OAS2;IRF1;HCLS1;IRF8;RIN3;LCP2;LCP1;DOCK2;PLCB2;WDFY4;CSF1R;AKNA;NLRC5;CXCR4;AOAH;IL2RG;SAMSN1;RASGRP1;CYTH4;INPP5D;SPOCK2;NCKAP1L;LAIR1;CD74;IL10RA;MX2;MX1;LAPTM…
GTEX-R55D-0006-SM-3GIJS blood male 50-59 years	100/1726	6.867252207071911E-34	3.925105918355808E-32	0	0	5.529853806000746	422.26588041418256	HCP5;CD84;TRAF3IP3;NCF2;SLA;GIMAP4;IKZF1;GIMAP6;IKZF3;SLC8A1;RASSF2;ARHGDIB;COTL1;PIM2;IL6R;GBP5;CD96;PRKCB;CYBB;TAP1;RUNX3;GVINP1;TYROBP;RIN3;S100A4;IGSF6;AKNA;CSF2RB;ARHGAP15;SAMSN1;RASGRP1;CLEC7A;INPP5D;NCKAP1L;LYN;LYZ;PARP15;FLI1;PTPRC;ARHGAP30;PARVG;GPR183;IL7R;ITK;PLEK;ITGB2;PTPN22;LSP1;RCSD1;ITGAL;CTSS;PIK3CG;SPN;GLIPR1;TAGAP;RAC2;ITGAX;CYTIP;JAK3;CD53;SRGN;HS3ST3B1;FCER1G;DUSP1;GAB3;TNFRS…
GTEX-P78B-0005-SM-2I5GM blood female 40-49 years	82/1140	7.53353363297548E-34	4.223125103869909E-32	0	0	6.597103175630767	503.1513545769271	ITK;TRAF3IP3;NCF2;PLEK;ITGB2;SLA;PTPN22;IKZF1;LSP1;RCSD1;ITGAL;IKZF3;CTSS;PIK3CG;GPR174;SPN;GLIPR1;ARHGDIB;TAGAP;RAC2;COTL1;ITGAX;PIM2;CYTIP;JAK3;CD53;SRGN;GBP5;CD96;FCER1G;CYBB;TNFRSF1B;RUNX3;APBB1IP;MS4A6A;TYROBP;HCLS1;RIN3;S100A4;LCP2;LCP1;DOCK2;PLCB2;IGSF6;AKNA;CXCR4;CSF2RB;DENND3;AOAH;ARHGAP15;IL2RG;SAMSN1;STX11;CYTH4;CLEC7A;INPP5D;ALOX5;LYN;IL10RA;MX2;LAPTM5;LYZ;PARP15;SNX20;FLI1;PSMB9;FMNL…
GTEX-QMRM-0005-SM-3NB2A blood male 50-59 years	100/1740	1.3542051505994017E-33	7.448128328296709E-32	0	0	5.478400679529184	414.6168318631734	IFITM1;CD84;TRAF3IP3;STEAP4;NCF2;SLA;GIMAP4;IKZF1;GIMAP6;DOCK11;RASSF2;ANPEP;ARHGDIB;COTL1;CYP1B1;IL6R;GBP5;CD96;CD93;PRKCB;CYBB;TAP1;TYROBP;RIN3;S100A4;WDFY4;IGSF6;AKNA;CSF2RB;ARHGAP15;SAMSN1;SOCS3;CLEC7A;INPP5D;NCKAP1L;LYN;LYZ;FLI1;PTPRC;ARHGAP30;PARVG;ITK;PLEK;ITGB2;PTPN22;LSP1;RCSD1;ITGAL;CTSS;PIK3CG;SPN;GLIPR1;TAGAP;RAC2;ITGAX;CYTIP;JAK3;CD53;SRGN;HS3ST3B1;FCER1G;GAB3;TNFRSF1B;APBB1IP;MS4A6A…
GTEX-NFK9-0006-SM-3GACS blood male 40-49 years	59/544	1.4051351409913988E-33	7.585127659240607E-32	0	0	9.65856692510863	730.6239812896318	ITK;TRAF3IP3;NCF2;PLEK;ITGB2;SLA;IKZF1;LSP1;ITGAL;IKZF3;CTSS;PIK3CG;SPN;ARHGDIB;TAGAP;RAC2;COTL1;ITGAX;CYTIP;JAK3;CD53;SRGN;HS3ST3B1;GBP5;CD96;FCER1G;TNFRSF1B;RUNX3;APBB1IP;TYROBP;HCLS1;RIN3;S100A4;LCP2;LCP1;IGSF6;AKNA;CXCR4;CSF2RB;AOAH;ARHGAP15;IL2RG;SAMSN1;CYTH4;CLEC7A;ALOX5;LYN;IL10RA;LAPTM5;LYZ;FMNL1;PTPRC;FCGR2A;THEMIS2;GPR183;MNDA;LINC00861;MYO1F;MYO1G
GTEX-UTHO-0006-SM-3NMCC blood male 60-69 years	96/1607	1.8603235514458298E-33	9.859714822662898E-32	0	0	5.636867847169537	424.82005179858226	HCP5;ITK;IFITM1;TRAF3IP3;NCF2;PLEK;ITGB2;SLA;GIMAP4;PTPN22;IKZF1;LSP1;RCSD1;ITGAL;IKZF3;CTSS;PIK3CG;GPR174;SPN;RASSF2;ARHGDIB;TAGAP;RAC2;COTL1;ITGAX;PIM2;CYTIP;JAK3;IL6R;CD53;SRGN;GBP5;CD96;FCER1G;DUSP1;CYBB;GAB3;FOS;TNFRSF1B;RUNX3;APBB1IP;MS4A6A;TYROBP;IRF1;HCLS1;RIN3;S100A4;LCP2;LCP1;DOCK2;PLCB2;CSF1R;IGSF6;AKNA;NLRC5;CXCR4;CSF2RB;DENND3;AOAH;ARHGAP15;IL2RG;SAMSN1;STX11;FGD2;SOCS3;CYTH4;CLEC7A;…
GTEX-UJHI-0006-SM-3DB8H blood female 50-59 years	107/2006	2.2852141503817238E-33	1.1895355800647723E-31	0	0	5.169839796311678	388.5592051350248	HCP5;IFITM1;CD84;TRAF3IP3;NCF2;SLA;GIMAP4;IKZF1;GIMAP5;GIMAP6;RASSF2;ARHGDIB;EPSTI1;COTL1;LGALS9;PIM2;IL6R;GBP5;CD96;CYBB;TAP1;RNASE1;RUNX3;TYROBP;RIN3;S100A4;WDFY4;CSF1R;IGSF6;AKNA;FPR3;CSF2RB;ARHGAP15;SAMSN1;CLEC7A;INPP5D;NCKAP1L;LYN;CD163;LYZ;FLI1;PTPRC;ARHGAP30;PARVG;ITK;PLEK;ITGB2;TNFAIP2;PTPN22;LSP1;RCSD1;ITGAL;CTSS;PIK3CG;SPN;GLIPR1;STAB1;TAGAP;RAC2;ITGAX;CYTIP;JAK3;CD53;SRGN;FCER1G;GAB3;T…
GTEX-OHPM-0006-SM-2HMKU blood male 50-59 years	80/1104	3.397753022976623E-33	1.7376228178906767E-31	0	0	6.601739253393665	493.5605090254218	HCP5;IFITM1;TRAF3IP3;NCF2;PLEK;ITGB2;SLA;GIMAP4;IKZF1;LSP1;ITGAL;CTSS;PIK3CG;GLIPR1;RASSF2;ARHGDIB;TAGAP;RAC2;COTL1;ITGAX;CYTIP;JAK3;IL6R;CD53;SRGN;FCER1G;CYBB;TAP1;GAB3;TNFRSF1B;APBB1IP;MS4A6A;TYROBP;IRF1;HCLS1;RIN3;S100A4;LCP2;LCP1;DOCK2;PLCB2;IGSF6;AKNA;NLRC5;CXCR4;CSF2RB;DENND3;AOAH;ARHGAP15;IL2RG;SAMSN1;STX11;FGD2;CYTH4;CLEC7A;INPP5D;ALOX5;NCKAP1L;LYN;CD163;IL10RA;MX2;LAPTM5;LYZ;SNX20;FLI1;F…
GTEX-X3Y1-0006-SM-3P5ZG blood male 40-49 years	89/1387	3.919119179116831E-33	1.9696952426078558E-31	0	0	5.951423816030468	444.09191913623425	HCP5;IFITM1;CIITA;TRAF3IP3;NCF2;PLEK;ITGB2;SLA;GIMAP4;IKZF1;LSP1;RCSD1;ITGAL;IFIT3;CTSS;PIK3CG;SPN;GLIPR1;RASSF2;ARHGDIB;TAGAP;EPSTI1;RAC2;COTL1;ITGAX;LGALS9;PIM2;CYTIP;JAK3;IL6R;CD53;SRGN;GBP5;CD96;FCER1G;TSC22D3;TAP1;GAB3;TNFRSF1B;RUNX3;APBB1IP;MS4A6A;TYROBP;IRF1;HCLS1;RIN3;S100A4;LCP2;LCP1;DOCK2;PLCB2;WDFY4;IGSF6;AKNA;IFI6;NLRC5;CXCR4;CSF2RB;DENND3;AOAH;ARHGAP15;IL2RG;SAMSN1;STX11;FGD2;CYTH4;C…
GTEX-R53T-0005-SM-3GADK blood female 50-59 years	86/1293	4.4723012953646E-33	2.209620046777595E-31	0	0	6.128251864125932	456.47757830909524	HCP5;ITK;TRAF3IP3;NCF2;PLEK;ITGB2;SLA;GIMAP4;PTPN22;IKZF1;GIMAP5;LSP1;RCSD1;GIMAP6;ITGAL;CTSS;PIK3CG;GPR174;SPN;GLIPR1;RASSF2;ARHGDIB;TAGAP;RAC2;COTL1;ITGAX;FCER1A;PIM2;CYTIP;JAK3;IL6R;CD53;SRGN;CD96;FCER1G;CYBB;TAP1;TNFRSF1B;RUNX3;APBB1IP;MS4A6A;TYROBP;IRF1;HCLS1;RIN3;S100A4;LCP2;LCP1;DOCK2;PLCB2;WDFY4;IGSF6;AKNA;CXCR4;CSF2RB;AOAH;ARHGAP15;IL2RG;CYTH4;CLEC7A;ALOX5;LAIR1;LYN;ATP8B4;IL10RA;LAPTM5;…
GTEX-XLM4-0005-SM-4AT4P blood male 60-69 years	108/2079	1.0561511075152291E-32	5.131134130678155E-31	0	0	5.033146426290013	370.58096664724707	HCP5;IFITM1;TRAF3IP3;NCF2;SLA;GIMAP4;IKZF1;GIMAP5;IKZF3;IFIT3;IFI44L;ICAM1;RASSF2;ARHGDIB;EPSTI1;COTL1;LGALS9;PIM2;GBP5;CD96;CYBB;TAP1;RUNX3;TYROBP;RIN3;S100A4;CSF1R;IGSF6;AKNA;CSF2RB;ARHGAP15;SAMSN1;SOCS3;CLEC7A;INPP5D;NCKAP1L;LYN;ATP8B4;GADD45B;IFI44;LYZ;PARP15;PTPRC;ARHGAP30;PARVG;GPR183;ITK;PLEK;ITGB2;TNFAIP2;PTPN22;LSP1;RCSD1;ITGAL;CTSS;PIK3CG;SPN;TAGAP;RAC2;ITGAX;CYTIP;JAK3;CD53;SRGN;FCER1G…
GTEX-Q2AG-0005-SM-33HBX blood female 40-49 years	75/978	1.2477695651059348E-32	5.96270210210459E-31	0	0	6.907652956222621	507.4456176403649	ITK;TRAF3IP3;NCF2;PLEK;ITGB2;SLA;IKZF1;LSP1;RCSD1;ITGAL;CTSS;PIK3CG;GPR174;SPN;ARHGDIB;TAGAP;RAC2;COTL1;ITGAX;LGALS9;PIM2;CYTIP;JAK3;CD53;SRGN;GBP5;CD96;FCER1G;CYBB;GAB3;TNFRSF1B;RUNX3;APBB1IP;GVINP1;TYROBP;IRF1;HCLS1;RIN3;LCP2;LCP1;DOCK2;PLCB2;CSF1R;IGSF6;AKNA;CXCR4;CSF2RB;DENND3;AOAH;ARHGAP15;IL2RG;CYTH4;CLEC7A;INPP5D;LYN;IL10RA;MX2;MX1;LAPTM5;LYZ;SNX20;PSMB9;CD4;FMNL1;PTPRC;ARHGAP30;FCGR2A;PAR…
GTEX-U4B1-0526-SM-4DXTK spleen male 40-49 years	114/2338	2.993691799768905E-32	1.407517999407477E-30	0	0	4.790111760858693	347.6960851865626	HCP5;IFITM1;CD84;TRAF3IP3;NCF2;LY75;SLA;GIMAP4;IKZF1;GIMAP5;GIMAP6;IKZF3;RASSF4;SLCO2B1;ARHGDIB;EPSTI1;COTL1;LGALS9;PIM2;CD96;SFMBT2;NPY1R;CYBB;TAP1;RUNX3;GVINP1;TYROBP;IFI27;RIN3;WDFY4;CSF1R;IGSF6;AKNA;ARHGAP15;SAMSN1;SEL1L3;CLEC7A;INPP5D;NCKAP1L;LYN;CD163;VCAM1;IFI44;LYZ;PARP15;FLI1;PTPRC;ARHGAP30;PARVG;ITK;CIITA;CXCL9;ITGB2;RCSD1;ITGAL;CTSS;SPN;MRC1;STAB1;TAGAP;ITGAX;JAK3;CD53;FCER1G;IL15;TBC1…
GTEX-S4Z8-0226-SM-4AD5K spleen male 60-69 years	106/2030	3.323898336030267E-32	1.5379624840521E-30	0	0	5.021989445066368	364.0017532452967	HCP5;IFITM1;CD84;TRAF3IP3;NCF2;LY75;SLA;GIMAP4;IKZF1;GIMAP5;GIMAP6;RASSF4;SLCO2B1;ARHGDIB;COTL1;LGALS9;PIM2;GBP5;CD96;SFMBT2;NPY1R;CYBB;RUNX3;GVINP1;TYROBP;IFI27;RIN3;WDFY4;CSF1R;IGSF6;AKNA;FPR3;CSF2RB;SEL1L3;CLEC7A;INPP5D;NCKAP1L;CD163;VCAM1;IFI44;PARP15;FLI1;PTPRC;ARHGAP30;PARVG;ITK;CIITA;ITGB2;TNFAIP2;LSP1;RCSD1;ITGAL;CTSS;MRC1;STAB1;TAGAP;ITGAX;JAK3;FCER1G;IL15;TBC1D9;GAB3;TNFRSF1B;SSTR2;APBB…
GTEX-X4EO-0006-SM-3P5ZF blood female 60-69 years	101/1857	5.89300701872854E-32	2.6840805405615148E-30	0	0	5.160145216400911	371.0606583071274	CD84;TRAF3IP3;NCF2;SLA;GIMAP4;IKZF1;IKZF3;IFIT3;GPR174;DOCK11;RASSF2;ARHGDIB;EPSTI1;COTL1;LGALS9;PIM2;IL6R;GBP5;CD96;CYBB;TAP1;RUNX3;GPRIN3;GVINP1;TYROBP;RIN3;WDFY4;IGSF6;AKNA;CSF2RB;ARHGAP15;SAMSN1;RASGRP1;SOCS3;CLEC7A;INPP5D;NCKAP1L;LYN;LYZ;PARP15;FLI1;PTPRC;ARHGAP30;PARVG;GPR183;ITK;PLEK;ITGB2;PTPN22;LSP1;RCSD1;ITGAL;CTSS;PIK3CG;SPN;TAGAP;RAC2;ITGAX;CYTIP;JAK3;CD53;SRGN;FCER1G;DUSP1;GAB3;FOS;T…
GTEX-WCDI-0005-SM-3NB2M blood male 50-59 years	86/1347	9.177229449033449E-32	4.115634437528078E-30	0	0	5.848691514670896	417.98257386563256	ITK;IFITM1;TRAF3IP3;NCF2;PLEK;ITGB2;SLA;GIMAP4;PTPN22;IKZF1;GIMAP5;LSP1;GIMAP6;ITGAL;CTSS;PIK3CG;SPN;GLIPR1;RASSF2;ARHGDIB;TAGAP;RAC2;COTL1;ITGAX;FCER1A;LGALS9;PIM2;JAK3;IL6R;CD53;SRGN;GBP5;CD96;FCER1G;CYBB;GAB3;TNFRSF1B;APBB1IP;MS4A6A;TYROBP;IRF1;HCLS1;RIN3;S100A4;LCP2;LCP1;DOCK2;PLCB2;WDFY4;CSF1R;IGSF6;AKNA;NLRC5;CSF2RB;DENND3;AOAH;ARHGAP15;IL2RG;STX11;FGD2;CYTH4;CLEC7A;INPP5D;ALOX5;NCKAP1L;LAI…
GTEX-WVLH-0006-SM-3MJF7 blood male 50-59 years	71/898	1.2009313513500741E-31	5.304113468462827E-30	0	0	7.044382524578098	501.53918790640597	ITK;TRAF3IP3;NCF2;PLEK;ITGB2;SLA;PTPN22;IKZF1;LSP1;ITGAL;CTSS;GPR174;SPN;ARHGDIB;TAGAP;RAC2;COTL1;ITGAX;PIM2;CYTIP;JAK3;SRGN;GBP5;CD96;FCER1G;CYBB;TNFRSF1B;RUNX3;APBB1IP;TYROBP;IRF1;HCLS1;RIN3;LCP2;LCP1;DOCK2;PLCB2;IGSF6;AKNA;NLRC5;CXCR4;CSF2RB;DENND3;AOAH;ARHGAP15;IL2RG;SAMSN1;STX11;CYTH4;CLEC7A;INPP5D;ALOX5;LYN;ATP8B4;IL10RA;MX2;LAPTM5;LYZ;PARP15;SNX20;FMNL1;PTPRC;FCGR2A;PARVG;THEMIS2;GPR183;MN…
GTEX-TMMY-0005-SM-33HBN blood female 40-49 years	83/1258	1.3814718100559478E-31	5.9728795257730476E-30	0	0	6.0023111458130005	426.50615359902775	ITK;TRAF3IP3;NCF2;PLEK;ITGB2;SLA;PTPN22;IKZF1;LSP1;RCSD1;ITGAL;IKZF3;CTSS;SLC8A1;PIK3CG;SPN;GLIPR1;RASSF2;ARHGDIB;TAGAP;RAC2;COTL1;ITGAX;PIM2;CYTIP;JAK3;CD53;SRGN;HS3ST3B1;GBP5;CD96;FCER1G;DUSP1;CYBB;GAB3;TNFRSF1B;RUNX3;APBB1IP;GVINP1;TYROBP;HCLS1;RIN3;LCP2;LCP1;DOCK2;PLCB2;WDFY4;IGSF6;AKNA;NLRC5;CXCR4;CSF2RB;DENND3;AOAH;ARHGAP15;IL2RG;SAMSN1;STX11;CYTH4;CLEC7A;INPP5D;ALOX5;LYN;ATP8B4;IL10RA;MX2;…
GTEX-PLZ5-0006-SM-2S1NZ blood male 50-59 years	104/1988	1.3933303868012598E-31	5.9728795257730476E-30	0	0	4.991970857986572	354.6717471754848	HCP5;IFITM1;TRAF3IP3;NCF2;SLA;GIMAP4;IKZF1;GIMAP5;IFIT3;IFI44L;RASSF2;ARHGDIB;EPSTI1;COTL1;LGALS9;PIM2;IL6R;GBP5;CD96;CYBB;TAP1;TYROBP;RIN3;S100A4;WDFY4;IGSF6;AKNA;CSF2RB;ARHGAP15;SAMSN1;SEL1L3;CLEC7A;INPP5D;NCKAP1L;LYN;LYZ;FLI1;PTPRC;ARHGAP30;PARVG;IL7R;ITK;ITGB2;PTPN22;LSP1;RCSD1;ITGAL;CTSS;PIK3CG;SPN;GLIPR1;CA2;TAGAP;RAC2;ITGAX;CYTIP;JAK3;CD53;SRGN;FCER1G;TSC22D3;GAB3;TNFRSF1B;APBB1IP;MS4A6A;O…
GTEX-QDVJ-0005-SM-2TC5X blood male 50-59 years	100/1844	1.7008820209607875E-31	7.18561027695753E-30	0	0	5.122038888128166	362.89128673036754	IFITM1;CD84;TRAF3IP3;NCF2;SLA;GIMAP4;IKZF1;GIMAP5;GIMAP6;IKZF3;GPR174;RASSF2;ARHGDIB;COTL1;LGALS9;PIM2;GBP5;CD96;CYBB;RUNX3;TYROBP;RIN3;S100A4;CSF1R;IGSF6;AKNA;CSF2RB;ARHGAP15;SAMSN1;CLEC7A;INPP5D;NCKAP1L;LYN;CD163;ATP8B4;LYZ;PARP15;FLI1;PTPRC;ARHGAP30;PARVG;GPR183;ITK;PLEK;ITGB2;PTPN22;LSP1;RCSD1;ITGAL;CTSS;PIK3CG;SPN;GLIPR1;TAGAP;RAC2;ITGAX;CYTIP;JAK3;CD53;SRGN;FCER1G;DUSP1;GAB3;TNFRSF1B;APBB1I…
GTEX-SIU7-0006-SM-2XCE6 blood male 50-59 years	96/1716	3.6511210474867302E-31	1.5204311219176884E-29	0	0	5.226088527551942	366.27095601254564	HCP5;IFITM1;TRAF3IP3;NCF2;PLEK;ITGB2;SLA;GIMAP4;PTPN22;IKZF1;GIMAP5;LSP1;RCSD1;GIMAP6;ITGAL;IFIT3;CTSS;IFI44L;PIK3CG;SPN;GLIPR1;RASSF2;ARHGDIB;TAGAP;EPSTI1;RAC2;COTL1;ITGAX;LGALS9;CYTIP;JAK3;IL6R;CD53;SRGN;GBP5;CD96;FCER1G;CYBB;TAP1;GAB3;TNFRSF1B;RUNX3;APBB1IP;MS4A6A;TYROBP;IFI27;OAS2;IRF1;HCLS1;RIN3;S100A4;LCP2;LCP1;DOCK2;PLCB2;WDFY4;IGSF6;AKNA;IFI6;NLRC5;CXCR4;CSF2RB;DENND3;AOAH;ARHGAP15;IL2RG;…
GTEX-XBED-0006-SM-47JXO blood male 60-69 years	84/1310	4.202666613071193E-31	1.725461010859511E-29	0	0	5.8326580013682054	407.96187309650685	IFITM1;TRAF3IP3;NCF2;PLEK;ITGB2;SLA;GIMAP4;PTPN22;IKZF1;LSP1;RCSD1;ITGAL;IFIT3;CTSS;PIK3CG;GLIPR1;RASSF2;ARHGDIB;TAGAP;EPSTI1;RAC2;COTL1;ITGAX;CYTIP;JAK3;IL6R;CD53;SRGN;HS3ST3B1;FCER1G;CYBB;TAP1;GAB3;TNFRSF1B;APBB1IP;MS4A6A;TYROBP;OAS2;IRF1;HCLS1;RIN3;LCP2;LCP1;DOCK2;PLCB2;WDFY4;IGSF6;AKNA;IFI6;NLRC5;CXCR4;CSF2RB;DENND3;AOAH;ARHGAP15;IL2RG;SAMSN1;STX11;SEL1L3;CYTH4;INPP5D;ALOX5;NCKAP1L;LAIR1;LYN;…
GTEX-U3ZH-0005-SM-3DB72 blood male 30-39 years	70/891	5.189733875062648E-31	2.1011214230288362E-29	0	0	6.967851474550622	485.8923604763952	TRAF3IP3;NCF2;PLEK;ITGB2;TNFAIP2;GIMAP4;IKZF1;LSP1;ITGAL;CTSS;GLIPR1;RASSF2;ARHGDIB;TAGAP;RAC2;COTL1;ITGAX;PIM2;CYTIP;JAK3;IL6R;CD53;SRGN;GBP5;CD96;FCER1G;CYBB;TNFRSF1B;APBB1IP;MS4A6A;TYROBP;IRF1;HCLS1;RIN3;S100A4;LCP2;LCP1;PLCB2;IGSF6;AKNA;CSF2RB;AOAH;ARHGAP15;IL2RG;STX11;FGD2;CYTH4;CLEC7A;ALOX5;LYN;IL10RA;MX2;LAPTM5;LYZ;SNX20;PSMB9;CD4;FMNL1;PTPRC;ARHGAP30;FCGR2A;PARVG;THEMIS2;MNDA;CD68;CPVL;FC…
GTEX-X62O-0005-SM-46MV1 blood male 50-59 years	96/1727	6.072199200778991E-31	2.4247206397631178E-29	0	0	5.18768374930837	360.9404479969499	ITK;TRAF3IP3;NCF2;PLEK;ITGB2;SLA;PTPN22;IKZF1;LSP1;RCSD1;ITGAL;IKZF3;CTSS;PIK3CG;GPR174;SPN;DOCK11;RASSF2;ANPEP;ARHGDIB;TAGAP;RAC2;COTL1;ITGAX;LGALS9;PIM2;CYTIP;JAK3;IL6R;CD53;SRGN;GBP5;CD96;FCER1G;DUSP1;TSC22D3;CYBB;GAB3;TNFRSF1B;RUNX3;APBB1IP;MS4A6A;GVINP1;TYROBP;HCLS1;IRF8;RIN3;S100A4;LCP2;LCP1;DOCK2;PLCB2;WDFY4;IGSF6;AKNA;NLRC5;CXCR4;CSF2RB;DENND3;AOAH;ARHGAP15;IL2RG;SAMSN1;STX11;FGD2;CYTH4;C…
GTEX-QLQ7-0005-SM-2S1QP blood male 60-69 years	95/1693	6.587195322059955E-31	2.5948208599736174E-29	0	0	5.223747524211089	363.0243875866504	HCP5;ITK;IFITM1;CD84;TRAF3IP3;NCF2;PLEK;ITGB2;TNFAIP2;SLA;GIMAP4;PTPN22;IKZF1;LSP1;RCSD1;ITGAL;CTSS;PIK3CG;DOCK11;GLIPR1;RASSF2;ARHGDIB;TAGAP;RAC2;COTL1;ITGAX;CYTIP;JAK3;IL6R;CD53;SRGN;HS3ST3B1;GBP5;CD96;FCER1G;CD93;PRKCB;CYBB;TAP1;GAB3;TNFRSF1B;RUNX3;APBB1IP;MS4A6A;TYROBP;IRF1;HCLS1;RIN3;S100A4;LCP2;LCP1;DOCK2;PLCB2;WDFY4;IGSF6;AKNA;NLRC5;CXCR4;CSF2RB;DENND3;AOAH;ARHGAP15;IL2RG;SAMSN1;STX11;FGD2…
GTEX-W5WG-0006-SM-3GIJT blood female 50-59 years	94/1661	7.765231227967412E-31	3.018086537270001E-29	0	0	5.254534187915614	364.299386086314	HCP5;IFITM1;TRAF3IP3;NCF2;PLEK;ITGB2;F13A1;SLA;GIMAP4;PTPN22;IKZF1;LSP1;RCSD1;ITGAL;CTSS;SLC8A1;PIK3CG;DOCK11;GLIPR1;RASSF2;ARHGDIB;TAGAP;RAC2;COTL1;ITGAX;LGALS9;CYTIP;JAK3;IL6R;CD53;SRGN;GBP5;CD96;FCER1G;PRKCB;CYBB;TAP1;GAB3;TNFRSF1B;APBB1IP;MS4A6A;TYROBP;IRF1;HCLS1;IRF8;RIN3;S100A4;LCP2;LCP1;DOCK2;PLCB2;WDFY4;IGSF6;AKNA;NLRC5;CXCR4;CSF2RB;DENND3;AOAH;ARHGAP15;IL2RG;SAMSN1;STX11;FGD2;CYTH4;CLEC7…
GTEX-POMQ-0006-SM-33HBY blood female 20-29 years	70/897	7.876666043084006E-31	3.021115988893405E-29	0	0	6.915100216188487	479.3286989063055	ITK;IFITM1;TRAF3IP3;NCF2;PLEK;ITGB2;SLA;GIMAP4;IKZF1;LSP1;ITGAL;CTSS;PIK3CG;GLIPR1;RASSF2;ARHGDIB;TAGAP;EPSTI1;RAC2;COTL1;ITGAX;JAK3;IL6R;CD53;SRGN;GBP5;FCER1G;CYBB;TAP1;TNFRSF1B;APBB1IP;MS4A6A;TYROBP;IRF1;HCLS1;RIN3;S100A4;LCP2;LCP1;PLCB2;IGSF6;CSF2RB;AOAH;ARHGAP15;IL2RG;SAMSN1;STX11;CYTH4;CLEC7A;ALOX5;NCKAP1L;LAIR1;LYN;MX2;LAPTM5;LYZ;SNX20;PSMB9;FMNL1;PTPRC;ARHGAP30;FCGR2A;EVI2A;PARVG;THEMIS2;M…
GTEX-OIZI-0005-SM-2XCED blood male 40-49 years	109/2242	1.6819730171163325E-30	6.367469279083258E-29	0	0	4.675276410376622	320.5256611677477	IFITM1;CD84;TRAF3IP3;NCF2;LY75;SLA;GIMAP4;IKZF1;GIMAP5;GIMAP6;IKZF3;SLC8A1;RASSF2;ARHGDIB;COTL1;LGALS9;PIM2;IL6R;GBP5;CD96;CD93;PRKCB;CYBB;RUNX3;TYROBP;RIN3;S100A4;FKBP5;CSF1R;IGSF6;AKNA;FPR3;CSF2RB;ARHGAP15;SAMSN1;CLEC7A;INPP5D;NCKAP1L;LYN;CD163;LYZ;PARP15;FLI1;PTPRC;ARHGAP30;PARVG;GPR183;ITK;PLEK;ITGB2;PTPN22;LSP1;RCSD1;ITGAL;CTSS;PIK3CG;SPN;GLIPR1;TAGAP;RAC2;ITGAX;CYTIP;JAK3;CD53;SRGN;FCER1G;D…
GTEX-RWSA-0005-SM-2XCAO blood male 40-49 years	92/1609	1.861744018431568E-30	6.957671556061565E-29	0	0	5.2759128599950165	361.1680970166696	ITK;TRAF3IP3;NCF2;PLEK;ITGB2;SLA;PTPN22;IKZF1;LSP1;RCSD1;ITGAL;IKZF3;CTSS;PIK3CG;SPN;ARHGDIB;TAGAP;RAC2;COTL1;ITGAX;LGALS9;PIM2;CYTIP;JAK3;CD53;SRGN;GBP5;CD96;FCER1G;DUSP1;CYBB;GAB3;FOS;TNFRSF1B;RUNX3;APBB1IP;GPRIN3;TYROBP;HCLS1;RIN3;LCP2;LCP1;DOCK2;PLCB2;WDFY4;IGSF6;AKNA;NLRC5;CXCR4;CSF2RB;DENND3;AOAH;ARHGAP15;IL2RG;SAMSN1;STX11;FGD2;SOCS3;CYTH4;CLEC7A;INPP5D;ALOX5;NCKAP1L;LAIR1;LYN;CD74;CD163;G…
GTEX-RVPU-0005-SM-2TF6L blood male 50-59 years	71/947	3.385740800388663E-30	1.2492954978649306E-28	0	0	6.633080206472107	450.10742438336973	ITK;TRAF3IP3;NCF2;PLEK;ITGB2;SLA;IKZF1;LSP1;ITGAL;CTSS;ARHGDIB;TAGAP;RAC2;COTL1;ITGAX;PIM2;CYTIP;JAK3;CD53;SRGN;GBP5;CD96;FCER1G;DUSP1;CYBB;GAB3;FOS;TNFRSF1B;RUNX3;APBB1IP;TYROBP;HCLS1;RIN3;LCP2;LCP1;DOCK2;PLCB2;CSF1R;IGSF6;AKNA;CXCR4;CSF2RB;DENND3;AOAH;ARHGAP15;SAMSN1;STX11;FGD2;CYTH4;CLEC7A;INPP5D;ALOX5;LAIR1;LYN;CD163;IL10RA;MX2;LAPTM5;LYZ;FMNL1;PTPRC;ARHGAP30;FCGR2A;PARVG;THEMIS2;MNDA;CD68;PI…
GTEX-XMD3-0006-SM-4AT5X blood female 50-59 years	96/1773	4.8722511194073426E-30	1.7753265016340505E-28	0	0	5.032540686766438	339.66628459254315	HCP5;ITK;IFITM1;CD84;TRAF3IP3;NCF2;PLEK;ITGB2;GIMAP4;IKZF1;GIMAP5;LSP1;RCSD1;GIMAP6;ITGAL;IKZF3;CTSS;PIK3CG;GPR174;SPN;RASSF2;ARHGDIB;TAGAP;RAC2;COTL1;ITGAX;LGALS9;PIM2;CYTIP;JAK3;CD53;GBP5;CD96;FCER1G;CYBB;GAB3;TNFRSF1B;RUNX3;APBB1IP;GVINP1;TYROBP;OAS2;IRF1;HCLS1;RIN3;S100A4;LCP2;LCP1;DOCK2;PLCB2;WDFY4;CSF1R;IGSF6;AKNA;NLRC5;CXCR4;DENND3;AOAH;ARHGAP15;IL2RG;SAMSN1;RASGRP1;STX11;FGD2;CYTH4;CLEC7A…
GTEX-X88G-0006-SM-47JX5 blood male 30-39 years	94/1701	4.954020048304849E-30	1.7828356099763746E-28	0	0	5.112439838989445	344.9739098124146	ITK;IFITM1;TRAF3IP3;NCF2;PLEK;ITGB2;SLA;GIMAP4;PTPN22;IKZF1;GIMAP5;LSP1;RCSD1;ITGAL;IFIT3;CTSS;PIK3CG;SPN;GLIPR1;RASSF2;ARHGDIB;TAGAP;EPSTI1;RAC2;COTL1;ITGAX;FCER1A;LGALS9;PIM2;JAK3;IL6R;CD53;SRGN;GBP5;CD96;FCER1G;CYBB;TAP1;GAB3;TNFRSF1B;APBB1IP;MS4A6A;TYROBP;OAS2;IRF1;HCLS1;RIN3;S100A4;LCP2;LCP1;DOCK2;PLCB2;WDFY4;CSF1R;IGSF6;AKNA;IFI6;NLRC5;CXCR4;CSF2RB;DENND3;AOAH;ARHGAP15;IL2RG;SAMSN1;STX11;FG…
GTEX-OIZF-0006-SM-2I5GQ blood male 60-69 years	105/2114	5.285177713284067E-30	1.8788162236857385E-28	0	0	4.717165611889355	317.9966180889424	HCP5;IFITM1;TRAF3IP3;NCF2;SLA;GIMAP4;IKZF1;GIMAP5;GIMAP6;IFIT3;DOCK11;RASSF2;ARHGDIB;COTL1;LGALS9;PIM2;IL6R;GBP5;CD96;CD93;PRKCB;CYBB;TAP1;RUNX3;TYROBP;RIN3;S100A4;WDFY4;IGSF6;AKNA;CSF2RB;ARHGAP15;CLEC7A;INPP5D;NCKAP1L;LYN;LYZ;PARP15;FLI1;PTPRC;ARHGAP30;PARVG;IL7R;ITK;PLEK;ITGB2;TNFAIP2;PTPN22;LSP1;RCSD1;ITGAL;CTSS;PIK3CG;SPN;GLIPR1;TAGAP;RAC2;ITGAX;FCER1A;CYTIP;JAK3;CD53;SRGN;FCER1G;GAB3;TNFRSF1…
GTEX-S3XE-0006-SM-3K2AA blood male 50-59 years	87/1466	7.954658971519606E-30	2.7937145665035722E-28	0	0	5.40090679281343	361.8812515525018	ITK;IFITM1;TRAF3IP3;NCF2;PLEK;ITGB2;SLA;GIMAP4;PTPN22;IKZF1;LSP1;RCSD1;ITGAL;CTSS;PIK3CG;GLIPR1;RASSF2;ARHGDIB;TAGAP;RAC2;COTL1;ITGAX;PIM2;CYTIP;JAK3;IL6R;CD53;SRGN;HS3ST3B1;CD96;FCER1G;PRKCB;CYBB;TAP1;GAB3;TNFRSF1B;RUNX3;APBB1IP;MS4A6A;TYROBP;IRF1;HCLS1;RIN3;S100A4;LCP2;LCP1;DOCK2;PLCB2;WDFY4;IGSF6;AKNA;NLRC5;CXCR4;CSF2RB;DENND3;AOAH;ARHGAP15;IL2RG;SAMSN1;STX11;FGD2;CYTH4;CLEC7A;INPP5D;ALOX5;NCK…
GTEX-POMQ-0126-SM-48TD6 spleen female 20-29 years	107/2213	1.1861392564991167E-29	4.116185634160625E-28	0	0	4.607481324835277	306.87790247080443	HCP5;CD84;TRAF3IP3;GIMAP4;IKZF1;GIMAP5;GIMAP6;IKZF3;IFIT3;IFI44L;ICAM1;GPR174;ARHGDIB;EPSTI1;COTL1;LGALS9;PIM2;GBP5;CD96;NPY1R;ACSL5;CYBB;TAP1;RUNX3;GVINP1;TYROBP;IFI27;WDFY4;CSF1R;IGSF6;AKNA;CSF2RB;ARHGAP15;SEL1L3;CLEC7A;INPP5D;NCKAP1L;LYN;VCAM1;IFI44;PARP15;FLI1;PTPRC;ARHGAP30;PARVG;ITK;CIITA;CXCL9;PLEK;ITGB2;TNFAIP2;RCSD1;ITGAL;CTSS;PIK3CG;SPN;ADAMTS5;MRC1;STAB1;TAGAP;ITGAX;JAK3;FCER1G;IL15;TB…
GTEX-PW2O-0126-SM-48TC8 spleen male 20-29 years	106/2174	1.2083785084902973E-29	4.144027473234373E-28	0	0	4.63444427912513	308.5876622670759	HCP5;CD84;TRAF3IP3;LY75;GIMAP4;IKZF1;GIMAP5;GIMAP6;IKZF3;IFIT3;IFI44L;GPR174;RGS1;SLCO2B1;ARHGDIB;EPSTI1;LGALS9;PIM2;GBP5;CD96;SFMBT2;NPY1R;CYBB;TAP1;RUNX3;GPRIN3;GVINP1;TYROBP;IFI27;RIN3;WDFY4;CSF1R;IGSF6;AKNA;CSF2RB;SEL1L3;INPP5D;NCKAP1L;LYN;ATP8B4;VCAM1;IFI44;PARP15;FLI1;PTPRC;ARHGAP30;PARVG;ITK;CIITA;CXCL9;PLEK;ITGB2;TNFAIP2;PTPN22;RCSD1;ITGAL;CTSS;PIK3CG;SPN;MRC1;STAB1;TAGAP;JAK3;FCER1G;IL15…
GTEX-XXEK-0005-SM-4BRWJ blood male 50-59 years	78/1182	1.4407930539886457E-29	4.883618316717328E-28	0	0	5.891377461493469	391.24504578356016	HCP5;ITK;IFITM1;TRAF3IP3;NCF2;PLEK;ITGB2;SLA;GIMAP4;PTPN22;IKZF1;GIMAP5;LSP1;ITGAL;CTSS;PIK3CG;RASSF2;ARHGDIB;TAGAP;RAC2;COTL1;ITGAX;FCER1A;PIM2;CYTIP;JAK3;IL6R;CD53;SRGN;CD96;FCER1G;CYBB;TAP1;GAB3;TNFRSF1B;RUNX3;APBB1IP;MS4A6A;TYROBP;IRF1;HCLS1;RIN3;S100A4;LCP2;LCP1;WDFY4;IGSF6;AKNA;CSF2RB;DENND3;AOAH;ARHGAP15;IL2RG;SAMSN1;STX11;FGD2;SOCS3;CYTH4;CLEC7A;ALOX5;LAIR1;LYN;IL10RA;MX2;LAPTM5;LYZ;SNX20…
GTEX-R55C-0005-SM-3GAE9 blood male 40-49 years	75/1090	1.5395940722566387E-29	5.158524966239197E-28	0	0	6.108810323030647	405.27954553382375	IFITM1;TRAF3IP3;NCF2;PLEK;ITGB2;SLA;GIMAP4;PTPN22;IKZF1;LSP1;RCSD1;ITGAL;CTSS;PIK3CG;GLIPR1;RASSF2;ARHGDIB;TAGAP;RAC2;COTL1;ITGAX;CYTIP;JAK3;IL6R;CD53;SRGN;FCER1G;CYBB;GAB3;TNFRSF1B;APBB1IP;MS4A6A;TYROBP;IRF1;HCLS1;RIN3;S100A4;LCP2;LCP1;DOCK2;PLCB2;WDFY4;IGSF6;NLRC5;CSF2RB;DENND3;AOAH;ARHGAP15;IL2RG;SAMSN1;STX11;CYTH4;CLEC7A;INPP5D;ALOX5;NCKAP1L;LAIR1;LYN;CD163;MX2;LAPTM5;LYZ;SNX20;FLI1;FMNL1;PTP…
GTEX-RM2N-0006-SM-2TF5H blood male 50-59 years	100/1955	2.027682777147796E-29	6.716699199302074E-28	0	0	4.7857746308886835	316.1869126755578	HCP5;TRAF3IP3;NCF2;F13A1;SLA;GIMAP4;IKZF1;GIMAP6;IFIT3;SLC8A1;DOCK11;RASSF2;ARHGDIB;COTL1;CYP1B1;LGALS9;IL6R;GBP5;CD93;PRKCB;CYBB;TAP1;GVINP1;TYROBP;RIN3;S100A4;WDFY4;FKBP5;IGSF6;AKNA;CSF2RB;ARHGAP15;SAMSN1;CLEC7A;INPP5D;NCKAP1L;LYN;LYZ;FLI1;PTPRC;ARHGAP30;PARVG;ITK;PLEK;ITGB2;TNFAIP2;PTPN22;LSP1;RCSD1;ITGAL;CTSS;PIK3CG;GLIPR1;TAGAP;RAC2;ITGAX;CYTIP;JAK3;CD53;SRGN;FCER1G;TSC22D3;GAB3;TNFRSF1B;APB…
GTEX-X585-0005-SM-46MV3 blood male 50-59 years	106/2193	2.530202508768066E-29	8.287123947257206E-28	0	0	4.5873035764746355	302.05865724061886	HCP5;IFITM1;CD84;TRAF3IP3;NCF2;SLA;GIMAP4;IKZF1;GIMAP5;GIMAP6;IKZF3;ICAM1;GPR174;RASSF2;ANPEP;ARHGDIB;COTL1;PIM2;IL6R;GBP5;CD96;PRKCB;CYBB;TAP1;RUNX3;GVINP1;TYROBP;RIN3;S100A4;CSF1R;IGSF6;AKNA;CSF2RB;ARHGAP15;SAMSN1;RASGRP1;CLEC7A;INPP5D;NCKAP1L;LYN;ABCA2;LYZ;PARP15;FLI1;PTPRC;ARHGAP30;PARVG;GPR183;IL7R;ITK;PLEK;ITGB2;PTPN22;LSP1;RCSD1;ITGAL;CTSS;PIK3CG;SPN;TAGAP;RAC2;ITGAX;CYTIP;JAK3;CD53;SRGN;H…
GTEX-S4Z8-0006-SM-3K2AQ blood male 60-69 years	92/1667	2.7641236648397803E-29	8.9526894255644E-28	0	0	5.065415052783474	333.0927992588417	ITK;IFITM1;TRAF3IP3;NCF2;PLEK;ITGB2;SLA;GIMAP4;PTPN22;IKZF1;LSP1;RCSD1;GIMAP6;ITGAL;CTSS;SLC8A1;PIK3CG;GLIPR1;RASSF2;ARHGDIB;TAGAP;RAC2;COTL1;ITGAX;CYP1B1;LGALS9;CYTIP;JAK3;IL6R;CD53;SRGN;HS3ST3B1;FCER1G;PRKCB;CYBB;TAP1;GAB3;TNFRSF1B;APBB1IP;MS4A6A;TYROBP;IRF1;HCLS1;RIN3;S100A4;LCP2;LCP1;DOCK2;PLCB2;WDFY4;FKBP5;IGSF6;AKNA;NLRC5;CXCR4;CSF2RB;DENND3;AOAH;ARHGAP15;IL2RG;SAMSN1;STX11;FGD2;CYTH4;CLEC7…
GTEX-RWS6-0005-SM-2XCAN blood female 60-69 years	86/1464	3.889431676753591E-29	1.2459003667842548E-27	0	0	5.318142235123367	347.895339873201	ITK;IFITM1;TRAF3IP3;NCF2;PLEK;ITGB2;SLA;GIMAP4;PTPN22;IKZF1;LSP1;RCSD1;ITGAL;CTSS;PIK3CG;GLIPR1;RASSF2;ARHGDIB;TAGAP;RAC2;COTL1;ITGAX;PIM2;CYTIP;JAK3;IL6R;CD53;SRGN;GBP5;CD96;FCER1G;CD93;TAP1;GAB3;TNFRSF1B;RUNX3;APBB1IP;MS4A6A;TYROBP;IRF1;HCLS1;RIN3;S100A4;LCP2;LCP1;DOCK2;PLCB2;WDFY4;FKBP5;IGSF6;AKNA;NLRC5;CXCR4;CSF2RB;DENND3;AOAH;ARHGAP15;IL2RG;SAMSN1;STX11;FGD2;CYTH4;CLEC7A;INPP5D;ALOX5;NCKAP1L…
GTEX-XMK1-0126-SM-4B65F spleen male 40-49 years	113/2491	4.326010782901343E-29	1.3706871121910233E-27	0	0	4.378059964568831	285.93250548156954	HCP5;CD84;TRAF3IP3;NCF2;LY75;GIMAP4;IKZF1;GIMAP5;GIMAP6;IKZF3;ICAM1;GPR174;ARHGDIB;EPSTI1;COTL1;LGALS9;PIM2;GBP5;CD96;NPY1R;ACSL5;CYBB;TAP1;RUNX3;GVINP1;TYROBP;IFI27;RIN3;WDFY4;CSF1R;IGSF6;AKNA;CSF2RB;ARHGAP15;SEL1L3;CLEC7A;INPP5D;NCKAP1L;LYN;VCAM1;PARP15;FLI1;PTPRC;ARHGAP30;PARVG;GPR183;ITK;CIITA;CXCL9;PLEK;ITGB2;TNFAIP2;PTPN22;RCSD1;ITGAL;CTSS;SPN;MRC1;STAB1;TAGAP;RAC2;ITGAX;JAK3;CD53;FCER1G;IL…
GTEX-UPIC-0005-SM-3GACV blood female 20-29 years	85/1435	5.004962230690249E-29	1.568759666931406E-27	0	0	5.348645404663923	348.54200581364	HCP5;IFITM1;CD84;TRAF3IP3;NCF2;PLEK;ITGB2;TNFAIP2;SLA;GIMAP4;IKZF1;LSP1;RCSD1;ITGAL;IFIT3;CTSS;PIK3CG;GLIPR1;RASSF2;ARHGDIB;TAGAP;RAC2;COTL1;ITGAX;LGALS9;PIM2;CYTIP;JAK3;IL6R;CD53;SRGN;GBP5;FCER1G;CYBB;TAP1;GAB3;TNFRSF1B;RUNX3;APBB1IP;MS4A6A;TYROBP;IRF1;HCLS1;RIN3;S100A4;LCP2;LCP1;DOCK2;PLCB2;IGSF6;AKNA;NLRC5;CSF2RB;DENND3;AOAH;ARHGAP15;IL2RG;STX11;CYTH4;CLEC7A;INPP5D;ALOX5;NCKAP1L;LAIR1;LYN;IL10…
GTEX-OHPL-0006-SM-3MJHB blood female 60-69 years	92/1682	5.444385920168671E-29	1.6883388252437953E-27	0	0	5.013475369384009	326.27889582421574	IFITM1;TRAF3IP3;NCF2;PLEK;ITGB2;SLA;GIMAP4;PTPN22;IKZF1;LSP1;RCSD1;ITGAL;CTSS;SLC8A1;PIK3CG;DOCK11;GLIPR1;RASSF2;ARHGDIB;TAGAP;RAC2;COTL1;ITGAX;LGALS9;CYTIP;JAK3;IL6R;CD53;SRGN;HS3ST3B1;GBP5;FCER1G;CD93;DUSP1;CYBB;TAP1;GAB3;FOS;TNFRSF1B;APBB1IP;MS4A6A;TYROBP;IRF1;HCLS1;RIN3;S100A4;LCP2;LCP1;DOCK2;PLCB2;WDFY4;FKBP5;IGSF6;AKNA;NLRC5;CXCR4;CSF2RB;DENND3;AOAH;ARHGAP15;IL2RG;SAMSN1;STX11;FGD2;CYTH4;CL…
GTEX-VJYA-0005-SM-3P5ZD blood male 60-69 years	71/992	6.053504957219791E-29	1.857470205294283E-27	0	0	6.293905490251617	408.94229395362277	IFITM1;TRAF3IP3;NCF2;PLEK;ITGB2;SLA;IKZF1;GIMAP5;LSP1;ITGAL;CTSS;PIK3CG;GLIPR1;RASSF2;ARHGDIB;TAGAP;RAC2;COTL1;ITGAX;PIM2;JAK3;IL6R;CD53;SRGN;FCER1G;CYBB;TAP1;GAB3;TNFRSF1B;APBB1IP;TYROBP;IRF1;HCLS1;RIN3;S100A4;LCP2;LCP1;DOCK2;PLCB2;IGSF6;AKNA;CSF2RB;DENND3;AOAH;ARHGAP15;IL2RG;STX11;CYTH4;CLEC7A;ALOX5;NCKAP1L;LAIR1;LYN;IL10RA;MX2;LAPTM5;LYZ;SNX20;PSMB9;CD4;FMNL1;PTPRC;ARHGAP30;FCGR2A;PARVG;THEMIS…
GTEX-RU1J-0006-SM-2TF6M blood female 20-29 years	104/2137	6.136350794034975E-29	1.8632773504804118E-27	0	0	4.587414263634797	298.00181362121907	HCP5;IFITM1;TRAF3IP3;NCF2;SLA;GIMAP4;IKZF1;GIMAP5;GIMAP6;DOCK11;RASSF2;ARHGDIB;COTL1;CYP1B1;LGALS9;IL6R;CD96;CD93;PRKCB;CYBB;TAP1;TYROBP;RIN3;S100A4;WDFY4;FKBP5;CSF1R;IGSF6;AKNA;CSF2RB;ARHGAP15;SAMSN1;CLEC7A;INPP5D;NCKAP1L;LYN;CD163;LYZ;FLI1;PTPRC;ARHGAP30;PARVG;IL7R;ITK;PLEK;ITGB2;PTPN22;LSP1;RCSD1;ITGAL;CTSS;PIK3CG;SPN;GLIPR1;STAB1;TAGAP;RAC2;ITGAX;CYTIP;JAK3;CD53;SRGN;HS3ST3B1;FCER1G;GAB3;TNFR…
GTEX-TKQ1-0006-SM-33HBI blood male 30-39 years	101/2023	6.83201767718531E-29	2.0531269617520803E-27	0	0	4.670855879292404	302.92064017650273	IFITM1;CD84;TRAF3IP3;NCF2;SLA;GIMAP4;IKZF1;GIMAP6;IKZF3;DOCK11;RASSF2;ARHGDIB;COTL1;PIM2;IL6R;GBP5;CD96;CD93;PRKCB;CYBB;TAP1;GVINP1;TYROBP;RIN3;S100A4;WDFY4;FKBP5;IGSF6;AKNA;CSF2RB;ARHGAP15;SAMSN1;SEL1L3;CLEC7A;INPP5D;NCKAP1L;LYN;ATP8B4;GADD45A;LYZ;PARP15;FLI1;PTPRC;ARHGAP30;PARVG;IL7R;ITK;PLEK;ITGB2;PTPN22;LSP1;RCSD1;ITGAL;CTSS;PIK3CG;GLIPR1;TAGAP;RAC2;ITGAX;CYTIP;JAK3;CD53;SRGN;HS3ST3B1;FCER1G;…
GTEX-XGQ4-0005-SM-4AT5U blood male 50-59 years	81/1312	8.738799957291797E-29	2.5993471301536315E-27	0	0	5.523624547670039	356.86588727072797	IFITM1;TRAF3IP3;NCF2;PLEK;ITGB2;SLA;GIMAP4;IKZF1;LSP1;RCSD1;ITGAL;CTSS;PIK3CG;GLIPR1;RASSF2;STAB1;ARHGDIB;TAGAP;RAC2;COTL1;ITGAX;LGALS9;CYTIP;JAK3;IL6R;CD53;SRGN;FCER1G;PRKCB;CYBB;TAP1;GAB3;TNFRSF1B;APBB1IP;MS4A6A;TYROBP;IRF1;HCLS1;RIN3;S100A4;LCP2;LCP1;DOCK2;PLCB2;WDFY4;IGSF6;AKNA;NLRC5;CSF2RB;DENND3;AOAH;ARHGAP15;IL2RG;SAMSN1;STX11;FGD2;CYTH4;CLEC7A;INPP5D;ALOX5;NCKAP1L;LAIR1;LYN;CD163;IL10RA;M…
GTEX-XMK1-0005-SM-4B665 blood male 40-49 years	83/1381	9.883466817374993E-29	2.910131896227081E-27	0	0	5.397446318259567	348.0494916326754	ITK;IFITM1;TRAF3IP3;NCF2;PLEK;ITGB2;SLA;GIMAP4;IKZF1;GIMAP5;LSP1;ITGAL;CTSS;PIK3CG;SPN;GLIPR1;RASSF2;ARHGDIB;TAGAP;RAC2;COTL1;ITGAX;LGALS9;PIM2;CYTIP;JAK3;IL6R;CD53;SRGN;GBP5;CD96;FCER1G;CYBB;GAB3;TNFRSF1B;APBB1IP;MS4A6A;TYROBP;IRF1;HCLS1;RIN3;S100A4;LCP2;LCP1;DOCK2;PLCB2;WDFY4;IGSF6;AKNA;NLRC5;CSF2RB;DENND3;AOAH;ARHGAP15;IL2RG;STX11;FGD2;CYTH4;CLEC7A;INPP5D;ALOX5;NCKAP1L;LAIR1;LYN;IL10RA;MX2;LAP…
GTEX-X15G-0005-SM-3NMDA blood female 50-59 years	83/1385	1.2085008112529349E-28	3.5227798648023046E-27	0	0	5.379694612381798	345.8229195883652	HCP5;IFITM1;TRAF3IP3;NCF2;PLEK;ITGB2;SLA;GIMAP4;IKZF1;GIMAP5;LSP1;ITGAL;CTSS;PIK3CG;SPN;GLIPR1;RASSF2;ANPEP;ARHGDIB;TAGAP;RAC2;COTL1;ITGAX;FCER1A;LGALS9;CYTIP;JAK3;IL6R;CD53;SRGN;FCER1G;CYBB;TAP1;GAB3;TNFRSF1B;APBB1IP;MS4A6A;TYROBP;IRF1;HCLS1;RIN3;S100A4;LCP2;LCP1;DOCK2;PLCB2;WDFY4;CSF1R;IGSF6;AKNA;CSF2RB;DENND3;AOAH;ARHGAP15;IL2RG;STX11;FGD2;CYTH4;CLEC7A;INPP5D;ALOX5;NCKAP1L;LAIR1;LYN;IL10RA;MX2…
GTEX-TML8-0005-SM-32QPA blood female 40-49 years	87/1527	1.5260129984925633E-28	4.4042850402037845E-27	0	0	5.154896806853583	330.1697185161071	HCP5;ITK;IFITM1;TRAF3IP3;NCF2;PLEK;ITGB2;TNFAIP2;SLA;GIMAP4;IKZF1;LSP1;RCSD1;ITGAL;CTSS;PIK3CG;GLIPR1;RASSF2;ARHGDIB;TAGAP;RAC2;COTL1;ITGAX;LGALS9;PIM2;CYTIP;JAK3;IL6R;CD53;SRGN;GBP5;CD96;FCER1G;PRKCB;CYBB;TAP1;GAB3;TNFRSF1B;APBB1IP;MS4A6A;TYROBP;IRF1;HCLS1;RIN3;S100A4;LCP2;LCP1;DOCK2;PLCB2;WDFY4;IGSF6;AKNA;CXCR4;CSF2RB;DENND3;AOAH;ARHGAP15;IL2RG;STX11;FGD2;CYTH4;CLEC7A;INPP5D;ALOX5;NCKAP1L;LYN;I…
GTEX-PLZ6-0126-SM-48TC6 spleen male 30-39 years	105/2207	1.9723995037560235E-28	5.636808385734126E-27	0	0	4.484759412804132	286.0968482228761	HCP5;IFITM1;CD84;TRAF3IP3;NCF2;LY75;SLA;GIMAP4;IKZF1;GIMAP5;GIMAP6;IKZF3;ICAM1;GPR174;RASSF4;SLCO2B1;ARHGDIB;COTL1;LGALS9;PIM2;GBP5;CD96;SFMBT2;NPY1R;CYBB;RUNX3;PROCR;GVINP1;TYROBP;IFI27;RIN3;WDFY4;CSF1R;IGSF6;AKNA;CSF2RB;CLEC7A;INPP5D;NCKAP1L;LYN;CD163;ATP8B4;VCAM1;IFI44;PARP15;FLI1;PTPRC;ARHGAP30;PARVG;IL7R;ITK;CIITA;CXCL9;ITGB2;TNFAIP2;RCSD1;ITGAL;CTSS;MRC1;STAB1;TAGAP;JAK3;FCER1G;IL15;TBC1D9;…
GTEX-WHWD-0005-SM-3LK7D blood male 50-59 years	90/1642	2.2863149359555737E-28	6.470493241078153E-27	0	0	4.987388234719305	317.4245250368319	ITK;IFITM1;TRAF3IP3;NCF2;PLEK;ITGB2;SLA;GIMAP4;PTPN22;IKZF1;LSP1;RCSD1;ITGAL;CTSS;PIK3CG;DOCK11;GLIPR1;RASSF2;ARHGDIB;TAGAP;RAC2;COTL1;ITGAX;CYP1B1;CYTIP;JAK3;IL6R;CD53;SRGN;HS3ST3B1;GBP5;FCER1G;CD93;PRKCB;CYBB;TAP1;GAB3;TNFRSF1B;APBB1IP;MS4A6A;TYROBP;IRF1;HCLS1;RIN3;S100A4;LCP2;LCP1;DOCK2;PLCB2;WDFY4;IGSF6;AKNA;NLRC5;CSF2RB;DENND3;AOAH;ARHGAP15;IL2RG;SAMSN1;STX11;SOCS3;CYTH4;CLEC7A;INPP5D;ALOX5;…
GTEX-UJMC-0005-SM-3GACU blood male 50-59 years	89/1608	2.4759597384606604E-28	6.939829459243101E-27	0	0	5.024469921870148	319.38422159578215	HCP5;TRAF3IP3;NCF2;PLEK;ITGB2;TNFAIP2;SLA;GIMAP4;PTPN22;IKZF1;LSP1;RCSD1;ITGAL;CTSS;SLC8A1;PIK3CG;GLIPR1;RASSF2;ARHGDIB;TAGAP;RAC2;COTL1;ITGAX;PIM2;CYTIP;JAK3;IL6R;CD53;SRGN;GBP5;CD96;FCER1G;CD93;TSC22D3;CYBB;TAP1;GAB3;TNFRSF1B;APBB1IP;MS4A6A;TYROBP;IRF1;ELMO1;HCLS1;RIN3;LCP2;LCP1;DOCK2;PLCB2;WDFY4;FKBP5;IGSF6;AKNA;NLRC5;CXCR4;CSF2RB;DENND3;AOAH;ARHGAP15;IL2RG;SAMSN1;STX11;FGD2;CYTH4;CLEC7A;INPP5…
GTEX-WFON-0126-SM-4LVM9 spleen male 40-49 years	107/2294	2.5336414517323427E-28	7.033871268380743E-27	0	0	4.4164062242209114	280.6304863128522	HCP5;CD84;TRAF3IP3;NCF2;LY75;SLA;GIMAP4;IKZF1;GIMAP5;GIMAP6;GPR174;SLCO2B1;ARHGDIB;COTL1;LGALS9;PIM2;GBP5;CD96;NPY1R;CYBB;TAP1;RUNX3;GVINP1;TYROBP;IFI27;RIN3;WDFY4;CSF1R;IGSF6;AKNA;CSF2RB;SAMSN1;SEL1L3;CLEC7A;INPP5D;NCKAP1L;CD163;ATP8B4;VCAM1;PARP15;FLI1;PTPRC;ARHGAP30;PARVG;IL7R;ITK;CIITA;ITGB2;TNFAIP2;PTPN22;RCSD1;ITGAL;CTSS;SPN;MRC1;STAB1;TAGAP;ITGAX;JAK3;CD53;FCER1G;IL15;TBC1D9;GAB3;TNFRSF1B;…
GTEX-V1D1-0826-SM-3P5ZA lung male 50-59 years	82/1369	2.929756360509747E-28	8.056829991401804E-27	0	0	5.35663626074585	339.5971509538761	ITK;CD84;TPSB2;CIITA;CXCL9;NCF2;GALNT18;ITGB2;TNFAIP2;F13A1;GIMAP4;GIMAP5;GIMAP6;ITGAL;TSPAN11;IFIT3;CTSS;GPR174;SPN;RASSF4;SLCO2B1;LAMP3;MRC1;STAB1;ITGAX;FCER1A;LGALS9;TPSAB1;CD96;CD93;CYBB;GAB3;FOS;GPRIN3;MS4A6A;GVINP1;TYROBP;IFI27;OAS2;TFEC;IRF8;RIN3;S100A4;LCP2;COL6A6;COL6A5;PLCB2;WDFY4;C1QB;CSF1R;IGSF6;HDC;IFI6;CXCR4;FPR3;CSF2RB;AOAH;FGD2;SOCS3;CYTH4;CLEC7A;ALOX5;APOL1;APOL3;LAIR1;GBP4;CD74;…
GTEX-X8HC-0006-SM-46MV6 blood female 50-59 years	68/940	5.971796553071528E-28	1.626895976841449E-26	0	0	6.301118242312084	394.9877065803906	ITK;TRAF3IP3;NCF2;PLEK;ITGB2;SLA;PTPN22;IKZF1;LSP1;ITGAL;CTSS;PIK3CG;GPR174;SPN;ARHGDIB;TAGAP;RAC2;COTL1;ITGAX;PIM2;CYTIP;JAK3;CD53;SRGN;GBP5;CD96;FCER1G;CYBB;TNFRSF1B;RUNX3;APBB1IP;TYROBP;HCLS1;RIN3;LCP2;LCP1;DOCK2;PLCB2;CSF1R;IGSF6;AKNA;CXCR4;CSF2RB;DENND3;AOAH;IL2RG;CYTH4;INPP5D;ALOX5;NCKAP1L;LAIR1;LYN;ATP8B4;IL10RA;LAPTM5;LYZ;SNX20;CD4;FMNL1;PTPRC;FCGR2A;THEMIS2;MNDA;CD68;PIK3AP1;LINC00861;MY…
GTEX-XUJ4-0005-SM-4BOQ6 blood female 60-69 years	90/1665	6.371164279077518E-28	1.7080993797178007E-26	0	0	4.90832769126608	307.3624268671919	HCP5;IFITM1;TRAF3IP3;NCF2;PLEK;ITGB2;SLA;PTPN22;IKZF1;LSP1;RCSD1;ITGAL;CTSS;PIK3CG;DOCK11;GLIPR1;RASSF2;ARHGDIB;TAGAP;RAC2;COTL1;ITGAX;CYP1B1;CYTIP;JAK3;IL6R;CD53;SRGN;GBP5;FCER1G;CD93;PRKCB;TSC22D3;CYBB;TAP1;GAB3;TNFRSF1B;APBB1IP;MS4A6A;TYROBP;IRF1;HCLS1;RIN3;S100A4;LCP2;LCP1;DOCK2;PLCB2;WDFY4;IGSF6;AKNA;NLRC5;CXCR4;CSF2RB;DENND3;AOAH;ARHGAP15;IL2RG;SAMSN1;STX11;FGD2;CYTH4;CLEC7A;INPP5D;ALOX5;NC…
GTEX-P4PP-0926-SM-48TBZ spleen female 30-39 years	92/1738	6.387061145428483E-28	1.7080993797178007E-26	0	0	4.827931421395641	302.31593287971214	HCP5;CD84;CIITA;TRAF3IP3;TNFAIP2;SLA;GIMAP4;IKZF1;GIMAP5;RCSD1;GIMAP6;ITGAL;IKZF3;IFIT3;CTSS;PIK3CG;GPR174;SPN;SLCO2B1;MRC1;STAB1;TAGAP;LGALS9;PIM2;JAK3;GBP5;FCER1G;IL15;SFMBT2;NPY1R;CYBB;TAP1;TBC1D9;GAB3;SSTR2;RUNX3;MS4A6A;GVINP1;TYROBP;IFI27;OAS2;IRF4;IRF1;TFEC;HCLS1;IRF8;RIN3;LCP2;DOCK2;PLCB2;WDFY4;ENG;C1QB;CSF1R;IGSF6;AKNA;NLRC5;CXCR4;CSF2RB;AOAH;FGD2;SEL1L3;ADAM28;FGD5;CYTH4;CLEC7A;INPP5D;AL…
GTEX-PWO3-0005-SM-2I5FS blood female 60-69 years	85/1493	8.224335617809922E-28	2.1794489387196291E-26	0	0	5.1121074021464645	318.8180355271321	ITK;IFITM1;TRAF3IP3;NCF2;PLEK;ITGB2;SLA;GIMAP4;PTPN22;IKZF1;LSP1;RCSD1;ITGAL;CTSS;PIK3CG;ICAM1;SPN;ARHGDIB;TAGAP;EPSTI1;RAC2;COTL1;ITGAX;PIM2;CYTIP;JAK3;CD53;SRGN;GBP5;CD96;FCER1G;DUSP1;CYBB;KRT77;TNFRSF1B;RUNX3;APBB1IP;MS4A6A;TYROBP;IRF1;HCLS1;RIN3;S100A4;LCP2;LCP1;DOCK2;PLCB2;IGSF6;AKNA;NLRC5;CXCR4;CSF2RB;DENND3;AOAH;ARHGAP15;IL2RG;SAMSN1;STX11;CYTH4;CLEC7A;INPP5D;ALOX5;NCKAP1L;LAIR1;LYN;ATP8B4…
GTEX-U8XE-0005-SM-3DB8I blood male 30-39 years	104/2209	9.51857518714057E-28	2.499697898244573E-26	0	0	4.412448002700845	274.53870868915897	HCP5;CD84;TRAF3IP3;NCF2;SLA;GIMAP4;IKZF1;GIMAP5;IKZF3;GPR174;RASSF4;ARHGDIB;COTL1;CYP1B1;LGALS9;PIM2;GBP5;CD96;CYBB;RUNX3;GPRIN3;GVINP1;TYROBP;RIN3;S100A4;WDFY4;CSF1R;IGSF6;AKNA;CSF2RB;ARHGAP15;SAMSN1;RASGRP1;SOCS3;CLEC7A;INPP5D;NCKAP1L;LYN;CD163;ATP8B4;LYZ;PARP15;FLI1;PTPRC;ARHGAP30;PARVG;GPR183;IL7R;ITK;PLEK;ITGB2;PTPN22;LSP1;RCSD1;ITGAL;CTSS;PIK3CG;SPN;TAGAP;RAC2;ITGAX;FCER1A;CYTIP;JAK3;CD53;S…
GTEX-XUZC-0005-SM-4BOQ8 blood female 30-39 years	77/1227	9.736350434193426E-28	2.53405906389945E-26	0	0	5.544538043478261	344.85095054846033	HCP5;IFITM1;NCF2;PLEK;ITGB2;SLA;GIMAP4;IKZF1;LSP1;ITGAL;CTSS;PIK3CG;GLIPR1;RASSF2;ARHGDIB;TAGAP;RAC2;COTL1;ITGAX;CYTIP;JAK3;IL6R;CD53;SRGN;FCER1G;CYBB;TAP1;GAB3;TNFRSF1B;APBB1IP;MS4A6A;TYROBP;IRF1;HCLS1;RIN3;S100A4;LCP2;LCP1;DOCK2;PLCB2;IGSF6;AKNA;NLRC5;CXCR4;CSF2RB;DENND3;AOAH;ARHGAP15;IL2RG;SAMSN1;STX11;FGD2;CYTH4;CLEC7A;INPP5D;ALOX5;NCKAP1L;LYN;IL10RA;MX2;LAPTM5;LYZ;SNX20;FLI1;PSMB9;FMNL1;PTPR…
GTEX-OHPN-0005-SM-2YUML blood female 60-69 years	71/1041	1.1683414398752652E-27	3.013907342687078E-26	0	0	5.960372030479606	369.6277767264951	HCP5;ITK;IFITM1;TRAF3IP3;NCF2;PLEK;ITGB2;GIMAP4;PTPN22;IKZF1;GIMAP5;LSP1;RCSD1;ITGAL;IKZF3;CTSS;GPR174;SPN;ARHGDIB;TAGAP;RAC2;COTL1;LGALS9;PIM2;CYTIP;JAK3;SRGN;GBP5;CD96;FCER1G;CYBB;TNFRSF1B;RUNX3;APBB1IP;MS4A6A;TYROBP;IRF1;HCLS1;RIN3;S100A4;LCP2;LCP1;DOCK2;PLCB2;IGSF6;AKNA;CXCR4;AOAH;ARHGAP15;IL2RG;CYTH4;CLEC7A;INPP5D;LAIR1;ATP8B4;IL10RA;LYZ;PARP15;SNX20;PSMB9;FMNL1;PTPRC;FCGR2A;PARVG;THEMIS2;GP…
GTEX-VUSH-0005-SM-3NB2H blood male 30-39 years	89/1657	2.2037684458727393E-27	5.635074578700908E-26	0	0	4.854336133038121	297.9573493625447	HCP5;IFITM1;TRAF3IP3;NCF2;PLEK;ITGB2;SLA;GIMAP4;PTPN22;IKZF1;LSP1;RCSD1;ITGAL;CTSS;PIK3CG;DOCK11;GLIPR1;RASSF2;STAB1;ARHGDIB;TAGAP;RAC2;COTL1;ITGAX;CYTIP;JAK3;IL6R;CD53;SRGN;FCER1G;PRKCB;CYBB;TAP1;GAB3;TNFRSF1B;APBB1IP;MS4A6A;TYROBP;IRF1;HCLS1;IRF8;RIN3;S100A4;LCP2;LCP1;DOCK2;PLCB2;WDFY4;IGSF6;AKNA;NLRC5;CSF2RB;DENND3;AOAH;ARHGAP15;IL2RG;SAMSN1;STX11;FGD2;CYTH4;CLEC7A;INPP5D;ALOX5;NCKAP1L;LAIR1;L…
GTEX-WFG7-0005-SM-3GIKM blood male 20-29 years	95/1880	2.233591740358041E-27	5.661669498385817E-26	0	0	4.628185254684398	284.0140798433938	HCP5;ITK;IFITM1;TRAF3IP3;NCF2;PLEK;ITGB2;SLA;GIMAP4;PTPN22;IKZF1;LSP1;RCSD1;GIMAP6;ITGAL;CTSS;SLC8A1;PIK3CG;DOCK11;GLIPR1;RASSF2;ARHGDIB;TAGAP;RAC2;COTL1;ITGAX;CYP1B1;CYTIP;JAK3;IL6R;CD53;SRGN;GBP5;CD96;FCER1G;CD93;PRKCB;CYBB;TAP1;GAB3;TNFRSF1B;APBB1IP;MS4A6A;TYROBP;IRF1;HCLS1;IRF8;RIN3;S100A4;LCP2;LCP1;DOCK2;PLCB2;WDFY4;FKBP5;IGSF6;AKNA;CXCR4;CSF2RB;DENND3;AOAH;ARHGAP15;IL2RG;SAMSN1;STX11;FGD2;C…
GTEX-WRHK-0005-SM-3MJF5 blood female 20-29 years	99/2038	2.6212470163061403E-27	6.58686907619041E-26	0	0	4.488993509975031	274.7539982062185	HCP5;IFITM1;TRAF3IP3;NCF2;SLA;GIMAP4;IKZF1;SLC8A1;DOCK11;RASSF2;ARHGDIB;COTL1;PIM2;IL6R;GBP5;CD96;CD93;PRKCB;CYBB;TAP1;TYROBP;RIN3;S100A4;WDFY4;FKBP5;IGSF6;AKNA;CSF2RB;ARHGAP15;SAMSN1;CLEC7A;INPP5D;NCKAP1L;LYN;CD163;ATP8B4;LYZ;FLI1;PTPRC;ARHGAP30;PARVG;IL7R;ITK;PLEK;ITGB2;PTPN22;LSP1;RCSD1;ITGAL;CTSS;PIK3CG;GLIPR1;TAGAP;RAC2;ITGAX;CYTIP;JAK3;CD53;SRGN;HS3ST3B1;FCER1G;TSC22D3;GAB3;TNFRSF1B;APBB1IP…
GTEX-XYKS-0005-SM-4BRUD blood female 60-69 years	68/964	2.6437862158294272E-27	6.58686907619041E-26	0	0	6.124520999386879	374.80589719087675	ITK;IFITM1;TRAF3IP3;NCF2;ITGB2;SLA;GIMAP4;PTPN22;IKZF1;GIMAP5;LSP1;CTSS;PIK3CG;GLIPR1;RASSF2;ARHGDIB;TAGAP;RAC2;COTL1;ITGAX;PIM2;CYTIP;JAK3;IL6R;CD53;SRGN;CD96;FCER1G;TNFRSF1B;APBB1IP;MS4A6A;TYROBP;HCLS1;RIN3;S100A4;LCP2;LCP1;IGSF6;NLRC5;CXCR4;CSF2RB;AOAH;ARHGAP15;IL2RG;SAMSN1;STX11;FGD2;CYTH4;ALOX5;NCKAP1L;LAIR1;LYN;IL10RA;MX2;LAPTM5;LYZ;SNX20;PSMB9;FMNL1;PTPRC;ARHGAP30;FCGR2A;THEMIS2;MNDA;IL7R;…
GTEX-O5YT-0926-SM-48TDG spleen male 20-29 years	110/2484	2.720071788818738E-27	6.698352383512667E-26	0	0	4.202926997093292	257.0894266920611	HCP5;CD84;TRAF3IP3;NCF2;LY75;SLA;GIMAP4;IKZF1;GIMAP5;GIMAP6;IFI44L;SLCO2B1;ARHGDIB;EPSTI1;COTL1;LGALS9;PIM2;GBP5;CD96;NPY1R;CYBB;TAP1;RUNX3;GVINP1;TYROBP;IFI27;RIN3;WDFY4;CSF1R;IGSF6;AKNA;FPR3;CSF2RB;SAMSN1;SEL1L3;INPP5D;NCKAP1L;CD163;VCAM1;IFI44;PARP15;FLI1;PTPRC;ARHGAP30;PARVG;GPR183;IL7R;ITK;CIITA;ITGB2;PTPN22;RCSD1;ITGAL;CTSS;MRC1;STAB1;TAGAP;ITGAX;JAK3;CD53;SRGN;HS3ST3B1;FCER1G;GAB3;TNFRSF1B…
GTEX-S95S-0005-SM-2XCEC blood male 60-69 years	83/1449	2.7344903383808145E-27	6.698352383512667E-26	0	0	5.109806305156688	312.5354388469722	IFITM1;TRAF3IP3;NCF2;PLEK;ITGB2;SLA;GIMAP4;PTPN22;IKZF1;LSP1;RCSD1;ITGAL;CTSS;PIK3CG;GLIPR1;RASSF2;ARHGDIB;TAGAP;RAC2;COTL1;ITGAX;CYTIP;JAK3;IL6R;CD53;SRGN;HS3ST3B1;FCER1G;CYBB;TAP1;GAB3;TNFRSF1B;APBB1IP;MS4A6A;TYROBP;IRF1;HCLS1;RIN3;S100A4;LCP2;LCP1;DOCK2;PLCB2;WDFY4;FKBP5;IGSF6;AKNA;NLRC5;CSF2RB;DENND3;AOAH;ARHGAP15;IL2RG;SAMSN1;STX11;FGD2;SOCS3;CYTH4;CLEC7A;INPP5D;ALOX5;NCKAP1L;LAIR1;LYN;CD163…
GTEX-OHPK-0006-SM-2HMKH blood female 50-59 years	80/1348	2.9480447876655213E-27	7.161292130037496E-26	0	0	5.261715460268068	321.43112227087016	IFITM1;TRAF3IP3;NCF2;PLEK;ITGB2;SLA;GIMAP4;IKZF1;LSP1;RCSD1;ITGAL;IFIT3;CTSS;PIK3CG;GLIPR1;RASSF2;ARHGDIB;TAGAP;RAC2;COTL1;ITGAX;LGALS9;PIM2;CYTIP;JAK3;IL6R;CD53;SRGN;FCER1G;TAP1;GAB3;TNFRSF1B;APBB1IP;MS4A6A;TYROBP;IRF1;ELMO1;HCLS1;RIN3;S100A4;LCP2;LCP1;DOCK2;PLCB2;WDFY4;IGSF6;AKNA;NLRC5;CXCR4;CSF2RB;DENND3;AOAH;ARHGAP15;IL2RG;SAMSN1;STX11;FGD2;CYTH4;CLEC7A;INPP5D;ALOX5;NCKAP1L;LYN;CD163;MX2;LAPT…
GTEX-V955-0005-SM-3P5ZC blood male 60-69 years	83/1452	3.15112147982026E-27	7.535933302818912E-26	0	0	5.097774441935116	311.07659129847616	IFITM1;TRAF3IP3;NCF2;PLEK;ITGB2;SLA;GIMAP4;PTPN22;IKZF1;LSP1;RCSD1;ITGAL;CTSS;PIK3CG;GLIPR1;RASSF2;ARHGDIB;TAGAP;RAC2;COTL1;ITGAX;CYP1B1;CYTIP;JAK3;IL6R;CD53;SRGN;FCER1G;CD93;PRKCB;TSC22D3;CYBB;TAP1;GAB3;TNFRSF1B;APBB1IP;MS4A6A;TYROBP;IRF1;HCLS1;RIN3;S100A4;LCP2;LCP1;DOCK2;PLCB2;IGSF6;AKNA;NLRC5;CXCR4;CSF2RB;DENND3;AOAH;ARHGAP15;IL2RG;SAMSN1;STX11;CYTH4;CLEC7A;INPP5D;ALOX5;NCKAP1L;LAIR1;LYN;CD163…
GTEX-SNOS-0006-SM-32PLH blood male 40-49 years	93/1813	3.1539755161025978E-27	7.535933302818912E-26	0	0	4.673655523255814	285.19175895023665	IFITM1;TRAF3IP3;NCF2;PLEK;ITGB2;SLA;GIMAP4;PTPN22;IKZF1;LSP1;RCSD1;ITGAL;CTSS;PIK3CG;DOCK11;GLIPR1;RASSF2;ARHGDIB;TAGAP;RAC2;COTL1;ITGAX;CYP1B1;LGALS9;CYTIP;JAK3;IL6R;CD53;SRGN;HS3ST3B1;FCER1G;CD93;CYBB;TAP1;GAB3;TNFRSF1B;APBB1IP;MS4A6A;TYROBP;IRF1;HCLS1;RIN3;S100A4;LCP2;LCP1;DOCK2;PLCB2;WDFY4;FKBP5;IGSF6;AKNA;CCDC69;NLRC5;CSF2RB;DENND3;AOAH;ARHGAP15;IL2RG;SAMSN1;STX11;FGD2;SEL1L3;SOCS3;CYTH4;CLE…
GTEX-T6MO-0006-SM-32QOU blood female 40-49 years	77/1254	3.9907164333663036E-27	9.457673498587622E-26	0	0	5.40946261682243	328.818657376299	HCP5;IFITM1;TRAF3IP3;NCF2;PLEK;ITGB2;SLA;GIMAP4;PTPN22;IKZF1;LSP1;RCSD1;ITGAL;CTSS;PIK3CG;GLIPR1;RASSF2;ARHGDIB;TAGAP;RAC2;COTL1;ITGAX;CYTIP;JAK3;IL6R;CD53;SRGN;FCER1G;PRKCB;TAP1;GAB3;TNFRSF1B;APBB1IP;MS4A6A;TYROBP;IRF1;HCLS1;RIN3;LCP2;LCP1;DOCK2;PLCB2;IGSF6;AKNA;NLRC5;CSF2RB;DENND3;AOAH;ARHGAP15;IL2RG;SAMSN1;STX11;CYTH4;CLEC7A;INPP5D;ALOX5;NCKAP1L;LAIR1;LYN;IL10RA;MX2;LAPTM5;LYZ;SNX20;FLI1;PSMB9…
GTEX-QXCU-0006-SM-2TC5K blood male 50-59 years	110/2497	4.2509048193867475E-27	9.960251992738223E-26	0	0	4.176900620069004	253.63253981359452	CD84;TRAF3IP3;NCF2;SLA;IKZF1;IKZF3;ICAM1;GPR174;DOCK11;RASSF2;ARHGDIB;EPSTI1;COTL1;PIM2;PPP1R16B;GBP5;CD96;CD93;SFMBT2;CYBB;TAP1;RUNX3;GPRIN3;TYROBP;RIN3;WDFY4;AKNA;CSF2RB;ARHGAP15;SAMSN1;RASGRP1;SOCS3;CLEC7A;INPP5D;NCKAP1L;LYN;CD163;GADD45B;LYZ;PARP15;PTPRC;ARHGAP30;PARVG;GPR183;IL7R;ITK;CIITA;PLEK;ITGB2;PTPN22;LSP1;RCSD1;ITGAL;CTSS;PIK3CG;SPN;TAGAP;RAC2;ITGAX;CYTIP;JAK3;CD53;SRGN;HS3ST3B1;FCER1…
GTEX-RNOR-0005-SM-2TF4Z blood female 50-59 years	88/1636	4.29396049921638E-27	9.960251992738223E-26	0	0	4.8443182783176235	294.1110998231822	HCP5;ITK;TRAF3IP3;NCF2;PLEK;ITGB2;SLA;PTPN22;IKZF1;LSP1;RCSD1;ITGAL;IKZF3;CTSS;PIK3CG;GPR174;SPN;ARHGDIB;TAGAP;RAC2;COTL1;ITGAX;LGALS9;PIM2;CYTIP;JAK3;CD53;SRGN;GBP5;CD96;FCER1G;DUSP1;CYBB;GAB3;FOS;TNFRSF1B;RUNX3;APBB1IP;GVINP1;TYROBP;IRF1;HCLS1;IRF8;RIN3;LCP2;LCP1;DOCK2;PLCB2;WDFY4;IGSF6;AKNA;NLRC5;CXCR4;CSF2RB;DENND3;AOAH;IL2RG;SAMSN1;STX11;CYTH4;INPP5D;ALOX5;NCKAP1L;LAIR1;LYN;CD74;GADD45B;ERAP…
GTEX-WFJO-0005-SM-3GIKY blood male 30-39 years	87/1600	4.3052890260206385E-27	9.960251992738223E-26	0	0	4.886565652198084	296.66317223900165	HCP5;ITK;IFITM1;TRAF3IP3;NCF2;PLEK;ITGB2;SLA;GIMAP4;PTPN22;IKZF1;LSP1;RCSD1;ITGAL;CTSS;PIK3CG;GLIPR1;RASSF2;ARHGDIB;TAGAP;RAC2;COTL1;ITGAX;CYTIP;JAK3;IL6R;CD53;SRGN;HS3ST3B1;GBP5;CD96;FCER1G;PRKCB;TSC22D3;TAP1;GAB3;TNFRSF1B;RUNX3;APBB1IP;MS4A6A;TYROBP;IRF1;HCLS1;RIN3;S100A4;LCP2;LCP1;DOCK2;PLCB2;IGSF6;AKNA;NLRC5;CXCR4;CSF2RB;DENND3;AOAH;ARHGAP15;IL2RG;SAMSN1;STX11;CYTH4;CLEC7A;INPP5D;ALOX5;LAIR1;…
GTEX-S4Q7-0006-SM-3K2AT blood male 20-29 years	91/1749	4.899600693603697E-27	1.1245933875476203E-25	0	0	4.715178930438279	285.6485752388278	HCP5;IFITM1;TRAF3IP3;NCF2;PLEK;ITGB2;SLA;PTPN22;IKZF1;LSP1;RCSD1;ITGAL;CTSS;PIK3CG;DOCK11;GLIPR1;RASSF2;ARHGDIB;TAGAP;RAC2;COTL1;ITGAX;CYP1B1;CYTIP;JAK3;IL6R;CD53;SRGN;HS3ST3B1;FCER1G;CD93;PRKCB;CYBB;TAP1;GAB3;TNFRSF1B;APBB1IP;MS4A6A;TYROBP;IRF1;TFEC;HCLS1;RIN3;S100A4;LCP2;LCP1;DOCK2;WDFY4;FKBP5;IGSF6;AKNA;CCDC69;NLRC5;CXCR4;CSF2RB;DENND3;AOAH;ARHGAP15;IL2RG;SAMSN1;STX11;FGD2;CYTH4;CLEC7A;INPP5D;…
GTEX-X4XX-0005-SM-3NMCS blood male 60-69 years	83/1463	5.283000958992354E-27	1.2031209215205244E-25	0	0	5.05410517218455	305.8001659039811	HCP5;ITK;IFITM1;TRAF3IP3;NCF2;PLEK;ITGB2;SLA;PTPN22;IKZF1;LSP1;ITGAL;IKZF3;CTSS;PIK3CG;GPR174;SPN;RASSF2;ARHGDIB;TAGAP;RAC2;COTL1;ITGAX;PIM2;CYTIP;JAK3;IL6R;CD53;SRGN;CD96;FCER1G;CYBB;TAP1;GAB3;TNFRSF1B;RUNX3;APBB1IP;MS4A6A;TYROBP;IRF1;HCLS1;RIN3;S100A4;LCP2;LCP1;DOCK2;PLCB2;IGSF6;AKNA;NLRC5;CXCR4;CSF2RB;DENND3;AOAH;ARHGAP15;IL2RG;SAMSN1;CYTH4;CLEC7A;INPP5D;ALOX5;LYN;IL10RA;LAPTM5;LYZ;SNX20;PSMB9…
GTEX-WY7C-0006-SM-3NB3L blood male 50-59 years	75/1201	7.613541204809993E-27	1.7128403816803644E-25	0	0	5.4738953771671985	329.19935151278855	HCP5;IFITM1;TRAF3IP3;NCF2;ITGB2;SLA;GIMAP4;PTPN22;IKZF1;LSP1;RCSD1;GIMAP6;CTSS;PIK3CG;GLIPR1;RASSF2;ARHGDIB;TAGAP;RAC2;COTL1;ITGAX;LGALS9;JAK3;IL6R;CD53;SRGN;FCER1G;CYBB;GAB3;TNFRSF1B;APBB1IP;MS4A6A;TYROBP;HCLS1;RIN3;S100A4;LCP2;LCP1;PLCB2;IGSF6;CCDC69;CSF2RB;AOAH;ARHGAP15;IL2RG;SAMSN1;STX11;FGD2;CYTH4;CLEC7A;ALOX5;NCKAP1L;LAIR1;LYN;CD163;IL10RA;MX2;LAPTM5;LYZ;SNX20;PSMB9;FMNL1;PTPRC;ARHGAP30;FCG…
GTEX-WHSB-0005-SM-3LK7C blood male 50-59 years	84/1506	7.638739266499053E-27	1.7128403816803644E-25	0	0	4.975364094188104	299.2013059440761	IFITM1;TRAF3IP3;NCF2;PLEK;ITGB2;SLA;GIMAP4;PTPN22;IKZF1;LSP1;RCSD1;ITGAL;CTSS;PIK3CG;GLIPR1;RASSF2;ARHGDIB;TAGAP;RAC2;COTL1;ITGAX;CYP1B1;LGALS9;CYTIP;JAK3;IL6R;CD53;SRGN;FCER1G;CD93;CYBB;TAP1;GAB3;TNFRSF1B;APBB1IP;MS4A6A;TYROBP;IRF1;HCLS1;RIN3;S100A4;LCP2;LCP1;DOCK2;PLCB2;WDFY4;IGSF6;AKNA;NLRC5;CXCR4;CSF2RB;DENND3;AOAH;ARHGAP15;IL2RG;SAMSN1;STX11;FGD2;CYTH4;CLEC7A;INPP5D;ALOX5;NCKAP1L;LYN;IL10RA;…
GTEX-S7SF-0006-SM-3K2B6 blood female 20-29 years	93/1838	8.776500163370052E-27	1.9529387768109697E-25	0	0	4.600292043200352	276.0070329937316	IFITM1;TRAF3IP3;NCF2;PLEK;ITGB2;LY75;TNFAIP2;SLA;GIMAP4;PTPN22;IKZF1;LSP1;RCSD1;ITGAL;IFIT3;CTSS;PIK3CG;DOCK11;GLIPR1;RASSF2;ARHGDIB;TAGAP;RAC2;COTL1;ITGAX;CYTIP;JAK3;IL6R;CD53;SRGN;HS3ST3B1;GBP5;FCER1G;PRKCB;CYBB;TAP1;GAB3;TNFRSF1B;APBB1IP;MS4A6A;TYROBP;IRF1;HCLS1;IRF8;RIN3;S100A4;LCP2;LCP1;DOCK2;PLCB2;WDFY4;IGSF6;AKNA;NLRC5;CXCR4;CSF2RB;DENND3;AOAH;ARHGAP15;IL2RG;SAMSN1;STX11;FGD2;CYTH4;CLEC7A;…
GTEX-S4P3-0006-SM-3K2AW blood female 50-59 years	90/1727	9.219086552022308E-27	2.0358816135715929E-25	0	0	4.70627404771762	282.13417117275867	IFITM1;NCF2;PLEK;ITGB2;SLA;IKZF1;LSP1;RCSD1;ITGAL;CTSS;SLC8A1;PIK3CG;ICAM1;DOCK11;GLIPR1;RASSF2;ANPEP;ARHGDIB;TAGAP;RAC2;COTL1;ITGAX;LGALS9;CYTIP;JAK3;IL6R;CD53;SRGN;HS3ST3B1;GBP5;FCER1G;CD93;PRKCB;DUSP1;TSC22D3;CYBB;TAP1;FOS;TNFRSF1B;APBB1IP;MS4A6A;TYROBP;IRF1;HCLS1;RIN3;S100A4;LCP2;LCP1;DOCK2;PLCB2;WDFY4;IGSF6;AKNA;NLRC5;CXCR4;CSF2RB;DENND3;AOAH;ARHGAP15;IL2RG;SAMSN1;STX11;CYTH4;CLEC7A;INPP5D;A…
GTEX-RTLS-0006-SM-2TF58 blood female 60-69 years	76/1238	9.52811460025105E-27	2.088304816521189E-25	0	0	5.3884566838783705	322.8523493743044	ITK;TRAF3IP3;NCF2;PLEK;ITGB2;LY75;SLA;PTPN22;IKZF1;LSP1;RCSD1;ITGAL;IKZF3;CTSS;PIK3CG;GPR174;SPN;DOCK11;RASSF2;TAGAP;ITGAX;CYTIP;JAK3;CD53;SRGN;GBP5;CD96;DUSP1;CYBB;TNFRSF1B;RUNX3;APBB1IP;GPRIN3;GVINP1;HCLS1;IRF8;RIN3;LCP2;LCP1;DOCK2;PLCB2;WDFY4;CSF1R;IGSF6;AKNA;CXCR4;CSF2RB;DENND3;AOAH;IL2RG;SAMSN1;STX11;FGD2;CYTH4;CLEC7A;INPP5D;ALOX5;LYN;ATP8B4;IL10RA;MX2;LAPTM5;LYZ;PARP15;FLI1;FMNL1;PTPRC;ARHG…
GTEX-SJXC-0005-SM-2XCE7 blood male 60-69 years	67/956	9.991010901488982E-27	2.1734176699880883E-25	0	0	6.0582331054772	362.69497645695606	ITK;CD84;TRAF3IP3;NCF2;PLEK;ITGB2;SLA;PTPN22;IKZF1;LSP1;RCSD1;ITGAL;IKZF3;SPN;ARHGDIB;TAGAP;RAC2;COTL1;ITGAX;LGALS9;PIM2;CYTIP;JAK3;GBP5;CD96;GAB3;TNFRSF1B;RUNX3;TYROBP;OAS2;IRF1;HCLS1;RIN3;LCP2;LCP1;DOCK2;PLCB2;WDFY4;CSF1R;AKNA;NLRC5;CXCR4;AOAH;IL2RG;CYTH4;INPP5D;SPOCK2;CD74;ERAP2;IL10RA;MX2;MX1;LAPTM5;LYZ;PARP15;SNX20;CD4;FMNL1;ARHGAP30;FCGR2A;PARVG;THEMIS2;MNDA;IL7R;LINC00861;MYO1F;MYO1G
GTEX-O5YT-0007-SM-32PK7 blood male 20-29 years	83/1481	1.2172991279224843E-26	2.628464413254846E-25	0	0	4.984128702865168	297.4058397429253	IFITM1;TRAF3IP3;NCF2;PLEK;ITGB2;SLA;PTPN22;IKZF1;LSP1;RCSD1;CTSS;PIK3CG;DOCK11;RASSF2;ARHGDIB;RAC2;COTL1;ITGAX;CYP1B1;CYTIP;JAK3;IL6R;CD53;SRGN;HS3ST3B1;FCER1G;CD93;CYBB;TAP1;GAB3;TNFRSF1B;APBB1IP;MS4A6A;TYROBP;IRF1;HCLS1;RIN3;S100A4;LCP2;LCP1;DOCK2;PLCB2;WDFY4;FKBP5;IGSF6;AKNA;NLRC5;CXCR4;CSF2RB;DENND3;AOAH;ARHGAP15;IL2RG;SAMSN1;STX11;SEL1L3;CYTH4;INPP5D;ALOX5;NCKAP1L;LAIR1;LYN;CD163;IL10RA;MX2;…
GTEX-P44H-0006-SM-2XCFB blood male 40-49 years	93/1848	1.3147598275172903E-26	2.818033012656545E-25	0	0	4.571531886916502	272.4338525241592	ITK;IFITM1;TRAF3IP3;NCF2;PLEK;ITGB2;LY75;SLA;PTPN22;IKZF1;LSP1;RCSD1;ITGAL;CTSS;PIK3CG;SPN;DOCK11;RASSF2;ARHGDIB;TAGAP;RAC2;COTL1;ITGAX;PIM2;CYTIP;JAK3;IL6R;CD53;SRGN;GBP5;CD96;FCER1G;DUSP1;TSC22D3;CYBB;GAB3;TNFRSF1B;APBB1IP;MS4A6A;TYROBP;IRF1;HCLS1;RIN3;LCP2;LCP1;DOCK2;PLCB2;WDFY4;CSF1R;IGSF6;AKNA;NLRC5;CXCR4;CSF2RB;DENND3;AOAH;ARHGAP15;IL2RG;SAMSN1;STX11;CYTH4;CLEC7A;INPP5D;ALOX5;NCKAP1L;LAIR1;…
GTEX-QV31-0126-SM-447BP spleen male 30-39 years	109/2503	2.1711733219192822E-26	4.619686301747963E-25	0	0	4.103672810498469	242.4940067646537	HCP5;IFITM1;CD84;TRAF3IP3;NCF2;LY75;SLA;GIMAP4;IKZF1;GIMAP5;GIMAP6;ARHGDIB;EPSTI1;COTL1;LGALS9;PIM2;GBP5;CD96;SFMBT2;NPY1R;CYBB;TAP1;RUNX3;GVINP1;TYROBP;IFI27;RIN3;WDFY4;CSF1R;IGSF6;AKNA;CSF2RB;SEL1L3;CLEC7A;INPP5D;NCKAP1L;LYN;VCAM1;IFI44;LYZ;PARP15;FLI1;PTPRC;ARHGAP30;PARVG;GPR183;ITK;CIITA;PLEK;ITGB2;TNFAIP2;PTPN22;RCSD1;ITGAL;CTSS;MRC1;STAB1;TAGAP;RAC2;ITGAX;JAK3;CD53;FCER1G;IL15;TBC1D9;GAB3;T…
GTEX-X4LF-0006-SM-3NMCO blood male 50-59 years	96/1984	2.959924042027628E-26	6.252303320659808E-25	0	0	4.4177759404712695	259.685920970238	HCP5;ITK;IFITM1;TRAF3IP3;NCF2;PLEK;ITGB2;TNFAIP2;SLA;GIMAP4;IKZF1;LSP1;RCSD1;GIMAP6;ITGAL;CTSS;SLC8A1;PIK3CG;GLIPR1;RASSF2;ANPEP;ARHGDIB;TAGAP;RAC2;COTL1;ITGAX;PIM2;CYTIP;JAK3;IL6R;CD53;SRGN;HS3ST3B1;FCER1G;CD93;PRKCB;TSC22D3;CYBB;TAP1;GAB3;TNFRSF1B;APBB1IP;MS4A6A;TYROBP;IRF1;HCLS1;IRF8;RIN3;S100A4;LCP2;LCP1;DOCK2;PLCB2;WDFY4;FKBP5;IGSF6;AKNA;NLRC5;CXCR4;CSF2RB;DENND3;AOAH;ARHGAP15;IL2RG;SAMSN1;S…
GTEX-T5JC-0005-SM-4DM7B blood male 20-29 years	62/830	3.563465444375055E-26	7.473022856369271E-25	0	0	6.394493113668061	374.6947808562309	ITK;TRAF3IP3;NCF2;PLEK;ITGB2;SLA;IKZF1;LSP1;CTSS;SPN;ARHGDIB;TAGAP;RAC2;COTL1;ITGAX;CYTIP;JAK3;CD53;SRGN;CD96;FCER1G;CYBB;TNFRSF1B;RUNX3;APBB1IP;TYROBP;HCLS1;RIN3;LCP2;LCP1;PLCB2;IGSF6;AKNA;CXCR4;CSF2RB;DENND3;AOAH;ARHGAP15;IL2RG;SAMSN1;STX11;FGD2;CYTH4;INPP5D;ALOX5;LAIR1;LYN;IL10RA;LAPTM5;LYZ;SNX20;FMNL1;PTPRC;FCGR2A;PARVG;THEMIS2;MNDA;CD68;PIK3AP1;LINC00861;MYO1F;MYO1G
GTEX-PLZ4-0006-SM-2S1NY blood female 50-59 years	91/1798	3.69823484863274E-26	7.7002532741174555E-25	0	0	4.567389181800429	267.46337265000477	HCP5;ITK;IFITM1;TRAF3IP3;NCF2;PLEK;ITGB2;SLA;PTPN22;IKZF1;LSP1;RCSD1;ITGAL;IKZF3;CTSS;PIK3CG;ICAM1;GPR174;SPN;RASSF2;ANPEP;ARHGDIB;TAGAP;RAC2;COTL1;ITGAX;PIM2;CYTIP;JAK3;IL6R;CD53;SRGN;GBP5;CD96;FCER1G;CYBB;FOS;TNFRSF1B;RUNX3;APBB1IP;MS4A6A;TYROBP;IRF1;HCLS1;RIN3;S100A4;LCP2;LCP1;DOCK2;PLCB2;CSF1R;IGSF6;AKNA;NLRC5;CXCR4;CSF2RB;DENND3;AOAH;ARHGAP15;IL2RG;SAMSN1;STX11;FGD2;CYTH4;CLEC7A;INPP5D;ALOX5…
GTEX-WHPG-0006-SM-3NMBV blood male 50-59 years	79/1377	6.220376118951558E-26	1.2859855593435313E-24	0	0	5.04476394730632	292.79498205768016	IFITM1;TRAF3IP3;NCF2;PLEK;ITGB2;SLA;GIMAP4;PTPN22;IKZF1;LSP1;ITGAL;CTSS;PIK3CG;GLIPR1;RASSF2;ARHGDIB;TAGAP;EPSTI1;RAC2;COTL1;ITGAX;LGALS9;JAK3;IL6R;CD53;SRGN;GBP5;FCER1G;CYBB;TAP1;GAB3;TNFRSF1B;APBB1IP;MS4A6A;TYROBP;IRF1;HCLS1;RIN3;S100A4;LCP2;LCP1;DOCK2;PLCB2;WDFY4;IGSF6;AKNA;NLRC5;CSF2RB;DENND3;AOAH;ARHGAP15;IL2RG;SAMSN1;STX11;CYTH4;CLEC7A;INPP5D;ALOX5;NCKAP1L;LAIR1;LYN;ATP8B4;MX2;LAPTM5;LYZ;SN…
GTEX-S3XE-0626-SM-4AD6B spleen male 50-59 years	99/2123	6.392370945302666E-26	1.3122367116589629E-24	0	0	4.279891304347826	248.28551305938834	HCP5;IFITM1;CD84;LY75;SLA;GIMAP4;IKZF1;GIMAP5;GIMAP6;IKZF3;ICAM1;RGS1;SLCO2B1;ARHGDIB;EPSTI1;COTL1;LGALS9;PIM2;GBP5;CD96;SFMBT2;NPY1R;RUNX3;GVINP1;TYROBP;IFI27;RIN3;WDFY4;CSF1R;IGSF6;AKNA;FPR3;SAMSN1;SEL1L3;CLEC7A;INPP5D;NCKAP1L;CD163;VCAM1;IFI44;PARP15;FLI1;ARHGAP30;PARVG;GPR183;IL7R;ITK;CIITA;TNFAIP2;LSP1;RCSD1;ITGAL;CTSS;MRC1;STAB1;TAGAP;JAK3;FCER1G;IL15;TBC1D9;GAB3;TNFRSF1B;SSTR2;MS4A6A;OAS2;…
GTEX-SN8G-0006-SM-32PLD blood female 50-59 years	72/1152	9.61521387968397E-26	1.9600243677817323E-24	0	0	5.420378457059679	312.23475319681296	ITK;IFITM1;TRAF3IP3;NCF2;PLEK;ITGB2;SLA;PTPN22;IKZF1;LSP1;ITGAL;CTSS;CA2;ARHGDIB;TAGAP;EPSTI1;RAC2;COTL1;ITGAX;PIM2;CYTIP;JAK3;CD53;SRGN;CD96;FCER1G;DUSP1;TSC22D3;CYBB;TNFRSF1B;APBB1IP;MS4A6A;TYROBP;IFI27;HCLS1;RIN3;LCP2;LCP1;DOCK2;PLCB2;IGSF6;CXCR4;CSF2RB;DENND3;AOAH;ARHGAP15;IL2RG;SAMSN1;STX11;CYTH4;INPP5D;ALOX5;NCKAP1L;LAIR1;LYN;ATP8B4;MX2;MX1;LAPTM5;LYZ;SNX20;FMNL1;PTPRC;FCGR2A;EVI2A;PARVG;TH…
GTEX-XV7Q-0005-SM-4BRWI blood female 40-49 years	82/1494	1.087760055360999E-25	2.201958723178689E-24	0	0	4.849282729895093	278.7392286306449	ITK;IFITM1;TRAF3IP3;NCF2;ITGB2;SLA;GIMAP4;PTPN22;IKZF1;GIMAP5;ITGAL;CTSS;PIK3CG;GPR174;SPN;ARHGDIB;TAGAP;RAC2;COTL1;CYP1B1;PIM2;CYTIP;JAK3;CD53;SRGN;HS3ST3B1;GBP5;CD96;FCER1G;CYBB;TNFRSF1B;RUNX3;APBB1IP;MS4A6A;PROCR;GVINP1;TYROBP;HCLS1;RIN3;LCP2;LCP1;DOCK2;BIRC3;C1QB;IGSF6;CXCR4;CSF2RB;AOAH;ARHGAP15;IL2RG;SAMSN1;C3;CYTH4;ALOX5;NCKAP1L;LAIR1;LYN;CD163;ATP8B4;VCAM1;IL10RA;LAPTM5;LYZ;SNX20;PSMB9;CD4…
GTEX-QDVN-0006-SM-48U1R blood male 50-59 years	69/1060	1.1722170777435982E-25	2.356560539050061E-24	0	0	5.614548174953895	322.30723902287144	IFITM1;NCF2;PLEK;ITGB2;SLA;PTPN22;LSP1;ITGAL;CTSS;PIK3CG;GLIPR1;RASSF2;ARHGDIB;TAGAP;RAC2;COTL1;ITGAX;CYTIP;JAK3;CD53;SRGN;HS3ST3B1;FCER1G;CYBB;TAP1;TNFRSF1B;APBB1IP;MS4A6A;TYROBP;IRF1;HCLS1;RIN3;LCP2;LCP1;DOCK2;PLCB2;WDFY4;IGSF6;AKNA;CXCR4;CSF2RB;DENND3;AOAH;ARHGAP15;IL2RG;SAMSN1;STX11;CYTH4;INPP5D;ALOX5;NCKAP1L;LAIR1;LYN;CD163;MX2;LAPTM5;LYZ;SNX20;FMNL1;PTPRC;ARHGAP30;FCGR2A;PARVG;THEMIS2;GPR18…
GTEX-Q2AI-0006-SM-2I3FG blood male 40-49 years	83/1535	1.377750358175765E-25	2.7507823932070926E-24	0	0	4.78460901761569	273.89099749514725	IFITM1;TRAF3IP3;NCF2;PLEK;ITGB2;SLA;PTPN22;IKZF1;LSP1;RCSD1;ITGAL;CTSS;PIK3CG;DOCK11;RASSF2;ARHGDIB;TAGAP;RAC2;COTL1;ITGAX;CYTIP;JAK3;IL6R;CD53;SRGN;HS3ST3B1;FCER1G;PRKCB;CYBB;TAP1;GAB3;TNFRSF1B;APBB1IP;MS4A6A;TYROBP;IRF1;HCLS1;RIN3;LCP2;LCP1;DOCK2;PLCB2;WDFY4;FKBP5;IGSF6;AKNA;NLRC5;CSF2RB;DENND3;AOAH;ARHGAP15;IL2RG;SAMSN1;STX11;SEL1L3;CYTH4;CLEC7A;INPP5D;ALOX5;NCKAP1L;LAIR1;LYN;CD163;ATP8B4;GADD…
GTEX-P4PQ-0005-SM-2HMKJ blood male 60-69 years	85/1609	1.4829452667932434E-25	2.940670375987962E-24	0	0	4.693044011859628	268.30412870057904	IFITM1;NCF2;PLEK;ITGB2;SLA;GIMAP4;PTPN22;IKZF1;LSP1;ITGAL;CTSS;SLC8A1;PIK3CG;DOCK11;GLIPR1;RASSF2;ARHGDIB;TAGAP;RAC2;COTL1;ITGAX;CYTIP;JAK3;IL6R;CD53;SRGN;HS3ST3B1;GBP5;FCER1G;CD93;PRKCB;TSC22D3;CYBB;TAP1;GAB3;TNFRSF1B;APBB1IP;MS4A6A;TYROBP;IRF1;HCLS1;RIN3;S100A4;LCP2;LCP1;DOCK2;PLCB2;WDFY4;FKBP5;IGSF6;AKNA;NLRC5;CXCR4;CSF2RB;DENND3;AOAH;ARHGAP15;IL2RG;SAMSN1;STX11;CYTH4;CLEC7A;INPP5D;ALOX5;NCKAP…
GTEX-Q2AH-0005-SM-33HBR blood male 40-49 years	73/1203	2.472318614525148E-25	4.869465379284329E-24	0	0	5.26136081353827	298.10591993111814	IFITM1;TRAF3IP3;NCF2;PLEK;ITGB2;SLA;GIMAP4;IKZF1;LSP1;RCSD1;ITGAL;CTSS;PIK3CG;RASSF2;ARHGDIB;RAC2;COTL1;ITGAX;CYTIP;JAK3;IL6R;CD53;SRGN;HS3ST3B1;FCER1G;CYBB;TAP1;GAB3;TNFRSF1B;APBB1IP;MS4A6A;TYROBP;IRF1;HCLS1;RIN3;S100A4;LCP2;LCP1;DOCK2;PLCB2;WDFY4;IGSF6;AKNA;CSF2RB;DENND3;AOAH;ARHGAP15;IL2RG;SAMSN1;STX11;FGD2;CYTH4;INPP5D;ALOX5;NCKAP1L;LAIR1;LYN;CD163;MX2;LAPTM5;LYZ;SNX20;FMNL1;PTPRC;ARHGAP30;FC…
GTEX-R3RS-0005-SM-3GAEH blood female 40-49 years	50/539	2.7707005796133786E-25	5.4205316708543616E-24	0	0	7.825548521659782	442.4997661588399	ITK;TRAF3IP3;NCF2;PLEK;ITGB2;GIMAP4;PTPN22;IKZF1;LSP1;ITGAL;IKZF3;CTSS;PIK3CG;GPR174;SPN;ARHGDIB;TAGAP;RAC2;ITGAX;CYTIP;CD53;GBP5;CD96;FCER1G;CYBB;TNFRSF1B;RUNX3;TYROBP;RIN3;LCP2;LCP1;DOCK2;PLCB2;AKNA;CXCR4;AOAH;IL2RG;CYTH4;IL10RA;LYZ;PARP15;CD4;FMNL1;PTPRC;ARHGAP30;THEMIS2;MNDA;LINC00861;MYO1F;MYO1G
GTEX-O5YW-0006-SM-3LK6E blood male 50-59 years	79/1412	3.166840467444107E-25	6.154226641733048E-24	0	0	4.902962227043247	276.58538020142163	HCP5;ITK;IFITM1;TRAF3IP3;NCF2;PLEK;ITGB2;TNFAIP2;SLA;GIMAP4;IKZF1;LSP1;RCSD1;ITGAL;CTSS;PIK3CG;SPN;GLIPR1;RASSF2;ARHGDIB;TAGAP;RAC2;COTL1;ITGAX;CYTIP;JAK3;IL6R;CD53;SRGN;CD96;FCER1G;TSC22D3;TAP1;GAB3;TNFRSF1B;RUNX3;APBB1IP;TYROBP;IRF1;HCLS1;RIN3;S100A4;LCP2;LCP1;DOCK2;PLCB2;WDFY4;IGSF6;AKNA;CXCR4;CSF2RB;DENND3;AOAH;IL2RG;SAMSN1;STX11;CYTH4;CLEC7A;INPP5D;ALOX5;NCKAP1L;LYN;IL10RA;MX2;LAPTM5;LYZ;SNX…
GTEX-NL3H-0006-SM-2I3FW blood male 60-69 years	62/873	5.410619827097288E-25	1.0445004500654698E-23	0	0	6.041696546956338	337.5874292593395	ITK;TRAF3IP3;NCF2;PLEK;ITGB2;SLA;LSP1;ITGAL;CTSS;SPN;ARHGDIB;TAGAP;RAC2;COTL1;ITGAX;CYTIP;JAK3;CD53;SRGN;CD96;FCER1G;CYBB;TNFRSF1B;RUNX3;APBB1IP;MS4A6A;TYROBP;HCLS1;RIN3;S100A4;LCP2;LCP1;DOCK2;PLCB2;IGSF6;CXCR4;AOAH;ARHGAP15;IL2RG;SAMSN1;STX11;CYTH4;CLEC7A;LYN;GADD45B;LAPTM5;LYZ;SNX20;FMNL1;PTPRC;FCGR2A;EVI2A;PARVG;THEMIS2;KLHL6;MNDA;CD68;PIK3AP1;FCGR2B;LINC00861;MYO1F;MYO1G
GTEX-T5JW-0005-SM-3GADE blood female 20-29 years	84/1609	6.954942073847177E-25	1.3337931674516133E-23	0	0	4.613178212585933	256.6088445888132	HCP5;IFITM1;TRAF3IP3;NCF2;PLEK;ITGB2;SLA;GIMAP4;IKZF1;LSP1;RCSD1;ITGAL;IFIT3;CTSS;PIK3CG;GLIPR1;RASSF2;ARHGDIB;TAGAP;EPSTI1;RAC2;COTL1;ITGAX;LGALS9;CYTIP;JAK3;IL6R;CD53;SRGN;FCER1G;TAP1;GAB3;TNFRSF1B;APBB1IP;MS4A6A;TYROBP;OAS2;IRF1;HCLS1;RIN3;S100A4;LCP2;LCP1;DOCK2;PLCB2;WDFY4;IGSF6;AKNA;IFI6;NLRC5;CXCR4;CSF2RB;DENND3;AOAH;ARHGAP15;IL2RG;SAMSN1;STX11;CYTH4;CLEC7A;INPP5D;ALOX5;NCKAP1L;LAIR1;LYN;CD…
GTEX-XPVG-0626-SM-4B65B spleen male 50-59 years	105/2448	9.529658764364918E-25	1.8156179933414206E-23	0	0	3.968355588073898	219.49061432194972	HCP5;IFITM1;CD84;TRAF3IP3;CSF1;NCF2;SLA;GIMAP4;IKZF1;GIMAP5;GIMAP6;IKZF3;GPR174;SLCO2B1;ARHGDIB;EPSTI1;COTL1;LGALS9;GBP5;CD96;SFMBT2;NPY1R;CYBB;TAP1;RUNX3;GPRIN3;GVINP1;TYROBP;IFI27;RIN3;WDFY4;CSF1R;IGSF6;AKNA;FPR3;CSF2RB;SAMSN1;CLEC7A;INPP5D;NCKAP1L;CD163;ATP8B4;VCAM1;IFI44;PARP15;FLI1;PTPRC;ARHGAP30;PARVG;ITK;CIITA;CXCL9;ITGB2;TNFAIP2;RCSD1;CTSS;MRC1;STAB1;JAK3;FCER1G;VWF;IL15;GAB3;TNFRSF1B;SST…
GTEX-SUCS-0006-SM-4DM59 blood male 70-79 years	81/1509	1.0148515468747808E-24	1.9209689994415493E-23	0	0	4.710819327731093	260.2600481234559	IFITM1;NCF2;PLEK;ITGB2;SLA;GIMAP4;PTPN22;IKZF1;LSP1;ITGAL;CTSS;PIK3CG;GLIPR1;RASSF2;ARHGDIB;TAGAP;RAC2;COTL1;ITGAX;CYTIP;JAK3;IL6R;CD53;SRGN;HS3ST3B1;FCER1G;PRKCB;CYBB;TAP1;GAB3;TNFRSF1B;APBB1IP;MS4A6A;TYROBP;IRF1;HCLS1;RIN3;S100A4;LCP2;LCP1;DOCK2;PLCB2;WDFY4;FKBP5;IGSF6;AKNA;NLRC5;CSF2RB;DENND3;AOAH;ARHGAP15;IL2RG;SAMSN1;STX11;SOCS3;CYTH4;CLEC7A;ALOX5;S1PR1;NCKAP1L;LAIR1;LYN;CD163;IL10RA;MX2;LAP…
GTEX-PWOO-0006-SM-2I3E3 blood female 40-49 years	88/1768	1.0381291182138232E-24	1.952352502963416E-23	0	0	4.431231835457187	244.7131033889017	IFITM1;TRAF3IP3;NCF2;PLEK;ITGB2;SLA;PTPN22;IKZF1;LSP1;RCSD1;ITGAL;CTSS;PIK3CG;DOCK11;GLIPR1;RASSF2;ARHGDIB;TAGAP;RAC2;COTL1;ITGAX;CYP1B1;CYTIP;JAK3;IL6R;CD53;SRGN;HS3ST3B1;FCER1G;PRKCB;CYBB;TAP1;GAB3;TNFRSF1B;APBB1IP;MS4A6A;TYROBP;IRF1;HCLS1;RIN3;S100A4;LCP2;LCP1;DOCK2;PLCB2;WDFY4;IGSF6;AKNA;CCDC69;NLRC5;CXCR4;CSF2RB;DENND3;AOAH;ARHGAP15;IL2RG;SAMSN1;STX11;SEL1L3;CYTH4;CLEC7A;INPP5D;ALOX5;NCKAP1L…
GTEX-XV7Q-0126-SM-4BRVK spleen female 40-49 years	95/2050	1.4912637131626054E-24	2.7865600794032014E-23	0	0	4.185633054403695	229.63395165562304	HCP5;ITK;IFITM1;CD84;CIITA;CXCL9;LY75;SLA;GIMAP4;IKZF1;GIMAP5;RCSD1;GIMAP6;ITGAL;IKZF3;CTSS;PIK3CG;ICAM1;GPR174;SPN;SLCO2B1;MRC1;STAB1;ARHGDIB;COTL1;LGALS9;PIM2;JAK3;HS3ST3B1;GBP5;CD96;FCER1G;VWF;IL15;SFMBT2;CYBB;TAP1;TBC1D9;GAB3;TNFRSF1B;SSTR2;RUNX3;GPRIN3;MS4A6A;GVINP1;TYROBP;IFI27;OAS2;IRF4;IRF1;TFEC;IRF8;RIN3;LCP2;PLCB2;WDFY4;ENG;BIRC3;C1QB;CSF1R;IGSF6;AKNA;NLRC5;CXCR4;AOAH;SAMSN1;FGD2;SEL1L3…
GTEX-P4QR-0006-SM-2I5GN blood male 60-69 years	79/1447	1.5303783027463773E-24	2.8414348742074455E-23	0	0	4.768416442758548	261.4833982995651	IFITM1;NCF2;PLEK;ITGB2;SLA;GIMAP4;LSP1;RCSD1;ITGAL;CTSS;PIK3CG;RASSF2;ARHGDIB;RAC2;COTL1;ITGAX;CYP1B1;LGALS9;CYTIP;JAK3;CD53;SRGN;GBP5;FCER1G;CD93;TSC22D3;CYBB;TNFRSF1B;APBB1IP;MS4A6A;TYROBP;HCLS1;RIN3;S100A4;LCP2;LCP1;DOCK2;PLCB2;WDFY4;C1QB;CSF1R;IGSF6;CXCR4;FPR3;CSF2RB;AOAH;ARHGAP15;IL2RG;SAMSN1;STX11;FGD2;CYTH4;CLEC7A;INPP5D;ALOX5;NCKAP1L;LAIR1;LYN;CD163;IL10RA;MX2;LAPTM5;LYZ;SNX20;PSMB9;FMNL1…
GTEX-XUJ4-0226-SM-4BOP8 spleen female 60-69 years	103/2381	1.6814701646867133E-24	3.1022060316846643E-23	0	0	3.9782438076994704	217.77850928264968	HCP5;IFITM1;CD84;TRAF3IP3;LY75;SLA;GIMAP4;IKZF1;GIMAP5;GIMAP6;IKZF3;ICAM1;GPR174;SLCO2B1;LGALS9;PIM2;GBP5;CD96;SFMBT2;NPY1R;TAP1;RUNX3;GVINP1;TYROBP;IFI27;RIN3;WDFY4;CSF1R;AKNA;CHRD;CSF2RB;SAMSN1;SEL1L3;INPP5D;VCAM1;PARP15;FLI1;PTPRC;ARHGAP30;PARVG;GPR183;IL7R;ITK;CIITA;ITGB2;PTPN22;RCSD1;ITGAL;MRC1;STAB1;TAGAP;ITGAX;JAK3;CD53;FCER1G;IL15;TBC1D9;GAB3;TNFRSF1B;SSTR2;MS4A6A;OAS2;IRF4;IRF1;TFEC;HCLS…
GTEX-WFG8-0006-SM-3GIKS blood male 20-29 years	94/2018	1.9783232585078035E-24	3.626925973930973E-23	0	0	4.195290608334086	228.9780912369202	HCP5;ITK;IFITM1;CD84;TRAF3IP3;STEAP4;NCF2;PLEK;ITGB2;SLA;GIMAP4;PTPN22;IKZF1;LSP1;RCSD1;GIMAP6;ITGAL;CTSS;PIK3CG;DOCK11;GLIPR1;RASSF2;ARHGDIB;TAGAP;RAC2;COTL1;ITGAX;CYP1B1;LGALS9;CYTIP;JAK3;IL6R;CD53;SRGN;FCER1G;CD93;PRKCB;CYBB;TAP1;GAB3;TNFRSF1B;APBB1IP;MS4A6A;TYROBP;IRF1;HCLS1;RIN3;S100A4;LCP2;LCP1;DOCK2;PLCB2;WDFY4;FKBP5;IGSF6;AKNA;CCDC69;NLRC5;CXCR4;CSF2RB;DENND3;AOAH;ARHGAP15;IL2RG;SAMSN1;ST…
GTEX-OOBK-0005-SM-2YUMG blood male 40-49 years	81/1527	2.202390341248054E-24	4.012479902961298E-23	0	0	4.647595247076575	253.16612718190927	IFITM1;TRAF3IP3;NCF2;PLEK;ITGB2;SLA;GIMAP4;PTPN22;IKZF1;LSP1;RCSD1;ITGAL;CTSS;PIK3CG;GLIPR1;RASSF2;STAB1;ARHGDIB;TAGAP;RAC2;COTL1;ITGAX;LGALS9;JAK3;IL6R;CD53;SRGN;FCER1G;CYBB;TAP1;GAB3;TNFRSF1B;APBB1IP;MS4A6A;TYROBP;IRF1;HCLS1;RIN3;S100A4;LCP2;LCP1;DOCK2;PLCB2;WDFY4;IGSF6;AKNA;NLRC5;CSF2RB;DENND3;AOAH;ARHGAP15;IL2RG;SAMSN1;STX11;FGD2;SOCS3;CYTH4;INPP5D;ALOX5;NCKAP1L;LAIR1;LYN;IL10RA;MX2;LAPTM5;LY…
GTEX-XBEC-0006-SM-4AT5T blood male 50-59 years	55/696	2.271556927669481E-24	4.112787853513377E-23	0	0	6.647324429562548	361.8908232088767	ITK;TRAF3IP3;NCF2;PLEK;ITGB2;SLA;LSP1;ITGAL;IFIT3;CTSS;SPN;ARHGDIB;TAGAP;RAC2;COTL1;ITGAX;CYTIP;SRGN;GBP5;CD96;FCER1G;CYBB;TNFRSF1B;RUNX3;APBB1IP;TYROBP;RIN3;LCP2;LCP1;PLCB2;IGSF6;AKNA;CXCR4;AOAH;IL2RG;CYTH4;CLEC7A;INPP5D;LYN;MX2;MX1;LAPTM5;LYZ;SNX20;FMNL1;PTPRC;FCGR2A;PARVG;THEMIS2;GPR183;MNDA;CD68;LINC00861;MYO1F;MYO1G
GTEX-WEY5-0006-SM-3GIKG blood female 40-49 years	65/989	2.3436579207528525E-24	4.217137554934916E-23	0	0	5.596407476704087	304.50237375503025	NCF2;PLEK;ITGB2;SLA;GIMAP4;IKZF1;LSP1;CTSS;PIK3CG;GLIPR1;RASSF2;ARHGDIB;TAGAP;RAC2;COTL1;ITGAX;CYTIP;JAK3;IL6R;CD53;SRGN;FCER1G;GAB3;TNFRSF1B;APBB1IP;MS4A6A;TYROBP;IRF1;HCLS1;RIN3;LCP2;LCP1;DOCK2;PLCB2;IGSF6;AKNA;NLRC5;CSF2RB;DENND3;AOAH;ARHGAP15;IL2RG;SAMSN1;STX11;CYTH4;CLEC7A;INPP5D;ALOX5;LYN;MX2;LAPTM5;LYZ;SNX20;FLI1;FMNL1;PTPRC;ARHGAP30;FCGR2A;EVI2A;PARVG;THEMIS2;MNDA;PIK3AP1;LINC00861;MYO1F
GTEX-R55F-0005-SM-2TF4W blood male 50-59 years	72/1222	3.306982413154352E-24	5.914020695917139E-23	0	0	5.071304347826087	274.18517188534815	TRAF3IP3;NCF2;PLEK;ITGB2;SLA;PTPN22;IKZF1;LSP1;RCSD1;ITGAL;CTSS;PIK3CG;RASSF2;ARHGDIB;TAGAP;RAC2;COTL1;ITGAX;PIM2;CYTIP;JAK3;IL6R;CD53;SRGN;GBP5;FCER1G;DUSP1;CYBB;FOS;TNFRSF1B;APBB1IP;MS4A6A;TYROBP;HCLS1;RIN3;LCP2;LCP1;DOCK2;PLCB2;IGSF6;AKNA;NLRC5;CXCR4;CSF2RB;DENND3;AOAH;ARHGAP15;IL2RG;SAMSN1;STX11;CYTH4;CLEC7A;INPP5D;ALOX5;LYN;MX2;LAPTM5;LYZ;SNX20;FLI1;FMNL1;PTPRC;ARHGAP30;FCGR2A;EVI2A;PARVG;TH…
GTEX-OXRL-0005-SM-3LK6A blood male 50-59 years	82/1575	3.593652268281009E-24	6.387497781731183E-23	0	0	4.565879737098851	246.4793069014546	HCP5;IFITM1;TRAF3IP3;NCF2;PLEK;ITGB2;SLA;GIMAP4;PTPN22;IKZF1;LSP1;RCSD1;ITGAL;CTSS;SLC8A1;PIK3CG;GLIPR1;RASSF2;ARHGDIB;TAGAP;RAC2;COTL1;ITGAX;CYTIP;JAK3;IL6R;CD53;SRGN;GBP5;FCER1G;PRKCB;TSC22D3;TAP1;GAB3;TNFRSF1B;APBB1IP;MS4A6A;TYROBP;IRF1;HCLS1;RIN3;S100A4;LCP2;LCP1;DOCK2;PLCB2;WDFY4;FKBP5;IGSF6;AKNA;NLRC5;CXCR4;CSF2RB;DENND3;AOAH;ARHGAP15;IL2RG;SAMSN1;STX11;CYTH4;CLEC7A;INPP5D;ALOX5;NCKAP1L;LYN…
GTEX-PLZ6-0006-SM-33HBZ blood male 30-39 years	79/1467	3.681428663768021E-24	6.503857305990172E-23	0	0	4.694579666121453	253.31360986279742	HCP5;IFITM1;NCF2;PLEK;ITGB2;SLA;GIMAP4;PTPN22;IKZF1;LSP1;RCSD1;ITGAL;CTSS;SLC8A1;PIK3CG;DOCK11;GLIPR1;RASSF2;ARHGDIB;TAGAP;RAC2;COTL1;ITGAX;CYTIP;JAK3;IL6R;CD53;SRGN;GBP5;FCER1G;PRKCB;TSC22D3;TAP1;GAB3;TNFRSF1B;APBB1IP;MS4A6A;TYROBP;IRF1;HCLS1;RIN3;LCP2;LCP1;DOCK2;PLCB2;FKBP5;IGSF6;AKNA;CXCR4;CSF2RB;DENND3;AOAH;ARHGAP15;IL2RG;SAMSN1;STX11;CYTH4;CLEC7A;INPP5D;ALOX5;NCKAP1L;LYN;MX2;LAPTM5;LYZ;SNX20…
GTEX-PWCY-0005-SM-33HBP blood female 20-29 years	67/1062	4.019740463423796E-24	7.058761114988171E-23	0	0	5.38233045569729	289.9505814932334	IFITM1;NCF2;PLEK;ITGB2;SLA;IKZF1;LSP1;ITGAL;CTSS;PIK3CG;GLIPR1;RASSF2;ARHGDIB;TAGAP;RAC2;COTL1;ITGAX;CYTIP;JAK3;IL6R;CD53;SRGN;FCER1G;TAP1;GAB3;TNFRSF1B;APBB1IP;MS4A6A;TYROBP;IRF1;HCLS1;RIN3;S100A4;LCP2;LCP1;DOCK2;PLCB2;IGSF6;AKNA;CSF2RB;DENND3;AOAH;ARHGAP15;IL2RG;SAMSN1;STX11;CYTH4;CLEC7A;INPP5D;ALOX5;NCKAP1L;LYN;MX2;LAPTM5;LYZ;SNX20;PSMB9;FMNL1;PTPRC;ARHGAP30;FCGR2A;PARVG;THEMIS2;MNDA;FCGR2B;LI…
GTEX-QCQG-0006-SM-2S1OW blood female 50-59 years	92/1963	4.774272721205355E-24	8.333535917553059E-23	0	0	4.194405161633495	225.2345263230077	HCP5;ITK;IFITM1;TRAF3IP3;NCF2;PLEK;ITGB2;SLA;GIMAP4;PTPN22;IKZF1;LSP1;RCSD1;ITGAL;CTSS;SLC8A1;PIK3CG;GLIPR1;RASSF2;ANPEP;ARHGDIB;TAGAP;RAC2;COTL1;ITGAX;CYTIP;JAK3;IL6R;CD53;SRGN;HS3ST3B1;GBP5;FCER1G;CD93;PRKCB;TSC22D3;TAP1;GAB3;TNFRSF1B;RUNX3;APBB1IP;MS4A6A;TYROBP;IRF1;ELMO1;HCLS1;RIN3;S100A4;LCP2;LCP1;DOCK2;PLCB2;WDFY4;FKBP5;IGSF6;AKNA;NLRC5;CXCR4;CSF2RB;DENND3;AOAH;ARHGAP15;IL2RG;SAMSN1;STX11;C…
GTEX-SE5C-0006-SM-4BRW5 blood female 40-49 years	83/1636	9.638953123455204E-24	1.6724731163614236E-22	0	0	4.448678792747981	235.76320327891838	HCP5;IFITM1;NCF2;PLEK;ITGB2;SLA;PTPN22;IKZF1;LSP1;ITGAL;CTSS;PIK3CG;GLIPR1;RASSF2;ARHGDIB;TAGAP;RAC2;COTL1;ITGAX;CYP1B1;CYTIP;JAK3;IL6R;CD53;SRGN;HS3ST3B1;FCER1G;CYBB;TAP1;GAB3;TNFRSF1B;APBB1IP;MS4A6A;TYROBP;IRF1;HCLS1;RIN3;S100A4;LCP2;LCP1;DOCK2;PLCB2;FKBP5;IGSF6;AKNA;NLRC5;CSF2RB;DENND3;AOAH;ARHGAP15;IL2RG;SAMSN1;STX11;FGD2;CYTH4;CLEC7A;INPP5D;ALOX5;NCKAP1L;LAIR1;LYN;CD163;IL10RA;MX2;LAPTM5;LYZ…
GTEX-P4PP-0005-SM-2HMKX blood female 30-39 years	69/1149	1.241838794883572E-23	2.1419882172104216E-22	0	0	5.127358716475096	270.4315832497601	IFITM1;NCF2;PLEK;ITGB2;SLA;GIMAP4;IKZF1;LSP1;ITGAL;CTSS;PIK3CG;GLIPR1;RASSF2;ARHGDIB;TAGAP;RAC2;COTL1;ITGAX;PIM2;CYTIP;JAK3;IL6R;CD53;SRGN;FCER1G;TAP1;TNFRSF1B;APBB1IP;MS4A6A;TYROBP;IRF1;HCLS1;RIN3;S100A4;LCP2;LCP1;DOCK2;PLCB2;WDFY4;IGSF6;AKNA;NLRC5;CSF2RB;DENND3;AOAH;ARHGAP15;IL2RG;SAMSN1;STX11;CYTH4;CLEC7A;INPP5D;ALOX5;NCKAP1L;LYN;MX2;LAPTM5;LYZ;SNX20;PSMB9;FMNL1;PTPRC;ARHGAP30;FCGR2A;PARVG;THE…
GTEX-XGQ4-0126-SM-4AT4H spleen male 50-59 years	110/2749	1.340229598313481E-23	2.2980995759316455E-22	0	0	3.7230507351467814	196.08048415199164	HCP5;CD84;TRAF3IP3;NCF2;LY75;SLA;GIMAP4;IKZF1;GIMAP5;GIMAP6;IKZF3;GPR174;ARHGDIB;EPSTI1;COTL1;LGALS9;PIM2;GBP5;CD96;SFMBT2;NPY1R;CYBB;TAP1;RUNX3;GVINP1;TYROBP;IFI27;RIN3;WDFY4;CSF1R;IGSF6;AKNA;CSF2RB;ARHGAP15;SEL1L3;CLEC7A;INPP5D;NCKAP1L;LYN;CD163;VCAM1;IFI44;PARP15;FLI1;PTPRC;ARHGAP30;PARVG;GPR183;IL7R;ITK;CIITA;ITGB2;TNFAIP2;PTPN22;RCSD1;ITGAL;CTSS;SPN;MRC1;STAB1;TAGAP;ITGAX;JAK3;CD53;IL15;TBC1…
GTEX-PX3G-0926-SM-48U12 spleen female 20-29 years	98/2246	1.9308580985278803E-23	3.2914920217595153E-22	0	0	3.944551467283118	206.30592947157	HCP5;CD84;TRAF3IP3;LY75;IKZF1;GIMAP5;IKZF3;IFIT3;IFI44L;ICAM1;GPR174;ARHGDIB;EPSTI1;COTL1;LGALS9;PIM2;GBP5;CD96;CYBB;TAP1;RUNX3;GVINP1;TYROBP;IFI27;WDFY4;CSF1R;IGSF6;AKNA;CSF2RB;SEL1L3;CLEC7A;INPP5D;NCKAP1L;LYN;VCAM1;IFI44;PARP15;FLI1;PTPRC;ARHGAP30;PARVG;ITK;CIITA;CXCL9;ITGB2;TNFAIP2;LSP1;RCSD1;ITGAL;PIK3CG;SPN;STAB1;TAGAP;ITGAX;JAK3;FCER1G;IL15;TBC1D9;GAB3;OAS2;IRF4;IRF1;TFEC;HCLS1;IRF8;LCP2;DO…
GTEX-WH7G-0005-SM-3NMBX blood male 40-49 years	59/844	2.030681988829946E-23	3.441533719441449E-22	0	0	5.874222245617729	306.9344884912684	IFITM1;NCF2;ITGB2;SLA;LSP1;ITGAL;CTSS;GLIPR1;RASSF2;ARHGDIB;RAC2;COTL1;ITGAX;LGALS9;JAK3;IL6R;CD53;SRGN;FCER1G;TNFRSF1B;APBB1IP;MS4A6A;TYROBP;IRF1;HCLS1;RIN3;S100A4;LCP2;LCP1;PLCB2;IGSF6;AKNA;NLRC5;CSF2RB;DENND3;AOAH;ARHGAP15;IL2RG;STX11;CYTH4;CLEC7A;INPP5D;ALOX5;NCKAP1L;LYN;CD163;MX2;LAPTM5;LYZ;SNX20;PSMB9;FMNL1;ARHGAP30;FCGR2A;PARVG;THEMIS2;MNDA;MYO1F;MYO1G
GTEX-WXYG-0005-SM-3NB3M blood female 50-59 years	83/1656	2.144205858721614E-23	3.6129249006783265E-22	0	0	4.387274943571858	229.00122089121658	IFITM1;NCF2;PLEK;ITGB2;SLA;IKZF1;LSP1;RCSD1;ITGAL;CTSS;PIK3CG;GLIPR1;RASSF2;ARHGDIB;TAGAP;RAC2;COTL1;ITGAX;CYP1B1;CYTIP;JAK3;IL6R;CD53;SRGN;FCER1G;CD93;CYBB;TAP1;GAB3;TNFRSF1B;APBB1IP;MS4A6A;TYROBP;IRF1;HCLS1;RIN3;S100A4;LCP2;LCP1;DOCK2;PLCB2;IGSF6;AKNA;NLRC5;CXCR4;CSF2RB;DENND3;AOAH;ARHGAP15;IL2RG;SAMSN1;STX11;FGD2;CYTH4;CLEC7A;INPP5D;ALOX5;NCKAP1L;LAIR1;LYN;IL10RA;MX2;LAPTM5;LYZ;SNX20;FLI1;PSMB…
GTEX-S341-0006-SM-3NM8D blood female 40-49 years	64/1002	2.64836014357572E-23	4.436764263519094E-22	0	0	5.401131773321458	280.7806249431142	IFITM1;NCF2;PLEK;ITGB2;SLA;IKZF1;LSP1;ITGAL;CTSS;PIK3CG;GLIPR1;RASSF2;ARHGDIB;TAGAP;RAC2;COTL1;ITGAX;PIM2;CYTIP;JAK3;IL6R;CD53;SRGN;FCER1G;TAP1;TNFRSF1B;APBB1IP;MS4A6A;TYROBP;IRF1;HCLS1;RIN3;S100A4;LCP2;LCP1;PLCB2;IGSF6;AKNA;NLRC5;CSF2RB;DENND3;AOAH;ARHGAP15;IL2RG;STX11;CYTH4;CLEC7A;INPP5D;ALOX5;LYN;MX2;LAPTM5;LYZ;SNX20;PSMB9;FMNL1;PTPRC;ARHGAP30;FCGR2A;PARVG;THEMIS2;MNDA;MYO1F;MYO1G
GTEX-XPT6-0006-SM-4B66Q blood male 20-29 years	71/1236	3.253909063310782E-23	5.42008281117196E-22	0	0	4.911043105056914	254.2918479386987	IFITM1;NCF2;PLEK;ITGB2;SLA;GIMAP4;PTPN22;IKZF1;LSP1;RCSD1;CTSS;PIK3CG;GLIPR1;RASSF2;ARHGDIB;TAGAP;RAC2;COTL1;ITGAX;JAK3;IL6R;CD53;SRGN;FCER1G;CD93;CYBB;TNFRSF1B;APBB1IP;MS4A6A;TYROBP;IRF1;HCLS1;RIN3;S100A4;LCP2;LCP1;PLCB2;WDFY4;IGSF6;AKNA;CSF2RB;DENND3;AOAH;ARHGAP15;IL2RG;SAMSN1;STX11;CYTH4;CLEC7A;ALOX5;NCKAP1L;LAIR1;LYN;CD163;ATP8B4;IL10RA;MX2;LAPTM5;LYZ;SNX20;FLI1;FMNL1;PTPRC;ARHGAP30;FCGR2A;EV…
GTEX-OIZH-0005-SM-2HMJN blood male 50-59 years	67/1105	3.6969435417474824E-23	6.123062741019268E-22	0	0	5.147501770334141	265.8785078259176	IFITM1;NCF2;PLEK;ITGB2;SLA;GIMAP4;IKZF1;LSP1;ITGAL;CTSS;PIK3CG;GLIPR1;RASSF2;ARHGDIB;TAGAP;RAC2;COTL1;ITGAX;CYTIP;JAK3;IL6R;CD53;SRGN;FCER1G;PRKCB;TAP1;TNFRSF1B;APBB1IP;MS4A6A;TYROBP;IRF1;HCLS1;RIN3;S100A4;LCP2;LCP1;PLCB2;IGSF6;AKNA;CSF2RB;DENND3;AOAH;ARHGAP15;IL2RG;SAMSN1;STX11;CYTH4;CLEC7A;INPP5D;ALOX5;LYN;MX2;LAPTM5;LYZ;SNX20;FLI1;FMNL1;PTPRC;ARHGAP30;FCGR2A;EVI2A;THEMIS2;KLHL6;MNDA;PIK3AP1;LI…
GTEX-QCQG-0226-SM-48U28 spleen female 50-59 years	98/2266	3.741078130988497E-23	6.161154097079926E-22	0	0	3.9037091232981296	201.5878643008573	HCP5;CD84;TRAF3IP3;LY75;SLA;GIMAP4;IKZF1;GIMAP5;GIMAP6;GPR174;SLCO2B1;ARHGDIB;COTL1;LGALS9;PIM2;GBP5;CD96;SFMBT2;NPY1R;CYBB;RUNX3;GVINP1;TYROBP;IFI27;RIN3;WDFY4;CSF1R;IGSF6;AKNA;FPR3;ARHGAP15;SEL1L3;CLEC7A;INPP5D;NCKAP1L;CD163;VCAM1;IFI44;PARP15;FLI1;PTPRC;ARHGAP30;PARVG;GPR183;IL7R;ITK;CIITA;ITGB2;TNFAIP2;PTPN22;RCSD1;ITGAL;CTSS;SPN;MRC1;STAB1;TAGAP;JAK3;CD53;FCER1G;IL15;GAB3;SSTR2;MS4A6A;OAS2;I…
GTEX-SNMC-0006-SM-2XCFE blood male 20-29 years	106/2656	1.6116391998265136E-22	2.639285543536116E-21	0	0	3.655694318753142	183.44135265884157	HCP5;IFITM1;TRAF3IP3;STEAP4;NCF2;LY75;SLA;GIMAP4;IKZF1;GIMAP5;GIMAP6;IKZF3;IFIT3;SLC8A1;DOCK11;RASSF2;ARHGDIB;EPSTI1;COTL1;CYP1B1;IL6R;GBP5;CD96;PRKCB;CYBB;TAP1;GVINP1;TYROBP;RIN3;S100A4;WDFY4;IGSF6;AKNA;CSF2RB;ARHGAP15;SAMSN1;CLEC7A;INPP5D;NCKAP1L;LYN;ATP8B4;LYZ;PARP15;FLI1;PTPRC;ARHGAP30;PARVG;IL7R;ITK;PLEK;ITGB2;TNFAIP2;PTPN22;LSP1;RCSD1;ITGAL;CTSS;PIK3CG;GLIPR1;TAGAP;RAC2;ITGAX;CYTIP;JAK3;CD5…
GTEX-XOTO-0006-SM-4B64T blood male 50-59 years	56/790	1.6372396571471862E-22	2.6662310617787977E-21	0	0	5.905799922148696	296.25772259685635	ITK;TRAF3IP3;NCF2;PLEK;ITGB2;SLA;IKZF1;LSP1;ITGAL;SPN;ARHGDIB;TAGAP;RAC2;COTL1;ITGAX;PIM2;CYTIP;JAK3;SRGN;GBP5;CD96;FCER1G;TNFRSF1B;RUNX3;APBB1IP;TYROBP;HCLS1;RIN3;LCP2;LCP1;DOCK2;PLCB2;WDFY4;AKNA;CXCR4;DENND3;AOAH;IL2RG;SAMSN1;CYTH4;INPP5D;ALOX5;IL10RA;MX2;LAPTM5;LYZ;CD4;FMNL1;ARHGAP30;FCGR2A;PARVG;THEMIS2;MNDA;LINC00861;MYO1F;MYO1G
GTEX-XAJ8-0006-SM-46MVM blood male 40-49 years	80/1596	1.7004533869595458E-22	2.753789790548375E-21	0	0	4.341742379923351	217.63407924973737	HCP5;IFITM1;TRAF3IP3;NCF2;PLEK;ITGB2;SLA;PTPN22;IKZF1;LSP1;RCSD1;ITGAL;CTSS;PIK3CG;GLIPR1;RASSF2;ARHGDIB;TAGAP;RAC2;COTL1;ITGAX;CYTIP;JAK3;IL6R;CD53;SRGN;HS3ST3B1;FCER1G;TAP1;GAB3;TNFRSF1B;APBB1IP;MS4A6A;TYROBP;IRF1;HCLS1;RIN3;S100A4;LCP2;LCP1;DOCK2;PLCB2;IGSF6;AKNA;CCDC69;NLRC5;CXCR4;CSF2RB;DENND3;AOAH;ARHGAP15;IL2RG;SAMSN1;STX11;SEL1L3;CYTH4;CLEC7A;INPP5D;ALOX5;NCKAP1L;LAIR1;LYN;IL10RA;MX2;LAPT…
GTEX-R55G-0006-SM-2TC6O blood female 40-49 years	57/830	3.0391028742087145E-22	4.8944667836013274E-21	0	0	5.719583059402371	283.37851392527426	IFITM1;TRAF3IP3;NCF2;PLEK;ITGB2;SLA;LSP1;CTSS;PIK3CG;GLIPR1;RASSF2;ARHGDIB;RAC2;COTL1;ITGAX;CYP1B1;CYTIP;JAK3;IL6R;CD53;SRGN;FCER1G;TNFRSF1B;APBB1IP;MS4A6A;TYROBP;IRF1;HCLS1;RIN3;S100A4;LCP2;LCP1;IGSF6;CSF2RB;DENND3;AOAH;ARHGAP15;IL2RG;SAMSN1;STX11;CYTH4;ALOX5;NCKAP1L;LAIR1;LYN;MX2;LAPTM5;LYZ;SNX20;FMNL1;PTPRC;ARHGAP30;FCGR2A;THEMIS2;MNDA;PIK3AP1;MYO1F
GTEX-RUSQ-0126-SM-47JWV spleen male 50-59 years	92/2099	5.460171247253058E-22	8.745274277880585E-21	0	0	3.880351783113171	189.97966363073542	HCP5;ITK;IFITM1;CD84;CIITA;TRAF3IP3;LY75;SLA;GIMAP4;IKZF1;GIMAP5;RCSD1;GIMAP6;ITGAL;IKZF3;CTSS;GPR174;RASSF4;SLCO2B1;MRC1;STAB1;ARHGDIB;TAGAP;COTL1;CYP1B1;LGALS9;PIM2;CYTIP;JAK3;CD53;SRGN;CD96;FCER1G;NPY1R;TAP1;GAB3;TNFRSF1B;RUNX3;APBB1IP;MS4A6A;GVINP1;TYROBP;IFI27;OAS2;IRF4;TFEC;HCLS1;IRF8;RIN3;LCP2;DOCK2;PLCB2;WDFY4;ENG;BIRC3;C1QB;CSF1R;AKNA;CXCR4;AOAH;FGD2;SEL1L3;CYTH4;INPP5D;NCKAP1L;LINC00476…
GTEX-WWYW-0005-SM-3NB3K blood female 50-59 years	65/1103	8.708863762041554E-22	1.3872315773962365E-20	0	0	4.9515242807223805	240.1119432721348	ITK;TRAF3IP3;NCF2;PLEK;ITGB2;SLA;PTPN22;IKZF1;LSP1;ITGAL;CTSS;PIK3CG;SPN;ARHGDIB;TAGAP;RAC2;COTL1;ITGAX;PIM2;CYTIP;JAK3;CD53;SRGN;CD96;FCER1G;CYBB;TNFRSF1B;RUNX3;APBB1IP;MS4A6A;TYROBP;HCLS1;RIN3;LCP2;LCP1;DOCK2;IGSF6;AKNA;CXCR4;CSF2RB;DENND3;AOAH;IL2RG;SAMSN1;CYTH4;INPP5D;ALOX5;LYN;IL10RA;LAPTM5;LYZ;SNX20;FMNL1;PTPRC;FCGR2A;PARVG;THEMIS2;KLHL6;GPR183;MNDA;CD68;PIK3AP1;FCGR2B;MYO1F;MYO1G
GTEX-QESD-0006-SM-2I5G6 blood male 20-29 years	69/1241	9.63967687686704E-22	1.527155331308012E-20	0	0	4.701523331764152	227.51134247070758	ITK;TRAF3IP3;NCF2;PLEK;ITGB2;TNFAIP2;SLA;IKZF1;LSP1;RCSD1;CTSS;PIK3CG;ICAM1;RASSF2;ARHGDIB;TAGAP;RAC2;COTL1;ITGAX;PIM2;CYTIP;JAK3;IL6R;CD53;SRGN;GBP5;FCER1G;CYBB;TAP1;TNFRSF1B;RUNX3;APBB1IP;TYROBP;IRF1;HCLS1;RIN3;S100A4;LCP2;LCP1;DOCK2;IGSF6;AKNA;NLRC5;CXCR4;CSF2RB;DENND3;ARHGAP15;IL2RG;SAMSN1;STX11;SOCS3;CYTH4;CLEC7A;ALOX5;LYN;IL10RA;MX2;LAPTM5;SNX20;FMNL1;PTPRC;ARHGAP30;FCGR2A;THEMIS2;MNDA;PIK3…
GTEX-Q734-0626-SM-2I3EF lung female 40-49 years	79/1606	1.0868523440524544E-21	1.712526801574543E-20	0	0	4.234847814415595	204.42034389759772	ITK;CD84;TPSB2;CIITA;CXCL9;F13A1;GIMAP4;IKZF1;GIMAP5;GIMAP6;IKZF3;PIK3CG;ICAM1;GPR174;SPN;RGS1;SLCO2B1;LAMP3;MRC1;STAB1;TAGAP;PIM2;JAK3;GBP5;CD96;CD93;VWF;CYBB;GAB3;FOS;SHISA2;RNASE1;GPRIN3;MS4A6A;GVINP1;IFI27;OAS2;IRF4;TFEC;IRF8;LCP2;COL6A6;COL6A5;PLCB2;WDFY4;ATF3;BIRC3;C1QB;CSF1R;IGSF6;CXCR4;FPR3;CSF2RB;AOAH;FGD2;SEL1L3;SOCS3;HAS2;APOL1;APOL3;LAIR1;GBP4;CD74;CCL22;ERAP2;IL10RA;PARP15;SELE;CD4;F…
GTEX-P4QS-0926-SM-48TBS spleen male 60-69 years	98/2375	1.1948735907666322E-21	1.8726110306907166E-20	0	0	3.693728893129193	177.94999386224652	HCP5;IFITM1;CD84;TRAF3IP3;CSF1;SLA;GIMAP4;IKZF1;GIMAP5;GIMAP6;IKZF3;GPR174;SLCO2B1;ARHGDIB;LGALS9;PIM2;GBP5;CD96;NPY1R;RUNX3;GVINP1;TYROBP;IFI27;RIN3;WDFY4;CSF1R;IGSF6;AKNA;ARHGAP15;SAMSN1;SEL1L3;INPP5D;NCKAP1L;CD163;VCAM1;PARP15;FLI1;ARHGAP30;PARVG;IL7R;ITK;CIITA;ITGB2;TNFAIP2;PTPN22;RCSD1;ITGAL;CTSS;MRC1;STAB1;TAGAP;ITGAX;JAK3;CD53;FCER1G;TBC1D9;GAB3;TNFRSF1B;SSTR2;APBB1IP;MS4A6A;OAS2;IRF4;TFEC…
GTEX-U8T8-0005-SM-3DB8F blood male 60-69 years	56/825	1.3034806608677572E-21	2.0318963242938568E-20	0	0	5.626602266394204	270.57907648367274	ITK;TRAF3IP3;NCF2;PLEK;ITGB2;SLA;PTPN22;IKZF1;LSP1;ARHGDIB;TAGAP;RAC2;COTL1;ITGAX;CYTIP;JAK3;CD53;SRGN;CD96;FCER1G;DUSP1;CYBB;TNFRSF1B;RUNX3;APBB1IP;TYROBP;HCLS1;RIN3;LCP2;LCP1;PLCB2;IGSF6;AKNA;CXCR4;DENND3;AOAH;IL2RG;SAMSN1;CYTH4;INPP5D;ALOX5;LAIR1;LYN;MX2;LAPTM5;LYZ;FMNL1;PTPRC;FCGR2A;PARVG;THEMIS2;MNDA;CD68;PIK3AP1;MYO1F;MYO1G
GTEX-RVPV-0006-SM-2TF6Q blood male 60-69 years	60/949	1.3290309308175597E-21	2.060704874113397E-20	0	0	5.267702533033993	253.21760159887944	ITK;TRAF3IP3;NCF2;PLEK;ITGB2;SLA;PTPN22;IKZF1;LSP1;ITGAL;CTSS;TAGAP;RAC2;COTL1;ITGAX;PIM2;CYTIP;JAK3;SRGN;GBP5;CD96;FCER1G;FOS;TNFRSF1B;RUNX3;APBB1IP;TYROBP;HCLS1;RIN3;LCP2;LCP1;DOCK2;PLCB2;IGSF6;AKNA;CXCR4;DENND3;AOAH;ARHGAP15;IL2RG;SAMSN1;CYTH4;CLEC7A;INPP5D;LYN;IL10RA;MX2;LAPTM5;LYZ;PARP15;FMNL1;PTPRC;FCGR2A;EVI2A;PARVG;THEMIS2;MNDA;LINC00861;MYO1F;MYO1G
GTEX-PVOW-0006-SM-3NMB8 blood male 40-49 years	55/798	1.5507647844182531E-21	2.391788014063073E-20	0	0	5.7040781713335305	273.3139785621669	ITK;TRAF3IP3;NCF2;PLEK;ITGB2;LSP1;ITGAL;CTSS;SPN;ARHGDIB;TAGAP;RAC2;COTL1;FCER1A;PIM2;CYTIP;GBP5;CD96;FCER1G;TNFRSF1B;RUNX3;APBB1IP;TYROBP;IRF1;HCLS1;RIN3;LCP2;LCP1;DOCK2;PLCB2;WDFY4;IGSF6;AKNA;CXCR4;AOAH;IL2RG;CYTH4;INPP5D;CD74;IL10RA;MX2;LAPTM5;LYZ;PSMB9;CD4;FMNL1;ARHGAP30;FCGR2A;PARVG;THEMIS2;MNDA;CD68;LINC00861;MYO1F;MYO1G
GTEX-R55G-0226-SM-48FEI spleen female 40-49 years	103/2608	1.9062371405145065E-21	2.9245690866314666E-20	0	0	3.5706002137139863	170.35032167237327	HCP5;IFITM1;CD84;TRAF3IP3;LY75;SLA;GIMAP4;IKZF1;GIMAP5;GIMAP6;IKZF3;GPR174;SLCO2B1;ARHGDIB;LGALS9;PIM2;GBP5;CD96;SFMBT2;NPY1R;CYBB;TAP1;RUNX3;GVINP1;IFI27;RIN3;WDFY4;CSF1R;IGSF6;AKNA;FPR3;SEL1L3;INPP5D;NCKAP1L;CD163;VCAM1;IFI44;PARP15;FLI1;PTPRC;ARHGAP30;PARVG;GPR183;IL7R;ITK;CIITA;PTPN22;LSP1;RCSD1;ITGAL;CTSS;PIK3CG;MRC1;STAB1;TAGAP;JAK3;CD53;IL15;TBC1D9;GAB3;SSTR2;APBB1IP;MS4A6A;OAS2;IRF4;IRF1;…
GTEX-X88G-0226-SM-4GIE4 adipose tissue male 30-39 years	57/872	3.29647875426628E-21	5.0310133867467046E-20	0	0	5.4127929196419595	255.27506574164315	IFITM1;CIITA;CXCL9;STEAP4;CSF1;TNFAIP2;F13A1;GIMAP4;GIMAP5;GIMAP6;IFIT3;IFI44L;ICAM1;DOCK11;ADAMTS5;FGF7;SLCO2B1;MRC1;STAB1;EPSTI1;CYP1B1;BOK;GBP5;SERPINF1;CYBB;FOS;RNASE1;MS4A6A;PROCR;IFI27;OAS2;IRF1;TFEC;ATF3;C1QB;PTGFR;CSF1R;FPR3;ABCB11;FBLN2;FGD2;C3;SCUBE2;SOCS3;APOL1;APOL3;LAIR1;GBP4;EGR1;ATP8B4;ERAP2;AKR1C1;IFI44;PODN;CD209;FOSB;FCGR2B
GTEX-QLQW-0126-SM-447BK spleen male 30-39 years	105/2727	4.479779513094534E-21	6.80133191701592E-20	0	0	3.4890895717554757	163.48029094675056	HCP5;CD84;TRAF3IP3;NCF2;LY75;SLA;GIMAP4;IKZF1;GIMAP5;GIMAP6;RASSF4;SLCO2B1;ARHGDIB;EPSTI1;COTL1;LGALS9;PIM2;GBP5;CD96;NPY1R;CYBB;TAP1;RUNX3;GVINP1;TYROBP;IFI27;RIN3;WDFY4;CSF1R;IGSF6;AKNA;CSF2RB;SAMSN1;SEL1L3;CLEC7A;INPP5D;NCKAP1L;LYN;VCAM1;IFI44;PARP15;FLI1;PTPRC;ARHGAP30;PARVG;IL7R;ITK;CIITA;ITGB2;TNFAIP2;PTPN22;RCSD1;ITGAL;SPN;STAB1;TAGAP;RAC2;ITGAX;JAK3;CD53;FCER1G;IL15;GAB3;TNFRSF1B;APBB1IP;…
GTEX-Q2AH-0226-SM-48U1I spleen male 40-49 years	99/2463	4.624487761934057E-21	6.984653795874496E-20	0	0	3.593852088254511	168.27465364391654	HCP5;CD84;TRAF3IP3;LY75;SLA;GIMAP4;IKZF1;GIMAP5;GIMAP6;IKZF3;GPR174;ARHGDIB;COTL1;LGALS9;PIM2;GBP5;CD96;SFMBT2;NPY1R;CYBB;TAP1;RUNX3;GVINP1;RIN3;WDFY4;CSF1R;IGSF6;AKNA;ARHGAP15;SAMSN1;SEL1L3;INPP5D;NCKAP1L;CD163;VCAM1;PARP15;FLI1;PTPRC;ARHGAP30;PARVG;GPR183;IL7R;ITK;CIITA;ITGB2;PTPN22;RCSD1;ITGAL;PIK3CG;MRC1;STAB1;TAGAP;ITGAX;JAK3;CD53;FCER1G;IL15;TBC1D9;GAB3;TNFRSF1B;APBB1IP;MS4A6A;OAS2;IRF4;TFE…
GTEX-WZTO-0006-SM-3NM9T blood male 40-49 years	49/644	5.0670841935159906E-21	7.613685785618099E-20	0	0	6.243137254901961	291.7513022959606	ITK;TRAF3IP3;NCF2;PLEK;ITGB2;IKZF1;LSP1;ITGAL;IKZF3;SPN;ARHGDIB;TAGAP;RAC2;COTL1;PIM2;CYTIP;GBP5;CD96;TNFRSF1B;RUNX3;TYROBP;OAS2;IRF1;RIN3;LCP2;LCP1;PLCB2;AKNA;CXCR4;AOAH;IL2RG;CYTH4;INPP5D;CD74;IL10RA;LAPTM5;LYZ;PARP15;SNX20;PSMB9;CD4;FMNL1;ARHGAP30;THEMIS2;MNDA;IL7R;LINC00861;MYO1F;MYO1G
GTEX-WFON-0005-SM-3NMC9 blood male 40-49 years	62/1040	5.09420819217615E-21	7.615188143688962E-20	0	0	4.965740003935964	232.03007469974358	IFITM1;NCF2;ITGB2;SLA;LSP1;ITGAL;CTSS;GLIPR1;RASSF2;ARHGDIB;TAGAP;RAC2;COTL1;ITGAX;LGALS9;CYTIP;JAK3;IL6R;CD53;SRGN;FCER1G;TAP1;TNFRSF1B;APBB1IP;MS4A6A;TYROBP;IRF1;HCLS1;RIN3;S100A4;LCP2;LCP1;DOCK2;PLCB2;IGSF6;AKNA;NLRC5;CSF2RB;DENND3;AOAH;ARHGAP15;IL2RG;STX11;CYTH4;INPP5D;ALOX5;NCKAP1L;LYN;MX2;LAPTM5;LYZ;SNX20;PSMB9;FMNL1;ARHGAP30;FCGR2A;PARVG;THEMIS2;MNDA;LINC00861;MYO1F;MYO1G
GTEX-VJWN-0005-SM-3GIKF blood female 50-59 years	62/1042	5.618205614456061E-21	8.355647635785418E-20	0	0	4.955076423874989	231.04666428345664	ITK;NCF2;PLEK;ITGB2;LSP1;RCSD1;ITGAL;CTSS;SPN;ARHGDIB;TAGAP;RAC2;COTL1;ITGAX;PIM2;CYTIP;JAK3;CD53;SRGN;GBP5;CD96;FCER1G;CYBB;TNFRSF1B;RUNX3;APBB1IP;TYROBP;HCLS1;RIN3;S100A4;LCP2;LCP1;DOCK2;PLCB2;IGSF6;AKNA;CXCR4;DENND3;AOAH;IL2RG;SAMSN1;CYTH4;INPP5D;ALOX5;NCKAP1L;LAIR1;LYN;ATP8B4;IL10RA;LAPTM5;LYZ;SNX20;FMNL1;ARHGAP30;FCGR2A;PARVG;THEMIS2;MNDA;CD68;LINC00861;MYO1F;MYO1G
GTEX-OIZH-0926-SM-48TBR spleen male 50-59 years	96/2378	1.75612374523517E-20	2.5985282829241223E-19	0	0	3.574169000235138	162.58391859748562	HCP5;ITK;IFITM1;CD84;CIITA;TRAF3IP3;LY75;SLA;GIMAP4;IKZF1;GIMAP5;RCSD1;GIMAP6;ITGAL;IKZF3;CTSS;GPR174;SPN;SLCO2B1;STAB1;ARHGDIB;TAGAP;LGALS9;PIM2;JAK3;CD53;GBP5;CD96;IL15;SFMBT2;NPY1R;TBC1D9;GAB3;TNFRSF1B;SSTR2;RUNX3;APBB1IP;MS4A6A;GVINP1;TYROBP;IFI27;OAS2;IRF4;TFEC;HCLS1;IRF8;RIN3;LCP2;DOCK2;PLCB2;WDFY4;ENG;BIRC3;C1QB;CSF1R;IGSF6;AKNA;PAPLN;NLRC5;CXCR4;AOAH;ARHGAP15;FGD2;SEL1L3;ADAM28;FGD5;CYTH4…
GTEX-OHPL-0526-SM-3NM8U lung female 60-69 years	52/770	5.602442900571177E-20	8.248040936952009E-19	0	0	5.5207571232003225	244.72687730521454	ITK;CD84;CXCL9;GALNT18;F13A1;GIMAP5;GIMAP6;IKZF3;CTSS;ICAM1;RGS1;SLCO2B1;LAMP3;MRC1;TPSAB1;GBP5;CD96;CD93;VWF;ACSL5;GPRIN3;MS4A6A;GVINP1;IFI27;TFEC;COL6A6;COL6A5;WDFY4;BIRC3;C1QB;HDC;FPR3;FGD2;C3;FGD5;S1PR1;APOL1;LAIR1;GBP4;CD74;CD163;CCL22;ERAP2;LYZ;PARP15;CD4;CD209;KLHL6;GPR183;ID1;CD68;IL7R
GTEX-OXRN-0005-SM-2I5EU blood male 50-59 years	56/894	5.709770320863414E-20	8.363809289103945E-19	0	0	5.144493692465053	227.95006190364953	NCF2;PLEK;ITGB2;SLA;LSP1;ITGAL;CTSS;SPN;ARHGDIB;TAGAP;RAC2;COTL1;ITGAX;PIM2;CYTIP;JAK3;CD53;SRGN;CD96;FCER1G;CYBB;KRT77;TNFRSF1B;RUNX3;APBB1IP;TYROBP;HCLS1;RIN3;LCP2;LCP1;DOCK2;PLCB2;CSF1R;IGSF6;AKNA;CXCR4;DENND3;AOAH;IL2RG;SAMSN1;CYTH4;INPP5D;ALOX5;LAIR1;LAPTM5;LYZ;PSMB9;FMNL1;PTPRC;FCGR2A;PARVG;THEMIS2;MNDA;CD68;MYO1F;MYO1G
GTEX-TSE9-0005-SM-4DXUF blood female 60-69 years	59/991	5.766883175739831E-20	8.405232228640803E-19	0	0	4.909254956904196	217.4778841160141	ITK;TRAF3IP3;NCF2;PLEK;ITGB2;SLA;LSP1;ITGAL;CTSS;ARHGDIB;TAGAP;RAC2;COTL1;ITGAX;PIM2;CYTIP;JAK3;CD53;SRGN;CD96;FCER1G;DUSP1;TNFRSF1B;RUNX3;APBB1IP;TYROBP;HCLS1;RIN3;LCP2;LCP1;DOCK2;PLCB2;IGSF6;AKNA;NLRC5;CXCR4;CSF2RB;DENND3;AOAH;IL2RG;SAMSN1;CYTH4;INPP5D;ALOX5;LYN;IL10RA;LAPTM5;LYZ;FMNL1;PTPRC;ARHGAP30;FCGR2A;PARVG;THEMIS2;MNDA;CD68;LINC00861;MYO1F;MYO1G
GTEX-XPVG-0006-SM-4B65Z blood male 50-59 years	46/611	1.4134894165263642E-19	2.049911268245946E-18	0	0	6.109068193649141	265.15222498367655	IGSF6;NCF2;ITGB2;SLA;CSF2RB;AOAH;LSP1;SAMSN1;CTSS;GLIPR1;RASSF2;CYTH4;CLEC7A;ALOX5;ARHGDIB;TAGAP;COTL1;ITGAX;JAK3;CD53;SRGN;FCER1G;MX2;LAPTM5;CYBB;LYZ;TNFRSF1B;SNX20;APBB1IP;MS4A6A;FMNL1;TYROBP;PTPRC;ARHGAP30;FCGR2A;EVI2A;PARVG;THEMIS2;HCLS1;RIN3;S100A4;MNDA;LCP1;PLCB2;LINC00861;MYO1F
GTEX-X5EB-0006-SM-46MV5 blood male 40-49 years	53/820	1.6518578101839361E-19	2.383745305290185E-18	0	0	5.275034697396644	228.13056584573405	IFITM1;TRAF3IP3;NCF2;ITGB2;SLA;LSP1;CTSS;RASSF2;ARHGDIB;TAGAP;RAC2;COTL1;ITGAX;CYTIP;JAK3;IL6R;CD53;SRGN;FCER1G;TNFRSF1B;APBB1IP;TYROBP;IRF1;HCLS1;RIN3;S100A4;LCP1;PLCB2;IGSF6;AKNA;CSF2RB;DENND3;AOAH;ARHGAP15;SAMSN1;STX11;CYTH4;INPP5D;ALOX5;LYN;MX2;LAPTM5;LYZ;SNX20;FMNL1;PTPRC;ARHGAP30;FCGR2A;PARVG;THEMIS2;MNDA;MYO1F;MYO1G
GTEX-X4EO-0926-SM-3P5Z2 lung female 60-69 years	86/2047	2.9961136723054343E-19	4.30230115998539E-18	0	0	3.6181540030596633	154.3207836596489	HCP5;ITK;CD84;TPSB2;CIITA;CXCL9;TRAF3IP3;SERPINE1;LY75;TNFAIP2;GIMAP4;PTPN22;IKZF1;GIMAP5;ITGAL;IKZF3;ICAM1;GPR174;SPN;RGS1;SLCO2B1;TAGAP;EPSTI1;ITGAX;PIM2;PTGDS;TPSAB1;CYTIP;JAK3;GBP5;CD96;IL15;SFMBT2;TAP1;GAB3;RUNX3;GPRIN3;GVINP1;IFI27;IRF4;IRF1;TFEC;HCLS1;LCP2;COL6A6;COL6A5;DOCK2;PLCB2;WDFY4;BIRC3;AKNA;HDC;PAPLN;NLRC5;CXCR4;FPR3;AOAH;SAMSN1;RASGRP1;FGD2;SOCS3;ADAM28;CYTH4;CLEC7A;HAUS7;INPP5D;N…
GTEX-Q734-0226-SM-48U1A spleen female 40-49 years	82/1925	1.176690568316832E-18	1.6813985326684144E-17	0	0	3.6276767331405764	149.76437423279967	HCP5;ITK;CD84;CIITA;CXCL9;TRAF3IP3;TNFAIP2;GIMAP4;IKZF1;GIMAP5;GIMAP6;ITGAL;IKZF3;CTSS;PIK3CG;ICAM1;GPR174;SPN;SLCO2B1;MRC1;STAB1;ARHGDIB;TAGAP;LGALS9;PIM2;JAK3;GBP5;CD96;FCER1G;NPY1R;TAP1;TBC1D9;GAB3;RUNX3;MS4A6A;GVINP1;TYROBP;IFI27;OAS2;IRF4;IRF1;TFEC;IRF8;LCP2;PLCB2;WDFY4;BIRC3;C1QB;CSF1R;IGSF6;AKNA;NLRC5;CSF2RB;AOAH;FGD2;SEL1L3;FGD5;CYTH4;INPP5D;APOL1;APOL3;GBP4;CD74;VCAM1;ERAP2;IL10RA;PARP15…
GTEX-XXEK-0126-SM-4BRVU spleen male 50-59 years	103/2847	1.258099259677475E-18	1.7889557765657753E-17	0	0	3.2142949171010398	132.48336736310102	HCP5;CD84;TRAF3IP3;LY75;SLA;GIMAP4;IKZF1;GIMAP5;GIMAP6;IKZF3;ICAM1;GPR174;LAMP3;EPSTI1;COTL1;LGALS9;PIM2;GBP5;CD96;SFMBT2;ACSL5;CYBB;TAP1;RUNX3;GVINP1;IFI27;WDFY4;CSF1R;IGSF6;AKNA;FPR3;CSF2RB;SEL1L3;INPP5D;NCKAP1L;LYN;VCAM1;PARP15;FLI1;PTPRC;ARHGAP30;PARVG;GPR183;IL7R;ITK;CIITA;CXCL9;ITGB2;TNFAIP2;PTPN22;RCSD1;ITGAL;PIK3CG;SPN;STAB1;TAGAP;RAC2;ITGAX;JAK3;CD53;IL15;TBC1D9;GAB3;TNFRSF1B;APBB1IP;OAS…
GTEX-XYKS-1826-SM-4E3JV adipose tissue female 60-69 years	50/771	1.7587618608738464E-18	2.4887334099258553E-17	0	0	5.243381536268242	214.3595128874714	CD84;STEAP4;CSF1;CLSTN2;F13A1;IKZF3;GPR174;SLCO2B1;MRC1;STAB1;CYP1B1;PIM2;FCER1G;CD93;DUSP1;SERPINF1;FOS;RNASE1;MS4A6A;GVINP1;IRF4;TFEC;IRF8;C1QB;CSF1R;FPR3;ABCB11;FBLN2;FGD2;C3;SOCS3;ADAM28;HAS2;LAIR1;PLXNA4;EGR1;CD163;ATP8B4;VCAM1;IL10RA;PODN;CD4;FCGR2A;CD209;GPR183;FOSB;CD248;CD68;CPVL;FCGR2B
GTEX-WYVS-0526-SM-3NM9W lung female 40-49 years	78/1783	2.3073942115240233E-18	3.249301510431173E-17	0	0	3.691416698446931	149.90995606271576	HCP5;ITK;CD84;CIITA;CXCL9;F13A1;CTSS;ICAM1;GPR174;SPN;RGS1;SLCO2B1;LAMP3;MRC1;STAB1;EPSTI1;ITGAX;GBP5;CD96;FCER1G;ACSL5;CYBB;TAP1;RNASE1;GPRIN3;MS4A6A;GVINP1;TYROBP;OAS2;IRF4;TFEC;IRF8;LCP2;COL6A6;COL6A5;PLCB2;WDFY4;BIRC3;C1QB;CSF1R;IGSF6;HDC;IFI6;CXCR4;FPR3;CSF2RB;AOAH;SAMSN1;SEL1L3;SOCS3;CYTH4;CLEC7A;HAS2;NCKAP1L;APOL1;LAIR1;CD74;CD163;CCL22;ERAP2;IL10RA;LYZ;PARP15;SELE;CD4;NR4A3;FCGR2A;THEMIS2…
GTEX-X4EP-0005-SM-3P5ZE blood female 60-69 years	40/492	2.8539690518521675E-18	3.9996729741101287E-17	0	0	6.525955311429831	263.6343745165069	IFITM1;IGSF6;NCF2;PLEK;IFI6;CXCR4;AOAH;IL2RG;IFIT3;IFI44L;CYTH4;ALOX5;TAGAP;EPSTI1;ITGAX;LGALS9;CYTIP;JAK3;LAIR1;SRGN;GBP5;FCER1G;MX2;MX1;IFI44;LYZ;TNFRSF1B;APBB1IP;TYROBP;FCGR2A;IFI27;THEMIS2;OAS2;RIN3;LCP2;MNDA;CD68;PIK3AP1;MYO1F;MYO1G
GTEX-Y8E5-0006-SM-47JWQ blood male 60-69 years	41/528	5.412885913520702E-18	7.549551405699926E-17	0	0	6.220912967935555	247.3294980885946	IGSF6;NCF2;ITGB2;CSF2RB;AOAH;LSP1;IL2RG;CTSS;GLIPR1;RASSF2;CYTH4;CLEC7A;ALOX5;ARHGDIB;TAGAP;COTL1;ITGAX;FCER1A;JAK3;IL6R;SRGN;GBP5;FCER1G;CYBB;LYZ;TNFRSF1B;SNX20;PSMB9;FMNL1;TYROBP;PTPRC;ARHGAP30;FCGR2A;PARVG;THEMIS2;IRF1;MNDA;FCGR2B;PLCB2;LINC00861;MYO1F
GTEX-OXRO-0006-SM-2I5EM blood female 60-69 years	54/922	5.756019895206037E-18	7.98990380691695E-17	0	0	4.7429709509505775	188.27832864775522	TRAF3IP3;NCF2;PLEK;ITGB2;SLA;PTPN22;LSP1;ITGAL;CTSS;PIK3CG;RASSF2;ARHGDIB;TAGAP;RAC2;COTL1;ITGAX;CYTIP;JAK3;CD53;SRGN;FCER1G;CYBB;FOS;TNFRSF1B;RUNX3;APBB1IP;MS4A6A;TYROBP;HCLS1;RIN3;LCP2;LCP1;DOCK2;IGSF6;CXCR4;CSF2RB;DENND3;AOAH;IL2RG;SAMSN1;INPP5D;LYN;GADD45B;LAPTM5;LYZ;FMNL1;PTPRC;FCGR2A;EVI2A;PARVG;KLHL6;MNDA;CD68;MYO1F
GTEX-X3Y1-0626-SM-3P5YS lung male 40-49 years	70/1496	6.013342767075742E-18	8.30753278010701E-17	0	0	3.8830804539079433	153.97404526631476	HCP5;ITK;CD84;TPSB2;CIITA;CXCL9;TRAF3IP3;TNFAIP2;IKZF1;GIMAP5;GIMAP6;IKZF3;CTSS;GPR174;SPN;RGS1;SLCO2B1;LAMP3;MRC1;STAB1;TAGAP;TPSAB1;GBP5;CD96;VWF;TSC22D3;TAP1;GAB3;FOS;RUNX3;GPRIN3;MS4A6A;GVINP1;IFI27;IRF4;TFEC;IRF8;LCP2;COL6A6;COL6A5;PLCB2;WDFY4;BIRC3;C1QB;CSF1R;AKNA;PAPLN;NLRC5;CXCR4;FPR3;SAMHD1;FGD2;SOCS3;ADAM28;LAIR1;GBP4;EGR1;CD74;CD163;CCL22;IL10RA;PODN;PARP15;CD4;PARVG;KLHL6;GPR183;FOSB;…
GTEX-OXRP-0006-SM-2I3FN blood female 60-69 years	48/734	6.641540833466572E-18	9.132118646016537E-17	0	0	5.2583228661312065	207.98343122763885	IFITM1;IGSF6;NCF2;PLEK;CXCR4;SLA;CSF2RB;DENND3;AOAH;LSP1;ARHGAP15;IL2RG;SAMSN1;CTSS;STX11;CYTH4;ALOX5;ARHGDIB;TAGAP;RAC2;COTL1;ITGAX;CYTIP;JAK3;LYN;CD53;SRGN;GBP5;FCER1G;DUSP1;LAPTM5;CYBB;LYZ;TNFRSF1B;PSMB9;APBB1IP;FMNL1;TYROBP;PTPRC;FCGR2A;IRF1;HCLS1;RIN3;LCP2;MNDA;LCP1;PIK3AP1;MYO1F
GTEX-OOBJ-0926-SM-48TDO spleen male 60-69 years	108/3154	7.189264123371661E-18	9.838828600764504E-17	0	0	3.059349048612127	120.76456951729372	HCP5;CD84;TRAF3IP3;CSF1;GIMAP4;IKZF1;GIMAP5;GIMAP6;IKZF3;IFI44L;GPR174;SLCO2B1;ARHGDIB;EPSTI1;LGALS9;PIM2;GBP5;CD96;SFMBT2;NPY1R;CYBB;TAP1;RUNX3;GPRIN3;GVINP1;IFI27;RIN3;WDFY4;CSF1R;IGSF6;AKNA;CSF2RB;ARHGAP15;SEL1L3;INPP5D;NCKAP1L;VCAM1;IFI44;PARP15;FLI1;PTPRC;ARHGAP30;PARVG;IL7R;ITK;CIITA;CXCL9;PLEK;TNFAIP2;PTPN22;RCSD1;ITGAL;PIK3CG;SPN;STAB1;TAGAP;RAC2;ITGAX;JAK3;CD53;IL15;TBC1D9;GAB3;TNFRSF1B;…
GTEX-QDVN-0526-SM-48TZ4 spleen male 50-59 years	85/2128	1.198553194648656E-17	1.6326086740190804E-16	0	0	3.4008629285183374	132.50724897535594	HCP5;ITK;CD84;CIITA;TRAF3IP3;ITGB2;TNFAIP2;SLA;GIMAP4;IKZF1;GIMAP5;RCSD1;GIMAP6;ITGAL;IKZF3;CTSS;GPR174;RGS1;SLCO2B1;MRC1;STAB1;ARHGDIB;TAGAP;LGALS9;PIM2;JAK3;GBP5;CD96;FCER1G;IL15;NPY1R;TBC1D9;GAB3;RUNX3;APBB1IP;MS4A6A;GVINP1;TYROBP;IFI27;OAS2;IRF4;TFEC;HCLS1;IRF8;RIN3;LCP2;DOCK2;PLCB2;WDFY4;ENG;C1QB;CSF1R;IGSF6;AKNA;NLRC5;CXCR4;AOAH;FGD2;SEL1L3;ADAM28;CYTH4;INPP5D;NCKAP1L;LAIR1;CD74;CD163;VCAM1…
GTEX-T6MN-0005-SM-32PLJ blood male 50-59 years	41/544	1.5673410494206264E-17	2.1250228646795934E-16	0	0	6.01801498700107	232.86447808180077	ITK;TRAF3IP3;AKNA;NCF2;PLEK;ITGB2;CXCR4;IKZF1;AOAH;LSP1;ITGAL;IL2RG;SPN;CYTH4;INPP5D;ARHGDIB;TAGAP;RAC2;COTL1;PIM2;CYTIP;CD96;FCER1G;LAPTM5;CYBB;KRT77;LYZ;TNFRSF1B;RUNX3;CD4;FMNL1;TYROBP;ARHGAP30;RIN3;LCP2;MNDA;LCP1;PLCB2;LINC00861;MYO1F;MYO1G
GTEX-WOFM-0005-SM-3MJF3 blood male 20-29 years	66/1383	2.490015571633342E-17	3.3603682367181443E-16	0	0	3.919972859012262	149.86706021280233	IFITM1;TRAF3IP3;NCF2;PLEK;ITGB2;SLA;GIMAP4;IKZF1;LSP1;RCSD1;ITGAL;CTSS;PIK3CG;GLIPR1;RASSF2;ARHGDIB;TAGAP;RAC2;COTL1;ITGAX;CYTIP;JAK3;IL6R;CD53;SRGN;FCER1G;GAB3;TNFRSF1B;APBB1IP;TYROBP;IRF1;HCLS1;RIN3;S100A4;LCP2;LCP1;DOCK2;PLCB2;WDFY4;IGSF6;AKNA;CXCR4;CSF2RB;DENND3;AOAH;ARHGAP15;IL2RG;SAMSN1;CYTH4;CLEC7A;INPP5D;ALOX5;NCKAP1L;LYN;MX2;LAPTM5;SNX20;PSMB9;FMNL1;ARHGAP30;FCGR2A;PARVG;THEMIS2;MNDA;LIN…
GTEX-XBEW-0006-SM-4AT4E blood male 40-49 years	71/1604	6.367410104925124E-17	8.553456431270386E-16	0	0	3.658033409909527	136.41813924157077	ITK;IFITM1;TRAF3IP3;NCF2;PLEK;ITGB2;SLA;IKZF1;LSP1;ITGAL;CTSS;SPN;RASSF2;ARHGDIB;TAGAP;RAC2;COTL1;ITGAX;PTGDS;CYTIP;JAK3;CD53;SRGN;CD96;FCER1G;DUSP1;TSC22D3;TNFRSF1B;RUNX3;APBB1IP;MS4A6A;TYROBP;IRF1;HCLS1;RIN3;S100A4;LCP2;LCP1;PLCB2;IGSF6;AKNA;CXCR4;CSF2RB;DENND3;AOAH;ARHGAP15;IL2RG;SAMSN1;CYTH4;CLEC7A;INPP5D;ALOX5;LYN;GADD45A;IL10RA;MX2;LAPTM5;LYZ;SNX20;PSMB9;FMNL1;PTPRC;ARHGAP30;FCGR2A;PARVG;TH…
GTEX-S4Q7-0426-SM-3K2BJ lung male 20-29 years	61/1227	7.717369965169802E-17	1.0319327269940355E-15	0	0	4.039854917095483	149.8805280857162	CD84;NCF2;GALNT18;ITGB2;SLA;CTSS;ICAM1;SLCO2B1;LAMP3;MRC1;STAB1;ITGAX;CYP1B1;JAK3;CD53;SRGN;HS3ST3B1;FCER1G;CD93;VWF;ACSL5;CYBB;TNFRSF1B;RNASE1;F3;TYROBP;TFEC;HCLS1;RIN3;LCP2;COL6A6;COL6A5;ENG;C1QB;CSF1R;IGSF6;FPR3;CSF2RB;SAMSN1;FGD2;SOCS3;CYTH4;CLEC7A;ALOX5;S1PR1;APOL1;LAIR1;LYN;CD163;IL10RA;CD4;FMNL1;FCGR2A;THEMIS2;KLHL6;ID1;MNDA;CD68;IL7R;PIK3AP1;MYO1F
GTEX-XQ3S-0006-SM-4BOQ4 blood male 20-29 years	68/1506	1.2527127482456577E-16	1.6674235895598595E-15	0	0	3.7061130444644745	135.7032208733622	IFITM1;TRAF3IP3;NCF2;PLEK;ITGB2;IKZF1;LSP1;ITGAL;CTSS;SPN;ARHGDIB;TAGAP;RAC2;COTL1;ITGAX;LGALS9;PIM2;CYTIP;JAK3;CD53;CD96;FCER1G;TNFRSF1B;RUNX3;APBB1IP;TYROBP;IRF1;HCLS1;RIN3;S100A4;LCP2;LCP1;DOCK2;PLCB2;WDFY4;CSF1R;IGSF6;AKNA;NLRC5;CXCR4;CSF2RB;DENND3;AOAH;IL2RG;CYTH4;INPP5D;ALOX5;SPOCK2;LYN;CD74;GADD45B;IL10RA;MX2;LAPTM5;LYZ;SNX20;PSMB9;CD4;FMNL1;ARHGAP30;FCGR2A;PARVG;THEMIS2;MNDA;CD68;LINC0086…
GTEX-Q734-1826-SM-2I3EL adipose tissue female 40-49 years	45/698	1.3805569586845619E-16	1.8292379702570445E-15	0	0	5.1269979900459415	187.23219604184624	C1QB;PTGFR;CSF1R;CD84;STEAP4;CLSTN2;SEMA3C;F13A1;FPR3;PRICKLE1;ABCB11;FBLN2;C3;DOCK11;ADAMTS5;FGD5;FGF7;CYTH4;SLCO2B1;MRC1;STAB1;CYP1B1;HAS2;EPHB2;LAIR1;PLXNA4;CD163;ATP8B4;CD93;VWF;IL10RA;CYBB;TNFRSF1B;RNASE1;GPRIN3;MS4A6A;CD4;FCGR2A;CD209;GPR183;TFEC;IRF8;CD248;CD68;FCGR2B
GTEX-WHPG-1426-SM-3NMBB lung male 50-59 years	59/1178	1.9568186542416956E-16	2.5810526593278474E-15	0	0	4.048109661075784	146.420294312029	CIITA;CXCL9;TNFAIP2;GIMAP5;GIMAP6;IFIT3;ICAM1;SPN;SLCO2B1;LAMP3;MRC1;EPSTI1;GBP5;FCER1G;CD93;VWF;IL15;ACSL5;CYBB;TAP1;GPRIN3;GVINP1;IFI27;OAS2;IRF1;TFEC;LCP2;COL6A6;COL6A5;WDFY4;ENG;C1QB;IGSF6;HDC;NLRC5;FPR3;CSF2RB;STX11;SOCS3;CLEC7A;ALOX5;S1PR1;HAS2;APOL1;APOL3;GBP4;CD74;VCAM1;MX1;PARP15;SELE;FLI1;PSMB9;CD4;NR4A3;FCGR2A;FOSB;MNDA;CD68
GTEX-XOT4-1426-SM-4B65T lung female 60-69 years	75/1817	3.0961872785065293E-16	4.065489151732672E-15	0	0	3.4208848541499446	122.16386914359246	ITK;CD84;CIITA;CXCL9;CSF1;TNFAIP2;GIMAP4;PTPN22;GIMAP5;ITGAL;IFIT3;IFI44L;ICAM1;GPR174;SPN;DOCK11;FGF7;MRC1;TAGAP;EPSTI1;ITGAX;CYTIP;GBP5;CD96;CD93;IL15;SFMBT2;ACSL5;CYBB;TAP1;GPRIN3;GVINP1;IFI27;OAS2;IRF1;TFEC;COL6A6;COL6A5;PLCB2;WDFY4;ATF3;ENG;BIRC3;HDC;IFI6;NLRC5;DENND3;SAMSN1;RASGRP1;STX11;SOCS3;FGD5;CLEC7A;ALOX5;APOL1;APOL3;GBP4;CD74;VCAM1;GADD45B;ERAP2;MX2;MX1;IFI44;PARP15;SELE;FLI1;CD4;FMN…
GTEX-NPJ7-0006-SM-3GACR blood female 60-69 years	76/1883	6.303445323288284E-16	8.239705433805089E-15	0	0	3.3445047039291644	117.05855135694712	ITK;IFITM1;TPSB2;TRAF3IP3;NCF2;PLEK;ITGB2;SLA;GIMAP4;IKZF1;LSP1;ITGAL;GPR174;SPN;ARHGDIB;TAGAP;RAC2;COTL1;ITGAX;PIM2;TPSAB1;CYTIP;JAK3;CD53;SRGN;HS3ST3B1;GBP5;CD96;FCER1G;DUSP1;TSC22D3;GAB3;FOS;TNFRSF1B;RUNX3;APBB1IP;TYROBP;IRF1;HCLS1;RIN3;S100A4;LCP2;LCP1;PLCB2;IGSF6;AKNA;CXCR4;DENND3;AOAH;ARHGAP15;IL2RG;SAMSN1;CYTH4;INPP5D;ALOX5;LYN;GADD45B;IL10RA;AKR1C1;MX2;LAPTM5;LYZ;PARP15;SNX20;PSMB9;FMNL1;…
GTEX-POMQ-0526-SM-3GADD lung female 20-29 years	64/1416	1.1655435372942473E-15	1.5167675942913978E-14	0	0	3.6645444785659	126.00751980310369	CD84;TPSB2;CIITA;CXCL9;ITGB2;TNFAIP2;GIMAP4;GIMAP5;GIMAP6;ITGAL;IFIT3;IFI44L;ICAM1;GPR174;SPN;LAMP3;MRC1;EPSTI1;ITGAX;TPSAB1;GBP5;CD93;VWF;ACSL5;CYBB;TAP1;GPRIN3;GVINP1;IFI27;OAS2;IRF1;TFEC;COL6A6;COL6A5;PLCB2;ENG;C1QB;CSF1R;IGSF6;HDC;NLRC5;FPR3;CSF2RB;AOAH;FGD2;FGD5;CYTH4;CLEC7A;S1PR1;APOL1;LAIR1;GBP4;CD74;ERAP2;MX1;IFI44;SELE;FLI1;CD4;PTPRC;MNDA;CD68;IL7R;LINC00861
GTEX-UJMC-0426-SM-4IHJF blood vessel male 50-59 years	43/690	2.3553059822881786E-15	3.0514297503866845E-14	0	0	4.907779495105616	165.30434793758428	C1QB;CSF1R;MEGF6;CD84;SERPINE1;ITGB2;IFI6;CXCR4;FPR3;PRELP;FGD2;ADAM28;RASSF4;RGS1;CLEC7A;SLCO2B1;STAB1;ITGAX;LGALS9;LAIR1;EGR1;CD74;CD163;ATP8B4;FCER1G;GADD45A;IL10RA;LAPTM5;FOS;PARP15;GPRIN3;MS4A6A;CD4;TYROBP;FCGR2A;PARVG;KLHL6;TFEC;ITGA8;FOSB;MRVI1;SLC29A1;CD68
GTEX-Q2AH-0626-SM-48TZJ blood vessel male 40-49 years	36/491	4.015751995659995E-15	5.1796093218357904E-14	0	0	5.74566867095169	190.46059538367257	C1QB;CSF1R;CD84;STEAP4;CSF1;F13A1;SLA;FPR3;SAMHD1;FGD2;C3;ADAM28;RASSF4;HAUS7;SLCO2B1;STAB1;LAIR1;CD74;CD163;CD93;SERPINF1;IL10RA;PARP15;MS4A6A;PROCR;CD4;TYROBP;FCGR2A;PARVG;CD209;KLHL6;TFEC;CD68;CPVL;FCGR2B;ENG
GTEX-U412-0006-SM-3DB8J blood male 60-69 years	53/1040	4.258258318179337E-15	5.468203963653201E-14	0	0	4.051606366637252	134.06731500045052	ITK;IFITM1;NCF2;PLEK;ITGB2;SLA;IKZF1;LSP1;SPN;TAGAP;RAC2;COTL1;ITGAX;PIM2;CYTIP;JAK3;IL6R;CD53;SRGN;GBP5;CD96;FCER1G;FOS;TNFRSF1B;RUNX3;TYROBP;IRF1;HCLS1;RIN3;LCP2;LCP1;AKNA;CXCR4;DENND3;AOAH;IL2RG;SAMSN1;CYTH4;INPP5D;ALOX5;LYN;EGR1;GADD45B;MX2;LAPTM5;LYZ;FMNL1;FCGR2A;THEMIS2;FOSB;CD68;MYO1F;MYO1G
GTEX-WHSE-0006-SM-3NMBW blood male 20-29 years	44/738	5.273298249203572E-15	6.741958068608952E-14	0	0	4.688435618250933	154.1375737531642	ITK;AKNA;NCF2;PLEK;ITGB2;CXCR4;DENND3;AOAH;LSP1;IL2RG;CYTH4;INPP5D;ALOX5;TAGAP;RAC2;COTL1;ITGAX;PIM2;CYTIP;JAK3;CD53;SRGN;CD74;CD96;FCER1G;LAPTM5;CYBB;LYZ;TNFRSF1B;RUNX3;SNX20;APBB1IP;FMNL1;TYROBP;FCGR2A;RIN3;LCP2;MNDA;LCP1;CD68;PIK3AP1;LINC00861;MYO1F;MYO1G
GTEX-XMD1-0006-SM-4AT4Q blood male 60-69 years	49/935	1.8676145277201445E-14	2.377334649914507E-13	0	0	4.128762227238525	130.51648828016522	IFITM1;NCF2;PLEK;ITGB2;SLA;LSP1;ITGAL;RASSF2;ARHGDIB;TAGAP;RAC2;COTL1;ITGAX;CYTIP;JAK3;CD53;CD96;FCER1G;DUSP1;TSC22D3;TNFRSF1B;RUNX3;APBB1IP;TYROBP;HCLS1;RIN3;LCP2;LCP1;DOCK2;PLCB2;IGSF6;AKNA;CXCR4;DENND3;AOAH;IL2RG;SAMSN1;CYTH4;INPP5D;ALOX5;LAPTM5;LYZ;FMNL1;FCGR2A;PARVG;THEMIS2;MNDA;MYO1F;MYO1G
GTEX-S7SE-0926-SM-2XCD6 lung male 50-59 years	81/2261	4.294451257168193E-14	5.442750180280558E-13	0	0	2.958796914095079	91.06841823105735	HCP5;ITK;CD84;TPSB2;CIITA;CXCL9;TRAF3IP3;LY75;TNFAIP2;GIMAP4;PTPN22;IKZF1;GIMAP6;ITGAL;IKZF3;IFIT3;ICAM1;GPR174;SPN;RGS1;SLCO2B1;LAMP3;STAB1;EPSTI1;CYP1B1;FCER1A;PIM2;TPSAB1;GBP5;CD96;CD93;IL15;CYBB;TAP1;GAB3;RUNX3;GPRIN3;GVINP1;IFI27;OAS2;IRF4;IRF1;TFEC;COL6A6;COL6A5;PLCB2;WDFY4;BIRC3;HDC;NLRC5;CXCR4;FPR3;ADAM20;RASGRP1;FGD2;SEL1L3;ADAM28;FGD5;CLEC7A;SLITRK6;APOL1;APOL3;GBP4;CD74;CCL22;VCAM1;ERA…
GTEX-WL46-0326-SM-3LK6Y adipose tissue male 50-59 years	46/857	5.5666144219363914E-14	7.024537246729255E-13	0	0	4.20129107129905	128.2209006041449	PTGFR;CSF1R;TPSB2;CIITA;STEAP4;CSF1;SEMA3C;HDC;TNFAIP2;F13A1;FPR3;GIMAP4;GIMAP5;ABCB11;FBLN2;DOCK11;ADAMTS5;FGD5;MRC1;STAB1;S1PR1;FCER1A;HAS2;TPSAB1;GBP4;CD74;ATP8B4;VCAM1;CD93;VWF;IL10RA;AKR1C1;CYBB;RNASE1;SELE;FLI1;GPRIN3;MS4A6A;PROCR;CD4;CD209;TFEC;S100A4;CD248;FCGR2B;ATF3
GTEX-V1D1-0326-SM-4JBIY blood vessel male 50-59 years	39/652	1.9643949043784953E-13	2.468194459596256E-12	0	0	4.634658730059898	135.60280070780752	C1QB;SLC22A3;CSF1R;MEGF6;CD84;CIITA;CXCL9;IGSF6;TNFAIP2;F13A1;FPR3;FGD2;GPR174;GLIPR1;RGS1;HAUS7;SLCO2B1;STAB1;FCER1A;LAIR1;CD74;VCAM1;IL10RA;FOS;CP;GPRIN3;MS4A6A;CD4;TYROBP;FCGR2A;CD209;KLHL6;TFEC;ITGA8;FOSB;MRVI1;S100A4;CD68;FCGR2B
GTEX-QCQG-1526-SM-48U25 blood vessel female 50-59 years	33/470	2.0504162792133806E-13	2.565220366483693E-12	0	0	5.427490692988148	158.5671982992944	C1QB;CSF1R;CD84;IGSF6;STEAP4;CSF1;ITGB2;IFI6;FPR3;IFIT3;IFI44L;FGD2;SLCO2B1;EPSTI1;LGALS9;LAIR1;CD74;CD163;FCER1G;MX1;GPRIN3;MS4A6A;PROCR;CD4;TYROBP;FCGR2A;KLHL6;OAS2;TFEC;ITGA8;S100A4;CD68;FCGR2B
GTEX-XBED-0826-SM-47JYC lung male 60-69 years	52/1116	2.780462053157664E-13	3.463695249980594E-12	0	0	3.6575625811516743	105.7437518754948	CD84;NCF2;GALNT18;ITGB2;TNFAIP2;GIMAP5;IFIT3;CTSS;ICAM1;SPN;SLCO2B1;LAMP3;MRC1;EPSTI1;ITGAX;ENPP4;LGALS9;FCER1G;CD93;ACSL5;CYBB;RNASE1;F3;GPRIN3;TYROBP;IFI27;OAS2;TFEC;IRF8;COL6A6;COL6A5;WDFY4;C1QB;IGSF6;IFI6;FPR3;STX11;FGD2;SOCS3;CLEC7A;ALOX5;S1PR1;LAIR1;CD74;CD163;MX1;IFI44;PARP15;CD4;KLHL6;CD68;IL7R
GTEX-UPK5-1626-SM-4JBHI spleen male 40-49 years	94/2962	3.00261211454753E-13	3.724516729321723E-12	0	0	2.664945188958287	76.84135895032219	HCP5;ITK;CD84;CIITA;TRAF3IP3;TNFAIP2;GIMAP4;PTPN22;IKZF1;GIMAP5;RCSD1;ITGAL;IKZF3;PIK3CG;GPR174;SPN;RGS1;STAB1;ARHGDIB;TAGAP;EPSTI1;ITGAX;LGALS9;PIM2;JAK3;GBP5;CD96;IL15;SFMBT2;NPY1R;TAP1;TBC1D9;GAB3;SSTR2;RUNX3;GVINP1;IFI27;OAS2;IRF4;IRF1;TFEC;HCLS1;IRF8;LCP2;DOCK2;PLCB2;WDFY4;BIRC3;C1QB;CSF1R;IGSF6;AKNA;PAPLN;NLRC5;CXCR4;CSF2RB;AOAH;ARHGAP15;IL2RG;FGD2;SEL1L3;ADAM28;CYTH4;SLITRK2;INPP5D;NCKAP1L…
GTEX-T2IS-0526-SM-32QP9 lung female 20-29 years	63/1557	3.2428792824757913E-13	4.005505554413954E-12	0	0	3.225549255846917	92.75758638519339	TPSB2;CIITA;PCDHGB6;CSF1;GALNT18;TNFAIP2;GIMAP4;GIMAP5;GIMAP6;ITGAL;TSPAN11;IFIT3;IFI44L;ICAM1;GPR174;SPN;SLCO2B1;MRC1;EPSTI1;ITGAX;FCER1A;ENPP4;TPSAB1;CD96;CD93;CYBB;GPRIN3;GVINP1;IFI27;OAS2;IRF1;TFEC;COL6A6;COL6A5;PLCB2;WDFY4;ENG;C1QB;IFI6;FPR3;CSF2RB;FGD2;FGD5;CLEC7A;ALOX5;ADAMTS17;SLITRK6;APOL1;APOL3;GBP4;CD74;CCL22;ERAP2;IFI44;PARP15;FLI1;PSMB9;CD4;PARVG;KLHL6;FOSB;IL7R;LINC00861
GTEX-PW2O-0006-SM-2I3DV blood male 20-29 years	37/599	3.281019899905646E-13	4.035516037225721E-12	0	0	4.77238353283727	137.18432124268887	TRAF3IP3;IGSF6;NCF2;ITGB2;F13A1;CSF2RB;AOAH;LSP1;IL2RG;CTSS;CYTH4;ALOX5;ARHGDIB;TAGAP;RAC2;COTL1;ITGAX;JAK3;SRGN;FCER1G;LYZ;TNFRSF1B;SNX20;PSMB9;APBB1IP;FMNL1;TYROBP;ARHGAP30;FCGR2A;IRF1;HCLS1;RIN3;S100A4;MNDA;PLCB2;LINC00861;MYO1F
GTEX-P78B-0926-SM-2I5FA lung female 40-49 years	55/1256	6.281565820155613E-13	7.693598473005718E-12	0	0	3.443573444893483	96.75059448335391	CD84;CIITA;NCF2;GALNT18;TNFAIP2;GIMAP4;GIMAP5;GIMAP6;TSPAN11;IFIT3;ICAM1;AFF2;SPN;SLCO2B1;LAMP3;MRC1;ITGAX;LGALS9;CD93;CYBB;RNASE1;GPRIN3;GVINP1;TYROBP;IFI27;OAS2;TFEC;COL6A6;COL6A5;PLCB2;WDFY4;C1QB;IGSF6;IFI6;FPR3;FGD2;FGD5;CLEC7A;ALOX5;APOL1;LAIR1;GBP4;CD74;ERAP2;MX1;IFI44;LYZ;PARP15;CD4;FCGR2A;PARVG;KLHL6;CD68;IL7R;FCGR2B
GTEX-OXRN-0226-SM-2I5EJ adipose tissue male 50-59 years	46/919	6.70585456026947E-13	8.178897926019039E-12	0	0	3.8901062372257034	109.04211011491513	C1QB;PTGFR;CSF1R;STEAP4;CSF1;CLSTN2;PAPLN;TNFAIP2;F13A1;FPR3;GIMAP5;ABCB11;FBLN2;ICAM1;C3;DOCK11;ADAMTS5;FGD5;FGF7;SLCO2B1;MRC1;STAB1;S1PR1;CYP1B1;AOX1;APOL3;CD163;ATP8B4;VCAM1;GADD45B;VWF;GADD45A;SERPINF1;MX2;MX1;PODN;RNASE1;CP;SELE;MS4A6A;CD4;CD209;GPR183;S100A4;CD68;FCGR2B
GTEX-P44H-1126-SM-48TBU lung male 40-49 years	73/2023	8.181539304999616E-13	9.937161280864118E-12	0	0	2.9142532613585246	81.10869796432425	ITK;CD84;CIITA;CXCL9;NCF2;GALNT18;PLEK;TNFAIP2;SLA;GIMAP4;PTPN22;GIMAP5;SPN;SLCO2B1;LAMP3;STAB1;TAGAP;ITGAX;ENPP4;CYTIP;JAK3;SRGN;GBP5;FCER1G;CD93;VWF;IL15;SFMBT2;TSC22D3;CYBB;GAB3;GPRIN3;TYROBP;IRF1;TFEC;HCLS1;IRF8;RIN3;LCP2;COL6A6;COL6A5;PLCB2;IGSF6;CXCR4;CSF2RB;DENND3;AOAH;ARHGAP15;SAMSN1;FGD2;FGD5;CYTH4;CLEC7A;ALOX5;S1PR1;NCKAP1L;APOL3;LAIR1;GBP4;LYN;IL10RA;IFI44;PARP15;FLI1;FMNL1;PTPRC;FCGR2…
GTEX-WVLH-0226-SM-3MJG6 adipose tissue male 50-59 years	41/753	9.630987846157314E-13	1.1649099407281564E-11	0	0	4.205202031114952	116.35213873911032	CSF1R;CD84;CXCL9;STEAP4;CSF1;SEMA3C;HDC;TNFAIP2;F13A1;FPR3;GIMAP5;ABCB11;FBLN2;IFIT3;C3;DOCK11;ADAMTS5;FGD5;STAB1;S1PR1;FCER1A;TPSAB1;LAIR1;GBP4;ATP8B4;VCAM1;CD93;AKR1C1;IFI44;RNASE1;SELE;GPRIN3;CD4;IFI27;CD209;TFEC;S100A4;COL6A6;CD248;FCGR2B;ATF3
GTEX-WFON-2226-SM-3TW8W adipose tissue male 40-49 years	37/625	1.1752943177549607E-12	1.415695428204839E-11	0	0	4.555162595341167	125.12805037580175	C1QB;CSF1R;CD84;TPSB2;CXCL9;STEAP4;CLSTN2;F13A1;FPR3;ABCB11;GIMAP6;FBLN2;DOCK11;ADAMTS5;SLCO2B1;MRC1;S1PR1;AOX1;TPSAB1;APOL3;PLXNA4;CD163;VWF;SERPINF1;TSC22D3;KRT77;PODN;RNASE1;MS4A6A;PROCR;CD4;CD209;GPR183;TFEC;S100A4;CD248;CD68
GTEX-RU72-1026-SM-46MUG adipose tissue female 50-59 years	44/868	1.481416296802718E-12	1.777089919827129E-11	0	0	3.9217445506403235	106.82056642114802	CSF1R;CD84;CIITA;CXCL9;STEAP4;CSF1;TNFAIP2;F13A1;FPR3;CSF2RB;GIMAP6;FBLN2;ICAM1;SCUBE2;DOCK11;SOCS3;ADAMTS5;FGD5;STAB1;S1PR1;FCER1A;APOL3;GBP4;EGR1;CD74;ATP8B4;VCAM1;CD93;VWF;DUSP1;IL15;AKR1C1;NPY1R;IFI44;KRT77;FOS;SELE;FLI1;GPRIN3;CD209;BHLHE40;FOSB;FCGR2B;ATF3
GTEX-UPK5-1826-SM-3GAEB adipose tissue male 40-49 years	48/1018	1.7239514019088878E-12	2.0595566953132818E-11	0	0	3.6632248074650584	99.2235802394312	C1QB;CSF1R;CD84;CXCL9;STEAP4;CLSTN2;F13A1;FPR3;GIMAP4;GIMAP5;ABCB11;IFI44L;C3;SOCS3;FGD5;FGF7;SLCO2B1;MRC1;STAB1;EPSTI1;CYP1B1;HAS2;APOL1;APOL3;GBP4;CD163;ATP8B4;VCAM1;CD93;VWF;ERAP2;SERPINF1;IL10RA;CYBB;FOS;PODN;RNASE1;FLI1;MS4A6A;PROCR;CD4;CD209;TFEC;FOSB;CD68;CPVL;FCGR2B;ATF3
GTEX-OXRK-0926-SM-2HMKP lung female 50-59 years	45/908	1.7355936396400713E-12	2.065002228388085E-11	0	0	3.8366345596755504	103.8948039468608	C1QB;ITK;CSF1R;CD84;TPSB2;CXCL9;GALNT18;CXCR4;F13A1;FPR3;PRELP;SAMHD1;IKZF3;ICAM1;GPR174;C3;SOCS3;RGS1;SLCO2B1;LAMP3;MRC1;TPSAB1;APOL1;EGR1;CD96;CD163;GADD45B;VWF;DUSP1;FOS;RNASE1;SELE;CD4;GVINP1;NR4A3;IFI27;KLHL6;IRF1;TFEC;FOSB;COL6A6;COL6A5;CD68;IL7R;ATF3
GTEX-OIZG-0526-SM-2HMLF lung male 50-59 years	45/909	1.8022373562533038E-12	2.1355780054790164E-11	0	0	3.8319905598958335	103.62465901198888	C1QB;CIITA;CXCL9;GALNT18;IFI6;NLRC5;IFIT3;ICAM1;SOCS3;FGD5;LAMP3;EPSTI1;S1PR1;HAS2;APOL1;APOL3;GBP4;EGR1;CD74;GADD45B;CD93;VWF;ERAP2;MX1;IFI44;TAP1;RNASE1;SELE;GPRIN3;CD4;IFI27;OAS2;IRF4;IRF1;ID1;TFEC;BHLHE40;FOSB;SIK1;S100A4;COL6A6;COL6A5;IL7R;ATF3;ENG
GTEX-W5X1-0526-SM-3GILH lung female 40-49 years	68/1837	1.9437747617453046E-12	2.293969000197394E-11	0	0	2.958049575789042	79.76791636997838	HCP5;ITK;CD84;CIITA;CXCL9;NCF2;TNFAIP2;GIMAP4;PTPN22;ITGAL;IKZF3;TSPAN11;IFIT3;CTSS;IFI44L;PIK3CG;ICAM1;GPR174;SPN;SLCO2B1;LAMP3;MRC1;TAGAP;EPSTI1;GBP5;CD96;CD93;IL15;ACSL5;CYBB;TAP1;GAB3;GPRIN3;MS4A6A;GVINP1;IFI27;OAS2;IRF1;TFEC;COL6A6;COL6A5;PLCB2;ATF3;CSF1R;IGSF6;NLRC5;CXCR4;FPR3;AOAH;ADAM28;CLEC7A;APOL1;LAIR1;GBP4;CD74;ATP8B4;ERAP2;IL10RA;IFI44;LYZ;PARP15;CD4;PTPRC;KLHL6;GPR183;CD68;IL7R;LINC…
GTEX-PLZ5-0726-SM-2I5F9 lung male 50-59 years	53/1214	2.004372709269532E-12	2.355946148193825E-11	0	0	3.412360034453058	91.91427194493214	ITK;CD84;TPSB2;CXCL9;GIMAP4;GIMAP5;GIMAP6;IKZF3;IFIT3;IFI44L;SPN;LAMP3;MRC1;EPSTI1;TPSAB1;CD96;CD93;VWF;ACSL5;CYBB;SHISA2;GPRIN3;MS4A6A;GVINP1;IFI27;OAS2;TFEC;COL6A6;COL6A5;ENG;C1QB;CSF1R;IFI6;FPR3;SAMHD1;FGD2;FGD5;CLEC7A;S1PR1;APOL1;LAIR1;GBP4;CD74;CD163;ERAP2;MX1;IFI44;PARP15;FLI1;CD4;KLHL6;CD68;IL7R
GTEX-WI4N-1126-SM-3LK7Q adipose tissue female 40-49 years	36/606	2.2014600789891874E-12	2.5772112972905547E-11	0	0	4.559046673286991	122.37347628305139	C1QB;STEAP4;PCDHGB6;CSF1;CLSTN2;SERPINE1;TNFAIP2;F13A1;CSF2RB;ICAM1;C3;SOCS3;FGF7;MRC1;STAB1;S1PR1;CD163;ATP8B4;VCAM1;GADD45B;CD93;VWF;SERPINF1;TNFRSF1B;CP;SELE;PROCR;NR4A3;CD209;GPR183;BHLHE40;MRVI1;SLC29A1;FCGR2B;ATF3;ENG
GTEX-XBED-1326-SM-4AT4F adipose tissue male 60-69 years	38/690	5.054036220121266E-12	5.893006232661397E-11	0	0	4.22091721290443	109.78957670087914	C1QB;IFI6;F13A1;GIMAP6;SAMHD1;SAMSN1;STX11;C3;SOCS3;ADAMTS5;FGD5;SLCO2B1;MRC1;STAB1;EPSTI1;S1PR1;AOX1;LAIR1;PLXNA4;BOK;EGR1;CD163;FCER1G;CD93;VWF;SERPINF1;MX1;IFI44;FOS;F3;FCGR2A;IFI27;CD209;OAS2;GPR183;FOSB;CD248;FKBP5
GTEX-XUJ4-1426-SM-4BONT lung female 60-69 years	39/728	6.000612017134338E-12	6.968838258942866E-11	0	0	4.107014258965865	106.12179711833025	C1QB;CSF1R;CIITA;GALNT18;ITGB2;F13A1;FPR3;GIMAP5;SAMSN1;ICAM1;SPN;CLEC7A;SLCO2B1;LAMP3;MRC1;STAB1;LAIR1;GBP4;CD74;CD163;CD93;VWF;ACSL5;SHISA2;LYZ;RNASE1;GPRIN3;CD4;TYROBP;FCGR2A;THEMIS2;KLHL6;GPR183;TFEC;COL6A6;COL6A5;CD68;IL7R;FCGR2B
GTEX-PLZ4-0226-SM-2S1NW adipose tissue female 50-59 years	41/804	7.75751575734902E-12	8.973475568520792E-11	0	0	3.9135799979836676	100.11860835585753	C1QB;CSF1R;CD84;STEAP4;PCDHGB6;CLSTN2;F13A1;FPR3;ABCB11;GIMAP6;FBLN2;C3;SCUBE2;DOCK11;ADAMTS5;FGD5;FGF7;SLCO2B1;MRC1;STAB1;S1PR1;CYP1B1;APOL3;CD163;ATP8B4;CCL22;CD93;VWF;GADD45A;TNFRSF1B;RNASE1;CP;FLI1;GPRIN3;CD4;CD209;IRF4;TFEC;SLC29A1;CD68;FCGR2B
GTEX-WK11-0526-SM-3NB3O lung male 50-59 years	64/1736	1.2301947811247178E-11	1.4173983347741315E-10	0	0	2.9115135364302587	73.14089875417099	HCP5;ITK;CIITA;CXCL9;GALNT18;TNFAIP2;GIMAP5;GIMAP6;ITGAL;IKZF3;ICAM1;GPR174;SPN;RGS1;SLCO2B1;EPSTI1;TPSAB1;GBP5;CD96;CD93;DUSP1;IL15;TAP1;GAB3;FOS;GPRIN3;GVINP1;IFI27;OAS2;IRF1;TFEC;COL6A6;COL6A5;PLCB2;ATF3;ENG;MEGF6;HDC;NLRC5;CXCR4;FPR3;FGD2;SOCS3;FGD5;APOL1;LINC00476;APOL3;GBP4;EGR1;CD74;ERAP2;IL10RA;IFI44;PARP15;SELE;FLI1;PSMB9;SYT17;CD4;PARVG;BHLHE40;FOSB;IL7R;LINC00861
GTEX-OOBK-0226-SM-2YUMF adipose tissue male 40-49 years	43/900	1.886764514701558E-11	2.1653222678563154E-10	0	0	3.664332944379619	90.48547143803489	C1QB;CSF1R;CD84;STEAP4;CSF1;CLSTN2;CCDC69;ITGB2;F13A1;FPR3;GIMAP5;FGD2;DOCK11;FGD5;SLCO2B1;MRC1;STAB1;S1PR1;APOL3;LAIR1;PLXNA4;BOK;CD163;ATP8B4;CD93;VWF;SERPINF1;CYBB;TNFRSF1B;RNASE1;F3;GPRIN3;MS4A6A;PROCR;CD4;CD209;GPR183;TFEC;SIK1;CD248;CD68;FCGR2B;ENG
GTEX-VJYA-0326-SM-3GAEX lung male 60-69 years	55/1374	2.1247646107347395E-11	2.4288975844281434E-10	0	0	3.1155038616345223	76.56280640541955	TPSB2;CXCL9;NCF2;GALNT18;F13A1;GIMAP4;GIMAP5;GIMAP6;IFIT3;CTSS;ICAM1;SPN;SLCO2B1;LAMP3;MRC1;FCER1A;FCER1G;CD93;ACSL5;CYBB;SHISA2;RNASE1;IFI27;OAS2;TFEC;S100A4;COL6A6;COL6A5;C1QB;CSF1R;IGSF6;HDC;FPR3;CSF2RB;C3;FGD5;ALOX5;S1PR1;APOL1;LAIR1;GBP4;CD74;ERAP2;MX1;LYZ;FLI1;PSMB9;CD4;FCGR2A;CD209;MNDA;CD68;IL7R;CPVL;FCGR2B
GTEX-P4QT-0526-SM-2I3EX lung female 50-59 years	45/979	2.1977959581779708E-11	2.502568444565932E-10	0	0	3.531622222965739	86.66947387981848	C1QB;CIITA;CXCL9;GALNT18;IFI6;NLRC5;FPR3;DENND3;GIMAP5;GIMAP6;IKZF3;IFIT3;ICAM1;SPN;FGD5;CLEC7A;SLCO2B1;LAMP3;SPOCK2;MRC1;EPSTI1;S1PR1;APOL1;GBP4;GBP5;CD74;VWF;ERAP2;ACSL5;IFI44;TAP1;SHISA2;RNASE1;PARP15;GPRIN3;CD4;IFI27;OAS2;ID1;TFEC;COL6A6;COL6A5;CD68;IL7R;ENG
GTEX-X585-1026-SM-46MW6 lung male 50-59 years	51/1215	2.3702719723890177E-11	2.688460233273925E-10	0	0	3.24840206185567	79.47355753786917	ITK;TPSB2;CIITA;PCDHGB6;GALNT18;F13A1;GIMAP6;IFIT3;ICAM1;GPR174;SPN;SLCO2B1;MRC1;TAGAP;TPSAB1;GBP5;CD93;VWF;DUSP1;FOS;RNASE1;GPRIN3;GVINP1;IFI27;OAS2;S100A4;COL6A6;COL6A5;ATF3;ENG;C1QB;HDC;PRELP;DENND3;SOCS3;FGD5;SPOCK2;S1PR1;APOL1;GBP4;CD74;GADD45B;ERAP2;LYZ;SELE;CD4;FCGR2A;FOSB;CD68;IL7R;LINC00861
GTEX-PW2O-0526-SM-2I3DX lung male 20-29 years	45/988	2.975957261031132E-11	3.3623703162425384E-10	0	0	3.4962387327677624	84.74138082826248	C1QB;CSF1R;CIITA;IGSF6;IFI6;F13A1;FPR3;ICAM1;FGD2;SPN;SOCS3;FGD5;CLEC7A;SLCO2B1;LAMP3;MRC1;ITGAX;APOL1;LAIR1;GBP4;EGR1;CD74;WNT7B;CYBB;FOS;SHISA2;RNASE1;PARP15;GPRIN3;CD4;GVINP1;NR4A3;IFI27;CD209;OAS2;TFEC;FOSB;SIK1;COL6A6;COL6A5;CD68;IL7R;FCGR2B;WDFY4;ATF3
GTEX-XUJ4-1726-SM-4BONW adipose tissue female 60-69 years	40/805	3.166990292861582E-11	3.5643925496878427E-10	0	0	3.7931535321663787	91.70196857813245	C1QB;STEAP4;CLSTN2;F13A1;FPR3;SAMSN1;ICAM1;SCUBE2;SOCS3;FGD5;SLCO2B1;MRC1;STAB1;S1PR1;PLXNA4;SRGN;EGR1;CD163;FCER1G;VCAM1;CD93;VWF;SERPINF1;ACSL5;TBC1D9;FOS;TNFRSF1B;SSTR2;RNASE1;F3;SELE;PROCR;NR4A3;CD209;ID1;FOSB;CD248;CD68;FCGR2B;ENG
GTEX-X4EP-0526-SM-3P5YW lung female 60-69 years	52/1267	3.33855669022558E-11	3.743035673849064E-10	0	0	3.177047283785347	76.63958578247924	IFITM1;CIITA;CXCL9;GALNT18;SERPINE1;TNFAIP2;GIMAP5;IFIT3;IFI44L;ICAM1;GPR174;FGF7;STAB1;TAGAP;EPSTI1;ITGAX;LGALS9;GBP5;VWF;TAP1;TNFRSF1B;RNASE1;GPRIN3;GVINP1;IFI27;OAS2;IRF1;TFEC;COL6A5;ATF3;ENG;BIRC3;IFI6;NLRC5;CXCR4;FPR3;STX11;SOCS3;S1PR1;APOL1;APOL3;GBP4;GADD45B;MX2;MX1;IFI44;FLI1;PSMB9;CD4;FCGR2A;BHLHE40;CD68
GTEX-PWOO-0726-SM-2I3EB lung female 40-49 years	46/1030	3.372506403771176E-11	3.7666115582348575E-10	0	0	3.4309341622827993	82.7293600149426	C1QB;CD84;CIITA;TNFAIP2;SLA;FPR3;SAMSN1;ICAM1;FGD2;SOCS3;RASSF4;RGS1;CLEC7A;ALOX5;SLCO2B1;LAMP3;MRC1;STAB1;EPSTI1;CYP1B1;HAS2;NCKAP1L;LGALS9;APOL1;LAIR1;GBP5;CD74;CD96;CD163;FCER1G;CCL22;RNASE1;GPRIN3;CD4;TYROBP;FCGR2A;PARVG;THEMIS2;KLHL6;TFEC;FOSB;IRF8;CD68;IL7R;PLCB2;MYO1G
GTEX-NPJ8-0007-SM-2D7VX blood male 40-49 years	27/384	3.443992134641109E-11	3.831769874991921E-10	0	0	5.3388333435564	128.62213034642684	IFITM1;IGSF6;NCF2;ITGB2;CXCR4;AOAH;LSP1;IL2RG;SAMSN1;CYTH4;ARHGDIB;RAC2;COTL1;CYTIP;JAK3;CD53;FCER1G;APBB1IP;MS4A6A;TYROBP;FCGR2A;IFI27;HCLS1;RIN3;MNDA;LCP1;MYO1F
GTEX-T6MN-0826-SM-32PM4 lung male 50-59 years	53/1326	5.568081605030238E-11	6.171466874016404E-10	0	0	3.0933342624737095	73.03790757819391	HCP5;ITK;TPSB2;CIITA;CXCL9;CSF1;GALNT18;TNFAIP2;GIMAP4;GIMAP5;GIMAP6;IFIT3;ICAM1;GPR174;SPN;FGF7;SLCO2B1;PIM2;TPSAB1;GBP5;CD93;TAP1;GPRIN3;GVINP1;IFI27;OAS2;IRF1;TFEC;COL6A6;COL6A5;ENG;BIRC3;HDC;NLRC5;FPR3;SOCS3;FGD5;ADAMTS17;APOL1;APOL3;GBP4;CD74;VCAM1;IFI44;SELE;FLI1;CD4;NR4A3;CD209;KLHL6;GPR183;IL7R;LINC00861
GTEX-SIU7-0526-SM-3NM8I lung male 50-59 years	47/1086	5.825603794201368E-11	6.43243752276401E-10	0	0	3.323228725379491	78.31578430108398	C1QB;IFITM1;TPSB2;CXCL9;IFI6;FPR3;GIMAP5;IFIT3;STX11;IFI44L;ICAM1;C3;SOCS3;RGS1;LAMP3;MRC1;EPSTI1;S1PR1;CYP1B1;HAS2;TPSAB1;APOL1;EGR1;CD163;DUSP1;MX2;MX1;ACSL5;IFI44;TAP1;FOS;F3;SELE;PSMB9;PROCR;CD4;NR4A3;IFI27;OAS2;ID1;TFEC;FOSB;ROR1;COL6A6;COL6A5;CD68;ATF3
GTEX-QVJO-0006-SM-2S1RC blood female 60-69 years	32/550	6.870963581242171E-11	7.558059939366388E-10	0	0	4.404931750656658	103.08038788239875	IGSF6;NCF2;PLEK;CXCR4;DENND3;AOAH;LSP1;ITGAL;IFIT3;CTSS;CYTH4;CLEC7A;TAGAP;ITGAX;CYTIP;GBP5;CD96;KRT77;LYZ;TNFRSF1B;RUNX3;PSMB9;APBB1IP;FMNL1;TYROBP;PTPRC;FCGR2A;EVI2A;LCP2;MNDA;LINC00861;MYO1F
GTEX-X3Y1-0926-SM-3P5YT adipose tissue male 40-49 years	36/687	7.793434665696806E-11	8.54054964304744E-10	0	0	3.974889140074776	92.51615827210428	C1QB;CSF1R;MEGF6;CD84;PAPLN;F13A1;SAMHD1;C3;SCUBE2;SOCS3;RASSF4;SLCO2B1;MRC1;STAB1;AOX1;EGR1;CD163;VCAM1;CD93;VWF;DUSP1;TSC22D3;NPY1R;FOS;PODN;F3;SELE;MS4A6A;CD4;NR4A3;GPR183;ID1;FOSB;SIK1;ATF3;FKBP5
GTEX-N7MS-0326-SM-4E3K2 adipose tissue male 60-69 years	39/799	9.696519600645976E-11	1.0586275144525476E-9	0	0	3.709426476496585	85.52701847018443	CSF1R;CIITA;CXCL9;STEAP4;CSF1;HDC;TNFAIP2;F13A1;FPR3;GIMAP5;GIMAP6;FBLN2;IFIT3;SCUBE2;FGD5;STAB1;S1PR1;FCER1A;TPSAB1;APOL3;GBP4;ATP8B4;CCL22;VCAM1;CD93;VWF;DUSP1;AKR1C1;NPY1R;IFI44;PODN;RNASE1;F3;GPRIN3;MS4A6A;CD209;S100A4;CD248;FCGR2B
GTEX-VUSG-0926-SM-3GIK6 lung male 50-59 years	63/1780	1.0213022946232701E-10	1.1108567868756838E-9	0	0	2.7722429682414607	63.77481840427987	ITK;CXCL9;STEAP4;GALNT18;F13A1;GIMAP4;GIMAP5;GIMAP6;IKZF3;IFIT3;CTSS;IFI44L;ICAM1;GPR174;SPN;FGF7;SLCO2B1;LAMP3;MRC1;EPSTI1;CYP1B1;GBP5;FCER1G;CD93;ACSL5;CYBB;TAP1;RNASE1;GPRIN3;GVINP1;IFI27;OAS2;IRF1;TFEC;COL6A6;COL6A5;ENG;CSF1R;CXCR4;FPR3;PRICKLE1;SOCS3;FGD5;CLEC7A;S1PR1;HAS2;APOL1;APOL3;GBP4;VCAM1;MX1;IFI44;FLI1;CD4;PTPRC;FCGR2A;CD209;GPR183;MNDA;CD68;IL7R;PIK3AP1;LINC00861
GTEX-QV44-0926-SM-2S1RH lung male 50-59 years	53/1353	1.1655502597587995E-10	1.2630405231215245E-9	0	0	3.024649503722084	69.1817725447278	CD84;CIITA;CXCL9;TNFAIP2;IFIT3;CTSS;IFI44L;ICAM1;GPR174;SPN;SLCO2B1;LAMP3;MRC1;STAB1;EPSTI1;ITGAX;CYP1B1;LGALS9;FCER1G;CYBB;GAB3;RNASE1;GPRIN3;MS4A6A;IFI27;OAS2;TFEC;COL6A6;COL6A5;ATF3;C1QB;CSF1R;IGSF6;IFI6;FPR3;FGD2;SOCS3;CLEC7A;HAS2;APOL1;LAIR1;CD163;VCAM1;ERAP2;IL10RA;MX1;PARP15;CD4;CD209;KLHL6;CD68;IL7R;FCGR2B
GTEX-OHPK-0526-SM-2HMJB lung female 50-59 years	44/1008	1.9795734801339187E-10	2.1372061831816198E-9	0	0	3.3273326121704314	74.34249114498664	C1QB;CD84;GALNT18;IFI6;TNFAIP2;FPR3;GIMAP4;GIMAP5;GIMAP6;ICAM1;FGD2;AFF2;FGD5;CLEC7A;ALOX5;SLCO2B1;LAMP3;MRC1;ITGAX;S1PR1;LGALS9;APOL1;APOL3;LAIR1;GBP4;CD74;CD163;CCL22;CD93;VWF;MX1;GAB3;FOS;RNASE1;CD4;IFI27;ID1;TFEC;FOSB;COL6A6;COL6A5;CD68;IL7R;ENG
GTEX-XUZC-1126-SM-4BOPZ adipose tissue female 30-39 years	34/648	2.6424857331099035E-10	2.8423785653193244E-9	0	0	3.958142712488868	87.293397463341	C1QB;TPSB2;STEAP4;CSF1;HDC;TNFAIP2;F13A1;GIMAP6;FBLN2;SOCS3;ADAMTS5;FGD5;RASSF4;MRC1;STAB1;HAS2;AOX1;TPSAB1;APOL3;PLXNA4;CD163;SERPINF1;AKR1C1;KRT77;PODN;RNASE1;MS4A6A;PROCR;CD209;IRF4;TFEC;IRF8;COL6A6;CD248
GTEX-WFJO-0326-SM-3GIL3 lung male 30-39 years	42/945	3.1189640279327883E-10	3.3425662284647345E-9	0	0	3.3754152823920265	73.88227118271078	C1QB;TPSB2;GALNT18;TNFAIP2;FPR3;GIMAP6;IFIT3;CTSS;ICAM1;FGD2;SPN;CLEC7A;ALOX5;SLCO2B1;LAMP3;MRC1;EPSTI1;ENPP4;TPSAB1;LAIR1;GBP4;CD74;CD163;VWF;MX1;ACSL5;GAB3;SHISA2;LYZ;RNASE1;PARP15;GPRIN3;CD4;IFI27;KLHL6;OAS2;TFEC;COL6A6;COL6A5;CD68;IL7R;WDFY4
GTEX-REY6-0426-SM-2TF5G lung male 60-69 years	59/1651	3.1802371634453603E-10	3.3957477404553938E-9	0	0	2.772937518169359	60.641079859620945	ITK;CD84;CIITA;CXCL9;GALNT18;TNFAIP2;GIMAP4;PTPN22;GIMAP5;GIMAP6;IKZF3;ICAM1;AFF2;GPR174;SPN;RGS1;SLCO2B1;MRC1;STAB1;ITGAX;GBP5;CD96;CD93;VWF;CYBB;GAB3;GPRIN3;GVINP1;IFI27;OAS2;TFEC;ALDH1A1;LCP2;COL6A6;COL6A5;PLCB2;WDFY4;ENG;CXCR4;FPR3;PRELP;AOAH;FGD2;SOCS3;FGD5;CLEC7A;ALOX5;S1PR1;APOL3;LAIR1;GBP4;IL10RA;PARP15;FLI1;CD4;PARVG;KLHL6;IL7R;LINC00861
GTEX-XV7Q-2626-SM-4BRVA adipose tissue female 40-49 years	38/797	3.36949786025021E-10	3.5847030155581618E-9	0	0	3.605504541196391	78.63997394648491	C1QB;IFITM1;CIITA;STEAP4;PCDHGB6;CSF1;CLSTN2;F13A1;FPR3;ABCB11;FBLN2;C3;SCUBE2;DOCK11;ADAMTS5;FGD5;FGF7;SLCO2B1;MRC1;STAB1;S1PR1;APOL3;PLXNA4;BOK;ATP8B4;CD93;VWF;GADD45A;SERPINF1;PODN;RNASE1;CD209;IRF4;TFEC;SLC29A1;CD68;FCGR2B;ENG
GTEX-QDVN-0726-SM-4B64L lung male 50-59 years	44/1031	4.0300888874493975E-10	4.271894220696361E-9	0	0	3.2458063778537327	70.2134864214445	C1QB;NCF2;GALNT18;ITGB2;GIMAP5;GIMAP6;ICAM1;FGD2;SOCS3;CLEC7A;ALOX5;LAMP3;MRC1;STAB1;ITGAX;S1PR1;CYP1B1;JAK3;LAIR1;GBP4;EGR1;CD163;FCER1G;GADD45B;CD93;VWF;DUSP1;MX1;ACSL5;FOS;RNASE1;CD4;FCGR2A;IFI27;ID1;TFEC;FOSB;RIN3;COL6A6;MNDA;COL6A5;IL7R;MYO1F;ENG
GTEX-WH7G-0726-SM-3NMBM lung male 40-49 years	42/967	6.261005575413246E-10	6.612620018960004E-9	0	0	3.2912783053323595	69.74715752400395	C1QB;CD84;CXCL9;GALNT18;IFI6;FPR3;GIMAP5;IFIT3;CTSS;ICAM1;FGD2;SPN;SOCS3;FGD5;CLEC7A;SLCO2B1;LAMP3;MRC1;APOL1;LAIR1;GBP4;CD74;CD163;VWF;ACSL5;FOS;SHISA2;RNASE1;PARP15;GPRIN3;CD4;IFI27;KLHL6;OAS2;ID1;TFEC;FOSB;COL6A6;COL6A5;CD68;IL7R;ENG
GTEX-S32W-0326-SM-2XCBI lung female 50-59 years	48/1208	6.344866972986051E-10	6.676998998647775E-9	0	0	3.032138476216437	64.2152496150143	CD84;CXCL9;GALNT18;SERPINE1;TNFAIP2;SLA;FPR3;GIMAP4;GIMAP5;GIMAP6;SAMSN1;ICAM1;FGD2;SOCS3;FGD5;LAMP3;STAB1;S1PR1;HAS2;APOL1;JAK3;APOL3;LAIR1;GBP4;GBP5;CD163;FCER1G;CD93;VWF;ACSL5;CYBB;TAP1;GAB3;RNASE1;F3;SELE;FLI1;GVINP1;IFI27;OAS2;IRF1;TFEC;LCP2;COL6A6;MNDA;COL6A5;IL7R;BIRC3
GTEX-QDT8-0926-SM-32PL2 lung female 30-39 years	71/2269	1.213054247230711E-9	1.2719615577976699E-8	0	0	2.4579083752027535	50.461164919181556	ITK;CIITA;PCDHGB6;NCF2;GALNT18;TNFAIP2;GIMAP4;PTPN22;GIMAP5;IFIT3;IFI44L;SPN;SLCO2B1;LAMP3;MRC1;STAB1;TAGAP;EPSTI1;ITGAX;ENPP4;GBP5;CD96;CD93;VWF;DUSP1;IL15;CYBB;GAB3;GPRIN3;MS4A6A;GVINP1;IFI27;OAS2;TFEC;ALDH1A1;LCP2;COL6A6;COL6A5;PLCB2;WDFY4;ATF3;HDC;IFI6;CXCR4;FPR3;ADAM20;CSF2RB;AOAH;SAMSN1;FGD2;CLEC7A;ALOX5;S1PR1;APOL3;LAIR1;GBP4;ATP8B4;IL10RA;MX2;MX1;IFI44;PARP15;FLI1;CD4;PTPRC;FCGR2A;KLHL6;G…
GTEX-XLM4-1026-SM-4AT51 adipose tissue male 60-69 years	40/917	1.4852336877983862E-9	1.5517764157463426E-8	0	0	3.289164995609379	66.86113859750444	C1QB;CSF1R;IFITM1;MEGF6;CXCL9;SEMA3C;PAPLN;IFI6;TNFAIP2;F13A1;FPR3;IFIT3;STX11;IFI44L;C3;SOCS3;SLCO2B1;MRC1;STAB1;EPSTI1;S1PR1;AOX1;APOL1;PLXNA4;VCAM1;VWF;MX1;IFI44;PODN;RNASE1;F3;MS4A6A;PROCR;CD4;IFI27;CD209;OAS2;GPR183;FCGR2B;ATF3
GTEX-UPIC-0826-SM-3GADQ lung female 20-29 years	45/1119	1.6226421704045493E-9	1.6892864024033075E-8	0	0	3.048348027234637	61.696156019263505	C1QB;CSF1R;CD84;CIITA;TNFAIP2;FPR3;CSF2RB;DENND3;GIMAP6;TSPAN11;IFIT3;ICAM1;FGD2;SPN;FGD5;CLEC7A;ALOX5;SLCO2B1;LAMP3;SPOCK2;MRC1;STAB1;APOL1;LAIR1;GBP4;CCL22;VWF;IL10RA;GAB3;RNASE1;PARP15;MS4A6A;CD4;FCGR2A;IFI27;OAS2;ID1;TFEC;COL6A6;COL6A5;CD68;IL7R;FCGR2B;LINC00861;ENG
GTEX-WHPG-0626-SM-3NMBD adipose tissue male 50-59 years	36/778	2.2791669844636613E-9	2.364331587085969E-8	0	0	3.4707420027462748	69.0658771408216	C1QB;CSF1R;TNFAIP2;F13A1;FPR3;GIMAP6;FBLN2;IFIT3;STX11;C3;DOCK11;SOCS3;MRC1;STAB1;HAS2;ENPP4;APOL1;PLXNA4;GBP4;BOK;EGR1;VCAM1;CD93;VWF;FOS;SSTR2;RNASE1;SELE;PROCR;NR4A3;CD209;GPR183;FOSB;SIK1;FCGR2B;ATF3
GTEX-XGQ4-1026-SM-4AT4L adipose tissue male 50-59 years	31/598	2.2926703381096644E-9	2.3699056863793162E-8	0	0	3.8741393951270493	77.0703803874777	C1QB;TNFAIP2;F13A1;FPR3;STX11;ICAM1;C3;SOCS3;ADAMTS5;MRC1;STAB1;AOX1;PLXNA4;BOK;EGR1;CD163;VCAM1;DUSP1;FOS;PODN;RNASE1;F3;SELE;PROCR;NR4A3;GPR183;ID1;FOSB;IRF8;SIK1;ATF3
GTEX-S7SE-0826-SM-4AT4D breast male 50-59 years	44/1093	2.4478409612366634E-9	2.5213626862208035E-8	0	0	3.04384757764482	60.35359069956064	TPSB2;CXCL9;IFI6;TNFAIP2;GIMAP4;GIMAP5;GIMAP6;FBLN2;IFIT3;IFI44L;ICAM1;SCUBE2;SOCS3;ADAMTS5;FGD5;STAB1;EPSTI1;S1PR1;HAS2;APOL3;GBP4;CD74;ATP8B4;VCAM1;GADD45B;CD93;VWF;GADD45A;MX1;IFI44;TBC1D9;SSTR2;RNASE1;SELE;FLI1;NR4A3;IFI27;CD209;OAS2;BHLHE40;COL6A6;CD248;SLC29A1;ATF3
GTEX-WY7C-0926-SM-3NB34 adipose tissue male 50-59 years	37/821	2.728655985951365E-9	2.800715563045151E-8	0	0	3.3813340677179964	66.678070607479	C1QB;CSF1R;STEAP4;TNFAIP2;F13A1;GIMAP4;ABCB11;GIMAP6;C3;SOCS3;FGD5;MRC1;STAB1;HAS2;AOX1;LAIR1;PLXNA4;EGR1;CD163;VCAM1;CD93;VWF;ERAP2;FOS;SSTR2;RNASE1;MS4A6A;PROCR;NR4A3;CPS1;CD209;TFEC;FOSB;SIK1;FCGR2B;ATF3;ENG
GTEX-SUCS-0626-SM-32PM5 lung male 70-79 years	42/1028	3.845974447104155E-9	3.933689653792495E-8	0	0	3.0776273230634286	59.632842053168865	C1QB;MEGF6;CD84;GALNT18;TNFAIP2;FPR3;IKZF3;CTSS;ICAM1;FGD2;SPN;SOCS3;CLEC7A;ALOX5;SLCO2B1;LAMP3;MRC1;ITGAX;LAIR1;CD74;CD163;ERAP2;IL10RA;ACSL5;FOS;RNASE1;PARP15;GPRIN3;MS4A6A;CD4;PARVG;KLHL6;TFEC;FOSB;IRF8;COL6A6;COL6A5;CD68;IL7R;FCGR2B;PLCB2;WDFY4
GTEX-WHSB-0326-SM-3LK6K lung male 50-59 years	37/832	3.898321324919285E-9	3.973289042706194E-8	0	0	3.3326091099676005	64.52837641915923	C1QB;CIITA;CXCL9;GALNT18;IFI6;FPR3;DENND3;GIMAP5;ICAM1;AFF2;SPN;SOCS3;FGD5;ALOX5;SLCO2B1;LAMP3;SPOCK2;MRC1;S1PR1;GBP4;CD74;CD163;CD93;VWF;ACSL5;SHISA2;RNASE1;PARP15;GPRIN3;CD4;IFI27;TFEC;COL6A6;COL6A5;CD68;IL7R;ENG
GTEX-R55F-1426-SM-2TF53 adipose tissue male 50-59 years	48/1292	5.637208906869046E-9	5.725597199833891E-8	0	0	2.8145851073294104	53.45988268334018	C1QB;PTGFR;CSF1R;CXCL9;STEAP4;PCDHGB6;CSF1;CLSTN2;HDC;F13A1;FPR3;PRICKLE1;GIMAP5;FBLN2;C3;ADAMTS5;FGD5;FGF7;MRC1;STAB1;S1PR1;CYP1B1;FCER1A;HAS2;AOX1;ENPP4;APOL3;CD163;ATP8B4;VCAM1;CD93;VWF;GADD45A;SERPINF1;PODN;RNASE1;SELE;GPRIN3;PROCR;CD4;CD209;IRF4;GPR183;TFEC;S100A4;COL6A6;CD248;FCGR2B
GTEX-WOFL-0006-SM-3TW8K blood male 60-69 years	25/425	7.430468984790429E-9	7.520769823147258E-8	0	0	4.370244565217392	81.80082556994607	NCF2;ITGB2;CXCR4;AOAH;LSP1;IL2RG;SPN;CYTH4;ARHGDIB;TAGAP;ITGAX;CYTIP;CD96;FCER1G;KRT77;TNFRSF1B;RUNX3;APBB1IP;FMNL1;TYROBP;FCGR2A;RIN3;MNDA;LINC00861;MYO1F
GTEX-NL4W-0006-SM-2I3GH blood male 50-59 years	24/397	8.863915205298674E-9	8.940592672472538E-8	0	0	4.489155157228444	83.23467049248268	IGSF6;FCER1G;NCF2;PLEK;ITGB2;CXCR4;AOAH;LSP1;LYZ;TNFRSF1B;APBB1IP;FMNL1;TYROBP;CYTH4;FCGR2A;TAGAP;RAC2;COTL1;ITGAX;LCP2;MNDA;LCP1;CYTIP;MYO1F
GTEX-SE5C-0926-SM-4BRUF fallopian tube female 40-49 years	29/566	1.0084695955474499E-8	1.0136858175933849E-7	0	0	3.804482966370906	70.04907937719375	C1QB;STEAP4;F13A1;PRICKLE1;ICAM1;C3;SOCS3;FGF7;MRC1;STAB1;CYP1B1;HAS2;APOL1;EGR1;CD163;VCAM1;CD93;SERPINF1;PODN;RNASE1;SELE;MS4A6A;PROCR;NR4A3;CD209;ID1;FOSB;CD248;CD68
GTEX-PLZ5-1826-SM-3NB22 adipose tissue male 50-59 years	35/786	1.032482652923487E-8	1.0342566781003314E-7	0	0	3.3197841474525194	61.04656288675027	C1QB;CSF1R;CD84;CXCL9;CLSTN2;CCDC69;F13A1;FPR3;PRELP;ABCB11;SAMHD1;FBLN2;IFI44L;DOCK11;ADAMTS5;FGD5;MRC1;STAB1;S1PR1;APOL3;PLXNA4;CD163;ATP8B4;ERAP2;SERPINF1;TSC22D3;AKR1C1;PODN;RNASE1;MS4A6A;CD209;IRF4;SLC29A1;FCGR2B;FKBP5
GTEX-WFON-1226-SM-3TW8F adipose tissue male 40-49 years	34/750	1.0981673123339427E-8	1.096286888853919E-7	0	0	3.376132488021258	61.874508513421105	C1QB;CSF1R;MEGF6;F13A1;FPR3;STX11;ICAM1;C3;SCUBE2;SOCS3;MRC1;STAB1;HAS2;AOX1;PLXNA4;CD163;VCAM1;CD93;VWF;NPY1R;PODN;SSTR2;RNASE1;SELE;MS4A6A;PROCR;NR4A3;CD209;GPR183;ID1;FOSB;SIK1;ATF3;ENG
GTEX-WFJO-0926-SM-4LVM2 small intestine male 30-39 years	75/2605	1.4243594369259943E-8	1.4144902290863552E-7	0	0	2.2520462415614397	40.68762609726655	HCP5;ITK;CD84;TPSB2;CIITA;TRAF3IP3;LY75;PTPN22;IKZF1;GIMAP5;RCSD1;ITGAL;IKZF3;PIK3CG;GPR174;SPN;ANPEP;SLCO2B1;TAGAP;EPSTI1;PIM2;EPHB2;TPSAB1;CD53;PPP1R16B;CD96;PRKCB;ACSL5;CYBB;TAP1;TBC1D9;GAB3;RUNX3;GVINP1;OAS2;IRF4;TFEC;HCLS1;IRF8;DOCK2;PLCB2;WDFY4;BIRC3;AKNA;PAPLN;NLRC5;CXCR4;IL2RG;FGD2;SEL1L3;ADAM28;CYTH4;INPP5D;LINC00476;CD74;CCL22;ERAP2;IL10RA;MX1;CORO2A;PARP15;SNX20;FLI1;PSMB9;FMNL1;PTPRC;…
GTEX-WH7G-1126-SM-3NMBK adipose tissue male 40-49 years	34/758	1.426621363126547E-8	1.4144902290863552E-7	0	0	3.3374200757340615	60.29173444866085	CSF1;CCDC69;SERPINE1;TNFAIP2;F13A1;STX11;ICAM1;DOCK11;SOCS3;RASSF4;MRC1;STAB1;HAS2;PLXNA4;BOK;EGR1;CD163;GADD45B;CD93;VWF;SERPINF1;ACSL5;SSTR2;F3;SELE;PROCR;NR4A3;CD209;IRF1;ID1;FOSB;IRF8;CD248;ATF3
GTEX-UPK5-2026-SM-4JBIM small intestine male 40-49 years	91/3448	1.7080491848900945E-8	1.6877841945608898E-7	0	0	2.109482673021547	37.72879131506425	HCP5;ITK;CD84;CIITA;CXCL9;TRAF3IP3;LY75;GIMAP4;PTPN22;IKZF1;GIMAP5;RCSD1;ITGAL;IKZF3;TSPAN11;PIK3CG;GPR174;SPN;RGS1;LAMP3;STAB1;ARHGDIB;TAGAP;EPSTI1;PIM2;EPHB2;CYTIP;JAK3;HS3ST3B1;GBP5;CD96;IL15;SFMBT2;ACSL5;CYBB;TAP1;TBC1D9;GAB3;RUNX3;GPRIN3;GVINP1;OAS2;IRF4;IRF1;TFEC;IRF8;LCP2;DOCK2;PLCB2;WDFY4;BIRC3;AKNA;HDC;PAPLN;NLRC5;CXCR4;CSF2RB;ARHGAP15;IL2RG;RASGRP1;FGD2;SEL1L3;ADAM28;CYTH4;INPP5D;NCKAP1…
GTEX-S4Q7-1626-SM-3K2AE adipose tissue male 20-29 years	34/777	2.614180915278913E-8	2.574438300012849E-7	0	0	3.2488191913540105	56.723505643253304	C1QB;TPSB2;STEAP4;CSF1;F13A1;FPR3;ABCB11;GIMAP6;SAMHD1;DOCK11;ADAMTS5;FGD5;SLCO2B1;MRC1;STAB1;S1PR1;AOX1;ENPP4;APOL3;PLXNA4;BOK;CD163;ATP8B4;FCER1G;CD93;SERPINF1;CYBB;RNASE1;MS4A6A;PROCR;CD209;TFEC;CD68;FCGR2B
GTEX-X4LF-0526-SM-3NMB6 lung male 50-59 years	38/949	3.9040361714198246E-8	3.8317392052824203E-7	0	0	2.979819944656146	50.831764529809746	C1QB;MEGF6;CD84;CIITA;GALNT18;TNFAIP2;FPR3;ICAM1;FGD2;SPN;CLEC7A;ALOX5;SLCO2B1;LAMP3;MRC1;TPSAB1;LAIR1;GBP4;CD74;CD163;VWF;ERAP2;IL10RA;GAB3;SHISA2;RNASE1;PARP15;GPRIN3;MS4A6A;CD4;KLHL6;IRF4;TFEC;IRF8;COL6A6;COL6A5;CD68;IL7R
GTEX-UJHI-1626-SM-3DB9A adipose tissue female 50-59 years	32/716	4.263835822637596E-8	4.170832692278051E-7	0	0	3.3070284136611665	56.1219639264728	C1QB;CSF1R;CD84;CSF1;CLSTN2;F13A1;FPR3;ABCB11;FBLN2;DOCK11;ADAMTS5;FGD5;SLCO2B1;MRC1;STAB1;TPSAB1;APOL3;IL10RA;PODN;SSTR2;RNASE1;F3;MS4A6A;CD209;IRF4;TFEC;S100A4;COL6A6;CD248;SLC29A1;CD68;FCGR2B
GTEX-N7MT-0126-SM-2D7VT lung female 60-69 years	51/1531	6.225824580036893E-8	6.069658411641318E-7	0	0	2.5112675675675677	41.66688831696972	ITK;CIITA;CXCL9;GALNT18;F13A1;IKZF3;IFIT3;IFI44L;ICAM1;AFF2;GPR174;SLCO2B1;LAMP3;MRC1;STAB1;EPSTI1;CYP1B1;GBP5;CD93;VWF;GPRIN3;GVINP1;IFI27;OAS2;TFEC;COL6A6;COL6A5;ATF3;C1QB;PAPLN;IFI6;CXCR4;PRELP;FGD2;C3;SOCS3;FGD5;CLEC7A;APOL1;LINC00476;APOL3;GBP4;ERAP2;IL10RA;MX1;IFI44;PARP15;CD4;CD209;IL7R;LINC00861
GTEX-UJMC-0626-SM-4IHJQ blood vessel male 50-59 years	29/623	8.093213470767904E-8	7.863905755762814E-7	0	0	3.429175331748861	55.9972496787261	C1QB;SLC22A3;MEGF6;CD84;SERPINE1;IFI6;FPR3;PRELP;SOCS3;GLIPR1;RGS1;HAUS7;SLCO2B1;EGR1;CD163;GADD45B;GADD45A;DUSP1;FOS;CP;SELE;MS4A6A;SFRP1;NR4A3;GPR183;ITGA8;FOSB;MRVI1;SLC29A1
GTEX-PX3G-3026-SM-48TZR blood vessel female 20-29 years	38/977	8.284989588181231E-8	8.023503205829997E-7	0	0	2.8866563814753174	47.070498330285986	PTGFR;CSF1R;MEGF6;CIITA;HDC;CHRD;TNFAIP2;F13A1;FPR3;CSF2RB;GIMAP6;IFI44L;C3;ADAM28;CYTH4;RASSF4;CLEC7A;HAUS7;STAB1;FCER1A;HAS2;LAIR1;CD74;ATP8B4;VCAM1;CD93;IL15;IL10RA;MX1;IFI44;PODN;FLI1;MS4A6A;CD209;TFEC;ITGA8;COL6A6;FCGR2B
GTEX-VUSG-1726-SM-4KKZL small intestine male 50-59 years	82/3084	8.657661326068054E-8	8.356649922347144E-7	0	0	2.08255987636857	33.8670804280826	HCP5;ITK;CD84;CIITA;CXCL9;TRAF3IP3;LY75;GIMAP4;PTPN22;IKZF1;GIMAP5;RCSD1;ITGAL;IKZF3;TSPAN11;PIK3CG;GPR174;SPN;TAGAP;EPSTI1;PIM2;EPHB2;TPSAB1;CYTIP;JAK3;GBP5;CD96;IL15;CYBB;TAP1;TBC1D9;GAB3;RUNX3;GPRIN3;GVINP1;OAS2;IRF4;IRF1;TFEC;IRF8;DOCK2;PLCB2;WDFY4;BIRC3;AKNA;ZNF518B;HDC;PAPLN;NLRC5;CXCR4;CSF2RB;IL2RG;FGD2;SEL1L3;ADAM28;CYTH4;INPP5D;ALOX5;SPOCK2;SLITRK6;APOL3;GBP4;CD74;CCL22;VCAM1;IL10RA;CP;P…
GTEX-NFK9-1026-SM-2HMK1 lung male 40-49 years	40/1071	1.0775914792145806E-7	1.0366927927097368E-6	0	0	2.7749720354824206	44.519895368451	C1QB;MEGF6;CD84;TPSB2;CIITA;GALNT18;IFI6;TNFAIP2;FPR3;IKZF3;ICAM1;AFF2;C3;SPN;FGD5;CLEC7A;ALOX5;SLCO2B1;LAMP3;MRC1;LAIR1;GBP4;CD74;CD163;CD93;ERAP2;RNASE1;PARP15;GPRIN3;CD4;PARVG;THEMIS2;KLHL6;TFEC;IRF8;COL6A6;COL6A5;CD68;IL7R;WDFY4
GTEX-XUJ4-2526-SM-4BOO4 adipose tissue female 60-69 years	30/675	1.307895517821748E-7	1.2541169192271038E-6	0	0	3.2702308418433024	51.832100205576204	TPSB2;CLSTN2;CCDC69;F13A1;FPR3;ABCB11;FBLN2;SCUBE2;DOCK11;ADAMTS5;SLCO2B1;MRC1;STAB1;S1PR1;TPSAB1;APOL3;PLXNA4;BOK;CD163;VWF;SERPINF1;PODN;SSTR2;F3;PROCR;CD209;IRF4;CD248;CD68;FCGR2B
GTEX-RU1J-0126-SM-2TF6Y lung female 20-29 years	39/1044	1.573271907963067E-7	1.5036352825286362E-6	0	0	2.7688504044662183	43.37387042211043	C1QB;CSF1R;CD84;IGSF6;GALNT18;ITGB2;IFI6;FPR3;AOAH;GIMAP5;GIMAP6;STX11;ICAM1;FGD2;SPN;FGD5;ALOX5;SLCO2B1;LAMP3;MRC1;S1PR1;HAS2;LAIR1;GBP4;CD163;VWF;ACSL5;CYBB;SHISA2;PARP15;GPRIN3;CD4;GVINP1;TFEC;COL6A6;COL6A5;CD68;IL7R;ENG
GTEX-U3ZN-0526-SM-4DXTH blood vessel female 30-39 years	25/502	1.8877336793422385E-7	1.7982822468243873E-6	0	0	3.650153434812992	56.5142986709629	C1QB;SLC22A3;CSF1R;MEGF6;F13A1;FPR3;PRELP;C3;GLIPR1;HAUS7;SLCO2B1;MRC1;STAB1;NPY1R;RNASE1;CP;MS4A6A;SFRP1;CD209;ITGA8;FOSB;MRVI1;S100A4;FCGR2B;ENG
GTEX-RM2N-0426-SM-2TF4T lung male 50-59 years	36/927	1.947686053504821E-7	1.8493501126926884E-6	0	0	2.867619592147894	44.30889113425627	C1QB;GALNT18;GIMAP5;GIMAP6;ICAM1;AFF2;SPN;SOCS3;FGD5;SLCO2B1;LAMP3;SPOCK2;MRC1;S1PR1;ENPP4;GBP4;EGR1;CD163;CD93;VWF;ACSL5;SHISA2;LYZ;RNASE1;PARP15;FLI1;GPRIN3;CD4;ID1;TFEC;SIK1;COL6A6;COL6A5;CD68;IL7R;ENG
GTEX-PX3G-0526-SM-2I3EM lung female 20-29 years	41/1143	2.1632643068808848E-7	2.0473751475836945E-6	0	0	2.6611650146586627	40.83950853390862	CSF1R;TPSB2;CIITA;CXCL9;HDC;TNFAIP2;F13A1;FPR3;IFIT3;ICAM1;SPN;CLEC7A;ALOX5;SLCO2B1;LAMP3;MRC1;FCER1A;LGALS9;TPSAB1;APOL1;LAIR1;GBP4;CD74;CCL22;CD93;MX1;IFI44;CYBB;SHISA2;RNASE1;MS4A6A;CD4;IFI27;CD209;TFEC;COL6A6;COL6A5;CD68;FCGR2B;PLCB2;ENG
GTEX-U3ZG-0006-SM-47JWX blood male 50-59 years	22/405	2.4304383588547583E-7	2.292792173482725E-6	0	0	3.976828846027869	60.56719882968089	GBP5;ITK;CD96;TRAF3IP3;IGSF6;NCF2;CYBB;GIMAP4;CSF2RB;AOAH;LYZ;SNX20;CTSS;PSMB9;TYROBP;CYTH4;FCGR2A;IRF1;TAGAP;MNDA;LINC00861;MYO1F
GTEX-XV7Q-0426-SM-4BRVN lung female 40-49 years	51/1607	2.8123943528766743E-7	2.6445579156888724E-6	0	0	2.3786452442159383	35.87962626839703	CIITA;CSF1;NCF2;GALNT18;SERPINE1;PLEK;ITGB2;SLA;ICAM1;LAMP3;STAB1;ITGAX;JAK3;SRGN;HS3ST3B1;FCER1G;CD93;VWF;ACSL5;CYBB;TAP1;GVINP1;TYROBP;IFI27;TFEC;RIN3;LCP2;COL6A6;COL6A5;ENG;BIRC3;IGSF6;CSF2RB;DENND3;SAMSN1;FGD2;SOCS3;CYTH4;ALOX5;HAS2;APOL1;LAIR1;CCL22;GADD45B;PSMB9;FMNL1;FCGR2A;KLHL6;IL7R;PIK3AP1;MYO1F
GTEX-PWCY-2126-SM-48TEC nerve female 20-29 years	27/588	3.036079024613025E-7	2.845713941076196E-6	0	0	3.3616066200866546	50.44940803941725	PTGFR;STEAP4;PCDHGB6;CLSTN2;PAPLN;F13A1;PRICKLE1;SAMHD1;FBLN2;CLCN2;SOCS3;FGF7;CYP1B1;HAS2;AOX1;APOL3;PLXNA4;ATP8B4;GADD45B;VWF;SERPINF1;TSC22D3;PODN;SSTR2;PROCR;CD209;SIK1
GTEX-SNOS-1426-SM-32PLY adipose tissue male 40-49 years	29/666	3.278796265845115E-7	3.063362536839266E-6	0	0	3.190495428940807	47.63607258974946	STEAP4;CSF1;CLSTN2;CCDC69;F13A1;FPR3;ABCB11;GIMAP6;FBLN2;DOCK11;ADAMTS5;FGD5;RASSF4;MRC1;S1PR1;AOX1;APOL3;PLXNA4;BOK;CD163;CD93;SERPINF1;AKR1C1;NPY1R;RNASE1;PROCR;CD209;CD248;FCGR2B
GTEX-TMZS-0226-SM-3DB9N adipose tissue male 60-69 years	29/667	3.381896109825709E-7	3.149593341898384E-6	0	0	3.185327540106952	47.460294531596986	CSF1R;CD84;FPR3;GIMAP4;GIMAP6;SCUBE2;DOCK11;SOCS3;FGD5;S1PR1;APOL3;LAIR1;GBP4;BOK;EGR1;ATP8B4;VWF;AKR1C1;NPY1R;TBC1D9;FOS;RNASE1;FLI1;CD209;FOSB;S100A4;CD248;CD68;FCGR2B
GTEX-WRHK-0826-SM-3MJFG adipose tissue female 20-29 years	24/485	3.756171927726698E-7	3.487019480676218E-6	0	0	3.6156840019734213	53.4929431699574	C1QB;CD163;CLSTN2;SERPINF1;SERPINE1;F13A1;PODN;F3;FBLN2;SELE;C3;PROCR;SOCS3;RASSF4;CD209;MRC1;STAB1;HAS2;AOX1;CD248;APOL1;FCGR2B;PLXNA4;BOK
GTEX-XLM4-0226-SM-4AT4N adipose tissue male 60-69 years	33/833	4.2051361911237607E-7	3.8914196816272265E-6	0	0	2.9088945895522387	42.70777650023706	IFITM1;CIITA;CXCL9;STEAP4;CSF1;CLSTN2;IFI6;TNFAIP2;GIMAP5;ABCB11;GIMAP6;IFIT3;IFI44L;SCUBE2;SOCS3;FGD5;EPSTI1;S1PR1;APOL3;PLXNA4;GBP4;CD74;ATP8B4;VWF;DUSP1;IL15;MX1;NPY1R;IFI44;FLI1;GPRIN3;IFI27;SIK1
GTEX-WXYG-0926-SM-3NB2O adipose tissue female 50-59 years	27/602	4.811901100568112E-7	4.4388264899228E-6	0	0	3.277359568390987	47.67576080316497	CLSTN2;F13A1;GIMAP6;SAMHD1;C3;SCUBE2;SOCS3;FGD5;RASSF4;MRC1;STAB1;S1PR1;AOX1;APOL3;PLXNA4;EGR1;CD163;CD93;VWF;SERPINF1;FOS;PODN;SELE;PROCR;NR4A3;FOSB;CD248
GTEX-XPVG-1026-SM-4B64Y lung male 50-59 years	32/801	5.308284386300925E-7	4.8812772826710395E-6	0	0	2.9283431869709613	42.311123985115124	C1QB;CD84;TPSB2;GALNT18;FPR3;DENND3;GIMAP5;GIMAP6;ICAM1;FGD5;CLEC7A;SLCO2B1;LAMP3;MRC1;S1PR1;TPSAB1;GBP4;CD163;CD93;VWF;RNASE1;PARP15;FLI1;GPRIN3;CD4;IFI27;ID1;TFEC;COL6A6;COL6A5;CD68;IL7R
GTEX-XBED-2326-SM-47JYR adipose tissue male 60-69 years	28/644	5.450152669764266E-7	4.995973280617244E-6	0	0	3.1773226773226773	45.824783897119474	CLSTN2;GALNT18;IFI6;GIMAP4;GIMAP5;ABCB11;GIMAP6;SAMHD1;FBLN2;IFIT3;IFI44L;DOCK11;FGD5;RASSF4;MRC1;S1PR1;PLXNA4;CD93;VWF;SERPINF1;AKR1C1;MX1;IFI44;F3;IFI27;OAS2;CD248;FKBP5
GTEX-P4PQ-0226-SM-2S1NK adipose tissue male 60-69 years	27/609	6.022898374416835E-7	5.5036829973119355E-6	0	0	3.2367559635789	46.35852484246765	CXCL9;STEAP4;CSF1;SEMA3C;F13A1;FPR3;SAMHD1;FBLN2;C3;DOCK11;ADAMTS5;FGD5;MRC1;S1PR1;AOX1;APOL3;PLXNA4;CD163;CD93;VWF;SERPINF1;AKR1C1;PODN;F3;PROCR;CD209;CD248
GTEX-OXRL-0526-SM-2I3EZ lung male 50-59 years	35/932	6.397741197828416E-7	5.827942372396823E-6	0	0	2.7580238220970488	39.33535127662835	C1QB;ITK;CD84;CXCL9;GALNT18;IFI6;FPR3;GIMAP6;IKZF3;ICAM1;SPN;FGD5;SLCO2B1;LAMP3;SPOCK2;MRC1;S1PR1;TPSAB1;GBP4;CD74;CD163;VWF;ACSL5;SHISA2;RNASE1;GPRIN3;CD4;GVINP1;IFI27;OAS2;TFEC;COL6A6;COL6A5;CD68;IL7R
GTEX-OHPN-0226-SM-48TBV adipose tissue female 60-69 years	32/811	6.954759291510119E-7	6.3090771549180925E-6	0	0	2.8892250573845986	40.965367013703066	C1QB;CSF1R;CD84;CIITA;CXCL9;TNFAIP2;F13A1;GIMAP5;ADAM28;STAB1;EPSTI1;LAIR1;PLXNA4;BOK;GBP5;CD74;ATP8B4;VWF;SERPINF1;AKR1C1;ACSL5;RNASE1;APBB1IP;GPRIN3;CD209;GPR183;TFEC;BHLHE40;SIK1;CD248;FCGR2B;ENG
GTEX-U3ZH-0526-SM-3DB75 lung male 30-39 years	51/1656	6.969203581075903E-7	6.3090771549180925E-6	0	0	2.2997981308411215	32.60330598481476	ITK;CD84;TPSB2;CIITA;CXCL9;PCDHGB6;TNFAIP2;PTPN22;GPR174;SPN;RGS1;SLCO2B1;LAMP3;MRC1;FCER1A;TPSAB1;VWF;DUSP1;CYBB;GAB3;FOS;GPRIN3;GVINP1;TFEC;COL6A6;COL6A5;PLCB2;C1QB;HDC;FPR3;ADAM20;CSF2RB;PRICKLE1;FGD2;SOCS3;CLEC7A;HAUS7;ALOX5;LAIR1;GBP4;EGR1;IFI44;LYZ;PARP15;SELE;CD4;KLHL6;GPR183;FOSB;IL7R;LINC00861
GTEX-WFJO-1026-SM-3GIKL adipose tissue male 30-39 years	44/1332	7.214498244573697E-7	6.510917146418677E-6	0	0	2.4472653889842184	34.60923448387842	STEAP4;CLSTN2;CCDC69;F13A1;FPR3;ADAM20;ABCB11;SAMHD1;SAMSN1;STX11;ICAM1;C3;DOCK11;SOCS3;ADAMTS5;RASSF4;MRC1;S1PR1;CYP1B1;HAS2;AOX1;PLXNA4;EGR1;CD163;ATP8B4;VCAM1;CD93;VWF;SERPINF1;AKR1C1;TBC1D9;FOS;PODN;SSTR2;SELE;NR4A3;CD209;GPR183;TFEC;FOSB;COL6A6;CPVL;FCGR2B;ATF3
GTEX-XOT4-0226-SM-4B66Z adipose tissue female 60-69 years	30/736	8.137072609862729E-7	7.320853906712918E-6	0	0	2.9781106592935616	41.75807049150578	PTGFR;CIITA;CXCL9;STEAP4;CLSTN2;TNFAIP2;GIMAP4;GIMAP5;GIMAP6;FBLN2;IFIT3;IFI44L;SCUBE2;FGD5;EPSTI1;S1PR1;APOL3;GBP4;ATP8B4;VWF;ERAP2;AKR1C1;MX1;NPY1R;IFI44;FLI1;IFI27;CD209;OAS2;CD248
GTEX-OXRL-0426-SM-3NM97 blood vessel male 50-59 years	22/438	9.110762198102997E-7	8.171652863836997E-6	0	0	3.6551040805073063	50.83752417600948	SLC22A3;EGR1;MEGF6;GADD45B;GADD45A;DUSP1;AKR1C1;SERPINE1;F13A1;PRELP;FOS;SELE;SOCS3;SFRP1;GLIPR1;NR4A3;HAUS7;ITGA8;FOSB;ENPP4;S100A4;PLXNA4
GTEX-XAJ8-0526-SM-47JYK small intestine male 40-49 years	53/1768	9.261469503794859E-7	8.281344663669329E-6	0	0	2.241023229568325	31.13281668693014	HCP5;ITK;CD84;TPSB2;CIITA;CXCL9;TRAF3IP3;LY75;PTPN22;IKZF1;RCSD1;IKZF3;GPR174;SPN;ANPEP;SLCO2B1;STAB1;TAGAP;EPSTI1;PIM2;EPHB2;TPSAB1;CD96;IL15;ACSL5;TAP1;GAB3;RUNX3;GVINP1;IRF4;TFEC;IRF8;WDFY4;BIRC3;AKNA;NLRC5;CXCR4;FGD2;SEL1L3;ADAM28;SLITRK6;LINC00476;CCL22;ERAP2;IL10RA;CORO2A;PARP15;PSMB9;CPS1;CD209;KLHL6;IL7R;LINC00861
GTEX-TKQ2-1826-SM-33HB2 breast male 50-59 years	35/966	1.452463838437297E-6	1.2947804553653581E-5	0	0	2.6524959014076543	35.65551102704072	PTGFR;CXCL9;CSF1;CLSTN2;F13A1;FPR3;GIMAP4;CSF2RB;PRICKLE1;GIMAP6;IFIT3;IFI44L;DOCK11;ADAMTS5;FGD5;FGF7;EPSTI1;ENPP4;APOL3;PLXNA4;GBP4;BOK;ATP8B4;CD93;IL15;AKR1C1;TBC1D9;SELE;FLI1;PROCR;SFRP1;CD209;OAS2;ALDH1A1;SLC29A1
GTEX-QDT8-0226-SM-32PL4 adipose tissue female 30-39 years	46/1466	1.61568561041866E-6	1.4358913275519492E-5	0	0	2.3221043910521955	30.967006337762776	C1QB;CD84;IGSF6;CLSTN2;SEMA3C;ITGB2;IFI6;TNFAIP2;FPR3;ABCB11;IFIT3;IFI44L;FGD2;DOCK11;ADAMTS5;FGF7;SLCO2B1;EPSTI1;ITGAX;HAS2;NCKAP1L;LGALS9;LAIR1;PLXNA4;ATP8B4;CCL22;IL10RA;MX1;ACSL5;IFI44;GAB3;PARP15;F3;GPRIN3;TYROBP;IFI27;CD209;KLHL6;OAS2;IRF4;GPR183;TFEC;IRF8;CD68;FCGR2B;WDFY4
GTEX-WYJK-1426-SM-3NM8V adipose tissue male 50-59 years	35/972	1.6705424133620777E-6	1.4801310440578894E-5	0	0	2.6346683143290455	35.04731215678994	STEAP4;CCDC69;F13A1;FPR3;SAMHD1;STX11;ICAM1;AFF2;SCUBE2;DOCK11;SOCS3;ADAMTS5;RASSF4;MRC1;STAB1;S1PR1;HAS2;AOX1;BOK;EGR1;CD163;VCAM1;GADD45B;CD93;VWF;GADD45A;DUSP1;FOS;F3;SELE;NR4A3;CD209;ID1;FOSB;SIK1
GTEX-SE5C-0526-SM-2XCE1 lung female 40-49 years	33/887	1.680251107385751E-6	1.4842218115240802E-5	0	0	2.7171737914642247	36.12908420311946	ITK;GALNT18;TNFAIP2;GIMAP5;TSPAN11;ICAM1;SOCS3;CLEC7A;LAMP3;MRC1;S1PR1;HAS2;GBP4;EGR1;GADD45B;CD93;VWF;FOS;RNASE1;PARP15;SELE;NR4A3;IRF1;ID1;TFEC;FOSB;SIK1;COL6A6;COL6A5;IL7R;ATF3;ENG;BIRC3
GTEX-WEY5-1526-SM-4LMJF small intestine female 40-49 years	30/768	1.94264700554865E-6	1.7065748334999775E-5	0	0	2.844178441784418	37.40509639060404	ITK;CIITA;TRAF3IP3;PRUNE2;CXCR4;RCSD1;IKZF3;TSPAN11;GPR174;SOCS3;ADAM28;RGS1;INPP5D;EGR1;DUSP1;IL15;FOS;PARP15;SELE;GVINP1;NR4A3;KLHL6;IRF4;TFEC;ALDH1A1;FOSB;IRF8;IL7R;WDFY4;ATF3
GTEX-X4EP-0011-R2B-SM-3P625 brain female 60-69 years	56/1960	1.9436804278627534E-6	1.7065748334999775E-5	0	0	2.13625450180072	28.093727550063356	IFITM1;CIITA;CXCL9;GIMAP4;IFIT3;IFI44L;RGS1;CA2;TAGAP;EPSTI1;ITGAX;ENPP4;LGALS9;EPHB2;GBP5;FCER1G;SFMBT2;TAP1;PCDHGB8P;F3;GPRIN3;IFI27;OAS2;IRF1;TFEC;ELMO1;LCP2;ATF3;C1QB;CSF1R;IFI6;NLRC5;SAMSN1;CLCN2;SLITRK2;APOL1;APOL3;LAIR1;GBP4;ABCA2;CD74;ATP8B4;ERAP2;GADD45A;IL10RA;MX2;MX1;IFI44;CP;PSMB9;SYT17;THEMIS2;CPS1;KLHL6;CD68;MDGA1
GTEX-X4XY-1026-SM-46MVX lung male 60-69 years	51/1716	1.9857683801565645E-6	1.738292741188104E-5	0	0	2.209571171171171	29.010574912149615	HCP5;ITK;CD84;CIITA;CXCL9;CSF1;GALNT18;TNFAIP2;PTPN22;IKZF3;ICAM1;GPR174;SPN;SLCO2B1;MRC1;STAB1;ITGAX;EPHB2;TPSAB1;GBP5;CD96;CD93;SFMBT2;GAB3;GPRIN3;GVINP1;TFEC;COL6A6;COL6A5;PLCB2;BIRC3;HDC;NLRC5;FPR3;DENND3;FGD2;C3;FGD5;CLEC7A;ALOX5;APOL1;APOL3;GBP4;ERAP2;IL10RA;PARP15;CD4;FMNL1;KLHL6;IL7R;LINC00861
GTEX-XYKS-0426-SM-4BRW4 blood vessel female 60-69 years	24/533	1.992485798674802E-6	1.7389509290829482E-5	0	0	3.266545147631443	42.87708826772278	C1QB;EGR1;MEGF6;STEAP4;GADD45B;DUSP1;SERPINE1;F13A1;FPR3;PRELP;FOS;CP;C3;PROCR;SOCS3;GLIPR1;CD209;ID1;MRC1;ITGA8;HAS2;FOSB;ENPP4;ENG
GTEX-OIZI-1026-SM-3NB1K lung male 40-49 years	34/938	2.057984425266063E-6	1.790753611835992E-5	0	0	2.6475340558814757	34.666237706086655	C1QB;MEGF6;CD84;CIITA;GALNT18;IFI6;TNFAIP2;DENND3;GIMAP5;ICAM1;SPN;FGD5;CLEC7A;ALOX5;SLCO2B1;LAMP3;SPOCK2;MRC1;CD74;CD163;VWF;ERAP2;TSC22D3;RNASE1;PARP15;GPRIN3;CD4;IFI27;THEMIS2;KLHL6;TFEC;COL6A6;COL6A5;IL7R
GTEX-U3ZG-0001-SM-47JYF blood male 50-59 years	86/3545	2.0669524673763477E-6	1.7932042983339443E-5	0	0	1.8779994217982077	24.581951875254184	HCP5;IFITM1;CD84;CIITA;TRAF3IP3;PLEK;LY75;F13A1;PTPN22;IKZF1;LSP1;RCSD1;GIMAP6;ITGAL;IKZF3;IFIT3;IFI44L;PIK3CG;ICAM1;GPR174;SPN;RGS1;LAMP3;ARHGDIB;EPSTI1;RAC2;COTL1;LGALS9;PIM2;CYTIP;CD53;PPP1R16B;SRGN;PRKCB;IL15;SFMBT2;TAP1;PCDHGB8P;TNFRSF1B;SSTR2;RUNX3;APBB1IP;GVINP1;IFI27;OAS2;IRF4;IRF1;HCLS1;IRF8;RIN3;LCP1;DOCK2;WDFY4;BIRC3;AKNA;ZNF518B;IFI6;NLRC5;DENND3;ARHGAP15;IL2RG;SAMSN1;STX11;FGD2;SEL1L…
GTEX-SN8G-0926-SM-4DM5I lung female 50-59 years	32/858	2.317329295174279E-6	2.0044554585854667E-5	0	0	2.7180571932635447	35.26705084506292	ITK;TPSB2;CXCL9;CSF1;HDC;GALNT18;SERPINE1;IFI6;TNFAIP2;PRELP;ICAM1;SOCS3;FGF7;STAB1;S1PR1;HAS2;APOL1;GBP4;GADD45B;CD93;GADD45A;RNASE1;SELE;CD4;NR4A3;IFI27;IRF1;COL6A6;COL6A5;ATF3;ENG;BIRC3
GTEX-VUSG-2426-SM-4KKZG adipose tissue male 50-59 years	29/734	2.326335737517811E-6	2.006292507356337E-5	0	0	2.872476011681268	37.25950729965587	CSF1;CLSTN2;F13A1;FPR3;GIMAP5;ABCB11;GIMAP6;FBLN2;DOCK11;ADAMTS5;FGD5;FGF7;STAB1;S1PR1;PLXNA4;BOK;ATP8B4;CD93;VWF;IL15;SERPINF1;AKR1C1;TBC1D9;RNASE1;FLI1;PROCR;CD209;CD248;SLC29A1
GTEX-SSA3-0226-SM-32QPN adipose tissue male 60-69 years	38/1127	2.7847408601884278E-6	2.3945485567696953E-5	0	0	2.4691435614353	31.58369366083366	PTGFR;CSF1R;CD84;SEMA3C;HDC;TNFAIP2;F13A1;FPR3;GIMAP4;GIMAP6;FBLN2;IFI44L;C3;SCUBE2;DOCK11;ADAMTS5;FGD5;FGF7;MRC1;FCER1A;HAS2;TPSAB1;GBP4;BOK;ATP8B4;SERPINF1;AKR1C1;RNASE1;MS4A6A;PROCR;CD4;CD209;IRF4;TFEC;FOSB;COL6A6;CD248;FCGR2B
GTEX-P4PP-3026-SM-3P61O blood vessel female 30-39 years	21/434	2.9195595117898635E-6	2.5030929343727803E-5	0	0	3.5023002421307505	44.63358678285066	EGR1;MEGF6;VCAM1;CLSTN2;CD93;VWF;SERPINF1;F13A1;PRELP;FOS;PODN;FBLN2;C3;FGD5;NR4A3;HAUS7;ID1;ITGA8;FOSB;SIK1;COL6A6
GTEX-R55D-1126-SM-48FEB esophagus male 50-59 years	48/1598	3.1302620269214325E-6	2.675869152045741E-5	0	0	2.221476475838327	28.155867766056762	HCP5;ITK;CIITA;CXCL9;IFI6;TNFAIP2;NLRC5;IKZF3;RASGRP1;IFIT3;IFI44L;GPR174;FOXQ1;ADAM28;LAMP3;EPSTI1;PIM2;APOL1;JAK3;APOL3;GBP4;GBP5;CD74;CD96;CCL22;ERAP2;IL15;WNT7B;MX1;ACSL5;IFI44;TAP1;CORO2A;RUNX3;PARP15;PSMB9;GPRIN3;GVINP1;IFI27;OAS2;IRF4;KRT15;IRF1;ID1;IL7R;LINC00861;MDGA1;BIRC3
GTEX-T6MN-0226-SM-32PMD adipose tissue male 50-59 years	29/752	3.7332518582761717E-6	3.181996832419603E-5	0	0	2.7983077048246683	34.97389580244827	PTGFR;CXCL9;STEAP4;PCDHGB6;CSF1;CLSTN2;SEMA3C;HDC;TNFAIP2;PRICKLE1;GIMAP6;FBLN2;IFIT3;IFI44L;C3;FGD5;EPSTI1;S1PR1;FCER1A;ATP8B4;VCAM1;CD93;VWF;IL15;AKR1C1;NPY1R;PODN;FLI1;CD248
GTEX-WFON-1826-SM-3GILG breast male 40-49 years	34/966	3.905257902548833E-6	3.3188999375888774E-5	0	0	2.564168716143447	31.932071836196855	PTGFR;STEAP4;CLSTN2;CCDC69;F13A1;GIMAP4;ABCB11;GIMAP6;FBLN2;DOCK11;ADAMTS5;FGD5;RASSF4;MRC1;S1PR1;AOX1;ENPP4;APOL3;PLXNA4;GBP4;BOK;CD163;CD93;VWF;SERPINF1;AKR1C1;NPY1R;KRT77;FLI1;PROCR;CD209;S100A4;CD248;ENG
GTEX-WYBS-1126-SM-3NMAM lung female 60-69 years	38/1144	3.951631303831087E-6	3.348548037984773E-5	0	0	2.42897022119239	30.219746573070495	ITK;CIITA;CXCL9;AKNA;CSF1;GALNT18;SERPINE1;PAPLN;TNFAIP2;PTPN22;SAMSN1;ICAM1;GPR174;FGF7;RGS1;CLEC7A;MRC1;STAB1;ITGAX;APOL1;GBP4;GBP5;CD74;CD93;TAP1;GPRIN3;CD4;FMNL1;GVINP1;IFI27;CD209;GPR183;TFEC;RIN3;COL6A6;COL6A5;IL7R;ENG
GTEX-XAJ8-0926-SM-47JXZ adipose tissue male 40-49 years	26/634	4.0916982555997614E-6	3.457188526108204E-5	0	0	2.9686961722488037	36.83127883965929	CSF1;CLSTN2;CCDC69;FPR3;ABCB11;GIMAP6;SAMHD1;FBLN2;DOCK11;ADAMTS5;FGD5;RASSF4;S1PR1;AOX1;APOL3;PLXNA4;BOK;ATP8B4;SERPINF1;AKR1C1;F3;PROCR;GPR183;TFEC;S100A4;CD248
GTEX-WOFM-0726-SM-3MJF8 adipose tissue male 20-29 years	22/482	4.337155296212842E-6	3.65399066140475E-5	0	0	3.29794296400187	40.723962344402054	CSF1R;MEGF6;CD163;GADD45B;CD93;SERPINF1;F13A1;ABCB11;PODN;F3;SELE;C3;PROCR;SOCS3;NR4A3;CD209;MRC1;STAB1;HAS2;FOSB;AOX1;FCGR2B
GTEX-QEL4-0826-SM-3GAF2 lung male 50-59 years	51/1768	4.664191152581647E-6	3.918189397629827E-5	0	0	2.1364752475247526	26.226507269819862	HCP5;ITK;CD84;GALNT18;GIMAP4;IKZF1;GIMAP5;GIMAP6;IKZF3;ICAM1;GPR174;RGS1;SLCO2B1;MRC1;STAB1;ITGAX;GBP5;CD96;VWF;GAB3;GPRIN3;GVINP1;OAS2;TFEC;LCP2;COL6A6;COL6A5;PLCB2;ENG;CXCR4;FPR3;AOAH;FGD2;FGD5;CLEC7A;S1PR1;LAIR1;GBP4;CCL22;ERAP2;IL10RA;IFI44;PARP15;FLI1;CD4;PARVG;KLHL6;GPR183;ID1;IL7R;LINC00861
GTEX-WOFM-0126-SM-3MJFE lung male 20-29 years	31/847	4.9323107424087395E-6	4.131518912103872E-5	0	0	2.6569217501815543	32.466794599870994	C1QB;ITK;CD84;GALNT18;TNFAIP2;FPR3;PTPN22;DENND3;ICAM1;FGD2;SPN;CLEC7A;ALOX5;SLCO2B1;LAMP3;MRC1;LAIR1;CD74;CD163;VWF;PARP15;FLI1;GPRIN3;CD4;PARVG;KLHL6;TFEC;COL6A6;COL6A5;CD68;IL7R
GTEX-O5YW-3026-SM-3MJHI blood vessel male 50-59 years	19/382	5.897184047033332E-6	4.925584956189732E-5	0	0	3.5889260105894536	43.21438586340399	C1QB;EGR1;CD163;STEAP4;VCAM1;GADD45B;GADD45A;DUSP1;SERPINE1;IFI6;F13A1;FPR3;PRELP;FOS;CP;RGS1;ITGA8;FOSB;ENPP4
GTEX-WK11-2426-SM-3NMAA adipose tissue male 50-59 years	34/985	5.92936390526214E-6	4.938313081096897E-5	0	0	2.510395129116995	30.214095594530676	CLSTN2;SEMA3C;GIMAP4;GIMAP5;GIMAP6;FBLN2;IFI44L;SCUBE2;SOCS3;FGD5;S1PR1;HAS2;APOL3;GBP4;BOK;EGR1;GADD45B;CD93;VWF;ERAP2;NPY1R;TBC1D9;PODN;SELE;FLI1;PROCR;SFRP1;GVINP1;NR4A3;IFI27;BHLHE40;FOSB;ATF3;ENG
GTEX-Q2AG-0226-SM-2S1P4 adipose tissue female 40-49 years	33/942	6.0392854666075745E-6	5.015531947339339E-5	0	0	2.545317964632284	30.587658303992885	CXCL9;STEAP4;CLSTN2;SEMA3C;TNFAIP2;FPR3;GIMAP4;GIMAP6;FBLN2;SCUBE2;DOCK11;ADAMTS5;FGD5;S1PR1;FCER1A;APOL3;PLXNA4;GBP4;BOK;ATP8B4;CD93;VWF;SERPINF1;AKR1C1;NPY1R;TBC1D9;MS4A6A;CD4;CD209;IRF8;CD248;SLC29A1;FCGR2B
GTEX-RWSA-0226-SM-2XCBA adipose tissue male 40-49 years	31/858	6.3883494300816695E-6	5.2903518717863826E-5	0	0	2.6200546374669713	31.33856424623781	STEAP4;CLSTN2;HDC;TNFAIP2;CSF2RB;IFIT3;SLC8A1;SCUBE2;DOCK11;SOCS3;ADAMTS5;FGD5;S1PR1;APOL3;LAIR1;PLXNA4;GBP4;BOK;ATP8B4;CD93;VWF;ERAP2;IL15;AKR1C1;NPY1R;TBC1D9;FLI1;CD209;SIK1;CD248;SLC29A1
GTEX-QEG4-0526-SM-48TZD lung male 30-39 years	44/1458	7.607335513693798E-6	6.281978193319384E-5	0	0	2.213936235202175	26.094332678234824	ITK;CIITA;HDC;GALNT18;GIMAP4;PTPN22;DENND3;GIMAP5;ICAM1;GPR174;FGD5;LAMP3;SPOCK2;ADAMTS17;TAGAP;FCER1A;TPSAB1;APOL1;APOL3;GBP4;GBP5;CD74;CD96;GADD45B;CD93;VWF;DUSP1;RNASE1;RUNX3;PARP15;FLI1;SYT17;GPRIN3;CD4;GVINP1;IFI27;GPR183;IRF1;COL6A6;COL6A5;IL7R;LINC00861;ATF3;ENG
GTEX-WRHU-0226-SM-3MJFV lung female 50-59 years	44/1459	7.7395418372984E-6	6.356029190236889E-5	0	0	2.2122506221556146	26.036349376842487	C1QB;ITK;CIITA;CXCL9;GALNT18;IFI6;CXCR4;GIMAP4;PTPN22;DENND3;RCSD1;IKZF3;ICAM1;AFF2;GPR174;SPN;FGD5;LAMP3;SPOCK2;MRC1;GBP4;GBP5;CD74;CD96;CD93;ERAP2;TSC22D3;IFI44;RNASE1;RUNX3;FLI1;GPRIN3;CD4;GVINP1;IFI27;KLHL6;OAS2;GPR183;IRF1;TFEC;COL6A6;COL6A5;IL7R;BIRC3
GTEX-P4QS-0526-SM-2I3ET lung male 60-69 years	35/1042	7.740618739396555E-6	6.356029190236889E-5	0	0	2.4423770448962525	28.744406106843158	C1QB;CSF1R;CD84;CXCL9;GALNT18;ITGB2;SLA;FPR3;GIMAP5;SAMSN1;ICAM1;SOCS3;CLEC7A;SLCO2B1;LAMP3;MRC1;STAB1;ITGAX;APOL1;LAIR1;CD163;FCER1G;CCL22;CD93;ACSL5;CYBB;RNASE1;CD4;KLHL6;TFEC;COL6A6;COL6A5;CD68;IL7R;ENG
GTEX-O5YW-0526-SM-2YUMX lung male 50-59 years	32/911	7.986153264731628E-6	6.539223810868735E-5	0	0	2.5469970522433822	29.89614545821269	C1QB;MEGF6;TPSB2;GALNT18;PRELP;DENND3;GIMAP5;GIMAP6;STX11;ICAM1;SOCS3;FGD5;LAMP3;SPOCK2;MRC1;S1PR1;TPSAB1;GBP4;EGR1;CD93;VWF;WNT7B;RNASE1;CD4;ID1;FOSB;SIK1;COL6A6;COL6A5;IL7R;ATF3;ENG
GTEX-RM2N-1726-SM-2TF55 adipose tissue male 50-59 years	36/1089	8.069784854000923E-6	6.589194075465739E-5	0	0	2.405547492339945	28.210778537874095	TPSB2;STEAP4;CCDC69;F13A1;FPR3;ABCB11;GIMAP6;SAMHD1;DOCK11;ADAMTS5;FGD5;RASSF4;SLCO2B1;MRC1;STAB1;S1PR1;AOX1;TPSAB1;APOL3;PLXNA4;CD163;ATP8B4;CD93;VWF;IL15;SERPINF1;AKR1C1;RNASE1;CP;FLI1;GPRIN3;MS4A6A;CD209;TFEC;FCGR2B;FKBP5
GTEX-SIU8-0226-SM-2XCDS adipose tissue male 50-59 years	28/742	8.285560923963691E-6	6.746483266300044E-5	0	0	2.727142138906845	31.91027982008427	TPSB2;HDC;TNFAIP2;ADAM20;PRICKLE1;GIMAP6;FBLN2;TSPAN11;SCUBE2;SOCS3;ADAMTS5;FGD5;S1PR1;FCER1A;HAS2;GBP4;ATP8B4;CD93;AKR1C1;NPY1R;IFI44;FOS;SELE;FLI1;FOSB;S100A4;CD248;SLC29A1
GTEX-XQ3S-0926-SM-4BOPI lung male 20-29 years	33/962	9.333756039017766E-6	7.578801909118884E-5	0	0	2.487870121941423	28.81419591121278	MEGF6;TPSB2;CIITA;HDC;GALNT18;TNFAIP2;CSF2RB;ICAM1;C3;SOCS3;FGD5;CLEC7A;ALOX5;LAMP3;FCER1A;EPHB2;APOL1;CD74;CCL22;VCAM1;GADD45B;RNASE1;SELE;SYT17;GPRIN3;CD4;IFI27;CD209;IRF1;TFEC;BHLHE40;COL6A6;COL6A5
GTEX-SIU7-1426-SM-4BRWT stomach male 50-59 years	23/546	9.740416380379162E-6	7.887031596890349E-5	0	0	3.033467680922184	35.003871232100444	EGR1;IFITM1;DUSP1;AKR1C1;MX2;PRUNE2;MX1;IFI6;IFI44;FOS;RNASE1;IFIT3;IFI44L;FOXQ1;SOCS3;ADAM28;IFI27;CA2;OAS2;EPSTI1;FOSB;SLC29A1;ATF3
GTEX-PLZ6-0426-SM-2I5FG lung male 30-39 years	32/925	1.0860370681231894E-5	8.769523694124922E-5	0	0	2.5052015469346465	28.635430988972587	C1QB;CSF1R;CD84;TPSB2;CXCL9;F13A1;FPR3;ICAM1;FGD2;C3;CLEC7A;SLCO2B1;LAMP3;MRC1;STAB1;TPSAB1;APOL1;LAIR1;CD74;CD163;VWF;ACSL5;CYBB;RNASE1;MS4A6A;CD4;CD209;TFEC;COL6A6;COL6A5;CD68;IL7R
GTEX-P4QS-0226-SM-3NB1U adipose tissue male 60-69 years	29/796	1.1046585386805887E-5	8.895247625010818E-5	0	0	2.631662704195107	30.036190666429217	STEAP4;CLSTN2;F13A1;FPR3;ABCB11;SAMHD1;FBLN2;DOCK11;ADAMTS5;FGD5;MRC1;STAB1;S1PR1;AOX1;TPSAB1;APOL3;PLXNA4;CD163;CD93;VWF;SERPINF1;AKR1C1;NPY1R;CP;PROCR;CD209;IRF4;TFEC;FCGR2B
GTEX-TML8-0326-SM-4GICN lung female 40-49 years	34/1018	1.1871316073701494E-5	9.51607140025322E-5	0	0	2.42193447215371	27.46809245973967	C1QB;CSF1R;CIITA;CXCL9;IGSF6;FPR3;GIMAP6;ICAM1;SPN;FGD5;CLEC7A;SLCO2B1;LAMP3;MRC1;APOL1;LAIR1;GBP4;CD74;CD93;ACSL5;CYBB;SHISA2;RNASE1;PARP15;GPRIN3;CD4;IFI27;OAS2;ID1;TFEC;COL6A6;COL6A5;CD68;IL7R
GTEX-SJXC-0226-SM-2XCDU adipose tissue male 60-69 years	30/842	1.1882847305976576E-5	9.51607140025322E-5	0	0	2.574891389307982	29.200335906077747	CIITA;CXCL9;STEAP4;CLSTN2;GIMAP4;GIMAP5;GIMAP6;IFIT3;IFI44L;ADAMTS5;FGD5;S1PR1;FCER1A;APOL3;GBP4;CD74;ATP8B4;CD93;VWF;ERAP2;AKR1C1;MX1;NPY1R;IFI44;FLI1;IFI27;OAS2;COL6A6;ATF3;ENG
GTEX-WFG8-2326-SM-3GILF adipose tissue male 20-29 years	31/888	1.2595433653521174E-5	1.0059092904113486E-4	0	0	2.5243182505726263	28.479803333635726	TPSB2;CSF1;CCDC69;F13A1;FPR3;ABCB11;SAMHD1;STX11;DOCK11;ADAMTS5;FGD5;MRC1;STAB1;S1PR1;AOX1;TPSAB1;APOL3;PLXNA4;BOK;CD163;CD93;VWF;SERPINF1;PROCR;CD209;GPR183;TFEC;IRF8;CD248;SLC29A1;FCGR2B
GTEX-WFJO-1926-SM-3GILA adipose tissue male 30-39 years	29/809	1.494687345065478E-5	1.1904408772857563E-4	0	0	2.586024698340875	28.733342181390825	PTGFR;TPSB2;STEAP4;CLSTN2;CCDC69;F13A1;ABCB11;SAMHD1;C3;DOCK11;ADAMTS5;FGF7;RASSF4;MRC1;AOX1;TPSAB1;APOL3;PLXNA4;CD163;ATP8B4;SERPINF1;TSC22D3;AKR1C1;MS4A6A;PROCR;CD209;S100A4;CD248;FKBP5
GTEX-R55D-0326-SM-48FES adipose tissue male 50-59 years	24/603	1.5886052851205237E-5	1.2617941161107156E-4	0	0	2.8611511195076784	31.615917326765317	TPSB2;STEAP4;CLSTN2;VWF;GADD45A;SERPINF1;CCDC69;DENND3;ABCB11;PODN;SSTR2;SAMHD1;F3;DOCK11;PROCR;ADAMTS5;S1PR1;AOX1;SIK1;CD248;TPSAB1;APOL3;PLXNA4;BOK
GTEX-U3ZM-0002-SM-3NMDM blood male 40-49 years	82/3512	1.7334325073329698E-5	1.3697938993718057E-4	0	0	1.7759734813690642	19.469681000091253	HCP5;IFITM1;CD84;CIITA;TRAF3IP3;NCF2;PLEK;ITGB2;LY75;F13A1;PTPN22;GIMAP5;LSP1;RCSD1;GIMAP6;ITGAL;IKZF3;IFIT3;IFI44L;PIK3CG;ICAM1;GPR174;SPN;RGS1;LAMP3;ARHGDIB;EPSTI1;RAC2;COTL1;LGALS9;PIM2;CYTIP;CD53;PPP1R16B;SRGN;GBP5;PRKCB;SFMBT2;ACSL5;TAP1;SSTR2;RUNX3;APBB1IP;GVINP1;OAS2;IRF4;IRF1;HCLS1;IRF8;RIN3;LCP1;DOCK2;WDFY4;BIRC3;AKNA;IFI6;NLRC5;NTPCR;IL2RG;SAMSN1;STX11;FGD2;SEL1L3;INPP5D;NCKAP1L;APOL1;G…
GTEX-OIZH-0226-SM-2YUMH adipose tissue male 50-59 years	25/647	1.733975810868598E-5	1.3697938993718057E-4	0	0	2.7781175730462744	30.455137610231453	STEAP4;CSF1;CLSTN2;GIMAP4;GIMAP5;GIMAP6;SAMHD1;FBLN2;SCUBE2;DOCK11;ADAMTS5;FGD5;S1PR1;APOL3;ATP8B4;CD93;VWF;GADD45A;AKR1C1;FLI1;SIK1;S100A4;CD248;SLC29A1;ENG
GTEX-P4PP-0526-SM-2HMKE lung female 30-39 years	33/995	1.8536603872758882E-5	1.4570759336516884E-4	0	0	2.398303441213889	26.131346360399235	C1QB;CXCL9;GALNT18;SERPINE1;FPR3;IFIT3;STX11;ICAM1;FOXQ1;SPN;SOCS3;SLCO2B1;LAMP3;MRC1;S1PR1;HAS2;APOL1;IL6R;GBP4;CD163;MX1;ACSL5;F3;GPRIN3;IFI27;OAS2;IRF1;ID1;FOSB;COL6A6;COL6A5;CD68;IL7R
GTEX-PWOO-2226-SM-2S1P1 adipose tissue female 40-49 years	27/733	1.854460279193058E-5	1.4570759336516884E-4	0	0	2.6509532474514588	28.883015126765592	STEAP4;CSF1;HDC;CCDC69;F13A1;C3;DOCK11;ADAMTS5;SLCO2B1;MRC1;STAB1;S1PR1;APOL3;LAIR1;PLXNA4;CD163;ATP8B4;CD93;SERPINF1;AKR1C1;MS4A6A;CD209;GPR183;IRF8;CD248;FCGR2B;ENG
GTEX-VJYA-1326-SM-3GIJC adipose tissue male 60-69 years	39/1272	1.863910996629116E-5	1.460564665369321E-4	0	0	2.2293233780947603	24.277885570825536	PTGFR;CSF1R;CD84;TPSB2;STEAP4;CSF1;SEMA3C;HDC;F13A1;FPR3;ADAM20;GIMAP5;GIMAP6;FBLN2;C3;SCUBE2;DOCK11;ADAMTS5;FGD5;FGF7;MRC1;FCER1A;ENPP4;TPSAB1;PLXNA4;ATP8B4;SERPINF1;AKR1C1;NPY1R;CYBB;RNASE1;APBB1IP;PROCR;SFRP1;CD209;TFEC;S100A4;CD248;FCGR2B
GTEX-RN64-1226-SM-2TC6E lung male 50-59 years	42/1426	2.2384293055641272E-5	1.7493355028738418E-4	0	0	2.1459537572254335	22.97705102049454	ITK;CIITA;CSF1;HDC;SERPINE1;TNFAIP2;ADAM20;DENND3;GIMAP5;ICAM1;GPR174;SOCS3;FGD5;HAUS7;CYP1B1;FCER1A;GBP4;EGR1;CD74;CD96;CCL22;GADD45B;ERAP2;DUSP1;FOS;PARP15;SELE;GPRIN3;CD4;GVINP1;IFI27;KLHL6;IRF1;TFEC;BHLHE40;COL6A6;COL6A5;IL7R;PLCB2;ATF3;ENG;BIRC3
GTEX-T6MO-0426-SM-32QOI lung female 40-49 years	34/1050	2.245887139846033E-5	1.7504708589976433E-4	0	0	2.341642336842726	25.06452945672683	C1QB;CD84;GALNT18;F13A1;FPR3;GIMAP5;GIMAP6;FGD2;C3;CLEC7A;SLCO2B1;LAMP3;MRC1;STAB1;ITGAX;CYP1B1;APOL1;LAIR1;GBP4;CD163;CD93;VWF;ERAP2;ACSL5;PODN;F3;MS4A6A;CD4;CD209;TFEC;COL6A6;COL6A5;CD68;IL7R
GTEX-XQ8I-1726-SM-4BOQB spleen male 50-59 years	80/3427	2.310523587289595E-5	1.796047001853112E-4	0	0	1.7685318249475792	18.87987537849278	HCP5;ITK;CD84;CIITA;TRAF3IP3;SLA;GIMAP4;PTPN22;IKZF1;GIMAP5;LSP1;RCSD1;GIMAP6;ITGAL;IKZF3;PIK3CG;GPR174;SPN;CA2;STAB1;ARHGDIB;TAGAP;PIM2;JAK3;CD53;GBP5;CD96;IL15;SFMBT2;NPY1R;TAP1;GAB3;RUNX3;MS4A6A;GVINP1;IFI27;OAS2;IRF4;TFEC;HCLS1;IRF8;RIN3;LCP2;DOCK2;PLCB2;WDFY4;C1QB;CSF1R;AKNA;PAPLN;NLRC5;CXCR4;AOAH;FGD2;SEL1L3;ADAM28;FGD5;CYTH4;INPP5D;LINC00476;LAIR1;CD74;VCAM1;ERAP2;IL10RA;IFI44;PARP15;SNX20…
GTEX-PSDG-1126-SM-2S1ON lung male 50-59 years	37/1194	2.4792208232051982E-5	1.9220555052242429E-4	0	0	2.2460582488672376	23.819405364874694	ITK;CD84;TPSB2;CXCL9;GALNT18;TNFAIP2;DENND3;GIMAP5;IKZF3;SAMSN1;ICAM1;AFF2;FGD5;CLEC7A;LAMP3;ITGAX;S1PR1;APOL1;GBP4;GBP5;CD163;TSC22D3;IL10RA;ACSL5;TAP1;GPRIN3;CD4;GVINP1;KLHL6;IRF1;TFEC;LCP2;COL6A6;COL6A5;CD68;IL7R;BIRC3
GTEX-N7MS-0926-SM-2HMIZ lung male 60-69 years	48/1738	2.8802684742233424E-5	2.2188370758996766E-4	0	0	2.021732114039806	21.137294073957285	ITK;CIITA;CXCL9;CSF1;HDC;GALNT18;SERPINE1;TNFAIP2;GIMAP4;DENND3;GIMAP5;ICAM1;AFF2;GPR174;SOCS3;FGD5;FGF7;CLEC7A;ADAMTS17;ITGAX;S1PR1;APOL1;APOL3;GBP4;SRGN;GBP5;VCAM1;CD93;ERAP2;ACSL5;IFI44;TAP1;SELE;FLI1;GPRIN3;CD4;FMNL1;GVINP1;NR4A3;IFI27;KLHL6;IRF1;TFEC;COL6A6;COL6A5;IL7R;BIRC3;MYO1G
GTEX-U8XE-0426-SM-3DB91 adipose tissue male 30-39 years	31/927	2.8821352946219926E-5	2.2188370758996766E-4	0	0	2.4094452711640213	25.189290243520553	STEAP4;CSF1;HDC;SERPINE1;TNFAIP2;CSF2RB;STX11;ICAM1;SOCS3;FGF7;S1PR1;LAIR1;PLXNA4;ATP8B4;GADD45B;CD93;GADD45A;IL15;SERPINF1;AKR1C1;TNFRSF1B;SELE;APBB1IP;PROCR;NR4A3;CD209;GPR183;BHLHE40;S100A4;SLC29A1;FCGR2B
GTEX-S33H-0626-SM-2XCBJ lung male 30-39 years	40/1345	2.8848687882194767E-5	2.2188370758996766E-4	0	0	2.1601561926571837	22.58107621245358	PTGFR;CXCL9;IGSF6;SEMA3C;HDC;TNFAIP2;FPR3;CSF2RB;PRICKLE1;GIMAP6;ICAM1;GPR174;C3;FGD5;SLCO2B1;MRC1;STAB1;CYP1B1;FCER1A;HAS2;EPHB2;APOL1;GBP4;VCAM1;CD93;CYBB;SELE;FLI1;PROCR;CD4;GVINP1;IFI27;CD209;OAS2;TFEC;S100A4;COL6A6;CD248;COL6A5;ENG
GTEX-PVOW-1026-SM-2XCF9 lung male 40-49 years	59/2305	2.9122287508055226E-5	2.2339860022626575E-4	0	0	1.8945103508165113	19.78627895474406	ITK;TPSB2;GALNT18;GIMAP4;PTPN22;GIMAP5;GIMAP6;IKZF3;ICAM1;GPR174;FOXQ1;SPN;RGS1;MRC1;TAGAP;CYP1B1;FCER1A;ENPP4;TPSAB1;CYTIP;GBP5;CD96;CD93;DUSP1;IL15;GAB3;RUNX3;GPRIN3;GVINP1;IFI27;OAS2;TFEC;SIK1;LCP2;COL6A6;COL6A5;ATF3;ENG;HDC;CXCR4;DENND3;PRICKLE1;SAMSN1;FGD5;SPOCK2;SLITRK6;S1PR1;APOL3;GBP4;ERAP2;IL10RA;IFI44;PARP15;FLI1;CD4;PTPRC;KLHL6;GPR183;IL7R
GTEX-PLZ4-0726-SM-2TC6Q lung female 50-59 years	30/887	3.1669017564487E-5	2.4229707664167875E-4	0	0	2.433874280399747	25.215355487177145	C1QB;GALNT18;SERPINE1;F13A1;SLA;SAMSN1;ICAM1;SOCS3;FGD5;STAB1;S1PR1;CYP1B1;APOL1;APOL3;GBP4;GADD45B;CD93;VWF;GPRIN3;CD4;GVINP1;IFI27;CD209;BHLHE40;RIN3;COL6A6;COL6A5;IL7R;ATF3;ENG
GTEX-QMR6-1926-SM-32PL9 lung male 50-59 years	51/1898	3.232839653966176E-5	2.4669443956312575E-4	0	0	1.9717422847861397	20.386956657365182	CIITA;NCF2;GALNT18;LY75;TNFAIP2;SLA;GIMAP5;GIMAP6;SPN;SLCO2B1;MRC1;STAB1;ITGAX;FCER1A;TPSAB1;CD93;VWF;DUSP1;GAB3;GPRIN3;GVINP1;TFEC;ALDH1A1;IRF8;COL6A6;COL6A5;PLCB2;ATF3;C1QB;HDC;CXCR4;ADAM20;CSF2RB;SAMSN1;FGD2;FGD5;CYTH4;CLEC7A;ALOX5;ADAMTS17;S1PR1;GBP4;ERAP2;IFI44;PARP15;FLI1;CD4;FMNL1;KLHL6;IL7R;LINC00861
GTEX-WH7G-1626-SM-4LVMY small intestine male 40-49 years	59/2314	3.261967286966693E-5	2.482672230158723E-4	0	0	1.8859760678748787	19.483254916807187	HCP5;ITK;CD84;TPSB2;CIITA;TRAF3IP3;LY75;PTPN22;IKZF1;RCSD1;ITGAL;IKZF3;SPN;ANPEP;TAGAP;EPSTI1;EPHB2;TPSAB1;PPP1R16B;CD96;ACSL5;TBC1D9;GAB3;RUNX3;GVINP1;OAS2;IRF4;TFEC;HCLS1;IRF8;DOCK2;PLCB2;WDFY4;BIRC3;AKNA;PAPLN;NLRC5;CXCR4;FGD2;SEL1L3;ADAM28;CYTH4;INPP5D;LINC00476;WNT3;CD74;CCL22;IL10RA;CORO2A;PARP15;FMNL1;ARHGAP30;PARVG;CPS1;KLHL6;GPR183;IL7R;FCGR2B;LINC00861
GTEX-WEY5-1326-SM-3GILS adipose tissue female 40-49 years	27/759	3.399425661976186E-5	2.580553594963693E-4	0	0	2.5532936460452316	26.271652749677248	MEGF6;CSF1;TNFAIP2;F13A1;ICAM1;C3;SOCS3;RASSF4;HAS2;AOX1;PLXNA4;EGR1;GADD45B;DUSP1;SERPINF1;FOS;PODN;F3;SELE;PROCR;NR4A3;GPR183;FOSB;IRF8;SIK1;CD248;ATF3
GTEX-U4B1-1726-SM-3DB9F adipose tissue male 40-49 years	26/720	3.715870533111611E-5	2.813444832213077E-4	0	0	2.5891013885250196	26.409643218342328	C1QB;CSF1;CLSTN2;CCDC69;F13A1;FPR3;ABCB11;STX11;DOCK11;ADAMTS5;SLCO2B1;MRC1;STAB1;S1PR1;APOL3;PLXNA4;BOK;CD163;ATP8B4;SERPINF1;F3;PROCR;CD209;SLC29A1;FCGR2B;FKBP5
GTEX-S7SF-0426-SM-3K2B7 lung female 20-29 years	45/1609	3.925195430073659E-5	2.9642343727110667E-4	0	0	2.0382307984335037	20.6788895697139	C1QB;CSF1R;CD84;IGSF6;NCF2;GALNT18;IFI6;FPR3;GIMAP5;IFIT3;ICAM1;FGD2;SOCS3;CLEC7A;SLCO2B1;LAMP3;MRC1;STAB1;EPSTI1;CYP1B1;HAS2;LGALS9;APOL1;LAIR1;GBP4;CD163;FCER1G;CCL22;CD93;MX1;IFI44;CYBB;RNASE1;CD4;TYROBP;FCGR2A;IFI27;OAS2;TFEC;S100A4;COL6A6;COL6A5;CD68;IL7R;ENG
GTEX-PX3G-0226-SM-3NB2C adipose tissue female 20-29 years	36/1173	3.935939818709173E-5	2.964667847942439E-4	0	0	2.2177926021805145	22.494573081276293	CSF1R;CD84;CIITA;CLSTN2;SEMA3C;HDC;TNFAIP2;F13A1;FPR3;GIMAP6;FBLN2;SCUBE2;DOCK11;ADAMTS5;FGD5;STAB1;APOL3;LAIR1;PLXNA4;GBP4;BOK;ATP8B4;VWF;IL15;AKR1C1;NPY1R;IFI44;TBC1D9;FLI1;GPRIN3;MS4A6A;CD209;TFEC;CD248;SLC29A1;FCGR2B
GTEX-R55G-2426-SM-2TC5I adipose tissue female 40-49 years	31/943	3.9802516131085776E-5	2.982630707509384E-4	0	0	2.365160006497726	23.962808831625832	CLSTN2;CCDC69;F13A1;FPR3;GIMAP6;STX11;FGD2;SCUBE2;DOCK11;RASSF4;SLCO2B1;MRC1;STAB1;S1PR1;APOL3;LAIR1;PLXNA4;BOK;CD163;CD93;VWF;SERPINF1;AKR1C1;NPY1R;RNASE1;CD209;TFEC;IRF8;CD248;SLC29A1;ENG
GTEX-WYJK-0826-SM-3NM8Y lung male 50-59 years	31/943	3.9802516131085776E-5	2.982630707509384E-4	0	0	2.365160006497726	23.962808831625832	C1QB;ITK;MEGF6;GALNT18;TNFAIP2;PRELP;DENND3;IKZF3;ICAM1;AFF2;SOCS3;FGD5;RGS1;LAMP3;SPOCK2;ADAMTS17;S1PR1;TPSAB1;VCAM1;CD93;VWF;TSC22D3;PARP15;GPRIN3;CD4;IFI27;TFEC;SIK1;COL6A6;COL6A5;IL7R
GTEX-WZTO-0426-SM-3NM99 lung male 40-49 years	42/1463	4.054215228934932E-5	3.0302659980372635E-4	0	0	2.0858550316678395	21.094603042724405	ITK;CIITA;CXCL9;HDC;GALNT18;CXCR4;GIMAP4;PTPN22;DENND3;GIMAP5;ICAM1;GPR174;SPN;FGF7;RGS1;LAMP3;APOL1;APOL3;GBP4;GBP5;CD74;CD96;VCAM1;DUSP1;IFI44;TAP1;RNASE1;SELE;FLI1;GPRIN3;CD4;GVINP1;NR4A3;IFI27;KLHL6;GPR183;IRF1;TFEC;COL6A6;COL6A5;IL7R;ATF3
GTEX-Q2AH-1926-SM-2S1PN nerve male 40-49 years	30/900	4.139678107252417E-5	3.0862306093710476E-4	0	0	2.3958518895533785	24.179673830976057	C1QB;PTGFR;CSF1R;CIITA;STEAP4;HDC;PAPLN;F13A1;PRICKLE1;SAMHD1;TSPAN11;CLCN2;C3;RASSF4;RGS1;SLCO2B1;STAB1;CYP1B1;PTGDS;LAIR1;CD74;CD163;SERPINF1;SFMBT2;TSC22D3;PODN;PROCR;GPR183;ELMO1;FKBP5
GTEX-OHPM-0226-SM-3LK61 adipose tissue male 50-59 years	22/558	4.156190254674898E-5	3.090636375606461E-4	0	0	2.8191435296635103	28.440440700305654	ATP8B4;CLSTN2;VWF;NPY1R;KRT77;PRELP;ABCB11;PODN;GIMAP6;SAMHD1;FBLN2;AFF2;DOCK11;PROCR;ADAMTS5;FGD5;S1PR1;AOX1;TPSAB1;SLC29A1;APOL3;PLXNA4
GTEX-OHPM-0526-SM-2YUMJ lung male 50-59 years	32/993	4.3541036568093126E-5	3.22957052407103E-4	0	0	2.319516922041399	23.292140557341938	C1QB;PCDHGB6;GALNT18;SERPINE1;FPR3;GIMAP4;GIMAP5;GIMAP6;STX11;ICAM1;AFF2;SPN;SOCS3;FGD5;LAMP3;MRC1;S1PR1;APOL1;IL6R;APOL3;GBP4;CD93;VWF;ACSL5;RNASE1;FLI1;GPRIN3;CD4;COL6A6;CD68;IL7R;ENG
GTEX-QCQG-1826-SM-2S1P2 adipose tissue female 50-59 years	28/820	4.977280138500929E-5	3.682429341048276E-4	0	0	2.4484589484589483	24.259433802937	CD84;STEAP4;F13A1;ABCB11;GIMAP6;DOCK11;FGD5;RASSF4;MRC1;STAB1;S1PR1;PLXNA4;GBP4;BOK;CD163;CCL22;AKR1C1;F3;GPRIN3;PROCR;CD209;TFEC;IRF8;S100A4;CD248;FCGR2B;ENG;FKBP5
GTEX-SUCS-1826-SM-32PM1 adipose tissue male 70-79 years	26/733	5.003157375529827E-5	3.6888204942002494E-4	0	0	2.5397556898546996	25.15083557462989	C1QB;CLSTN2;F13A1;GIMAP5;ABCB11;FBLN2;STX11;FGD5;RASSF4;SLCO2B1;MRC1;STAB1;S1PR1;APOL3;PLXNA4;BOK;CD163;CD93;VWF;SERPINF1;PROCR;CD209;IRF8;SIK1;FCGR2B;FKBP5
GTEX-RWSA-1126-SM-2XCAZ lung male 40-49 years	43/1526	5.0112278411776974E-5	3.6888204942002494E-4	0	0	2.0472016183412003	20.269843767719454	ITK;CXCL9;HDC;GALNT18;CSF2RB;DENND3;GIMAP5;SAMSN1;IFIT3;STX11;ICAM1;SOCS3;CLEC7A;ALOX5;LAMP3;SPOCK2;S1PR1;APOL1;GBP4;SRGN;GBP5;CD74;VCAM1;GADD45B;CD93;ERAP2;DUSP1;SFMBT2;TSC22D3;ACSL5;IFI44;LYZ;RNASE1;F3;GPRIN3;IFI27;IRF1;FOSB;COL6A6;COL6A5;IL7R;ATF3;BIRC3
GTEX-UJHI-0726-SM-3DB92 lung female 50-59 years	32/1003	5.267834251022735E-5	3.8679437888491876E-4	0	0	2.294403883628957	22.60287507777633	C1QB;MEGF6;CIITA;TNFAIP2;FPR3;DENND3;ICAM1;FGD2;SPN;SOCS3;CLEC7A;ALOX5;SLCO2B1;LAMP3;STAB1;EGR1;GAB3;FOS;SHISA2;RNASE1;PARP15;SELE;GPRIN3;PARVG;KLHL6;ID1;TFEC;FOSB;SIK1;COL6A6;COL6A5;PLCB2
GTEX-UJMC-0726-SM-3GADX lung male 50-59 years	36/1195	5.767099799541423E-5	4.223893446146544E-4	0	0	2.1731160564572582	21.211255902315646	C1QB;CD84;TPSB2;HDC;GALNT18;TNFAIP2;FPR3;DENND3;GIMAP5;GIMAP6;ICAM1;FGD2;AFF2;FGD5;CLEC7A;SLCO2B1;LAMP3;MRC1;S1PR1;TPSAB1;LAIR1;GBP4;CD163;CD93;ACSL5;SHISA2;PARP15;GPRIN3;IFI27;KLHL6;ID1;TFEC;COL6A6;COL6A5;CD68;IL7R
GTEX-QV31-1326-SM-2S1QE adipose tissue male 30-39 years	30/920	6.172417588216859E-5	4.5094228745995354E-4	0	0	2.3395248559227166	22.67662811269835	STEAP4;PCDHGB6;CLSTN2;F13A1;FPR3;ABCB11;GIMAP6;SAMHD1;AFF2;SCUBE2;DOCK11;ADAMTS5;FGD5;MRC1;S1PR1;AOX1;APOL3;PLXNA4;BOK;CD93;VWF;SERPINF1;SSTR2;F3;FLI1;PROCR;CD209;IRF4;CD248;SLC29A1
GTEX-R55G-1126-SM-48FDG stomach female 40-49 years	21/533	6.280067920715208E-5	4.5765994972212073E-4	0	0	2.810595703125	27.19404427250164	EGR1;DUSP1;AKR1C1;F13A1;FOS;PODN;F3;C3;SCUBE2;SOCS3;GLIPR1;FGF7;NR4A3;CD209;MRC1;CYP1B1;FOSB;SIK1;APOL1;ATF3;PLXNA4
GTEX-XMK1-0926-SM-4B66X adipose tissue male 40-49 years	25/703	6.722399896954331E-5	4.886732094668796E-4	0	0	2.5411750245821043	24.414288851996247	F13A1;GIMAP5;GIMAP6;IFIT3;IFI44L;SCUBE2;SOCS3;FGD5;HAS2;PLXNA4;GBP4;BOK;EGR1;CCL22;VCAM1;CD93;VWF;FOS;SELE;CD209;OAS2;IRF4;ID1;FOSB;SLC29A1
GTEX-OXRK-0006-SM-2HML1 blood female 50-59 years	20/496	6.851118165409625E-5	4.967912799047029E-4	0	0	2.8743383474386195	27.560632307223464	SRGN;CD96;FCER1G;NCF2;ITGB2;CXCR4;AOAH;LYZ;TNFRSF1B;RUNX3;SAMSN1;TYROBP;FCGR2A;THEMIS2;CA2;ARHGDIB;RIN3;MNDA;CYTIP;MYO1F
GTEX-T5JC-0826-SM-32PMC lung male 20-29 years	36/1217	8.343468179641956E-5	6.035039638624393E-4	0	0	2.1301040052402027	20.004757775174454	ITK;CIITA;HDC;GALNT18;TNFAIP2;FPR3;GIMAP4;DENND3;GIMAP5;STX11;ICAM1;FGD2;SPN;FGD5;CLEC7A;ALOX5;SPOCK2;MRC1;ITGAX;S1PR1;CD74;CCL22;CD93;VWF;IL10RA;ACSL5;FLI1;GPRIN3;CD4;GVINP1;IFI27;KLHL6;TFEC;COL6A6;COL6A5;IL7R
GTEX-W5X1-2626-SM-4LMI8 adipose tissue female 40-49 years	30/941	9.241589914679839E-5	6.668127376557359E-4	0	0	2.283043247556515	21.207671648258167	PTGFR;IFITM1;MEGF6;CIITA;PCDHGB6;CLSTN2;TNFAIP2;GIMAP4;PRICKLE1;GIMAP5;GIMAP6;IFIT3;IFI44L;FGD5;FGF7;EPSTI1;FCER1A;APOL3;GBP4;CD74;ATP8B4;VCAM1;VWF;MX1;IFI44;PODN;FLI1;CD209;COL6A6;FCGR2B
GTEX-O5YV-0226-SM-48TBY adipose tissue female 60-69 years	27/810	1.0163240917906954E-4	7.315024018691055E-4	0	0	2.3805688396677573	21.887302440114986	STEAP4;CSF1;CCDC69;F13A1;FPR3;ABCB11;GIMAP6;STX11;SCUBE2;DOCK11;ADAMTS5;FGD5;MRC1;STAB1;S1PR1;APOL3;PLXNA4;BOK;CD163;ATP8B4;VWF;SERPINF1;AKR1C1;TBC1D9;CD209;SLC29A1;ENG
GTEX-WY7C-0426-SM-3NB3C lung male 50-59 years	29/902	1.0505816036102239E-4	7.542968902767987E-4	0	0	2.299179637490735	21.062776503763722	C1QB;GALNT18;FPR3;GIMAP6;ICAM1;SOCS3;LAMP3;MRC1;S1PR1;HAS2;EGR1;CD163;CD93;VWF;ERAP2;ACSL5;FOS;RNASE1;CD4;GVINP1;NR4A3;IFI27;IRF1;ID1;FOSB;COL6A6;COL6A5;IL7R;ATF3
GTEX-SSA3-0002-SM-3P61R blood male 60-69 years	77/3420	1.1910967490271188E-4	8.530828067356391E-4	0	0	1.6818351779838467	15.196164318460918	HCP5;IFITM1;CD84;CIITA;TRAF3IP3;PLEK;LY75;PTPN22;IKZF1;LSP1;RCSD1;ITGAL;IKZF3;IFIT3;IFI44L;ICAM1;GPR174;SPN;RGS1;LAMP3;ARHGDIB;EPSTI1;RAC2;COTL1;LGALS9;PIM2;CYTIP;JAK3;CD53;PPP1R16B;SRGN;PRKCB;IL15;SFMBT2;CYBB;TAP1;PCDHGB8P;RUNX3;APBB1IP;GVINP1;OAS2;IRF4;HCLS1;IRF8;LCP1;DOCK2;WDFY4;BIRC3;AKNA;IFI6;NLRC5;ARHGAP15;IL2RG;SAMSN1;FGD2;INPP5D;NCKAP1L;GBP4;LYN;CD74;CCL22;MX2;MX1;LAPTM5;IFI44;PARP15;SNX2…
GTEX-O5YT-0526-SM-32PK8 lung male 20-29 years	46/1745	1.306511216804988E-4	9.334510286731717E-4	0	0	1.911158813142679	17.091455005777604	ITK;CD84;CXCL9;NCF2;SLA;FPR3;CSF2RB;PTPN22;SAMSN1;ICAM1;SOCS3;RGS1;CLEC7A;SLCO2B1;LAMP3;MRC1;STAB1;EPSTI1;ITGAX;S1PR1;CYP1B1;HAS2;APOL1;LAIR1;SRGN;HS3ST3B1;GBP5;CD163;FCER1G;CCL22;CD93;ACSL5;IFI44;GAB3;F3;CD4;FCGR2A;THEMIS2;KLHL6;GPR183;TFEC;LCP2;COL6A5;CD68;IL7R;MYO1F
GTEX-WL46-2026-SM-3LK7U adipose tissue male 50-59 years	23/650	1.4188775036371638E-4	0.0010112537709296657	0	0	2.516585774442647	22.29814358665458	MEGF6;ATP8B4;CD93;VWF;SEMA3C;NPY1R;IFI44;GIMAP5;GIMAP6;F3;FBLN2;FLI1;IFI44L;SCUBE2;PROCR;ADAMTS5;FGD5;IFI27;S1PR1;ATF3;APOL3;GBP4;ENG
GTEX-X4LF-1726-SM-3NMBZ adipose tissue male 50-59 years	23/652	1.4839185617256608E-4	0.0010550299042512928	0	0	2.5083208472967256	22.11248897733955	MEGF6;CSF1;SERPINF1;TSC22D3;AKR1C1;F13A1;PRELP;ABCB11;PODN;SAMHD1;FBLN2;DOCK11;PROCR;ADAMTS5;RASSF4;MRC1;HAS2;AOX1;TPSAB1;SLC29A1;FCGR2B;APOL3;FKBP5
GTEX-O5YV-0526-SM-2I5GE lung female 60-69 years	30/974	1.689378357065513E-4	0.0011981844065318663	0	0	2.199363624992182	19.103627902454598	C1QB;F13A1;FPR3;ICAM1;C3;FGD5;RGS1;SLCO2B1;LAMP3;MRC1;S1PR1;CYP1B1;EPHB2;APOL1;CD163;CD93;VWF;KRT77;GPRIN3;MS4A6A;CD4;CD209;KLHL6;GPR183;TFEC;COL6A6;COL6A5;CD68;IL7R;ENG
GTEX-T2IS-0226-SM-32QPH adipose tissue female 20-29 years	31/1023	1.7502597817832554E-4	0.0012383512776451917	0	0	2.165162037037037	18.729899074850493	CD84;CXCL9;STEAP4;CLSTN2;SEMA3C;FPR3;GIMAP6;SCUBE2;DOCK11;ADAMTS5;FGD5;STAB1;S1PR1;HAS2;PLXNA4;GBP4;BOK;ATP8B4;CCL22;CD93;VWF;AKR1C1;NPY1R;TBC1D9;FLI1;GPRIN3;CD209;TFEC;S100A4;CD248;SLC29A1
GTEX-P4QT-0226-SM-3LK68 adipose tissue female 50-59 years	24/704	1.7808267497978594E-4	0.0012569273548815399	0	0	2.42331705245275	20.921132596411816	PTGFR;CSF1R;CD84;TPSB2;CD163;ATP8B4;CXCL9;CLSTN2;ERAP2;TSC22D3;KRT77;ABCB11;PODN;SAMHD1;FBLN2;DOCK11;ADAMTS5;CD209;IRF4;MRC1;TPSAB1;FCGR2B;APOL3;GBP4
GTEX-TMMY-0926-SM-33HBG lung female 40-49 years	35/1218	1.8426410246328805E-4	0.0012974151175857117	0	0	2.0594385371713306	17.70940131164805	C1QB;ITK;TPSB2;CIITA;GALNT18;SAMSN1;STX11;ICAM1;SPN;SOCS3;CLEC7A;ALOX5;LAMP3;MRC1;S1PR1;ENPP4;TPSAB1;EGR1;ACSL5;FOS;SHISA2;PARP15;F3;SELE;GPRIN3;NR4A3;TFEC;BHLHE40;FOSB;SIK1;COL6A6;COL6A5;CD68;IL7R;ATF3
GTEX-SN8G-0226-SM-4DM6B adipose tissue female 50-59 years	34/1170	1.8582310170516398E-4	0.0013052393770374771	0	0	2.0808342564751805	17.875854897988848	PTGFR;TPSB2;CXCL9;CSF1;HDC;TNFAIP2;GIMAP4;GIMAP5;FBLN2;IFIT3;IFI44L;ICAM1;ADAMTS5;FGD5;S1PR1;TPSAB1;APOL3;GBP4;CD74;ATP8B4;CD93;VWF;GADD45A;DUSP1;IL15;IFI44;CP;SELE;FLI1;IFI27;SIK1;SLC29A1;ATF3;ENG
GTEX-XXEK-0626-SM-4BRWE lung male 50-59 years	38/1370	1.96772854434578E-4	0.0013788290160499875	0	0	1.9923326368193288	17.0014918943106	C1QB;IGSF6;HDC;GALNT18;SERPINE1;TNFAIP2;FPR3;GIMAP5;STX11;ICAM1;FGD2;C3;SOCS3;FGF7;LAMP3;MRC1;S1PR1;CYP1B1;FCER1A;APOL1;LAIR1;CD74;FCER1G;CCL22;VCAM1;CD93;ACSL5;SHISA2;PROCR;TYROBP;FCGR2A;CD209;ID1;TFEC;COL6A6;COL6A5;CD68;IL7R
GTEX-OIZH-0526-SM-2HMKV lung male 50-59 years	30/985	2.049080864002984E-4	0.0014323910596088006	0	0	2.172755549545024	18.45310215516878	C1QB;TPSB2;GALNT18;FPR3;GIMAP5;GIMAP6;ICAM1;FGD5;LAMP3;SPOCK2;MRC1;S1PR1;TPSAB1;APOL1;GBP4;CD163;ERAP2;ACSL5;LYZ;RNASE1;CD4;IFI27;ID1;TFEC;COL6A6;MNDA;COL6A5;CD68;IL7R;ENG
GTEX-XPT6-0326-SM-4B66V blood vessel male 20-29 years	20/539	2.0857751709497873E-4	0.001454553737636036	0	0	2.630297794142856	22.2922993419953	SLC22A3;EGR1;GADD45B;GADD45A;PRUNE2;F13A1;PRELP;FOS;CP;SELE;SOCS3;SFRP1;GLIPR1;NR4A3;HAUS7;ITGA8;HAS2;FOSB;MRVI1;PLXNA4
GTEX-S95S-1326-SM-2XCDK adipose tissue male 60-69 years	22/625	2.1294670739297833E-4	0.0014814788831754937	0	0	2.4971439100792336	21.112024836361385	CD163;CLSTN2;SERPINF1;TSC22D3;CCDC69;NPY1R;F13A1;ABCB11;SAMHD1;DOCK11;PROCR;ADAMTS5;RASSF4;MRC1;HAS2;AOX1;CD248;TPSAB1;APOL3;PLXNA4;FKBP5;BOK
GTEX-XUZC-1826-SM-4BRVO adipose tissue female 30-39 years	25/765	2.4887212373621233E-4	0.001727291049264426	0	0	2.3206766549157853	19.25830080738382	TPSB2;STEAP4;CSF1;CLSTN2;CCDC69;F13A1;FPR3;GIMAP6;FBLN2;STX11;SCUBE2;DOCK11;FGD5;RASSF4;MRC1;S1PR1;AOX1;APOL3;PLXNA4;BOK;SERPINF1;AKR1C1;SSTR2;IRF8;CD248
GTEX-XGQ4-2226-SM-4AT4Y adipose tissue male 50-59 years	24/722	2.584052376444651E-4	0.001789195410293624	0	0	2.3585902992562557	19.48427086771661	TPSB2;CD163;CLSTN2;SERPINF1;CCDC69;F13A1;ABCB11;GIMAP6;RNASE1;DOCK11;PROCR;ADAMTS5;FGD5;CD209;MRC1;STAB1;S1PR1;AOX1;CD248;TPSAB1;SLC29A1;APOL3;PLXNA4;BOK
GTEX-XOTO-0226-SM-4B66H adipose tissue male 50-59 years	24/723	2.636843429347538E-4	0.001821421468376321	0	0	2.3550921119908277	19.407743787939953	PTGFR;SLC22A3;TPSB2;ATP8B4;STEAP4;CSF1;DUSP1;HDC;PAPLN;TNFAIP2;PRICKLE1;PODN;F3;FBLN2;TSPAN11;PROCR;SOCS3;FGD5;RGS1;BHLHE40;S1PR1;CYP1B1;SIK1;ATF3
GTEX-UJMC-2026-SM-3GADR blood vessel male 50-59 years	20/551	2.776999235864681E-4	0.0019137004190415002	0	0	2.569247575580889	21.03948987718739	ITK;CD84;GADD45B;GADD45A;SERPINE1;CXCR4;FPR3;PRELP;F3;GPRIN3;ADAMTS5;GLIPR1;PARVG;RGS1;HAUS7;SLCO2B1;TFEC;ITGA8;MRVI1;SLC29A1
GTEX-OXRP-0226-SM-3NB14 adipose tissue female 60-69 years	30/1011	3.184880675435405E-4	0.002189605464361841	0	0	2.112235801257095	17.007565411954864	CIITA;CXCL9;STEAP4;CLSTN2;SEMA3C;TNFAIP2;FBLN2;STX11;IFI44L;DOCK11;S1PR1;APOL3;LAIR1;PLXNA4;GBP4;BOK;ATP8B4;CD93;VWF;GADD45A;IL15;AKR1C1;NPY1R;IFI44;TBC1D9;GPRIN3;CD209;IRF8;CD248;FCGR2B
GTEX-XUW1-0526-SM-4BOP3 adipose tissue female 50-59 years	24/735	3.348828221353363E-4	0.0022969021800576597	0	0	2.31388139956435	18.515053915156386	CSF1;VWF;SERPINF1;CCDC69;FPR3;DENND3;ABCB11;SSTR2;RNASE1;F3;FBLN2;SCUBE2;DOCK11;ADAMTS5;FGD5;CD209;MRC1;STAB1;S1PR1;SIK1;TPSAB1;APOL3;PLXNA4;BOK
GTEX-WCDI-0002-SM-3P61U blood male 50-59 years	80/3706	3.3697184331111754E-4	0.0023058049841594075	0	0	1.604600260062445	12.829599322142808	HCP5;IFITM1;CD84;CIITA;TRAF3IP3;PLEK;LY75;PTPN22;LSP1;RCSD1;ITGAL;IKZF3;IFIT3;IFI44L;PIK3CG;ICAM1;GPR174;SPN;RGS1;LAMP3;ARHGDIB;EPSTI1;RAC2;LGALS9;PIM2;CYTIP;CD53;PPP1R16B;SRGN;GBP5;CD96;PRKCB;IL15;SFMBT2;CYBB;TAP1;PCDHGB8P;SSTR2;RUNX3;APBB1IP;GVINP1;OAS2;IRF4;HCLS1;IRF8;LCP1;DOCK2;WDFY4;BIRC3;AKNA;IFI6;NLRC5;NTPCR;ARHGAP15;IL2RG;SAMSN1;FGD2;INPP5D;NCKAP1L;APOL1;GBP4;LYN;CD74;CCL22;ERAP2;MX2;MX1;…
GTEX-XUJ4-2826-SM-4BOQ2 blood vessel female 60-69 years	15/355	3.385488574434083E-4	0.0023111707715398953	0	0	2.986271081859317	23.862820805047484	MEGF6;GADD45B;GADD45A;SERPINF1;TSC22D3;PRELP;PODN;SAMHD1;CP;C3;PROCR;HAUS7;ITGA8;AOX1;MRVI1
GTEX-WH7G-0002-SM-4LVN9 blood male 40-49 years	82/3823	3.394611939539625E-4	0.002311984533588319	0	0	1.597204371160496	12.758709568545452	HCP5;IFITM1;CD84;CIITA;TRAF3IP3;PLEK;LY75;PTPN22;LSP1;RCSD1;ITGAL;IKZF3;IFIT3;IFI44L;PIK3CG;ICAM1;GPR174;SPN;RGS1;LAMP3;ARHGDIB;EPSTI1;RAC2;LGALS9;PIM2;CYTIP;CD53;PPP1R16B;SRGN;GBP5;CD96;IL15;SFMBT2;ACSL5;TAP1;RUNX3;GVINP1;OAS2;IRF4;IRF1;HCLS1;IRF8;LCP1;DOCK2;WDFY4;BIRC3;IFI6;NLRC5;CSF2RB;ARHGAP15;IL2RG;SAMSN1;RASGRP1;STX11;FGD2;SEL1L3;INPP5D;NCKAP1L;APOL1;APOL3;GBP4;LYN;CD74;CCL22;IL10RA;MX2;MX1…
GTEX-P78B-0826-SM-3NMCA blood vessel female 40-49 years	21/605	3.562815243782822E-4	0.0024208872810319174	0	0	2.4548373287671232	19.49089125637624	SLC22A3;MEGF6;CCL22;PCDHGB6;GADD45B;GADD45A;DUSP1;SERPINE1;NPY1R;PRELP;FOS;CYP4F11;CP;GLIPR1;RGS1;HAUS7;ITGA8;MRVI1;SLC29A1;ATF3;ENG
GTEX-U8XE-1426-SM-3DB8Q lung male 30-39 years	39/1463	3.585024552073732E-4	0.0024303131556499833	0	0	1.910340187837722	15.155827250080021	CXCL9;STEAP4;CSF1;GALNT18;SERPINE1;TNFAIP2;CSF2RB;IKZF3;STX11;ICAM1;SEL1L3;GPR174;SOCS3;FGF7;LAMP3;MRC1;S1PR1;HAS2;PIM2;APOL1;GBP4;LYN;SRGN;GBP5;CD74;VCAM1;GADD45B;CD93;ACSL5;TNFRSF1B;RNASE1;F3;SELE;GPRIN3;NR4A3;IRF1;COL6A5;IL7R;BIRC3
GTEX-OOBJ-0526-SM-48TDK lung male 60-69 years	40/1521	3.935235572683717E-4	0.0026615340358174095	0	0	1.8852333905070873	14.780926612674406	C1QB;GALNT18;IFI6;CXCR4;GIMAP4;GIMAP5;GIMAP6;TSPAN11;IFIT3;ICAM1;SPN;FGD5;RGS1;LAMP3;SPOCK2;SLITRK6;S1PR1;TPSAB1;APOL1;LINC00476;APOL3;GBP4;EGR1;CD93;DUSP1;FOS;RNASE1;FLI1;CD4;GVINP1;IFI27;OAS2;ID1;FOSB;S100A4;COL6A6;COL6A5;IL7R;ATF3;ENG
GTEX-Q2AH-0426-SM-2I3EP lung male 40-49 years	28/934	4.3089747952902344E-4	0.002907560538951628	0	0	2.127469293032207	16.48712190363881	C1QB;GALNT18;FPR3;GIMAP5;GIMAP6;IKZF3;C3;SPN;FGD5;SLCO2B1;LAMP3;MRC1;APOL1;CD74;CD163;CD93;ERAP2;ACSL5;SHISA2;PARP15;CD4;GVINP1;ID1;TFEC;COL6A6;COL6A5;CD68;IL7R
GTEX-POMQ-0826-SM-3P61H stomach female 20-29 years	39/1477	4.3222334897607566E-4	0.002909771506386283	0	0	1.890292390831201	14.643278718996427	HCP5;TPSB2;CIITA;CXCL9;HDC;NLRC5;IFIT3;SEL1L3;GPR174;FOXQ1;ADAM28;CA2;EPSTI1;SLITRK6;LGALS9;PIM2;TPSAB1;APOL1;GBP4;GBP5;CD74;CCL22;ERAP2;MX1;ACSL5;TAP1;SHISA2;LYZ;ATP1B1;CORO2A;RNASE1;PSMB9;IFI27;OAS2;IRF4;IRF1;ALDH1A1;COL6A5;BIRC3
GTEX-OHPL-1826-SM-2YUN8 blood vessel female 60-69 years	16/407	4.793679507538719E-4	0.0032197179180818818	0	0	2.772270830529008	21.188582645461093	CD163;CXCL9;CSF1;DUSP1;TSC22D3;HDC;AKR1C1;F13A1;PODN;SAMHD1;C3;DOCK11;PROCR;CD209;MRC1;FKBP5
GTEX-S341-2026-SM-2XCAA blood vessel female 40-49 years	20/579	5.21684952062748E-4	0.003495888816696346	0	0	2.4369903042418146	18.419861304495132	PTGFR;MEGF6;CLSTN2;GADD45A;SERPINF1;TSC22D3;NPY1R;F13A1;PRELP;PODN;SAMHD1;CP;AFF2;PROCR;FGF7;HAS2;AOX1;ROR1;APOL3;PLXNA4
GTEX-R55D-0826-SM-48FEA breast male 50-59 years	23/718	5.789722983572157E-4	0.0038708813066772566	0	0	2.2622638579783656	16.863493768331015	STEAP4;VWF;SERPINF1;CCDC69;KRT77;ABCB11;PODN;GIMAP6;SAMHD1;F3;DOCK11;PROCR;FGD5;RASSF4;ID1;S1PR1;AOX1;COL6A6;CD248;APOL3;PLXNA4;FKBP5;BOK
GTEX-U8T8-2226-SM-3DB95 lung male 60-69 years	39/1500	5.830539572523587E-4	0.003889250080985413	0	0	1.8581908240199383	13.838375983119159	ITK;CIITA;CXCL9;HDC;GALNT18;IFI6;NLRC5;CXCR4;GIMAP4;DENND3;GIMAP5;IKZF3;IFIT3;STX11;IFI44L;AFF2;FGD5;EPSTI1;ITGAX;S1PR1;TPSAB1;APOL3;GBP4;CD93;TSC22D3;MX1;IFI44;TAP1;FLI1;FMNL1;GVINP1;IFI27;KLHL6;OAS2;TFEC;ALDH1A1;COL6A6;COL6A5;IL7R
GTEX-VJYA-0926-SM-4KL1N small intestine male 60-69 years	34/1247	5.896268697109372E-4	0.003924114897733749	0	0	1.9406615596950638	14.430799423525377	CSF1R;TPSB2;CXCL9;HDC;LY75;FPR3;CSF2RB;PTPN22;IKZF3;SEL1L3;GPR174;SPN;ADAM28;ANPEP;EPSTI1;PIM2;EPHB2;GBP4;GBP5;CD74;CD96;IL10RA;ACSL5;LYZ;CORO2A;PSMB9;GVINP1;CPS1;CD209;KLHL6;IRF4;IRF1;IRF8;IL7R
GTEX-P4QS-0426-SM-3NMCQ blood vessel male 60-69 years	18/500	6.130324513091103E-4	0.004070591333863454	0	0	2.535856194009061	18.757963302701352	C1QB;MEGF6;CD163;PCDHGB6;GADD45A;SERPINE1;F13A1;PRELP;SAMHD1;CP;GLIPR1;CD209;HAUS7;MRC1;STAB1;ITGA8;MRVI1;ENPP4
GTEX-U3ZM-0426-SM-3DB73 lung male 40-49 years	26/861	6.210247472636705E-4	0.004114288950621817	0	0	2.1359346761023406	15.77203988069369	C1QB;CD84;GALNT18;FPR3;GIMAP6;ICAM1;AFF2;SOCS3;CLEC7A;SLCO2B1;LAMP3;MRC1;S1PR1;LAIR1;CD163;VWF;ACSL5;SHISA2;RNASE1;CD4;TFEC;FOSB;COL6A6;COL6A5;CD68;IL7R
GTEX-QMRM-0826-SM-3NB33 lung male 50-59 years	33/1203	6.413958650232712E-4	0.004239612123679899	0	0	1.9500478377344048	14.336485945677195	CIITA;CXCL9;GALNT18;FPR3;GIMAP4;GIMAP5;GIMAP6;ICAM1;SOCS3;FGD5;SLCO2B1;LAMP3;MRC1;SLITRK6;S1PR1;FCER1A;APOL1;APOL3;GBP4;EGR1;CD93;VWF;RNASE1;FLI1;CD4;GVINP1;IFI27;OAS2;ID1;COL6A6;COL6A5;IL7R;BIRC3
GTEX-XPVG-2726-SM-4B66W adipose tissue male 50-59 years	22/680	6.675404608004721E-4	0.004402444441704471	0	0	2.2818250155243978	16.684500413611953	STEAP4;CLSTN2;CD93;VWF;SERPINF1;NPY1R;F13A1;GIMAP4;KRT77;ABCB11;GIMAP6;FLI1;SCUBE2;DOCK11;FGD5;RASSF4;S1PR1;FOSB;APOL3;ENG;FKBP5;BOK
GTEX-S4P3-1526-SM-3K2AV adipose tissue female 50-59 years	24/772	6.719631379475605E-4	0.004421608458503699	0	0	2.1951389022954113	16.036163749574026	ATP8B4;CLSTN2;SERPINF1;AKR1C1;CCDC69;NPY1R;F13A1;FPR3;ABCB11;GIMAP6;RNASE1;FBLN2;STX11;DOCK11;ADAMTS5;RASSF4;CD209;MRC1;STAB1;S100A4;CD248;APOL3;PLXNA4;BOK
GTEX-RTLS-0926-SM-2TF5X lung female 60-69 years	36/1359	6.862457737314565E-4	0.00450541988834954	0	0	1.8868951354126555	13.744662541076748	ITK;CXCL9;PCDHGB6;CSF1;GALNT18;SERPINE1;ADAM20;GIMAP5;ICAM1;MRC1;TAGAP;SLITRK6;S1PR1;ENPP4;APOL1;GBP4;GADD45B;CD93;VWF;DUSP1;FOS;RNASE1;PARP15;SELE;GPRIN3;CD4;FCGR2A;IFI27;CD209;GPR183;BHLHE40;FOSB;COL6A6;COL6A5;ATF3;BIRC3
GTEX-XOT4-0826-SM-4B66Y adipose tissue female 60-69 years	27/918	7.278096068921142E-4	0.004767561806944973	0	0	2.0800707808007077	15.029491256398579	MEGF6;CXCL9;SEMA3C;IFI6;PRICKLE1;GIMAP5;IFIT3;STX11;IFI44L;C3;EPSTI1;AOX1;APOL1;GBP4;VCAM1;ERAP2;MX1;NPY1R;IFI44;PODN;PROCR;IFI27;CD209;OAS2;ALDH1A1;COL6A6;ATF3
GTEX-WI4N-1426-SM-3LK7H breast female 40-49 years	25/827	7.773006579192317E-4	0.005080339501871212	0	0	2.134270302504608	15.280699517894316	STEAP4;CSF1;CLSTN2;SERPINE1;TNFAIP2;F13A1;ICAM1;C3;SOCS3;FGF7;RGS1;S1PR1;VCAM1;GADD45B;VWF;SERPINF1;SFMBT2;TBC1D9;TNFRSF1B;CP;SELE;SFRP1;IRF4;GPR183;BHLHE40
GTEX-S4Q7-1126-SM-4AD6R breast male 20-29 years	23/737	8.241275426480178E-4	0.005374344042100608	0	0	2.199861959172158	15.621627308093279	STEAP4;CD93;VWF;SERPINF1;AKR1C1;CCDC69;ACSL5;GIMAP4;ABCB11;GIMAP6;SCUBE2;DOCK11;PROCR;ADAMTS5;FGD5;ID1;S1PR1;CD248;SLC29A1;APOL3;PLXNA4;ENG;BOK
GTEX-XAJ8-0226-SM-4GIB2 adipose tissue male 40-49 years	26/878	8.263161462496898E-4	0.005376588317673763	0	0	2.091429790866411	14.846083626128342	STEAP4;CSF1;CCDC69;F13A1;STX11;C3;SCUBE2;DOCK11;SOCS3;RASSF4;MRC1;AOX1;PLXNA4;BOK;EGR1;VWF;ERAP2;SERPINF1;AKR1C1;FOS;F3;PROCR;CD209;FOSB;CD248;FKBP5
GTEX-QESD-1526-SM-2S1QT adipose tissue male 20-29 years	30/1072	8.284954693209415E-4	0.005378762345368696	0	0	1.982102258642548	14.064797810895115	PTGFR;STEAP4;CSF1;CLSTN2;SEMA3C;HDC;TNFAIP2;CSF2RB;FBLN2;ICAM1;DOCK11;SOCS3;FGF7;S1PR1;APOL3;PLXNA4;WNT3;ATP8B4;VCAM1;CD93;AKR1C1;TBC1D9;SSTR2;SELE;PROCR;NR4A3;CD209;BHLHE40;CD248;SLC29A1
GTEX-QLQW-1226-SM-2S1Q9 adipose tissue male 30-39 years	29/1028	8.941504515611799E-4	0.005792107925112976	0	0	1.9957457457457457	14.009409694754623	SEMA3C;ZNF518B;CCDC69;F13A1;FPR3;ABCB11;FBLN2;DOCK11;RASSF4;SLCO2B1;MRC1;STAB1;LAIR1;PLXNA4;BOK;CD163;ATP8B4;CD93;VWF;SERPINF1;AKR1C1;NPY1R;CYBB;APBB1IP;CD209;S100A4;CD248;FCGR2B;FKBP5
GTEX-PWN1-0226-SM-2S1OZ adipose tissue female 40-49 years	28/980	9.052116837636702E-4	0.005850758443838357	0	0	2.019715578539108	14.152837270173414	CSF1;CLSTN2;CCDC69;ABCB11;GIMAP6;FBLN2;STX11;SCUBE2;DOCK11;ADAMTS5;FGD5;RASSF4;MRC1;S1PR1;APOL3;PLXNA4;GBP4;BOK;CD163;VWF;SERPINF1;AKR1C1;NPY1R;F3;IRF8;CD248;SLC29A1;FKBP5
GTEX-R55G-0826-SM-2TC5U lung female 40-49 years	29/1030	9.214233427242538E-4	0.0059423651416840705	0	0	1.991545219486396	13.920086486070879	C1QB;CD84;GALNT18;FPR3;GIMAP5;ICAM1;FGD2;SLCO2B1;LAMP3;MRC1;LAIR1;GBP4;CD163;CD93;VWF;ERAP2;ACSL5;SHISA2;RNASE1;GPRIN3;CD4;FCGR2A;GPR183;TFEC;COL6A6;COL6A5;CD68;IL7R;ENG
GTEX-X5EB-0426-SM-46MVY lung male 40-49 years	46/1908	9.296740702605496E-4	0.005982339767791395	0	0	1.728063857121796	12.063054749836988	C1QB;CSF1R;CD84;CIITA;GALNT18;TNFAIP2;CXCR4;FPR3;DENND3;GIMAP6;FGD2;SPN;ADAM28;FGD5;RASSF4;RGS1;CLEC7A;ALOX5;SLCO2B1;LAMP3;MRC1;STAB1;LAIR1;CD74;CD163;CD93;VWF;IL10RA;GAB3;PARP15;GPRIN3;MS4A6A;CD4;IFI27;PARVG;THEMIS2;KLHL6;TFEC;HCLS1;RIN3;COL6A6;COL6A5;IL7R;PLCB2;MYO1F;ENG
GTEX-Q2AI-0526-SM-2I3EJ lung male 40-49 years	37/1441	0.001018735370768302	0.006540999131695154	0	0	1.8262620866787533	12.581472446659768	C1QB;CSF1R;CD84;IGSF6;NCF2;GALNT18;FPR3;CSF2RB;SAMSN1;ICAM1;FGD2;SOCS3;CYTH4;CLEC7A;ALOX5;SLCO2B1;LAMP3;MRC1;STAB1;ITGAX;CYP1B1;APOL1;LAIR1;CD163;FCER1G;CCL22;ACSL5;CYBB;F3;FMNL1;FCGR2A;TFEC;LCP2;MNDA;CD68;IL7R;MYO1F
GTEX-R55G-2126-SM-2TC67 nerve female 40-49 years	23/751	0.0010582697271813658	0.006779903856557542	0	0	2.1559658866313542	14.770781085878436	PTGFR;SLC22A3;IFITM1;STEAP4;TSC22D3;PAPLN;F13A1;PRELP;PRICKLE1;PODN;SAMHD1;TSPAN11;CLCN2;PROCR;FGF7;RGS1;ELMO1;S1PR1;CYP1B1;AOX1;PTGDS;APOL3;FKBP5
GTEX-PSDG-0326-SM-48TCP adipose tissue male 50-59 years	23/753	0.0010960165330089339	0.00700633375816018	0	0	2.1498324627968857	14.653415016464434	TPSB2;CD93;VWF;DUSP1;TSC22D3;AKR1C1;DENND3;GIMAP5;ABCB11;DOCK11;PROCR;ADAMTS5;FGD5;RASSF4;IRF4;S1PR1;HAS2;AOX1;SIK1;S100A4;TPSAB1;APOL3;ENG
GTEX-WFG8-0726-SM-3GILP heart male 20-29 years	16/445	0.0012329448905110255	0.00786440778083072	0	0	2.5217355743671535	16.891466857275685	VCAM1;AKR1C1;FPR3;CP;FBLN2;SLC8A1;SOCS3;NR4A3;CYP1B1;HAS2;FOSB;ROR1;COL6A6;CORIN;PLXNA4;ENG
GTEX-XBEC-0326-SM-4AT4M adipose tissue male 50-59 years	28/1006	0.0013384237015226662	0.00851857006536806	0	0	1.9632950553195951	12.98967584282032	PTGFR;CSF1R;TPSB2;CXCL9;STEAP4;CSF1;SEMA3C;HDC;TNFAIP2;FBLN2;C3;ADAMTS5;FGD5;STAB1;APOL3;GBP4;SERPINF1;IFI44;PODN;GPRIN3;MS4A6A;PROCR;SFRP1;CD4;CD209;COL6A6;CD248;FCGR2B
GTEX-R55C-1626-SM-48FEG adipose tissue male 40-49 years	22/720	0.0013940839043444654	0.008853495819529666	0	0	2.146542605087757	14.114629062759773	CD163;STEAP4;CLSTN2;VWF;SERPINF1;CCDC69;F13A1;ABCB11;GIMAP6;SAMHD1;SCUBE2;DOCK11;ADAMTS5;FGD5;RASSF4;MRC1;S1PR1;AOX1;CD248;APOL3;PLXNA4;FKBP5
GTEX-U8XE-1926-SM-3DB98 adipose tissue male 30-39 years	24/815	0.001406206273938734	0.008911068018546544	0	0	2.0710976828672747	13.60060808770631	EGR1;ATP8B4;CSF1;CD93;AKR1C1;CCDC69;SERPINE1;TNFAIP2;F13A1;FOS;TNFRSF1B;FLI1;PROCR;SOCS3;FGD5;CD209;BHLHE40;S1PR1;FOSB;CD248;SLC29A1;LAIR1;PLXNA4;ENG
GTEX-RWS6-0226-SM-2XCA9 lung female 60-69 years	29/1060	0.0014270256114386208	0.009023383204649847	0	0	1.9304929537285331	12.648904489472255	C1QB;CD84;TPSB2;HDC;GALNT18;FPR3;SAMHD1;ICAM1;FGD2;AFF2;CLEC7A;SLCO2B1;LAMP3;MRC1;TPSAB1;LAIR1;CD163;CD93;ERAP2;ACSL5;PARP15;GPRIN3;CD4;KLHL6;TFEC;COL6A6;COL6A5;CD68;IL7R
GTEX-U412-0526-SM-3DB9I adipose tissue male 60-69 years	22/722	0.0014436330552619427	0.00910863713439083	0	0	2.140184331797235	13.998073348740641	CXCL9;STEAP4;CD93;VWF;GADD45A;HDC;AKR1C1;SERPINE1;GIMAP4;GIMAP5;FBLN2;FLI1;GPRIN3;ADAMTS5;FGD5;IFI27;S1PR1;SIK1;COL6A6;ATF3;APOL3;GBP4
GTEX-P44H-1026-SM-3NM96 blood vessel male 40-49 years	21/679	0.0015385759177634405	0.00968671447144801	0	0	2.170326747720365	14.056985013124999	C1QB;SLC22A3;CD74;CIITA;CXCL9;STEAP4;VCAM1;PCDHGB6;GADD45B;GADD45A;SERPINE1;FPR3;CP;FCGR2A;RGS1;HAUS7;GPR183;SLCO2B1;ITGA8;MRVI1;CD68
GTEX-WFG7-0926-SM-4LMK7 blood vessel male 20-29 years	16/457	0.001618930455506432	0.010170651460778555	0	0	2.451589290687035	15.753887188403489	SLC22A3;EGR1;CD163;DUSP1;AKR1C1;SERPINE1;C3;SFRP1;GLIPR1;CD209;MRC1;STAB1;ITGA8;MRVI1;SLC29A1;PLXNA4
GTEX-WCDI-0426-SM-4GIAL blood vessel male 50-59 years	17/501	0.0016322183191890712	0.010232078280507833	0	0	2.3764331858922128	15.251509158549554	STEAP4;GADD45B;GADD45A;DUSP1;SERPINE1;NPY1R;F13A1;FPR3;PRELP;CP;SOCS3;FGF7;NR4A3;ITGA8;FOSB;SIK1;ATF3
GTEX-XBED-0726-SM-4GIAR blood vessel male 60-69 years	21/683	0.0016521844664974296	0.010335016566180273	0	0	2.1567598187311177	13.81546351713456	C1QB;EGR1;MEGF6;CD163;SERPINE1;MX1;IFI6;IFI44;FPR3;SAMHD1;CP;IFI44L;GLIPR1;CD209;OAS2;SLCO2B1;MRC1;STAB1;ITGA8;MRVI1;ENPP4
GTEX-XQ8I-1126-SM-4BOO2 lung male 50-59 years	26/923	0.0016784983862179572	0.010474564986753886	0	0	1.9817654808959158	12.663195460086785	C1QB;GALNT18;CXCR4;DENND3;ICAM1;SPN;SOCS3;ALOX5;LAMP3;MRC1;CD74;GADD45B;DUSP1;TSC22D3;RNASE1;F3;GPRIN3;TFEC;BHLHE40;FOSB;IRF8;SIK1;COL6A6;CD68;IL7R;ATF3
GTEX-R53T-0826-SM-48FCP blood vessel female 50-59 years	21/684	0.001681679730291876	0.010474564986753886	0	0	2.153393665158371	13.75579721763681	EGR1;MEGF6;DUSP1;MX1;IFI6;F13A1;PRELP;FOS;CP;SOCS3;SFRP1;GLIPR1;NR4A3;CD209;HAUS7;GPR183;ITGA8;FOSB;MDGA1;ATF3;PLXNA4
GTEX-O5YW-0426-SM-3MJHJ blood vessel male 50-59 years	17/503	0.0017022552887169342	0.010563141074454064	0	0	2.366407291485539	15.087742606600864	SLC22A3;EGR1;MEGF6;DUSP1;SERPINE1;F13A1;FPR3;PRELP;FOS;CP;SFRP1;GLIPR1;HAUS7;ITGA8;FOSB;MRVI1;ENPP4
GTEX-WY7C-2426-SM-3NB2V adipose tissue male 50-59 years	23/779	0.0017031479605466244	0.010563141074454064	0	0	2.073051082943169	13.216274886387014	C1QB;CD163;STEAP4;VWF;SERPINF1;AKR1C1;F13A1;KRT77;ABCB11;GIMAP6;RNASE1;FBLN2;APBB1IP;DOCK11;CD209;MRC1;AOX1;IRF8;S100A4;CD248;LAIR1;PLXNA4;BOK
GTEX-Q2AI-1426-SM-2S1P5 adipose tissue male 40-49 years	21/687	0.0017728752258640618	0.010972253255613035	0	0	2.1433558558558556	13.57848648499981	ATP8B4;STEAP4;CSF1;CLSTN2;CD93;VWF;SERPINF1;GIMAP5;ABCB11;GIMAP6;SSTR2;DOCK11;PROCR;FGD5;S1PR1;SIK1;ENPP4;CD248;APOL3;PLXNA4;BOK
GTEX-X638-0226-SM-47JZ9 adipose tissue female 70-79 years	20/642	0.0018194840119662437	0.011236855709494916	0	0	2.182947900813585	13.772659977712776	MEGF6;TPSB2;ATP8B4;CLSTN2;HDC;AKR1C1;TNFAIP2;FPR3;PODN;GIMAP6;FBLN2;ADAMTS5;CD209;HAUS7;FOSB;COL6A6;FCGR2B;ATF3;APOL3;BOK
GTEX-WWYW-0926-SM-3NB2Z lung female 50-59 years	41/1715	0.0021003968423070726	0.012944306121194751	0	0	1.697971234261557	10.469060648453969	C1QB;ITK;CIITA;CXCL9;HDC;GALNT18;TNFAIP2;PTPN22;IKZF3;SAMSN1;ICAM1;SEL1L3;GPR174;C3;SPN;ADAM28;FGF7;INPP5D;ALOX5;LAMP3;EPSTI1;ITGAX;PIM2;APOL1;GBP4;GBP5;CD74;CD93;SFMBT2;TAP1;GPRIN3;KLHL6;IRF4;IRF1;TFEC;IRF8;COL6A6;COL6A5;IL7R;WDFY4;BIRC3
GTEX-S33H-0326-SM-4AD6N breast male 30-39 years	27/993	0.0022621873287001493	0.01391197481679522	0	0	1.9109239697148297	11.640246390826476	CSF1;CLSTN2;SEMA3C;GIMAP5;GIMAP6;IFI44L;C3;DOCK11;ADAMTS5;ENPP4;APOL1;APOL3;PLXNA4;GBP4;BOK;VWF;SERPINF1;AKR1C1;TBC1D9;SELE;FLI1;PROCR;IFI27;OAS2;S100A4;CD248;SLC29A1
GTEX-QCQG-2026-SM-2S1PH nerve female 50-59 years	31/1204	0.0025201988362980638	0.01546606233222917	0	0	1.813349752139181	10.850028599368436	PTGFR;SLC22A3;CSF1R;CD84;PCDHGB6;PAPLN;ADAM20;PRICKLE1;ARHGAP15;SAMHD1;TSPAN11;CLCN2;ADAM28;RASSF4;RGS1;SLCO2B1;STAB1;CYP1B1;PTGDS;ABCA2;CD163;SFMBT2;TSC22D3;PODN;GPR183;TFEC;ALDH1A1;ELMO1;FCGR2B;MDGA1;FKBP5
GTEX-RVPU-1526-SM-47JXQ blood vessel male 50-59 years	17/524	0.0026036337460785754	0.01594452178533413	0	0	2.265911048142901	13.484090450359316	MEGF6;ATP8B4;CIITA;CXCL9;STEAP4;VCAM1;GADD45B;CLSTN2;GADD45A;TSC22D3;PRELP;PODN;CP;HAUS7;ITGA8;S1PR1;ENG
GTEX-Q2AH-0326-SM-48U1K blood vessel male 40-49 years	19/616	0.002623247859962492	0.016030959144215227	0	0	2.1558026539315964	12.812672645936242	C1QB;CD163;STEAP4;GADD45B;GADD45A;SERPINE1;F13A1;C3;PROCR;SFRP1;GLIPR1;CD209;HAUS7;STAB1;ITGA8;SLC29A1;APOL1;FCGR2B;ENG
GTEX-TKQ1-0003-SM-3NMAE blood male 30-39 years	82/4094	0.002740298251818313	0.01671123306286691	0	0	1.4640257310260998	8.637295788770064	HCP5;IFITM1;CD84;CIITA;TRAF3IP3;PLEK;LY75;PTPN22;IKZF1;LSP1;RCSD1;ITGAL;IKZF3;IFIT3;IFI44L;PIK3CG;ICAM1;GPR174;SPN;RGS1;LAMP3;ARHGDIB;EPSTI1;RAC2;LGALS9;PIM2;CYTIP;CD53;PPP1R16B;SRGN;GBP5;PRKCB;IL15;SFMBT2;ACSL5;CYBB;TAP1;RUNX3;GVINP1;OAS2;IRF4;IRF1;HCLS1;IRF8;LCP1;DOCK2;WDFY4;BIRC3;IFI6;NLRC5;CSF2RB;NTPCR;ARHGAP15;IL2RG;SAMSN1;RASGRP1;FGD2;SEL1L3;INPP5D;NCKAP1L;APOL1;GBP4;LYN;CD74;CCL22;ERAP2;MX…
GTEX-XQ8I-0006-SM-4BOQ5 blood male 50-59 years	12/311	0.002777612955144686	0.016903427482769854	0	0	2.6941014454178287	15.857921241354285	SRGN;PTPRC;FCGR2A;THEMIS2;NCF2;CXCR4;SLA;RIN3;MNDA;CYTIP;SAMSN1;MYO1F
GTEX-QESD-0626-SM-2I5G4 lung male 20-29 years	46/2019	0.002878660890745051	0.017481867701087134	0	0	1.6206950697156715	9.481763156319635	TPSB2;CIITA;HDC;GALNT18;TNFAIP2;NLRC5;CSF2RB;GIMAP5;GIMAP6;IFIT3;STX11;IFI44L;ICAM1;SOCS3;FGF7;LAMP3;EPSTI1;S1PR1;CYP1B1;HAS2;APOL1;APOL3;GBP4;EGR1;CCL22;VCAM1;CD93;MX1;ACSL5;IFI44;TAP1;F3;SELE;FLI1;NR4A3;IFI27;OAS2;IRF1;ID1;FOSB;LCP2;COL6A6;COL6A5;IL7R;ENG;BIRC3
GTEX-SNOS-0003-SM-3NMAO blood male 40-49 years	72/3511	0.0029682824690798037	0.017955207825025788	0	0	1.4865700524804737	8.651498450353252	HCP5;IFITM1;CD84;CIITA;TRAF3IP3;PLEK;LY75;PTPN22;IKZF1;LSP1;RCSD1;ITGAL;IKZF3;IFIT3;IFI44L;PIK3CG;GPR174;SPN;RGS1;LAMP3;ARHGDIB;EPSTI1;RAC2;COTL1;LGALS9;PIM2;CYTIP;CD53;PPP1R16B;SRGN;PRKCB;SFMBT2;TAP1;TNFRSF1B;RUNX3;APBB1IP;GVINP1;OAS2;IRF4;IRF8;LCP1;DOCK2;WDFY4;BIRC3;AKNA;IFI6;NLRC5;ARHGAP15;IL2RG;SAMSN1;FGD2;SEL1L3;INPP5D;NCKAP1L;LYN;CD74;CCL22;MX2;MX1;LAPTM5;IFI44;PARP15;SNX20;PSMB9;PTPRC;ARHG…
GTEX-XYKS-2726-SM-4E3IC adipose tissue female 60-69 years	19/623	0.002968922871925362	0.017955207825025788	0	0	2.130037339721009	12.395871711239815	MEGF6;CD163;CSF1;CLSTN2;GADD45A;SERPINF1;TSC22D3;F13A1;PRELP;PODN;RNASE1;FBLN2;SFRP1;CD209;MRC1;S100A4;CD248;EPHB2;PLXNA4
GTEX-WFG8-0001-SM-4LVN8 blood male 20-29 years	77/3810	0.0030317228707120135	0.01829704382634683	0	0	1.4702149745512991	8.525224155422766	HCP5;IFITM1;CD84;CIITA;TRAF3IP3;PLEK;LY75;PTPN22;IKZF1;LSP1;RCSD1;ITGAL;IKZF3;IFIT3;IFI44L;PIK3CG;ICAM1;GPR174;SPN;RGS1;LAMP3;EPSTI1;RAC2;LGALS9;PIM2;CYTIP;JAK3;CD53;PPP1R16B;SRGN;GBP5;PRKCB;IL15;SFMBT2;ACSL5;TAP1;RUNX3;APBB1IP;GVINP1;OAS2;IRF4;IRF1;IRF8;LCP1;DOCK2;WDFY4;BIRC3;AKNA;IFI6;NLRC5;CSF2RB;IL2RG;SAMSN1;RASGRP1;FGD2;SEL1L3;INPP5D;NCKAP1L;APOL1;GBP4;LYN;CD74;CCL22;ERAP2;MX1;LAPTM5;IFI44;P…
GTEX-RUSQ-0626-SM-2TF5V lung male 50-59 years	29/1121	0.0032311510950906916	0.019460341822705302	0	0	1.816698313940961	10.418613733918447	C1QB;ITK;GALNT18;ADAM20;GIMAP5;GIMAP6;IKZF3;STX11;ICAM1;SOCS3;RGS1;LAMP3;MRC1;S1PR1;CD163;CD93;DUSP1;TSC22D3;ACSL5;GPRIN3;GVINP1;FCGR2A;KLHL6;GPR183;TFEC;COL6A6;COL6A5;CD68;IL7R
GTEX-X261-0226-SM-3NMD2 adipose tissue male 50-59 years	23/820	0.0032380638152137427	0.019461764992470227	0	0	1.9621512325898378	11.248580785330123	TPSB2;STEAP4;CD93;VWF;GADD45A;DUSP1;GIMAP4;DENND3;GIMAP5;ABCB11;GIMAP6;FLI1;GPRIN3;SCUBE2;PROCR;ADAMTS5;FGD5;IRF4;S1PR1;SIK1;TPSAB1;ATF3;APOL3
GTEX-TML8-2026-SM-32QOP adipose tissue female 40-49 years	28/1071	0.0032781862577903205	0.01966237230752836	0	0	1.834550237234801	10.494480385632022	PTGFR;CSF1R;CD84;CIITA;STEAP4;CLSTN2;TNFAIP2;F13A1;FPR3;GIMAP6;FBLN2;SCUBE2;DOCK11;ADAMTS5;FGD5;MRC1;BOK;ATP8B4;IL10RA;AKR1C1;NPY1R;RNASE1;MS4A6A;CD4;CD209;TFEC;SLC29A1;FCGR2B
GTEX-R55D-0926-SM-3GAEU lung male 50-59 years	31/1229	0.0034229568665967514	0.02048854058753497	0	0	1.7731125950658504	10.06640440335998	C1QB;GALNT18;TNFAIP2;FPR3;GIMAP5;ICAM1;AFF2;FGD5;CLEC7A;ALOX5;SLCO2B1;LAMP3;MRC1;S1PR1;LAIR1;GBP4;CD74;ACSL5;RNASE1;PARP15;GPRIN3;CD4;GVINP1;KLHL6;OAS2;TFEC;SIK1;COL6A6;COL6A5;CD68;IL7R
GTEX-X88G-0004-SM-47JZ6 blood male 30-39 years	76/3770	0.0034766784911414803	0.020767454511634045	0	0	1.4634903447031222	8.285810937880578	HCP5;IFITM1;CD84;CIITA;TRAF3IP3;PLEK;LY75;PTPN22;IKZF1;LSP1;RCSD1;ITGAL;IKZF3;IFIT3;IFI44L;PIK3CG;GPR174;SPN;RGS1;LAMP3;ARHGDIB;EPSTI1;RAC2;COTL1;LGALS9;PIM2;CYTIP;CD53;PPP1R16B;PRKCB;IL15;SFMBT2;TAP1;RUNX3;APBB1IP;GVINP1;OAS2;IRF4;HCLS1;IRF8;LCP1;DOCK2;WDFY4;BIRC3;AKNA;NLRC5;NTPCR;ARHGAP15;IL2RG;SAMSN1;RASGRP1;FGD2;SEL1L3;INPP5D;NCKAP1L;LYN;CD74;CCL22;ERAP2;MX2;MX1;LAPTM5;IFI44;PARP15;SNX20;FLI1…
GTEX-XUW1-1126-SM-4BONZ blood vessel female 50-59 years	18/586	0.0035182841515971437	0.02097300266238379	0	0	2.142275916986015	12.103391625936275	C1QB;EGR1;CSF1R;MEGF6;CD163;GADD45A;NPY1R;FPR3;GLIPR1;HAUS7;SLCO2B1;MRC1;STAB1;ITGA8;ENPP4;CD68;PLXNA4;ENG
GTEX-O5YT-0226-SM-32PK5 adipose tissue male 20-29 years	31/1233	0.003590376557315193	0.021329961879699585	0	0	1.7668299747334688	9.946366147212485	STEAP4;CLSTN2;CCDC69;F13A1;FPR3;ABCB11;SAMHD1;DOCK11;ADAMTS5;FGD5;MRC1;S1PR1;CYP1B1;HAS2;AOX1;ENPP4;APOL3;PLXNA4;BOK;CD163;ATP8B4;CD93;VWF;AKR1C1;TBC1D9;GPRIN3;PROCR;CD209;TFEC;CD248;FKBP5
GTEX-X638-0003-SM-47JZ1 blood female 70-79 years	78/3894	0.0035927997540077176	0.021329961879699585	0	0	1.455840877682827	8.194671351344303	HCP5;IFITM1;CD84;CIITA;CXCL9;TRAF3IP3;PLEK;LY75;PTPN22;LSP1;RCSD1;ITGAL;IKZF3;IFIT3;IFI44L;PIK3CG;ICAM1;GPR174;SPN;RGS1;LAMP3;ARHGDIB;EPSTI1;RAC2;LGALS9;PIM2;CYTIP;CD53;PPP1R16B;SRGN;GBP5;IL15;SFMBT2;CYBB;TAP1;SSTR2;RUNX3;APBB1IP;GVINP1;OAS2;IRF4;HCLS1;IRF8;LCP1;DOCK2;WDFY4;BIRC3;IFI6;NLRC5;NTPCR;IL2RG;SAMSN1;RASGRP1;STX11;FGD2;SEL1L3;INPP5D;NCKAP1L;GBP4;LYN;CD74;CCL22;ERAP2;MX2;MX1;LAPTM5;IFI44;…
GTEX-QEG5-1126-SM-33HC2 lung male 20-29 years	34/1391	0.0036061170683798233	0.0213655106795268	0	0	1.72121252266649	9.682033336503522	C1QB;ITK;GALNT18;SLA;PTPN22;DENND3;IKZF3;SAMSN1;STX11;ICAM1;SOCS3;ALOX5;LAMP3;MRC1;ENPP4;GBP5;CD96;CD163;CD93;VWF;TSC22D3;ACSL5;PARP15;F3;GPRIN3;CD4;KLHL6;TFEC;IRF8;COL6A5;CD68;IL7R;ATF3;BIRC3
GTEX-XQ3S-0001-SM-4B64K blood male 20-29 years	73/3598	0.003630047159910235	0.021463666270057476	0	0	1.4690829911658578	8.254056946472325	HCP5;IFITM1;CD84;CIITA;PLEK;LY75;PTPN22;LSP1;RCSD1;IKZF3;IFIT3;IFI44L;ICAM1;GPR174;SPN;RGS1;LAMP3;EPSTI1;RAC2;CYP1B1;ENPP4;LGALS9;PIM2;CYTIP;CD53;PPP1R16B;SRGN;GBP5;IL15;SFMBT2;TAP1;TNFRSF1B;RUNX3;APBB1IP;GVINP1;OAS2;IRF4;IRF8;RIN3;LCP1;DOCK2;WDFY4;BIRC3;IFI6;NLRC5;NTPCR;ARHGAP15;IL2RG;SAMSN1;RASGRP1;FGD2;INPP5D;NCKAP1L;APOL1;GBP4;LYN;CD74;CCL22;ERAP2;MX2;MX1;LAPTM5;IFI44;PARP15;SNX20;PSMB9;ARHGA…
GTEX-U4B1-0226-SM-4DXU8 blood vessel male 40-49 years	16/501	0.004006878609725573	0.02364382823350212	0	0	2.224083921143064	12.276371082084866	C1QB;CSF1R;MEGF6;CD84;GADD45A;SERPINE1;FPR3;PRELP;MS4A6A;GLIPR1;SLCO2B1;ITGA8;MRVI1;ENPP4;SLC29A1;ENG
GTEX-V1D1-0003-SM-3NMDP blood male 50-59 years	73/3617	0.00414936118373784	0.024435126970900615	0	0	1.4594904657241297	8.005014602748906	HCP5;IFITM1;CD84;CIITA;TRAF3IP3;PLEK;ITGB2;LY75;PTPN22;LSP1;RCSD1;IKZF3;IFIT3;IFI44L;ICAM1;GPR174;SPN;RGS1;LAMP3;EPSTI1;RAC2;LGALS9;PIM2;CYTIP;CD53;PPP1R16B;SRGN;GBP5;CD96;IL15;SFMBT2;TAP1;SSTR2;RUNX3;PRLR;APBB1IP;GVINP1;OAS2;IRF4;IRF8;LCP1;DOCK2;WDFY4;BIRC3;IFI6;NLRC5;CSF2RB;NTPCR;IL2RG;SAMSN1;RASGRP1;FGD2;SEL1L3;INPP5D;NCKAP1L;APOL1;LYN;CD74;CCL22;ERAP2;MX2;MX1;LAPTM5;IFI44;PARP15;SNX20;PSMB9;A…
GTEX-S33H-1126-SM-2XCB6 adipose tissue male 30-39 years	31/1247	0.00423241655610552	0.024873980365015307	0	0	1.7451663011695906	9.537302700708652	STEAP4;PCDHGB6;CLSTN2;SEMA3C;GIMAP4;GIMAP5;GIMAP6;IFIT3;SCUBE2;DOCK11;ADAMTS5;FGD5;S1PR1;FCER1A;ENPP4;APOL3;PLXNA4;GBP4;BOK;ATP8B4;CD93;VWF;IL15;AKR1C1;TBC1D9;FLI1;SFRP1;CD209;OAS2;S100A4;SLC29A1
GTEX-P78B-0226-SM-3NB1Z adipose tissue female 40-49 years	21/741	0.004291114592096186	0.025168207315815656	0	0	1.9769791666666667	10.776926167704111	ATP8B4;STEAP4;CLSTN2;VWF;AKR1C1;NPY1R;ABCB11;F3;FBLN2;IFIT3;SCUBE2;DOCK11;ADAMTS5;FGD5;CD209;IRF4;SLC29A1;APOL3;PLXNA4;GBP4;BOK
GTEX-WEY5-0001-SM-3P61Z blood female 40-49 years	76/3803	0.004364358341030441	0.025546394707035614	0	0	1.4475413648153117	7.866351024942914	HCP5;IFITM1;CD84;CIITA;TRAF3IP3;PLEK;LY75;PTPN22;IKZF1;LSP1;RCSD1;ITGAL;IKZF3;IFIT3;IFI44L;ICAM1;GPR174;SPN;RGS1;LAMP3;ARHGDIB;EPSTI1;RAC2;LGALS9;PIM2;CYTIP;CD53;PPP1R16B;SRGN;GBP5;PRKCB;IL15;SFMBT2;ACSL5;TAP1;RUNX3;APBB1IP;GVINP1;OAS2;IRF4;HCLS1;IRF8;LCP1;DOCK2;WDFY4;BIRC3;IFI6;NLRC5;CSF2RB;NTPCR;ARHGAP15;IL2RG;SAMSN1;RASGRP1;FGD2;SEL1L3;INPP5D;NCKAP1L;APOL1;GBP4;LYN;CD74;CCL22;MX2;MX1;LAPTM5;IF…
GTEX-O5YT-1726-SM-3NMD7 nerve male 20-29 years	20/694	0.004388305079495989	0.025635088791043707	0	0	2.009039357107406	10.906697398505205	PTGFR;SLC22A3;STEAP4;CSF1;SERPINF1;TSC22D3;PAPLN;F13A1;PODN;SAMHD1;TSPAN11;CLCN2;PROCR;FGF7;STAB1;CYP1B1;HAS2;AOX1;APOL3;FKBP5
GTEX-WOFL-0826-SM-3MJG1 breast male 60-69 years	24/892	0.004466445031453896	0.026039374533376215	0	0	1.8796852384834217	10.171282239977485	STEAP4;VCAM1;GADD45B;CD93;VWF;GADD45A;IL15;SERPINE1;TBC1D9;GIMAP5;ABCB11;TNFRSF1B;FLI1;SCUBE2;FGD5;FGF7;IFI27;BHLHE40;S1PR1;SIK1;SLC29A1;ATF3;APOL3;ENG
GTEX-XQ8I-0326-SM-4BOPN blood vessel male 50-59 years	13/373	0.004478935340898452	0.026060072891654663	0	0	2.4248360339506174	13.114410237655388	EGR1;MEGF6;GADD45B;DUSP1;TSC22D3;PRELP;DENND3;FOS;SOCS3;HAUS7;ITGA8;FOSB;ENPP4
GTEX-WFJO-1126-SM-4LVLZ stomach male 30-39 years	16/513	0.0050144568492008525	0.02911781218211252	0	0	2.169028204313601	11.485937389835216	EGR1;GADD45B;DUSP1;AKR1C1;PRUNE2;FOS;PODN;SELE;SOCS3;NR4A3;IRF1;ITGA8;CYP1B1;FOSB;SIK1;ATF3
GTEX-T8EM-0426-SM-4DM7E blood vessel male 40-49 years	18/607	0.00505033062725534	0.029267820633100034	0	0	2.0636282373550427	10.91308844150483	C1QB;SLC22A3;EGR1;MEGF6;GADD45A;DUSP1;PRUNE2;NPY1R;PRELP;FOS;CYP4F11;SOCS3;HAUS7;ITGA8;FOSB;MRVI1;S100A4;ATF3
GTEX-U3ZN-2626-SM-3DB7T adipose tissue female 30-39 years	31/1263	0.005082992950275882	0.029398659623123408	0	0	1.7210107022607022	9.09012903001417	STEAP4;CLSTN2;CCDC69;F13A1;GIMAP4;GIMAP6;IFIT3;IFI44L;SCUBE2;DOCK11;ADAMTS5;FGD5;S1PR1;APOL3;PLXNA4;GBP4;BOK;ATP8B4;VWF;AKR1C1;MX1;NPY1R;IFI44;FLI1;IFI27;CD209;OAS2;IRF4;COL6A6;SLC29A1;FCGR2B
GTEX-SNOS-0426-SM-32PMH lung male 40-49 years	28/1109	0.0052658129332802395	0.030395732080221578	0	0	1.7664555610901587	9.267743974683604	C1QB;ITK;CD84;CXCL9;GALNT18;FPR3;GIMAP5;GIMAP6;IKZF3;STX11;ICAM1;AFF2;FGD5;LAMP3;MRC1;S1PR1;CD163;CD93;ACSL5;GPRIN3;GVINP1;KLHL6;ID1;TFEC;COL6A5;CD68;IL7R;ENG
GTEX-VJYA-0226-SM-4KL1Q blood vessel male 60-69 years	20/706	0.005286810207308515	0.030456624020364274	0	0	1.9726507786642873	10.34170100843209	C1QB;SLC22A3;EGR1;MEGF6;CD84;CXCL9;IGSF6;VCAM1;IFI6;FPR3;PROCR;GLIPR1;CD209;HAUS7;ITGA8;ROR1;S100A4;CD68;LAIR1;ENG
GTEX-U8XE-1526-SM-4E3HT liver male 30-39 years	26/1007	0.0053431213774950345	0.030720313245360998	0	0	1.8039773885645445	9.438310963770016	SERPINE1;CHRD;TNFAIP2;ABCB11;ICAM1;C3;FOXQ1;CA2;ADAMTS17;AOX1;APOL1;PPARGC1A;WNT3;HS3ST3B1;AKR1C1;CYP4F11;TNFRSF1B;CP;NR4A3;CPS1;IRF4;FOSB;IRF8;SIK1;PIK3AP1;BIRC3
GTEX-XQ8I-1426-SM-4BOPW adipose tissue male 50-59 years	22/807	0.005492490054138324	0.031516945881522075	0	0	1.8999063991050842	9.88782263855523	EGR1;TPSB2;STEAP4;VWF;DUSP1;TSC22D3;PAPLN;NPY1R;FOS;PODN;SELE;SCUBE2;SOCS3;FGD5;IFI27;ID1;MRC1;S1PR1;FOSB;AOX1;TPSAB1;APOL3
GTEX-TKQ1-1126-SM-4GIAZ adipose tissue male 30-39 years	24/909	0.005618124615186743	0.032174525055539006	0	0	1.8419139692834854	9.544351283641088	ATP8B4;STEAP4;CSF1;CD93;VWF;SERPINF1;CCDC69;ABCB11;GIMAP6;STX11;AFF2;GPRIN3;DOCK11;PROCR;ADAMTS5;FGD5;RASSF4;S1PR1;AOX1;SIK1;CD248;APOL3;PLXNA4;BOK
GTEX-X4XX-1126-SM-3NMBY heart male 60-69 years	18/614	0.005668961555843194	0.03240200575545669	0	0	2.038643963288828	10.545394185289892	GADD45B;AKR1C1;PRELP;FOS;CP;FBLN2;SLC8A1;C3;PROCR;NR4A3;BHLHE40;SIK1;COL6A6;FCGR2B;PPARGC1A;ATF3;CORIN;ENG
GTEX-QV44-1825-SM-447CF adipose tissue male 50-59 years	22/810	0.005729733976325706	0.03266817515961912	0	0	1.892373050961556	9.768592765831624	ATP8B4;STEAP4;CLSTN2;CD93;VWF;AKR1C1;TBC1D9;FBLN2;FLI1;SCUBE2;DOCK11;FGD5;CD209;S1PR1;IRF8;SIK1;SLC29A1;FCGR2B;APOL3;PLXNA4;ENG;BOK
GTEX-S4Q7-0003-SM-3NM8M blood male 20-29 years	76/3844	0.005737943630094335	0.03266817515961912	0	0	1.4281151214909176	7.370008564628512	HCP5;IFITM1;CD84;CIITA;TRAF3IP3;NCF2;PLEK;LY75;F13A1;PTPN22;RCSD1;IKZF3;IFIT3;IFI44L;PIK3CG;GPR174;SPN;RGS1;LAMP3;EPSTI1;RAC2;CYP1B1;ENPP4;PIM2;CYTIP;CD53;PPP1R16B;SRGN;GBP5;CD96;PRKCB;IL15;SFMBT2;ACSL5;TAP1;RUNX3;PRLR;APBB1IP;GVINP1;OAS2;IRF4;IRF8;LCP1;DOCK2;WDFY4;BIRC3;ZNF518B;NLRC5;NTPCR;ARHGAP15;IL2RG;SAMSN1;RASGRP1;STX11;FGD2;INPP5D;NCKAP1L;APOL1;GBP4;LYN;CD74;CCL22;ERAP2;MX2;MX1;LAPTM5;IFI4…
GTEX-U412-0826-SM-3DB9K lung male 60-69 years	33/1384	0.005962765865826416	0.033881993175212476	0	0	1.672293602306749	8.565857130476706	HCP5;CIITA;CXCL9;GALNT18;TNFAIP2;GIMAP4;DENND3;GIMAP5;GIMAP6;IFI44L;ICAM1;AFF2;SOCS3;FGD5;S1PR1;APOL1;APOL3;GBP4;CD74;CCL22;GADD45B;VWF;IFI44;TAP1;GPRIN3;CD4;GVINP1;IFI27;IRF1;COL6A6;COL6A5;IL7R;BIRC3
GTEX-OXRN-1426-SM-3LK5U nerve male 50-59 years	22/818	0.006404142514601187	0.036319212898954206	0	0	1.8725617333981737	9.457953959536786	PTGFR;EGR1;CD74;ATP8B4;CIITA;STEAP4;VCAM1;PAPLN;FOS;GIMAP5;ARHGAP15;SAMHD1;SELE;SOCS3;FGF7;NR4A3;BHLHE40;ALDH1A1;S1PR1;CYP1B1;HAS2;ATF3
GTEX-X5EB-0004-SM-46MWA blood male 40-49 years	75/3802	0.006453497250227687	0.03652804754255089	0	0	1.4221739946005114	7.1722127259046085	HCP5;CD84;CIITA;TRAF3IP3;PLEK;LY75;PTPN22;IKZF1;LSP1;RCSD1;ITGAL;IKZF3;IFIT3;IFI44L;PIK3CG;ICAM1;GPR174;SPN;RGS1;LAMP3;EPSTI1;RAC2;LGALS9;PIM2;CYTIP;JAK3;CD53;PPP1R16B;SRGN;PRKCB;IL15;SFMBT2;ACSL5;CYBB;TAP1;RUNX3;APBB1IP;GVINP1;OAS2;IRF4;IRF8;LCP1;DOCK2;WDFY4;BIRC3;IFI6;NLRC5;CSF2RB;NTPCR;ARHGAP15;IL2RG;SAMSN1;RASGRP1;SEL1L3;INPP5D;NCKAP1L;APOL1;LYN;CD74;CCL22;MX2;MX1;LAPTM5;IFI44;PARP15;SNX20;PS…
GTEX-V955-0926-SM-4JBJ8 blood vessel male 60-69 years	20/721	0.0066182597695924545	0.03738803726426745	0	0	1.9289170021474151	9.67915663963363	SLC22A3;MEGF6;GADD45B;GADD45A;DUSP1;SERPINE1;PRUNE2;PRELP;FOS;CP;SFRP1;GLIPR1;HAUS7;ID1;ITGA8;FOSB;MRVI1;ENPP4;SLC29A1;ENG
GTEX-WHWD-0826-SM-3LK6R adipose tissue male 50-59 years	22/822	0.00676512302874345	0.03814377877908541	0	0	1.862804659498208	9.306525194775219	C1QB;CSF1R;CD163;PCDHGB6;VWF;SEMA3C;F13A1;FPR3;PODN;GIMAP6;C3;SCUBE2;DOCK11;PROCR;CD209;MRC1;STAB1;AOX1;FCGR2B;APOL3;PLXNA4;BOK
GTEX-OHPK-0226-SM-3MJH6 adipose tissue female 50-59 years	23/873	0.006816981893053574	0.03836197339430728	0	0	1.8346466356326703	9.151838341390036	TPSB2;CD163;CD93;GADD45A;SERPINF1;AKR1C1;ABCB11;PODN;GIMAP6;SAMHD1;F3;DOCK11;ADAMTS5;FGD5;RASSF4;MRC1;S1PR1;AOX1;CD248;TPSAB1;APOL3;PLXNA4;FKBP5
GTEX-WI4N-0726-SM-3TW93 heart female 40-49 years	20/726	0.007118787124044823	0.039983168529076414	0	0	1.9147520490357182	9.46848318682624	FHOD3;VCAM1;PCDHGB6;GADD45B;VWF;SERPINE1;TNFAIP2;PCDHGB8P;CP;FBLN2;SELE;SLC8A1;ICAM1;C3;NR4A3;HAS2;PPARGC1A;CORIN;ENG;BIRC3
GTEX-TMMY-1026-SM-4DXTI blood vessel female 40-49 years	19/677	0.0071346997290834616	0.039995480212073636	0	0	1.9497025156825971	9.636960569606273	SLC22A3;EGR1;MEGF6;GADD45B;GADD45A;DUSP1;SERPINE1;PRUNE2;NPY1R;FOS;SELE;SOCS3;GLIPR1;HAUS7;ID1;ITGA8;FOSB;MRVI1;ROR1
GTEX-W5X1-0001-SM-3P61V blood female 40-49 years	78/3999	0.0071636714140790115	0.040080810311017886	0	0	1.407488480448499	6.951209329921	HCP5;IFITM1;CD84;CIITA;TRAF3IP3;PLEK;LY75;PTPN22;LSP1;RCSD1;GIMAP6;IKZF3;IFIT3;IFI44L;PIK3CG;ICAM1;GPR174;SPN;RGS1;LAMP3;ARHGDIB;EPSTI1;RAC2;ENPP4;LGALS9;PIM2;CYTIP;CD53;PPP1R16B;SRGN;GBP5;CD96;PRKCB;IL15;SFMBT2;TAP1;SSTR2;RUNX3;GVINP1;OAS2;IRF4;HCLS1;IRF8;RIN3;LCP1;DOCK2;WDFY4;BIRC3;AKNA;IFI6;NLRC5;NTPCR;ARHGAP15;IL2RG;SAMSN1;FGD2;INPP5D;NCKAP1L;APOL1;GBP4;LYN;CD74;CCL22;ERAP2;MX2;MX1;LAPTM5;IFI…
GTEX-T8EM-1126-SM-3DB7D adipose tissue male 40-49 years	21/779	0.007459205356175321	0.04165437473802885	0	0	1.8741094986807387	9.179962534934344	STEAP4;CLSTN2;CD93;VWF;SERPINF1;CCDC69;F13A1;ABCB11;SSTR2;F3;SCUBE2;DOCK11;PROCR;ADAMTS5;CD209;MRC1;S1PR1;AOX1;CD248;APOL3;PLXNA4
GTEX-Q2AH-1226-SM-48TZL colon male 40-49 years	38/1679	0.007483634752181015	0.04171088967993816	0	0	1.5899699478431726	7.7829612077707155	C1QB;HCP5;TPSB2;CXCL9;LY75;FPR3;ABCB11;IKZF3;CLCN2;CTSS;SEL1L3;GPR174;ADAM28;CA2;SLCO2B1;EPSTI1;SLITRK6;LGALS9;PIM2;EPHB2;TPSAB1;CD96;ERAP2;ACSL5;TAP1;CORO2A;PARP15;PSMB9;MS4A6A;GVINP1;IFI27;CD209;KLHL6;IRF4;IRF1;IRF8;LINC00861;BIRC3
GTEX-UPJH-0001-SM-3NMDE blood male 50-59 years	76/3891	0.007759431774564581	0.04316554126499189	0	0	1.4063596912771226	6.833285402972926	HCP5;IFITM1;CD84;CIITA;TRAF3IP3;PLEK;LY75;PTPN22;LSP1;RCSD1;ITGAL;IKZF3;IFIT3;IFI44L;GPR174;SPN;LAMP3;ARHGDIB;EPSTI1;RAC2;COTL1;LGALS9;PIM2;CYTIP;CD53;PPP1R16B;SRGN;GBP5;PRKCB;IL15;SFMBT2;ACSL5;CYBB;TAP1;RUNX3;APBB1IP;GVINP1;IFI27;OAS2;IRF4;HCLS1;IRF8;LCP1;DOCK2;WDFY4;BIRC3;IFI6;NTPCR;ARHGAP15;IL2RG;SAMSN1;RASGRP1;SEL1L3;INPP5D;NCKAP1L;APOL1;GBP4;LYN;CD74;CCL22;ERAP2;MX2;MX1;LAPTM5;IFI44;PARP15;P…
GTEX-XK95-0426-SM-4AT4R adipose tissue male 40-49 years	27/1091	0.007873212507920236	0.04371507516302379	0	0	1.7258417485319137	8.360476376185275	STEAP4;CSF1;CLSTN2;SERPINE1;F13A1;GIMAP5;FGF7;STAB1;S1PR1;HAS2;APOL3;ATP8B4;GADD45B;CD93;VWF;GADD45A;ACSL5;SHISA2;TNFRSF1B;FLI1;PROCR;CD209;IRF4;GPR183;SIK1;SLC29A1;ATF3
GTEX-Q2AG-1026-SM-33HBW lung female 40-49 years	44/2025	0.008245251234808931	0.045693740208114134	0	0	1.531262951345172	7.347180103358692	CIITA;CXCL9;CSF1;PTPN22;DENND3;ICAM1;AFF2;GPR174;SPN;SOCS3;FGD5;RASSF2;LAMP3;APOL1;APOL3;GBP4;GBP5;CD96;VCAM1;CD93;VWF;ERAP2;DUSP1;IL15;IFI44;TAP1;TBC1D9;SELE;FLI1;SYT17;GPRIN3;CD4;GVINP1;IFI27;KLHL6;OAS2;GPR183;IRF1;TFEC;BHLHE40;COL6A6;COL6A5;ATF3;BIRC3
GTEX-OXRP-0526-SM-2I3EW lung female 60-69 years	25/993	0.008483915964914273	0.04692716325944043	0	0	1.7527361061204936	8.359820593687106	ITK;TPSB2;CXCL9;HDC;SERPINE1;CXCR4;IKZF3;ICAM1;GPR174;C3;FGF7;RGS1;S1PR1;TPSAB1;APOL1;CD93;PODN;GPRIN3;PROCR;CD4;GVINP1;NR4A3;COL6A6;COL6A5;IL7R
GTEX-S7SE-0226-SM-2XCD4 adipose tissue male 50-59 years	29/1204	0.008545106276531177	0.0471761075683492	0	0	1.6808385481852315	8.0048196613248	PTGFR;CIITA;CXCL9;SEMA3C;HDC;TNFAIP2;GIMAP4;GIMAP5;GIMAP6;IFIT3;SCUBE2;ADAMTS5;FGD5;EPSTI1;S1PR1;APOL3;GBP4;VCAM1;CD93;VWF;AKR1C1;NPY1R;IFI44;SELE;FLI1;IFI27;OAS2;CD248;SLC29A1
GTEX-PLZ5-0426-SM-3P612 blood vessel male 50-59 years	18/642	0.008793644166480026	0.04845647021793814	0	0	1.9443123131285676	9.203841889268967	C1QB;SLC22A3;MEGF6;CD163;CXCL9;AKR1C1;PRUNE2;MX1;IFI6;FPR3;PRELP;CP;HAUS7;ITGA8;MRVI1;S100A4;PLXNA4;ENG
GTEX-W5X1-1426-SM-3GIKH adipose tissue female 40-49 years	26/1049	0.00887776358083509	0.048827699694592996	0	0	1.7260321691993246	8.154130844176029	C1QB;CSF1R;CXCL9;TNFAIP2;F13A1;GIMAP5;GPR174;SLCO2B1;MRC1;STAB1;ENPP4;LAIR1;PLXNA4;GBP4;BOK;EGR1;CD74;ATP8B4;VCAM1;FOS;RNASE1;MS4A6A;CD209;FOSB;FCGR2B;ATF3
GTEX-XV7Q-2326-SM-4BRVZ breast female 40-49 years	21/793	0.009026060281438302	0.04954984128134209	0	0	1.8387629533678755	8.656232740738826	IFITM1;CIITA;STEAP4;CSF1;CLSTN2;VWF;F13A1;TBC1D9;GIMAP6;FLI1;SCUBE2;DOCK11;SOCS3;ADAMTS5;CD209;S1PR1;IRF8;APOL3;PLXNA4;ENG;BOK
GTEX-OXRK-0326-SM-3NB3R adipose tissue female 50-59 years	20/745	0.00931042429821517	0.05101482486710004	0	0	1.8627070806233894	8.711174331594584	VCAM1;CSF1;CLSTN2;VWF;GADD45A;TSC22D3;NPY1R;F13A1;PRELP;SAMHD1;FBLN2;DOCK11;ADAMTS5;MRC1;S1PR1;CD248;SLC29A1;FCGR2B;APOL3;PLXNA4
GTEX-RTLS-0226-SM-2TF5E adipose tissue female 60-69 years	27/1108	0.009545246794103299	0.05220336661315407	0	0	1.6971511914488477	7.894658505861024	CSF1R;CD84;STEAP4;CLSTN2;GALNT18;GIMAP4;GIMAP5;GIMAP6;FBLN2;SCUBE2;FGD5;MRC1;STAB1;S1PR1;APOL3;GBP4;CCL22;CD93;VWF;NPY1R;IFI44;FLI1;GPRIN3;CD209;SIK1;ATF3;ENG
GTEX-V955-0004-SM-3NMDH blood male 60-69 years	73/3751	0.01001300156857433	0.054658987963284965	0	0	1.394652175572155	6.4207985299232835	HCP5;IFITM1;CD84;CIITA;TRAF3IP3;NCF2;PLEK;LY75;PTPN22;LSP1;RCSD1;IKZF3;IFIT3;IFI44L;ICAM1;GPR174;SPN;RGS1;LAMP3;ARHGDIB;EPSTI1;RAC2;LGALS9;PIM2;CYTIP;CD53;PPP1R16B;SRGN;CD96;PRKCB;IL15;SFMBT2;ACSL5;TAP1;SSTR2;RUNX3;PRLR;APBB1IP;GVINP1;OAS2;IRF4;IRF8;RIN3;LCP1;DOCK2;WDFY4;BIRC3;IFI6;NLRC5;IL2RG;SAMSN1;RASGRP1;FGD2;INPP5D;NCKAP1L;APOL1;GBP4;LYN;CD74;CCL22;ERAP2;MX2;MX1;LAPTM5;IFI44;PARP15;SNX20;PSM…
GTEX-PWOO-1526-SM-48TCK uterus female 40-49 years	15/507	0.010248358347101402	0.05583918613420671	0	0	2.047479959065325	9.378763987710197	CD163;ATP8B4;STEAP4;PCDHGB6;SERPINF1;SFMBT2;PRICKLE1;PRLR;C3;PROCR;SFRP1;FGF7;SIK1;APOL1;PLXNA4
GTEX-UPK5-0003-SM-3NMDI blood male 40-49 years	77/4003	0.010637203574139022	0.05784971719890905	0	0	1.3810414544065206	6.274620500701515	HCP5;IFITM1;CIITA;TRAF3IP3;PLEK;LY75;PTPN22;IKZF1;RCSD1;ITGAL;IKZF3;IFIT3;IFI44L;PIK3CG;GPR174;SPN;LAMP3;ARHGDIB;EPSTI1;RAC2;COTL1;LGALS9;PIM2;CYTIP;CD53;PPP1R16B;PRKCB;IL15;SFMBT2;ACSL5;CYBB;TAP1;RUNX3;APBB1IP;GVINP1;OAS2;IRF4;IRF1;HCLS1;IRF8;LCP1;DOCK2;WDFY4;BIRC3;AKNA;NLRC5;ARHGAP15;IL2RG;SAMSN1;RASGRP1;FGD2;SEL1L3;INPP5D;NCKAP1L;GBP4;LYN;CD74;CCL22;ERAP2;MX2;MX1;LAPTM5;IFI44;PARP15;SNX20;FLI1…
GTEX-OHPN-2826-SM-3LK67 blood vessel female 60-69 years	17/607	0.010842102151245708	0.05877206628797245	0	0	1.9387264263547386	8.771415597530396	ATP8B4;GADD45B;CLSTN2;VWF;IL15;NPY1R;CHRD;CP;SLC8A1;PROCR;FGF7;HAUS7;GPR183;BHLHE40;ITGA8;MRVI1;ENG
GTEX-X638-0126-SM-47JZ8 skin female 70-79 years	19/706	0.010847125784881364	0.05877206628797245	0	0	1.8645565569285723	8.434983761473621	EGR1;MEGF6;TPSB2;HDC;WNT7B;TNFAIP2;KRT77;FBLN2;FOXQ1;HAUS7;CDHR1;ADAMTS17;FCER1A;HAS2;FOSB;SIK1;TPSAB1;ATF3;WNT3
GTEX-SIU7-0001-SM-3NMAW blood male 50-59 years	72/3711	0.011343944080016715	0.06134990165723325	0	0	1.3875878852460788	6.215104987948153	HCP5;CD84;CIITA;TRAF3IP3;PLEK;LY75;PTPN22;IKZF1;LSP1;RCSD1;IKZF3;IFIT3;IFI44L;PIK3CG;ICAM1;GPR174;SPN;RGS1;LAMP3;EPSTI1;RAC2;CYP1B1;LGALS9;PIM2;CYTIP;CD53;PPP1R16B;SRGN;GBP5;PRKCB;IL15;SFMBT2;TAP1;RUNX3;APBB1IP;GVINP1;OAS2;IRF4;IRF1;IRF8;LCP1;DOCK2;WDFY4;BIRC3;IFI6;NLRC5;NTPCR;ARHGAP15;IL2RG;SAMSN1;RASGRP1;SEL1L3;INPP5D;NCKAP1L;GBP4;LYN;CD74;CCL22;MX2;MX1;LAPTM5;IFI44;PARP15;PSMB9;PTPRC;ARHGAP30;…
GTEX-S95S-0002-SM-3NM8K blood male 60-69 years	76/3958	0.011679323994698178	0.06294857212708897	0	0	1.3762573701986376	6.12425608896371	HCP5;CD84;CIITA;TRAF3IP3;PLEK;LY75;PTPN22;IKZF1;LSP1;RCSD1;ITGAL;IKZF3;IFIT3;IFI44L;PIK3CG;ICAM1;GPR174;SPN;RGS1;LAMP3;ARHGDIB;EPSTI1;RAC2;COTL1;LGALS9;PIM2;CYTIP;CD53;PPP1R16B;SRGN;PRKCB;SFMBT2;ACSL5;CYBB;TAP1;RUNX3;APBB1IP;GVINP1;OAS2;IRF4;IRF8;LCP1;DOCK2;WDFY4;BIRC3;AKNA;NLRC5;NTPCR;ARHGAP15;IL2RG;SAMSN1;RASGRP1;FGD2;SEL1L3;INPP5D;NCKAP1L;APOL1;LYN;CD74;CCL22;ERAP2;MX2;MX1;LAPTM5;IFI44;PARP15;…
GTEX-XXEK-1426-SM-4BRW1 adipose tissue male 50-59 years	17/612	0.011682736713809651	0.06294857212708897	0	0	1.9219315895372233	8.551909484874573	EGR1;VCAM1;CD93;HDC;GALNT18;F13A1;FOS;PODN;F3;C3;PROCR;SOCS3;CD209;S1PR1;FCGR2B;PLXNA4;BOK
GTEX-PWCY-1926-SM-3NB25 adipose tissue female 20-29 years	22/865	0.011810540073575728	0.06351978655806872	0	0	1.7637639935883536	7.828930213711039	CLSTN2;VWF;SERPINF1;CCDC69;ACSL5;ABCB11;SSTR2;F3;FBLN2;STX11;SCUBE2;DOCK11;RASSF4;IRF4;S1PR1;HAS2;AOX1;IRF8;CD248;SLC29A1;PLXNA4;BOK
GTEX-S7SF-0001-SM-3K2BE blood female 20-29 years	66/3359	0.011961106832562143	0.06421109837369916	0	0	1.3992233687189461	6.193095542475919	HCP5;IFITM1;CD84;CIITA;TRAF3IP3;PLEK;LY75;PTPN22;RCSD1;IKZF3;IFIT3;IFI44L;PIK3CG;GPR174;SPN;RGS1;LAMP3;EPSTI1;RAC2;LGALS9;PIM2;CYTIP;CD53;PPP1R16B;SRGN;GBP5;PRKCB;SFMBT2;ACSL5;TAP1;RUNX3;APBB1IP;GVINP1;OAS2;IRF4;TFEC;IRF8;LCP1;DOCK2;WDFY4;BIRC3;ZNF518B;NLRC5;ARHGAP15;IL2RG;SAMSN1;SEL1L3;INPP5D;NCKAP1L;LYN;CD74;CCL22;MX1;LAPTM5;IFI44;PARP15;PSMB9;PTPRC;ARHGAP30;EVI2A;KLHL6;GPR183;CAMK4;PIK3AP1;FCG…
GTEX-QCQG-0326-SM-2I3ES lung female 50-59 years	23/918	0.011983189420678777	0.06421139184058572	0	0	1.738242032072666	7.69041816727475	ITK;TPSB2;GALNT18;IFI6;DENND3;GIMAP5;IKZF3;RNASE1;ICAM1;GPRIN3;SOCS3;CD4;GVINP1;IFI27;LAMP3;SPOCK2;ID1;FOSB;SIK1;ROR1;COL6A6;COL6A5;IL7R
GTEX-U3ZN-0426-SM-4DXSH blood vessel female 30-39 years	15/517	0.012080859889506792	0.06461597537231614	0	0	2.005648733736383	8.857211371136373	C1QB;CSF1R;MEGF6;PCDHGB6;IFI6;F13A1;FPR3;PRELP;FBLN2;IFI44L;CD209;HAUS7;ITGA8;MRVI1;FCGR2B
GTEX-S32W-2026-SM-4AD6E breast female 50-59 years	18/665	0.012287945068689854	0.06560322321470864	0	0	1.8729335175668074	8.23929033575389	STEAP4;CD93;VWF;SERPINF1;GALNT18;ACSL5;GIMAP4;GIMAP5;GIMAP6;FGD5;IFI27;S1PR1;SIK1;CD248;SLC29A1;APOL3;PLXNA4;BOK
GTEX-XQ3S-1326-SM-4BOPQ breast male 20-29 years	22/869	0.01240313254681329	0.06609713231071433	0	0	1.7550621421589163	7.7043826967846885	CLSTN2;VWF;AKR1C1;IFI44;GIMAP5;GIMAP6;SELE;FLI1;IFI44L;SCUBE2;ADAMTS5;FGD5;IFI27;S1PR1;FOSB;COL6A6;SLC29A1;ATF3;APOL3;PLXNA4;GBP4;BOK
GTEX-P4QR-1026-SM-2I5GP lung male 60-69 years	27/1133	0.012523463401385021	0.06661659820262288	0	0	1.6565614234236612	7.255989708885188	GALNT18;SERPINE1;ADAM20;GIMAP5;ICAM1;FGD5;FGF7;LAMP3;MRC1;S1PR1;APOL1;GBP4;CD163;VWF;GADD45A;TSC22D3;SELE;GVINP1;NR4A3;IRF1;TFEC;COL6A6;COL6A5;IL7R;ATF3;ENG;BIRC3
GTEX-WFON-0526-SM-4LVLY blood vessel male 40-49 years	16/571	0.013174021427879807	0.06994949446679352	0	0	1.9364880670143827	8.384041473159671	C1QB;SLC22A3;EGR1;MEGF6;CD163;NPY1R;F13A1;SFRP1;GLIPR1;CD209;HAUS7;MRC1;ITGA8;MRVI1;S100A4;ENG
GTEX-OIZG-0426-SM-3LK5W blood vessel male 50-59 years	17/624	0.013911368590663865	0.0735964418181219	0	0	1.8827528598278302	8.048860521499297	SLC22A3;EGR1;MEGF6;GADD45A;DUSP1;F13A1;PRELP;FOS;CP;SFRP1;CD209;HAUS7;ITGA8;FOSB;MRVI1;S100A4;PLXNA4
GTEX-WH7G-0626-SM-4LVMO blood vessel male 40-49 years	17/624	0.013911368590663865	0.0735964418181219	0	0	1.8827528598278302	8.048860521499297	C1QB;SLC22A3;MEGF6;CD163;CXCL9;GADD45A;PRUNE2;NPY1R;FPR3;PRELP;FOS;GLIPR1;HAUS7;MRC1;ITGA8;FOSB;MRVI1
GTEX-U3ZN-0626-SM-3DB7U lung female 30-39 years	30/1306	0.01398919938834314	0.07387412358155843	0	0	1.5983122997374175	6.823945965819055	C1QB;CD84;IGSF6;HDC;F13A1;FPR3;ICAM1;SEL1L3;SPN;CLEC7A;SLCO2B1;LAMP3;MRC1;CYP1B1;FCER1A;HAS2;TPSAB1;ACSL5;CYBB;PARP15;GPRIN3;CD4;GVINP1;CD209;OAS2;TFEC;COL6A6;MNDA;COL6A5;CD68
GTEX-XBEW-0002-SM-4AT5O blood male 40-49 years	71/3693	0.014635597262981751	0.07714785899022027	0	0	1.3702098288238542	5.788175391837428	HCP5;IFITM1;CD84;CIITA;CXCL9;TRAF3IP3;PLEK;LY75;PTPN22;LSP1;RCSD1;IKZF3;IFIT3;IFI44L;ICAM1;GPR174;SPN;LAMP3;ARHGDIB;EPSTI1;RAC2;LGALS9;PIM2;CYTIP;JAK3;CD53;PPP1R16B;SRGN;GBP5;PRKCB;IL15;SFMBT2;TAP1;RUNX3;APBB1IP;GVINP1;OAS2;IRF4;HCLS1;IRF8;LCP1;DOCK2;WDFY4;BIRC3;IFI6;NLRC5;IL2RG;SAMSN1;RASGRP1;FGD2;SEL1L3;INPP5D;NCKAP1L;APOL1;GBP4;LYN;CD74;CCL22;ERAP2;MX2;MX1;IFI44;PARP15;PSMB9;PTPRC;ARHGAP30;GPR…
GTEX-S4UY-0226-SM-3K2AP adipose tissue female 40-49 years	18/682	0.01551642809705078	0.08164329946372387	0	0	1.8233534846098174	7.595827942942624	STEAP4;CLSTN2;VWF;CCDC69;ABCB11;GIMAP6;F3;SCUBE2;DOCK11;PROCR;ADAMTS5;FGD5;IFI27;S1PR1;CD248;APOL3;PLXNA4;BOK
GTEX-XBED-0003-SM-47JWP blood male 60-69 years	73/3827	0.01575548708592537	0.0827517925323828	0	0	1.359935367187281	5.644502296853025	HCP5;IFITM1;CD84;CIITA;TRAF3IP3;PLEK;LY75;PTPN22;IKZF1;RCSD1;IKZF3;IFIT3;IFI44L;ICAM1;GPR174;SPN;RGS1;LAMP3;EPSTI1;RAC2;COTL1;ENPP4;LGALS9;PIM2;CYTIP;CD53;PPP1R16B;SRGN;PRKCB;SFMBT2;ACSL5;TAP1;RUNX3;APBB1IP;GVINP1;OAS2;IRF4;IRF8;LCP1;DOCK2;WDFY4;BIRC3;IFI6;NLRC5;CSF2RB;NTPCR;ARHGAP15;IL2RG;SAMSN1;RASGRP1;FGD2;SEL1L3;INPP5D;NCKAP1L;APOL1;LYN;CD74;CCL22;ERAP2;MX2;MX1;LAPTM5;IFI44;PARP15;SNX20;PSMB9…
GTEX-R55C-1026-SM-48FCM stomach male 40-49 years	15/537	0.016508634997422666	0.08655156657821415	0	0	1.9267944698979182	7.907317300178607	EGR1;AKR1C1;CCDC69;PRUNE2;F13A1;PODN;SELE;C3;SOCS3;SFRP1;NR4A3;CYP1B1;FOSB;APOL1;ATF3
GTEX-WH7G-2226-SM-3NMBN adipose tissue male 40-49 years	18/687	0.01658250048803176	0.0867827449239005	0	0	1.8092506615538195	7.4168554185958255	CLSTN2;VWF;SERPINF1;CCDC69;KRT77;ABCB11;DOCK11;PROCR;ADAMTS5;FGD5;RASSF4;S1PR1;AOX1;CD248;SLC29A1;APOL3;PLXNA4;BOK
GTEX-VJYA-0001-SM-3NMDJ blood male 60-69 years	72/3780	0.017053087949070563	0.08908557593466074	0	0	1.3559163946241575	5.520510524312489	HCP5;IFITM1;CD84;CIITA;PLEK;LY75;PTPN22;IKZF1;LSP1;RCSD1;IKZF3;IFIT3;IFI44L;ICAM1;GPR174;SPN;RGS1;LAMP3;EPSTI1;RAC2;ENPP4;LGALS9;PIM2;CYTIP;CD53;PPP1R16B;SRGN;GBP5;PRKCB;IL15;SFMBT2;TAP1;SSTR2;RUNX3;GVINP1;OAS2;IRF4;IRF8;LCP1;DOCK2;WDFY4;BIRC3;IFI6;NLRC5;CSF2RB;NTPCR;ARHGAP15;IL2RG;SAMSN1;RASGRP1;FGD2;INPP5D;NCKAP1L;GBP4;LYN;CD74;CCL22;ERAP2;MX2;MX1;LAPTM5;IFI44;PARP15;SNX20;PSMB9;PTPRC;ARHGAP30;…
GTEX-S3XE-0326-SM-4AD6L blood vessel male 50-59 years	17/640	0.017386767010743702	0.0906662358431447	0	0	1.832862342594895	7.426842301581993	SLC22A3;EGR1;MEGF6;GADD45A;DUSP1;SERPINE1;PRUNE2;PRELP;SELE;GLIPR1;NR4A3;ITGA8;FOSB;MRVI1;ENPP4;ATF3;PLXNA4
GTEX-RVPU-2326-SM-2TF6R adipose tissue male 50-59 years	27/1166	0.017563452259331886	0.09142404167134366	0	0	1.605711246259044	6.490180666286635	PTGFR;STEAP4;CLSTN2;HDC;TNFAIP2;GIMAP5;ABCB11;FBLN2;C3;DOCK11;ADAMTS5;FGD5;S1PR1;TPSAB1;APOL3;ATP8B4;VCAM1;CD93;VWF;GADD45A;TSC22D3;IFI44;PODN;CP;F3;SELE;FLI1
GTEX-VJYA-1726-SM-3NMDQ nerve male 60-69 years	27/1168	0.017914401694246577	0.09308463625441848	0	0	1.6027239519693954	6.4463966654194405	PTGFR;SLC22A3;CSF1R;CIITA;STEAP4;PCDHGB6;CSF1;SEMA3C;HDC;PAPLN;F13A1;PRICKLE1;ARHGAP15;TSPAN11;FGD5;FGF7;SLITRK2;RGS1;CYP1B1;FCER1A;PTGDS;EPHB2;CD74;SERPINF1;CP;GPR183;MDGA1
GTEX-WFG8-1026-SM-4LVMZ esophagus male 20-29 years	10/306	0.017979019390924143	0.09325416641377914	0	0	2.252600538683013	9.052187422369403	C3;TPSB2;AKR1C1;CCDC69;PRUNE2;F13A1;MRVI1;TPSAB1;SAMHD1;FKBP5
GTEX-QMRM-1726-SM-2S1QG adipose tissue male 50-59 years	21/849	0.018155900433229222	0.09400435126618682	0	0	1.7093297101449276	6.852292019056165	ATP8B4;CLSTN2;VWF;SERPINF1;AKR1C1;CCDC69;F13A1;ABCB11;GIMAP6;RNASE1;FBLN2;C3;DOCK11;ADAMTS5;FGD5;CD209;IRF8;FCGR2B;APOL3;PLXNA4;BOK
GTEX-RWS6-0001-SM-3NMAL blood female 60-69 years	71/3734	0.018553375014597136	0.09589200029707563	0	0	1.3514178209830383	5.388242811832924	HCP5;IFITM1;CIITA;TRAF3IP3;PLEK;LY75;PTPN22;IKZF1;LSP1;RCSD1;IKZF3;IFIT3;IFI44L;PIK3CG;ICAM1;GPR174;SPN;RGS1;LAMP3;EPSTI1;RAC2;LGALS9;PIM2;CYTIP;CD53;PPP1R16B;SRGN;GBP5;PRKCB;IL15;SFMBT2;CYBB;TAP1;RUNX3;PRLR;GVINP1;OAS2;IRF4;IRF8;LCP1;DOCK2;WDFY4;BIRC3;ZNF518B;IFI6;NLRC5;NTPCR;IL2RG;RASGRP1;FGD2;INPP5D;NCKAP1L;APOL1;GBP4;LYN;CD74;CCL22;ERAP2;MX2;MX1;LAPTM5;IFI44;PARP15;SNX20;PSMB9;ARHGAP30;KLHL6;…
GTEX-RTLS-2626-SM-46MUJ stomach female 60-69 years	18/696	0.0186445856143597	0.09619286206346642	0	0	1.7843897557772288	7.10579597653428	EGR1;GADD45A;HDC;ATP1B1;CYP4F11;F3;FOXQ1;GPRIN3;SOCS3;ADAM28;NR4A3;CA2;IRF4;ALDH1A1;FOSB;SIK1;ATF3;BIRC3
GTEX-XQ8I-1326-SM-4BOPV blood vessel male 50-59 years	16/596	0.018935871700992257	0.09752308482048133	0	0	1.8505989110707803	7.3407654859179114	MEGF6;GADD45B;GADD45A;DUSP1;TSC22D3;SERPINE1;IFI6;NPY1R;PRELP;FOS;CP;GLIPR1;HAUS7;ITGA8;MRVI1;SLC29A1
GTEX-WHPG-1026-SM-3NMBA heart male 50-59 years	15/547	0.01914562351545914	0.09842944011915943	0	0	1.8895906724854092	7.474618160009719	FHOD3;F13A1;CP;FBLN2;SLC8A1;C3;SOCS3;NR4A3;CD209;CYP1B1;HAS2;FOSB;COL6A6;CORIN;ENG
GTEX-RWSA-1426-SM-47JXA liver male 40-49 years	27/1175	0.01918687206965761	0.09846783817438721	0	0	1.5923503903965004	6.295403415035983	SERPINE1;CHRD;ABCB11;ICAM1;C3;FOXQ1;SOCS3;SLCO2B1;AOX1;APOL1;PPARGC1A;IL6R;HS3ST3B1;GADD45B;DUSP1;AKR1C1;ACSL5;CYP4F11;CP;CD4;CPS1;IRF4;BHLHE40;ALDH1A1;IRF8;SIK1;ATF3
GTEX-WFON-0001-SM-3P61W blood male 40-49 years	73/3864	0.019419567013310674	0.0994868854899835	0	0	1.3435375566322825	5.295518498346831	HCP5;IFITM1;CD84;CIITA;TRAF3IP3;PLEK;LY75;PTPN22;IKZF1;LSP1;RCSD1;IKZF3;IFIT3;IFI44L;ICAM1;GPR174;SPN;RGS1;LAMP3;EPSTI1;RAC2;ENPP4;LGALS9;PIM2;CYTIP;CD53;PPP1R16B;SRGN;GBP5;IL15;SFMBT2;TAP1;SSTR2;RUNX3;APBB1IP;GVINP1;OAS2;IRF4;HCLS1;IRF8;RIN3;LCP1;DOCK2;WDFY4;BIRC3;IFI6;NLRC5;CSF2RB;NTPCR;IL2RG;SAMSN1;STX11;FGD2;SEL1L3;INPP5D;NCKAP1L;LYN;CD74;CCL22;ERAP2;MX2;MX1;LAPTM5;IFI44;PARP15;SNX20;PSMB9;AR…
GTEX-WYJK-1126-SM-3NM9Z heart male 50-59 years	12/403	0.019571503093752843	0.10008935354085884	0	0	2.050425225001991	8.065718123119634	SOCS3;NR4A3;RASSF4;AKR1C1;ID1;HAS2;FOSB;COL6A6;SELE;CORIN;SLC8A1;ENG
GTEX-T6MO-1726-SM-33HB8 adipose tissue female 40-49 years	22/911	0.020176070396277355	0.10300042943108317	0	0	1.6684204796981021	6.512275602524073	ATP8B4;CLSTN2;VWF;SERPINF1;CCDC69;TBC1D9;ABCB11;SSTR2;F3;STX11;SCUBE2;DOCK11;PROCR;ADAMTS5;RASSF4;S1PR1;IRF8;CD248;SLC29A1;APOL3;PLXNA4;BOK
GTEX-WHWD-2326-SM-3LK6Q nerve male 50-59 years	17/652	0.020408267447262464	0.10400367064470294	0	0	1.7970943772873462	6.993959201155197	PTGFR;ATP8B4;STEAP4;AKR1C1;PAPLN;PRICKLE1;SSTR2;SELE;TSPAN11;CLCN2;PROCR;FGF7;RGS1;GPR183;S1PR1;CYP1B1;APOL3
GTEX-TMZS-0001-SM-3P61Q blood male 60-69 years	68/3571	0.020697636038125033	0.10529425663374252	0	0	1.3493376002666015	5.23237470033914	HCP5;IFITM1;CD84;CIITA;TRAF3IP3;PLEK;LY75;PTPN22;IKZF1;LSP1;RCSD1;ITGAL;IKZF3;IFIT3;IFI44L;ICAM1;GPR174;SPN;RGS1;LAMP3;ARHGDIB;EPSTI1;RAC2;COTL1;LGALS9;PIM2;CYTIP;CD53;PPP1R16B;SRGN;PRKCB;SFMBT2;TAP1;RUNX3;APBB1IP;GVINP1;OAS2;IRF4;IRF8;LCP1;DOCK2;WDFY4;BIRC3;IFI6;NLRC5;IL2RG;SAMSN1;RASGRP1;SEL1L3;INPP5D;NCKAP1L;LYN;CD74;CCL22;ERAP2;MX2;MX1;LAPTM5;IFI44;PARP15;SNX20;PSMB9;PTPRC;ARHGAP30;KLHL6;GPR1…
GTEX-S4P3-0726-SM-4AD57 stomach female 50-59 years	14/505	0.021334363903963177	0.10834437418127642	0	0	1.9083006308678159	7.342064884668848	EGR1;SEMA3C;DUSP1;PRUNE2;FOS;PODN;SELE;SOCS3;NR4A3;CYP1B1;FOSB;LINC00476;ATF3;PLXNA4
GTEX-UJHI-1026-SM-4IHJP stomach female 50-59 years	13/457	0.021618679234405493	0.10959730429268175	0	0	1.957543480980981	7.505608435684729	EGR1;SEMA3C;FOS;PODN;SELE;SOCS3;SFRP1;NR4A3;ID1;CYP1B1;FOSB;LINC00476;ATF3
GTEX-X261-1026-SM-3NMDL lung male 50-59 years	26/1133	0.02166375041182953	0.1096351257820887	0	0	1.587885357641455	6.084959143575977	CXCL9;GALNT18;SERPINE1;PRICKLE1;GIMAP5;GIMAP6;ICAM1;AFF2;GPR174;FGD5;STAB1;S1PR1;LINC00476;APOL3;GBP4;CD93;VWF;FLI1;CD4;GVINP1;IFI27;OAS2;COL6A6;COL6A5;IL7R;ENG
GTEX-XMK1-0001-SM-4B64F blood male 40-49 years	74/3947	0.02188666956369615	0.1105713029084476	0	0	1.3320776049255492	5.091037457438724	HCP5;IFITM1;CD84;CIITA;TRAF3IP3;PLEK;LY75;PTPN22;RCSD1;ITGAL;IKZF3;IFIT3;IFI44L;GPR174;SPN;RGS1;LAMP3;ARHGDIB;EPSTI1;RAC2;PIM2;CYTIP;CD53;PPP1R16B;SRGN;GBP5;CD96;IL15;SFMBT2;ACSL5;TAP1;RUNX3;APBB1IP;GVINP1;OAS2;IRF4;ELMO1;HCLS1;IRF8;LCP1;DOCK2;WDFY4;BIRC3;IFI6;NLRC5;NTPCR;IL2RG;SAMSN1;RASGRP1;FGD2;SEL1L3;INPP5D;NCKAP1L;APOL1;LYN;CD74;CCL22;ERAP2;MX2;MX1;LAPTM5;IFI44;PARP15;SNX20;FLI1;PSMB9;PTPRC;…
GTEX-P4QR-0426-SM-2S1NV adipose tissue male 60-69 years	20/813	0.02194899500665722	0.11069432602838372	0	0	1.696876135940368	6.480427531516641	CD163;ATP8B4;STEAP4;CSF1;CLSTN2;CD93;VWF;GADD45A;F13A1;RNASE1;CP;FBLN2;ADAMTS5;FGD5;FGF7;CD209;STAB1;BHLHE40;S1PR1;APOL3
GTEX-WHPG-0004-SM-3NMDO blood male 50-59 years	76/4072	0.022158221424201808	0.11155650337054969	0	0	1.3273584695806917	5.056634052241673	HCP5;IFITM1;CD84;CIITA;TRAF3IP3;PLEK;LY75;F13A1;PTPN22;RCSD1;IKZF3;IFIT3;IFI44L;ICAM1;GPR174;SPN;RGS1;LAMP3;EPSTI1;RAC2;LGALS9;PIM2;CYTIP;CD53;PPP1R16B;SRGN;GBP5;CD96;PRKCB;IL15;SFMBT2;ACSL5;CYBB;TAP1;RUNX3;APBB1IP;GVINP1;OAS2;IRF4;IRF8;LCP1;DOCK2;WDFY4;BIRC3;ZNF518B;IFI6;NLRC5;CSF2RB;NTPCR;ARHGAP15;IL2RG;SAMSN1;RASGRP1;FGD2;SEL1L3;INPP5D;NCKAP1L;APOL1;GBP4;LYN;CD74;CCL22;MX2;MX1;LAPTM5;IFI44;PAR…
GTEX-R55G-0626-SM-48FDB blood vessel female 40-49 years	14/508	0.022306122607557724	0.11210749551901855	0	0	1.896415522859682	7.211867368530107	C1QB;SLC22A3;CD163;F13A1;FPR3;CP;SFRP1;GLIPR1;HAUS7;STAB1;ITGA8;ENPP4;PLXNA4;ENG
GTEX-X5EB-2426-SM-4E3HX adipose tissue male 40-49 years	23/979	0.023574223199952036	0.11827686855053388	0	0	1.6220500586978117	6.078797072738261	MEGF6;ATP8B4;VCAM1;SERPINF1;TSC22D3;HDC;PAPLN;TNFAIP2;F13A1;ABCB11;PODN;C3;MS4A6A;DOCK11;ADAMTS5;ADAM28;IRF4;AOX1;COL6A6;FCGR2B;APOL3;PLXNA4;FKBP5
GTEX-XGQ4-0626-SM-4AT56 blood vessel male 50-59 years	10/320	0.02363967063446221	0.11840144312621537	0	0	2.1493182573994014	8.048829381577091	EGR1;MEGF6;NR4A3;GADD45B;ID1;ITGA8;ENPP4;ROR1;PRELP;ENG
GTEX-OXRL-0226-SM-3NB18 adipose tissue male 50-59 years	18/716	0.023935104638759277	0.11967552319379639	0	0	1.7314386384116152	6.462437303017096	SERPINF1;TSC22D3;AKR1C1;F13A1;KRT77;ABCB11;SAMHD1;FBLN2;DOCK11;PROCR;ADAMTS5;RASSF4;MRC1;AOX1;CD248;TPSAB1;PLXNA4;FKBP5
GTEX-QDVN-0126-SM-4GIC9 blood vessel male 50-59 years	13/464	0.02409828364954746	0.12028509732608021	0	0	1.926459719142646	7.177246569384971	EGR1;MEGF6;CD163;DUSP1;SERPINE1;FOS;SAMHD1;AFF2;HAS2;FOSB;MRVI1;ENPP4;ENG
GTEX-WFG7-1226-SM-4LMK2 esophagus male 20-29 years	11/369	0.024618946859416204	0.12267389759862947	0	0	2.049229435561549	7.590835461866006	AKR1C1;CCDC69;ID1;PAPLN;PRUNE2;ITGA8;CYP1B1;MRVI1;FOS;LINC00476;SYT17
GTEX-PX3G-0426-SM-48U1C blood vessel female 20-29 years	17/668	0.025044627185452025	0.12458206185254718	0	0	1.7514549663572836	6.457782527199061	SLC22A3;CSF1R;MEGF6;PRUNE2;NPY1R;FPR3;PRELP;PRICKLE1;SFRP1;GLIPR1;CD209;HAUS7;ITGA8;MRVI1;ROR1;S100A4;PLXNA4
GTEX-PLZ5-1626-SM-3NB21 nerve male 50-59 years	23/986	0.025326679160726347	0.1257704765818012	0	0	1.609658067938173	5.916937144769781	PTGFR;SLC22A3;CD163;CXCL9;CLSTN2;ERAP2;TSC22D3;PAPLN;IFI44;F13A1;ADAM20;PODN;SAMHD1;TSPAN11;CLCN2;IFI44L;IFI27;SLITRK2;RASSF4;RGS1;MRC1;APOL3;FKBP5
GTEX-Q2AH-1726-SM-3NB2B adipose tissue male 40-49 years	20/828	0.02600117643970256	0.1289003900029472	0	0	1.6640534160177585	6.073151802340136	ATP8B4;STEAP4;CLSTN2;CD93;VWF;SEMA3C;GADD45A;SERPINF1;AKR1C1;GALNT18;ABCB11;GIMAP6;F3;DOCK11;PROCR;ADAMTS5;S1PR1;CD248;APOL3;PLXNA4
GTEX-S3XE-1226-SM-4AD4L bladder male 50-59 years	21/883	0.026515984690082456	0.1312293639585575	0	0	1.6389501160092808	5.949401265665126	EGR1;CD96;WNT7B;AKR1C1;TNFAIP2;ACSL5;FOS;CYP4F11;CORO2A;IKZF3;F3;FOXQ1;SCUBE2;ADAM28;ALOX5;ID1;SLITRK6;FOSB;SIK1;APOL1;ATF3
GTEX-U3ZH-0626-SM-4DXT3 blood vessel male 30-39 years	17/679	0.028666592859337307	0.14152087314444392	0	0	1.7213576018041785	6.114301527872167	SLC22A3;EGR1;MEGF6;GADD45A;PRUNE2;PRELP;FOS;CP;SFRP1;GLIPR1;HAUS7;ITGA8;FOSB;MRVI1;ROR1;SLC29A1;PLXNA4
GTEX-XGQ4-0926-SM-4AT4U breast male 50-59 years	20/837	0.028692568105786055	0.14152087314444392	0	0	1.6449382995683366	5.8413685911030075	VWF;SERPINF1;CCDC69;KRT77;ABCB11;GIMAP6;F3;STX11;DOCK11;FGD5;RASSF4;ID1;S1PR1;AOX1;IRF8;CD248;SLC29A1;PLXNA4;ENG;BOK
GTEX-T8EM-0326-SM-3DB7F lung male 40-49 years	25/1109	0.029031372989462796	0.14295008828426362	0	0	1.5554809080699503	5.505435226690336	C1QB;CD84;F13A1;FPR3;STX11;ICAM1;C3;CLEC7A;LAMP3;MRC1;APOL1;LAIR1;CD163;VCAM1;CD93;ACSL5;F3;GPRIN3;CD4;CD209;TFEC;COL6A6;COL6A5;CD68;BIRC3
GTEX-Q734-0826-SM-48U1G esophagus female 40-49 years	15/580	0.0301586940063359	0.14825057846284848	0	0	1.776161891206139	6.218843727960199	PTGFR;TPSB2;SHISA2;PODN;FBLN2;TSPAN11;C3;SFRP1;CD209;STAB1;SLITRK6;ROR1;TPSAB1;SLC29A1;MDGA1
GTEX-XQ8I-0526-SM-4BOPS adipose tissue male 50-59 years	19/791	0.031032386869089868	0.15228856519090397	0	0	1.651843787895491	5.736397371794316	TPSB2;STEAP4;PCDHGB6;CSF1;GADD45A;TSC22D3;DENND3;ABCB11;RNASE1;F3;FBLN2;ADAMTS5;FGD5;IFI27;S1PR1;COL6A6;TPSAB1;SLC29A1;APOL3
GTEX-S4Q7-0526-SM-4AD5N esophagus male 20-29 years	16/634	0.031164533811626167	0.1526800269930929	0	0	1.733356043831261	6.0121013545358615	TPSB2;CD163;STEAP4;PCDHGB6;SFMBT2;AKR1C1;CCDC69;PRUNE2;SAMHD1;C3;PROCR;SOCS3;CD209;ID1;MRVI1;APOL1
GTEX-XPT6-0426-SM-4B672 blood vessel male 20-29 years	12/432	0.03123741240149099	0.15278029723212455	0	0	1.905981216015818	6.606395420314537	EGR1;MEGF6;CCL22;IRF4;LY75;ITGA8;MRVI1;ENPP4;ROR1;PRELP;IKZF3;IFI44L
GTEX-SUCS-0002-SM-3NMAJ blood male 70-79 years	68/3650	0.0318427070746019	0.15547988462724377	0	0	1.3131417698890255	4.526329953547825	HCP5;IFITM1;CD84;CIITA;TRAF3IP3;PLEK;LY75;PTPN22;IKZF1;LSP1;RCSD1;IKZF3;IFIT3;IFI44L;ICAM1;GPR174;SPN;RGS1;LAMP3;EPSTI1;RAC2;LGALS9;PIM2;CYTIP;CD53;PPP1R16B;SRGN;PRKCB;IL15;SFMBT2;CYBB;TAP1;RUNX3;APBB1IP;GVINP1;OAS2;IRF4;IRF8;LCP1;DOCK2;WDFY4;BIRC3;AKNA;IFI6;NLRC5;IL2RG;FGD2;SEL1L3;INPP5D;NCKAP1L;LYN;CD74;CCL22;ERAP2;MX2;MX1;LAPTM5;IFI44;PARP15;SNX20;PSMB9;ARHGAP30;KLHL6;GPR183;CAMK4;PIK3AP1;FCGR…
GTEX-XGQ4-0826-SM-4AT4T lung male 50-59 years	18/741	0.032071609971987464	0.15633569074973822	0	0	1.669369382578479	5.742270200339924	C1QB;EGR1;TPSB2;DUSP1;GALNT18;FOS;RNASE1;PARP15;ICAM1;C3;SOCS3;LAMP3;MRC1;FOSB;COL6A6;TPSAB1;IL7R;ATF3
GTEX-S3XE-1626-SM-3K2AJ adipose tissue male 50-59 years	20/850	0.03294578438032699	0.1603288171429936	0	0	1.618059426317369	5.522262016779494	CLSTN2;AKR1C1;CCDC69;ABCB11;SAMHD1;F3;STX11;DOCK11;PROCR;ADAMTS5;RASSF4;IRF4;S1PR1;AOX1;CD248;SLC29A1;APOL3;PLXNA4;FKBP5;BOK
GTEX-T5JW-0003-SM-3NMAD blood female 20-29 years	67/3597	0.0332446739654639	0.1615137076822121	0	0	1.3114973003074986	4.46415412680474	HCP5;CD84;CIITA;TRAF3IP3;PLEK;LY75;PTPN22;IKZF1;LSP1;RCSD1;ITGAL;IKZF3;IFIT3;IFI44L;PIK3CG;ICAM1;GPR174;SPN;RGS1;LAMP3;EPSTI1;RAC2;LGALS9;PIM2;CYTIP;CD53;PPP1R16B;SRGN;PRKCB;SFMBT2;CYBB;TAP1;RUNX3;APBB1IP;GVINP1;OAS2;IRF4;IRF8;LCP1;DOCK2;WDFY4;BIRC3;ARHGAP15;IL2RG;SAMSN1;RASGRP1;SEL1L3;INPP5D;NCKAP1L;APOL1;LYN;CD74;CCL22;MX2;MX1;LAPTM5;IFI44;PARP15;PSMB9;PTPRC;ARHGAP30;GPR183;CAMK4;MNDA;PIK3AP1;F…
GTEX-U8XE-0826-SM-4E3J1 breast male 30-39 years	23/1014	0.033357385541708064	0.1617916453478852	0	0	1.5618407393157119	5.311002067963421	ATP8B4;STEAP4;CSF1;CD93;SERPINF1;AKR1C1;CCDC69;SERPINE1;TNFAIP2;TNFRSF1B;SELE;ICAM1;APBB1IP;PROCR;SFRP1;BHLHE40;S1PR1;CD248;SLC29A1;LAIR1;PLXNA4;ENG;BOK
GTEX-X261-0626-SM-3NMD9 breast male 50-59 years	20/852	0.033639898492443004	0.16289087060709528	0	0	1.6139987681357788	5.47475235407987	STEAP4;CSF1;CD93;VWF;GADD45A;SERPINF1;TBC1D9;KRT77;ABCB11;F3;PRLR;SCUBE2;PROCR;ADAMTS5;IRF4;BHLHE40;S1PR1;SIK1;APOL1;APOL3
GTEX-OOBJ-0226-SM-2YUMM adipose tissue male 60-69 years	15/589	0.03384393229924366	0.16360706907511655	0	0	1.7474903145634852	5.916994425807229	ATP8B4;CLSTN2;CD93;VWF;NPY1R;PRELP;PODN;GIMAP6;DOCK11;FGD5;HAUS7;S1PR1;FCER1A;SLC29A1;APOL3
GTEX-OOBK-0425-SM-3LK5O blood vessel male 40-49 years	13/488	0.034209929374881716	0.1648296597153392	0	0	1.8268421052631578	6.166029349787651	SLC22A3;MEGF6;PRELP;SELE;PROCR;SOCS3;SFRP1;GLIPR1;ID1;ITGA8;S100A4;PLXNA4;ENG
GTEX-P4QS-0726-SM-3NMCZ esophagus male 60-69 years	13/488	0.034209929374881716	0.1648296597153392	0	0	1.8268421052631578	6.166029349787651	FHOD3;TPSB2;AKR1C1;CCDC69;PRUNE2;F13A1;SAMHD1;ITGA8;SLITRK6;MRVI1;TPSAB1;SLC29A1;FKBP5
GTEX-U3ZN-2526-SM-3DB7V blood vessel female 30-39 years	20/854	0.034344881939069545	0.16520681658809855	0	0	1.609957585532997	5.427653660814575	ATP8B4;CXCL9;PCDHGB6;CLSTN2;NPY1R;F13A1;FPR3;PRELP;PODN;CP;IFI44L;NR4A3;CD209;ALDH1A1;ITGA8;FCER1A;MRVI1;FCGR2B;ATF3;APOL3
GTEX-Q734-1426-SM-48TZQ vagina female 40-49 years	17/696	0.03501602951769376	0.16815770353225257	0	0	1.676761600531021	5.620419933725731	EGR1;TPSB2;HDC;F13A1;FOS;PODN;C3;PROCR;SFRP1;FGF7;NR4A3;CD209;SLITRK6;FOSB;TPSAB1;MDGA1;ATF3
GTEX-WRHU-1026-SM-4E3ID heart female 50-59 years	15/592	0.0351424737536094	0.16848735360488717	0	0	1.738131885445577	5.819864863152516	GIMAP5;FBLN2;TSPAN11;SLC8A1;NR4A3;IRF4;ID1;SLITRK6;SIK1;COL6A6;PTGDS;PPARGC1A;ATF3;CORIN;ENG
GTEX-S4Z8-1726-SM-3K2AX adipose tissue male 60-69 years	14/542	0.035763807107841925	0.17118472531914483	0	0	1.7711566888396157	5.899402123741048	CLSTN2;AKR1C1;NPY1R;ABCB11;GIMAP6;AFF2;DOCK11;ADAMTS5;RASSF4;AOX1;S100A4;CD248;APOL3;PLXNA4
GTEX-WL46-0426-SM-3TW8J nerve male 50-59 years	17/698	0.03582596163372355	0.1712011117414822	0	0	1.6716613927323116	5.56509862677935	PTGFR;SLC22A3;ATP8B4;CXCL9;SERPINF1;PAPLN;PRICKLE1;PODN;ARHGAP15;FBLN2;TSPAN11;PROCR;SFRP1;CYP1B1;FCER1A;HAS2;EPHB2
GTEX-R55E-1126-SM-48FDZ blood vessel male 20-29 years	21/914	0.036450598687376635	0.17390097409771338	0	0	1.579451287793953	5.230822661659411	SLC22A3;EGR1;MEGF6;VCAM1;GADD45B;GADD45A;DUSP1;SERPINE1;PRUNE2;FOS;SELE;GLIPR1;NR4A3;HAUS7;BHLHE40;ITGA8;FOSB;MRVI1;ROR1;ATF3;BIRC3
GTEX-VUSG-0003-SM-3NMDK blood male 50-59 years	76/4173	0.03696991437110433	0.1760903601172698	0	0	1.2863092235511078	4.241798668657989	HCP5;IFITM1;CD84;CIITA;TRAF3IP3;NCF2;PLEK;LY75;PTPN22;IKZF1;LSP1;RCSD1;ITGAL;IKZF3;IFIT3;IFI44L;PIK3CG;ICAM1;GPR174;SPN;RGS1;LAMP3;EPSTI1;RAC2;LGALS9;PIM2;CYTIP;CD53;PPP1R16B;SRGN;GBP5;CD96;PRKCB;SFMBT2;ACSL5;TAP1;RUNX3;GVINP1;OAS2;IRF4;TFEC;IRF8;RIN3;LCP1;DOCK2;WDFY4;BIRC3;ZNF518B;IFI6;NLRC5;CSF2RB;IL2RG;SAMSN1;RASGRP1;STX11;SEL1L3;INPP5D;NCKAP1L;APOL1;GBP4;LYN;CD74;CCL22;MX2;MX1;LAPTM5;IFI44;PA…
GTEX-P4PQ-1726-SM-3NB15 nerve male 60-69 years	17/707	0.039641443009990715	0.1885070250801353	0	0	1.649076342110635	5.323020819074537	PTGFR;STEAP4;CLSTN2;SERPINF1;TSC22D3;PAPLN;PRICKLE1;PODN;SAMHD1;F3;CLCN2;AFF2;PROCR;S1PR1;CYP1B1;APOL3;FKBP5
GTEX-R55C-0526-SM-3GIKA lung male 40-49 years	27/1259	0.04068668183426394	0.1931623412815625	0	0	1.4770623992795526	4.729338842269322	CD84;CXCL9;GALNT18;FPR3;GIMAP5;GIMAP6;ICAM1;AFF2;FGD5;CLEC7A;LAMP3;MRC1;ENPP4;LAIR1;GBP4;CD163;CD93;ERAP2;ACSL5;RNASE1;PARP15;GPRIN3;CD4;TFEC;COL6A6;COL6A5;IL7R
GTEX-SN8G-0001-SM-3NM8L blood female 50-59 years	70/3825	0.04141215152861923	0.1962868645624798	0	0	1.286688455796312	4.097048838694737	HCP5;IFITM1;CD84;CIITA;TRAF3IP3;PLEK;LY75;F13A1;PTPN22;RCSD1;IKZF3;IFIT3;IFI44L;ICAM1;GPR174;SPN;RGS1;LAMP3;EPSTI1;RAC2;ENPP4;LGALS9;PIM2;CYTIP;CD53;PPP1R16B;SRGN;GBP5;CD96;PRKCB;IL15;SFMBT2;TAP1;SSTR2;RUNX3;PRLR;APBB1IP;GVINP1;OAS2;IRF4;IRF8;LCP1;DOCK2;WDFY4;BIRC3;NLRC5;ARHGAP15;IL2RG;SAMSN1;RASGRP1;FGD2;INPP5D;NCKAP1L;GBP4;LYN;CD74;CCL22;ERAP2;MX2;MX1;LAPTM5;IFI44;PARP15;SNX20;PSMB9;ARHGAP30;GP…
GTEX-U3ZH-0002-SM-3NMDD blood male 30-39 years	73/4012	0.04169063686403029	0.1972860494458576	0	0	1.2810268881139126	4.07043566523134	HCP5;CD84;CIITA;TRAF3IP3;PLEK;LY75;PTPN22;LSP1;RCSD1;IKZF3;IFIT3;IFI44L;PIK3CG;ICAM1;GPR174;SPN;RGS1;LAMP3;ARHGDIB;EPSTI1;RAC2;CYP1B1;LGALS9;PIM2;CYTIP;CD53;PPP1R16B;SRGN;GBP5;PRKCB;SFMBT2;ACSL5;TAP1;RUNX3;APBB1IP;GVINP1;OAS2;IRF4;IRF8;LCP1;DOCK2;WDFY4;BIRC3;IFI6;NLRC5;NTPCR;ARHGAP15;IL2RG;SAMSN1;RASGRP1;SEL1L3;INPP5D;NCKAP1L;APOL1;GBP4;LYN;CD74;CCL22;ERAP2;MX2;MX1;LAPTM5;IFI44;PARP15;SNX20;PSMB9…
GTEX-WFG7-2426-SM-3GIL2 nerve male 20-29 years	20/874	0.04201232001325592	0.19848608239650084	0	0	1.5705868135714702	4.978434098181539	PTGFR;SLC22A3;STEAP4;VCAM1;SERPINF1;TSC22D3;PAPLN;PRICKLE1;SAMHD1;F3;SELE;CLCN2;DOCK11;PROCR;FGF7;RGS1;S1PR1;CYP1B1;AOX1;FKBP5
GTEX-SIU7-1326-SM-4BRWW esophagus male 50-59 years	15/607	0.04218292366483297	0.19896961566826554	0	0	1.692762474012474	5.358845522937823	AKR1C1;CCDC69;PRUNE2;MX1;IFI6;IFI44;SAMHD1;IFIT3;IFI44L;DOCK11;IFI27;OAS2;EPSTI1;MRVI1;SLC29A1
GTEX-WFG8-0926-SM-3GIKJ lung male 20-29 years	19/822	0.04300104786759874	0.20250089585468553	0	0	1.585472916280261	4.988739355035034	C1QB;CD84;TPSB2;CD163;VWF;GALNT18;ACSL5;FPR3;ICAM1;GPRIN3;CD4;LAMP3;MRC1;TFEC;COL6A6;COL6A5;TPSAB1;CD68;IL7R
GTEX-XYKS-0002-SM-4BRWN blood female 60-69 years	72/3959	0.043516630894533344	0.20456391343818395	0	0	1.2789962735487117	4.009157187935315	HCP5;IFITM1;CD84;CIITA;TRAF3IP3;PLEK;LY75;PTPN22;LSP1;RCSD1;ITGAL;IKZF3;IFIT3;IFI44L;ICAM1;GPR174;SPN;RGS1;LAMP3;EPSTI1;RAC2;PIM2;CYTIP;CD53;PPP1R16B;SRGN;GBP5;IL15;SFMBT2;TAP1;RUNX3;GVINP1;OAS2;IRF4;HCLS1;IRF8;RIN3;LCP1;DOCK2;WDFY4;BIRC3;IFI6;NLRC5;CSF2RB;NTPCR;IL2RG;SAMSN1;RASGRP1;STX11;FGD2;SEL1L3;INPP5D;NCKAP1L;APOL1;GBP4;LYN;CD74;CCL22;MX2;MX1;LAPTM5;IFI44;PARP15;SNX20;PSMB9;PTPRC;ARHGAP30;T…
GTEX-T5JC-0526-SM-32PM7 adipose tissue male 20-29 years	13/506	0.04357948207379493	0.20456391343818395	0	0	1.7584939148073022	5.509658328704392	ATP8B4;STEAP4;CD93;VWF;GADD45A;GALNT18;ABCB11;SCUBE2;PROCR;S1PR1;IRF8;SLC29A1;APOL3
GTEX-S4P3-1826-SM-3K2AL blood vessel female 50-59 years	15/611	0.04421930278763371	0.20723354923786538	0	0	1.6810496550429437	5.242511150354568	CLSTN2;VWF;GADD45A;TSC22D3;NPY1R;F13A1;PRELP;CP;AFF2;NR4A3;HAUS7;MRC1;AOX1;ROR1;APOL3
GTEX-QDT8-1326-SM-48TYY esophagus female 30-39 years	12/457	0.044746943658648806	0.20936972835467296	0	0	1.796570895377318	5.58146453297939	C3;NFASC;IFI27;SEMA3C;CCDC69;MX1;IFI6;TNFAIP2;SLITRK6;IFI44;SLC29A1;IFI44L
GTEX-QVUS-0426-SM-48FE3 blood vessel female 60-69 years	16/667	0.04584569709863427	0.21416699846557516	0	0	1.6426442450211551	5.06340806489592	C1QB;STEAP4;GADD45B;GADD45A;F13A1;PRELP;CP;SFRP1;CD209;HAUS7;STAB1;BHLHE40;ITGA8;CYP1B1;HAS2;ENG
GTEX-XGQ4-0004-SM-4AT5S blood male 50-59 years	69/3785	0.04602260216951898	0.2146494165186365	0	0	1.2792154615641587	3.9382216963192196	HCP5;IFITM1;CD84;CIITA;TRAF3IP3;PLEK;LY75;PTPN22;RCSD1;ITGAL;IKZF3;IFIT3;IFI44L;PIK3CG;GPR174;SPN;RGS1;LAMP3;EPSTI1;RAC2;ENPP4;LGALS9;PIM2;CYTIP;CD53;PPP1R16B;SRGN;SFMBT2;TAP1;TNFRSF1B;RUNX3;GVINP1;OAS2;IRF4;IRF8;LCP1;DOCK2;WDFY4;BIRC3;ZNF518B;NLRC5;CSF2RB;IL2RG;SAMSN1;RASGRP1;STX11;FGD2;SEL1L3;INPP5D;NCKAP1L;APOL1;LINC00476;LYN;CD74;CCL22;MX2;MX1;LAPTM5;IFI44;PARP15;SNX20;PSMB9;ARHGAP30;THEMIS2;…
GTEX-T6MN-0002-SM-3NMAH blood male 50-59 years	73/4038	0.04713395156806774	0.2194815795861301	0	0	1.2705272007256476	3.881157828476997	HCP5;CD84;CIITA;CXCL9;TRAF3IP3;PLEK;LY75;F13A1;PTPN22;LSP1;RCSD1;GIMAP6;IKZF3;IFIT3;IFI44L;ICAM1;GPR174;SPN;RGS1;LAMP3;ARHGDIB;EPSTI1;RAC2;CYP1B1;LGALS9;PIM2;CYTIP;CD53;PPP1R16B;SRGN;GBP5;PRKCB;IL15;SFMBT2;TAP1;RUNX3;APBB1IP;GVINP1;OAS2;IRF4;HCLS1;IRF8;LCP1;DOCK2;WDFY4;BIRC3;AKNA;NLRC5;NTPCR;ARHGAP15;IL2RG;SAMSN1;RASGRP1;FGD2;INPP5D;NCKAP1L;GBP4;LYN;CD74;CCL22;MX2;MX1;LAPTM5;IFI44;PARP15;SNX20;PS…
GTEX-RUSQ-0326-SM-47JWS blood vessel male 50-59 years	17/728	0.049677392318965834	0.2309562976232622	0	0	1.5986014540124007	4.799329809439965	MEGF6;VCAM1;PCDHGB6;GADD45B;DUSP1;GALNT18;SERPINE1;PRUNE2;PRELP;CP;SFRP1;GLIPR1;ID1;ITGA8;MRVI1;ENPP4;ENG
GTEX-Q734-2226-SM-3GAD9 blood vessel female 40-49 years	16/676	0.05058591333095404	0.2348056327384252	0	0	1.6194790005316322	4.832658352062548	CSF1R;ATP8B4;PCDHGB6;NPY1R;CHRD;F13A1;FPR3;KRT77;SLC8A1;FGF7;CD209;STAB1;BHLHE40;MRVI1;ROR1;PLXNA4
GTEX-XMK1-2226-SM-4B673 adipose tissue male 40-49 years	20/894	0.0508626473971976	0.23571481265950875	0	0	1.533017907603606	4.566287715052745	ATP8B4;CCL22;CLSTN2;CD93;VWF;NPY1R;ABCB11;SSTR2;IFIT3;DOCK11;FGD5;CD209;IRF4;S1PR1;SIK1;SLC29A1;APOL3;PLXNA4;GBP4;BOK
GTEX-XBED-1626-SM-47JYN breast male 60-69 years	21/951	0.05165336097888824	0.23899928135469717	0	0	1.5136290322580646	4.485185568576295	ZNF483;MEGF6;CD163;SERPINF1;SFMBT2;TSC22D3;MX1;IFI44;F13A1;TBC1D9;KRT77;PODN;SAMHD1;PRLR;C3;SFRP1;FGD5;CD209;MRC1;AOX1;APOL1
GTEX-WI4N-0626-SM-3TW8Z heart female 40-49 years	14/572	0.05181911540094432	0.23938624626585212	0	0	1.6733106040737826	4.952992986983969	FHOD3;VCAM1;PCDHGB6;GADD45B;VWF;TNFAIP2;PCDHGB8P;SELE;SLC8A1;ICAM1;SOCS3;S1PR1;CORIN;ENG
GTEX-P4QT-1526-SM-3NMCT stomach female 50-59 years	14/574	0.05304198254562862	0.24464775177295478	0	0	1.6671602787456445	4.89590216903817	GADD45B;AKR1C1;CCDC69;PRUNE2;TNFAIP2;SELE;ICAM1;SCUBE2;SOCS3;NR4A3;IRF1;APOL1;PLXNA4;BOK
GTEX-P4PP-0426-SM-3NM9H blood vessel female 30-39 years	18/792	0.054781257327023075	0.2522707189704143	0	0	1.5551811981263868	4.516879411772385	SLC22A3;EGR1;MEGF6;GADD45A;DUSP1;PRUNE2;PRELP;FOS;RYR3;SFRP1;GLIPR1;HAUS7;ITGA8;FOSB;MRVI1;ROR1;ATF3;PLXNA4
GTEX-SNOS-0826-SM-4DM5N stomach male 40-49 years	15/631	0.05545371756818433	0.2549646478095542	0	0	1.6247672781763691	4.699162521635682	TPSB2;HDC;AKR1C1;ATP1B1;FOXQ1;SCUBE2;SOCS3;ADAM28;NR4A3;CA2;ALDH1A1;FOSB;TPSAB1;ATF3;BIRC3
GTEX-WFON-0426-SM-3GIL4 lung male 40-49 years	23/1073	0.056361881536625684	0.25873210185710843	0	0	1.4694313120931826	4.226028921204572	C1QB;CD163;CD93;VWF;GALNT18;ACSL5;FPR3;SHISA2;GIMAP6;IKZF3;RNASE1;ICAM1;CD4;LAMP3;SPOCK2;MRC1;TFEC;S1PR1;COL6A6;COL6A5;IL7R;GBP4;ENG
GTEX-T8EM-1226-SM-4DM5J stomach male 40-49 years	23/1076	0.057775523065999805	0.26480448071916574	0	0	1.4650091892298127	4.177019651856161	HCP5;TPSB2;CXCL9;HDC;AKR1C1;ACSL5;LYZ;ATP1B1;CORO2A;RNASE1;SELE;SEL1L3;FOXQ1;ADAM28;IFI27;CA2;ID1;ALDH1A1;FOSB;LGALS9;TPSAB1;APOL1;BIRC3
GTEX-X4EP-0826-SM-3P5YK blood vessel female 60-69 years	14/582	0.05813239892826545	0.2660218883452022	0	0	1.642992098935074	4.674365310455184	VCAM1;GADD45B;MX1;IFI6;IFI44;PRELP;CP;IFI44L;SOCS3;FGF7;NR4A3;HAUS7;BHLHE40;ITGA8
GTEX-XUJ4-1926-SM-4BOOV breast female 60-69 years	19/854	0.058555523113908645	0.2671194833756552	0	0	1.522130207669767	4.31947045037652	MEGF6;CLSTN2;SERPINF1;SFMBT2;F13A1;TBC1D9;KRT77;PODN;SAMHD1;CP;C3;SCUBE2;ADAMTS5;SFRP1;IRF4;KRT15;CD248;APOL1;APOL3
GTEX-QEG5-0326-SM-2S1PB adipose tissue male 20-29 years	19/854	0.058555523113908645	0.2671194833756552	0	0	1.522130207669767	4.31947045037652	ATP8B4;CXCL9;STEAP4;CSF1;CD93;VWF;SERPINF1;GALNT18;GIMAP5;ABCB11;GIMAP6;PROCR;FGD5;CD209;S1PR1;APOL3;PLXNA4;FKBP5;BOK
GTEX-P4PQ-0526-SM-2HMKR lung male 60-69 years	19/855	0.05909766076616016	0.2691122262074136	0	0	1.5202288845905867	4.300064597871875	CD74;VWF;ERAP2;GALNT18;ACSL5;SHISA2;GIMAP6;RNASE1;PARP15;FGD2;CD4;CLEC7A;LAMP3;MRC1;TFEC;FOSB;COL6A6;COL6A5;IL7R
GTEX-PSDG-1026-SM-48TCV blood vessel male 50-59 years	15/637	0.059176993824683395	0.2691122262074136	0	0	1.6085883569806398	4.547837084216292	MEGF6;GADD45B;GADD45A;TSC22D3;AKR1C1;SERPINE1;PRELP;CP;SELE;SOCS3;SFRP1;HAUS7;ITGA8;S100A4;ENG
GTEX-X261-0926-SM-3NMCY heart male 50-59 years	12/480	0.06034882016072646	0.274013723938501	0	0	1.7062372460296336	4.790455377215208	C3;PROCR;VCAM1;AKR1C1;HAS2;COL6A6;PRELP;PTGDS;PPARGC1A;CP;FBLN2;ENG
GTEX-TKQ2-0004-SM-3NMAC blood male 50-59 years	67/3723	0.061472620776859714	0.27868225437721	0	0	1.2564301277375676	3.504388919299578	HCP5;IFITM1;CD84;CIITA;TRAF3IP3;PLEK;LY75;PTPN22;LSP1;RCSD1;IKZF3;IFIT3;IFI44L;ICAM1;GPR174;SPN;RGS1;LAMP3;EPSTI1;RAC2;LGALS9;PIM2;CYTIP;CD53;PPP1R16B;SRGN;PRKCB;IL15;SFMBT2;TAP1;RUNX3;APBB1IP;GVINP1;OAS2;IRF4;IRF8;LCP1;DOCK2;WDFY4;BIRC3;IFI6;NTPCR;ARHGAP15;IL2RG;SAMSN1;RASGRP1;SEL1L3;NCKAP1L;GBP4;LYN;CD74;CCL22;MX2;MX1;LAPTM5;IFI44;PARP15;SNX20;PSMB9;PTPRC;ARHGAP30;EVI2A;GPR183;CAMK4;PIK3AP1;FCG…
GTEX-XBED-2426-SM-4AT4O blood vessel male 60-69 years	12/482	0.061857328430518464	0.2799154969644913	0	0	1.6987999705514245	4.727632398420396	MEGF6;GADD45B;GADD45A;TSC22D3;SERPINE1;PRUNE2;ITGA8;MRVI1;ENPP4;PRELP;SAMHD1;CP
GTEX-T5JW-1726-SM-3GADN adipose tissue female 20-29 years	22/1028	0.061936705160239074	0.2799154969644913	0	0	1.4652087475149105	4.075686630280997	STEAP4;CSF1;GADD45A;SERPINF1;AKR1C1;CCDC69;F13A1;GIMAP6;STX11;SCUBE2;DOCK11;PROCR;SOCS3;CD209;S1PR1;AOX1;IRF8;CD248;APOL3;LAIR1;PLXNA4;BOK
GTEX-TML8-0001-SM-3NMAF blood female 40-49 years	74/4163	0.06244715906125938	0.2816750110885166	0	0	1.2444906986941433	3.4515134820682674	HCP5;CD84;CIITA;TRAF3IP3;PLEK;LY75;PTPN22;IKZF1;LSP1;RCSD1;ITGAL;IKZF3;IFIT3;IFI44L;GPR174;SPN;LAMP3;ARHGDIB;EPSTI1;RAC2;COTL1;PIM2;CYTIP;CD53;PPP1R16B;SRGN;GBP5;PRKCB;IL15;SFMBT2;ACSL5;CYBB;TAP1;RUNX3;APBB1IP;GVINP1;OAS2;IRF4;HCLS1;IRF8;LCP1;DOCK2;WDFY4;BIRC3;NLRC5;ARHGAP15;IL2RG;SAMSN1;FGD2;SEL1L3;INPP5D;NCKAP1L;APOL1;GBP4;LYN;CD74;CCL22;ERAP2;MX2;MX1;LAPTM5;IFI44;PARP15;SNX20;FLI1;PSMB9;PTPRC;…
GTEX-U3ZH-0426-SM-4DXSE blood vessel male 30-39 years	11/431	0.0625192906258217	0.2816750110885166	0	0	1.7411247947454844	4.826885654649513	CSF1R;GLIPR1;MEGF6;CD209;HAUS7;ITGA8;FPR3;MRVI1;ROR1;PRELP;SLC29A1
GTEX-XMK1-1826-SM-4B66F small intestine male 40-49 years	14/589	0.06285156643350377	0.28273505579269054	0	0	1.6223966065747615	4.489138022916158	EGR1;SEMA3C;IL15;PRUNE2;F13A1;FOS;TSPAN11;C3;SCUBE2;CD209;ALDH1A1;FOSB;APOL1;ATF3
GTEX-QEL4-0326-SM-3GAE5 adipose tissue male 50-59 years	24/1144	0.06324166885763614	0.28405156351311145	0	0	1.4372614749871067	3.967979806298339	CD163;STEAP4;CLSTN2;CD93;VWF;DUSP1;F13A1;FPR3;GIMAP4;GIMAP5;ABCB11;GIMAP6;F3;DOCK11;PROCR;ADAMTS5;FGD5;CD209;MRC1;S1PR1;SIK1;FCGR2B;APOL3;PLXNA4
GTEX-QXCU-1926-SM-48FE4 stomach male 50-59 years	15/645	0.06440261727972013	0.2888209682621295	0	0	1.5874958374958374	4.3538676804736784	EGR1;GADD45B;DUSP1;HDC;FOS;ATP1B1;FOXQ1;GPRIN3;SOCS3;ADAM28;CA2;ALDH1A1;FOSB;SIK1;ATF3
GTEX-XUYS-0226-SM-47JX1 adipose tissue male 50-59 years	18/810	0.06499165233758648	0.291014848792726	0	0	1.518390619980726	4.150515358664256	ATP8B4;VWF;SEMA3C;SERPINF1;AKR1C1;NPY1R;TNFAIP2;FPR3;GIMAP6;FBLN2;SCUBE2;DOCK11;ADAMTS5;FGD5;CD209;COL6A6;GBP4;BOK
GTEX-TKQ1-0226-SM-33HB5 breast male 30-39 years	20/923	0.06595432852013042	0.2948724963745094	0	0	1.4814989970166665	4.027888759794853	CSF1;CD93;VWF;SEMA3C;SERPINF1;AKR1C1;CCDC69;GIMAP6;STX11;DOCK11;PROCR;ADAMTS5;CD209;MRC1;S1PR1;AOX1;CD248;APOL3;PLXNA4;BOK
GTEX-OHPN-2926-SM-3LK65 nerve female 60-69 years	25/1208	0.0666234746048774	0.2974080068502567	0	0	1.4177294277628725	3.84020127949176	PTGFR;SLC22A3;IFITM1;CIITA;CXCL9;STEAP4;PAPLN;PRICKLE1;TSPAN11;CLCN2;FGF7;SLITRK2;RGS1;HAUS7;STAB1;CYP1B1;ABCA2;CD74;ATP8B4;VWF;IL15;CYP4F11;GPR183;BHLHE40;ENG
GTEX-S341-0826-SM-4AD73 fallopian tube female 40-49 years	15/649	0.06712893366341058	0.29920617986061443	0	0	1.5771491915025038	4.26010096555331	EGR1;MEGF6;ATP8B4;GADD45B;DUSP1;PAPLN;FOS;PODN;F3;SELE;SOCS3;NR4A3;FOSB;SIK1;ATF3
GTEX-OXRO-0226-SM-3LK6F adipose tissue female 60-69 years	22/1039	0.0677630843921953	0.30157158931793787	0	0	1.4485079808136236	3.89900355563954	EGR1;CXCL9;VCAM1;GADD45B;CD93;VWF;GADD45A;DUSP1;HDC;SERPINE1;TNFAIP2;CSF2RB;GIMAP5;SELE;ICAM1;SOCS3;HAUS7;BHLHE40;S1PR1;MRVI1;ATF3;APOL3
GTEX-PLZ6-1326-SM-3NB24 adipose tissue male 30-39 years	20/927	0.06825548496182139	0.3032999064995569	0	0	1.4746514848921202	3.958698198618057	CLSTN2;VWF;SERPINF1;CCDC69;DENND3;ABCB11;GIMAP6;STX11;SCUBE2;DOCK11;ADAMTS5;FGD5;RASSF4;S1PR1;AOX1;CD248;APOL3;PLXNA4;FKBP5;BOK
GTEX-O5YT-0426-SM-3MJHD blood vessel male 20-29 years	15/652	0.06922383792896356	0.30713468426625384	0	0	1.5694744815623936	4.19114034549929	SLC22A3;PCDHGB6;DUSP1;SERPINE1;PRUNE2;F13A1;PRELP;FOS;CP;GLIPR1;CD209;ITGA8;FOSB;MRVI1;ENPP4
GTEX-NFK9-1326-SM-3LK5I blood vessel male 40-49 years	14/601	0.07152904256605025	0.3168801809726998	0	0	1.588232849960527	4.189205111666997	SLC22A3;EGR1;MEGF6;GADD45A;DUSP1;SERPINE1;NPY1R;PRELP;FOS;RNASE1;SFRP1;ITGA8;FOSB;MRVI1
GTEX-PWOO-2526-SM-2S1PG nerve female 40-49 years	23/1104	0.07220106729078948	0.3193719440859656	0	0	1.4249196387570795	3.7451169288586916	PTGFR;CD74;CSF1R;CD163;CIITA;STEAP4;SFMBT2;TSC22D3;PAPLN;FOS;SAMHD1;ADAM28;FGF7;SLITRK2;RASSF4;RGS1;GPR183;SLCO2B1;STAB1;TFEC;CYP1B1;PTGDS;LAIR1
GTEX-X4XY-0926-SM-4E3JD breast male 60-69 years	19/879	0.0731775050679212	0.32320064738331866	0	0	1.47592363516411	3.8593443225693047	PTGFR;STEAP4;GADD45B;CSF1;GADD45A;SERPINF1;GIMAP5;C3;PROCR;BHLHE40;S1PR1;AOX1;CD248;EPHB2;APOL1;APOL3;LAIR1;PLXNA4;WNT3
GTEX-PLZ5-0826-SM-3P5ZW esophagus male 50-59 years	14/606	0.07536700003005331	0.3323673299358629	0	0	1.5744067237969677	4.070448732269918	C1QB;TPSB2;CD163;TSC22D3;AKR1C1;CCDC69;PRUNE2;F13A1;PODN;SAMHD1;ADAMTS17;MRVI1;TPSAB1;FKBP5
GTEX-WFJO-0002-SM-3P61X blood male 30-39 years	69/3901	0.07763234795573588	0.3418403237023718	0	0	1.2314886887193146	3.1474031803517017	HCP5;IFITM1;CD84;CIITA;PLEK;LY75;PTPN22;LSP1;RCSD1;IKZF3;IFIT3;IFI44L;ICAM1;GPR174;SPN;RGS1;LAMP3;EPSTI1;RAC2;ENPP4;LGALS9;PIM2;CYTIP;CD53;PPP1R16B;SRGN;GBP5;PRKCB;IL15;SFMBT2;TAP1;SSTR2;RUNX3;APBB1IP;GVINP1;OAS2;IRF4;HCLS1;IRF8;LCP1;DOCK2;WDFY4;BIRC3;ZNF518B;IFI6;NLRC5;IL2RG;SAMSN1;FGD2;SEL1L3;INPP5D;NCKAP1L;LYN;CD74;CCL22;ERAP2;MX2;MX1;LAPTM5;IFI44;PARP15;SNX20;PSMB9;ARHGAP30;KLHL6;GPR183;PIK3A…
GTEX-S32W-2226-SM-2XCAY adipose tissue female 50-59 years	19/889	0.07966348869200668	0.35025500684343813	0	0	1.4581845602021684	3.689125143962387	CD163;CXCL9;CD93;VWF;SERPINF1;TSC22D3;AKR1C1;GIMAP6;C3;SCUBE2;ADAMTS5;FGD5;RASSF4;S1PR1;AOX1;CD248;APOL3;PLXNA4;FKBP5
GTEX-S95S-0226-SM-4B656 blood vessel male 60-69 years	14/613	0.08096252979009594	0.35543038303935187	0	0	1.555437924996946	3.910011367450281	C1QB;SLC22A3;MEGF6;SERPINE1;IFI6;PRELP;SFRP1;GLIPR1;ID1;ITGA8;MRVI1;ENPP4;S100A4;ENG
GTEX-UPK5-1526-SM-4JBJA blood vessel male 40-49 years	18/836	0.0819339091035699	0.35915390231113725	0	0	1.4681071647645296	3.672972669224125	SLC22A3;EGR1;MEGF6;VCAM1;DUSP1;IFI6;NPY1R;FOS;CYP4F11;CP;SFRP1;GLIPR1;HAUS7;ITGA8;MRVI1;S100A4;ATF3;ENG
GTEX-QLQ7-1526-SM-2S1QA adipose tissue male 60-69 years	17/782	0.08342511404982762	0.3651414526355068	0	0	1.4815336463223787	3.6798419928967148	ATP8B4;STEAP4;CLSTN2;CD93;VWF;SERPINF1;F13A1;ABCB11;GIMAP6;AFF2;DOCK11;PROCR;S1PR1;FCGR2B;APOL3;PLXNA4;FKBP5
GTEX-S4Z8-0426-SM-3K2AH lung male 60-69 years	24/1185	0.08584086887188343	0.37515162333064495	0	0	1.3834457410983312	3.396719071522077	C1QB;CD163;GALNT18;IFI6;ACSL5;CYBB;FPR3;GIMAP5;RNASE1;STX11;ICAM1;CD4;IFI27;CLEC7A;OAS2;SLCO2B1;LAMP3;MRC1;TFEC;S1PR1;COL6A6;COL6A5;CD68;IL7R
GTEX-XLM4-0004-SM-4AT5I blood male 60-69 years	71/4053	0.08662128375512615	0.3779955720751388	0	0	1.2184253051776472	2.980523827989742	HCP5;CD84;CIITA;TRAF3IP3;PLEK;LY75;PTPN22;IKZF1;LSP1;RCSD1;ITGAL;IKZF3;IFIT3;IFI44L;PIK3CG;GPR174;SPN;LAMP3;ARHGDIB;EPSTI1;RAC2;COTL1;LGALS9;PIM2;CYTIP;CD53;PPP1R16B;PRKCB;SFMBT2;ACSL5;CYBB;TAP1;RUNX3;APBB1IP;GVINP1;OAS2;IRF4;HCLS1;IRF8;LCP1;DOCK2;WDFY4;BIRC3;AKNA;ARHGAP15;IL2RG;SAMSN1;FGD2;SEL1L3;INPP5D;NCKAP1L;LYN;CD74;CCL22;MX2;MX1;LAPTM5;IFI44;PARP15;SNX20;PSMB9;PTPRC;ARHGAP30;EVI2A;PARVG;KLH…
GTEX-WFG7-0526-SM-3GIKI lung male 20-29 years	21/1015	0.08781017946878615	0.38261087167640007	0	0	1.4113430583501005	3.433201856539934	CD84;CD163;CD93;VWF;GALNT18;ACSL5;FPR3;GIMAP5;RNASE1;ICAM1;FGD5;LAMP3;MRC1;TFEC;S1PR1;COL6A6;COL6A5;CD68;IL7R;GBP4;ENG
GTEX-PWOO-1026-SM-48TCN esophagus female 40-49 years	13/567	0.08828959986988084	0.3841256471950786	0	0	1.5598989671079022	3.786082197457804	SFMBT2;AKR1C1;CCDC69;PRUNE2;F13A1;TSPAN11;C3;SOCS3;CD209;ID1;CYP1B1;APOL1;FKBP5
GTEX-X4EP-2926-SM-3P5YQ breast female 60-69 years	26/1307	0.08912299263981459	0.38717365655001423	0	0	1.3593584557518983	3.286572490070163	IFITM1;IFI6;TNFAIP2;GIMAP5;IFIT3;IFI44L;FGF7;EPSTI1;APOL1;ZNF483;VCAM1;GADD45B;VWF;IL15;SFMBT2;MX2;MX1;IFI44;TBC1D9;SHISA2;CP;SFRP1;IFI27;OAS2;BHLHE40;ATF3
GTEX-T6MN-1126-SM-4DM71 blood vessel male 50-59 years	19/904	0.0900928395305983	0.3908045048090685	0	0	1.4323276034779822	3.4474902064627773	SLC22A3;MEGF6;VCAM1;GALNT18;SERPINE1;IFI6;PRELP;CP;GPR174;GPRIN3;GLIPR1;RGS1;HAUS7;ITGA8;MRVI1;ROR1;S100A4;SLC29A1;ENG
GTEX-OHPK-2326-SM-3MJH2 fallopian tube female 50-59 years	12/516	0.09137041595055946	0.39575744798793583	0	0	1.5813972647882681	3.7840203988131553	C3;EGR1;SOCS3;ATP8B4;NFASC;DUSP1;SERPINF1;FOSB;FOS;PODN;SAMHD1;CORIN
GTEX-R45C-0006-SM-3GAD6 blood female 60-69 years	8/306	0.09231569254449856	0.39925852190981204	0	0	1.777584350734132	4.2351678368959895	FCER1G;NCF2;CXCR4;KRT77;MNDA;AOAH;CYTIP;TNFRSF1B
GTEX-UPIC-0002-SM-3NMDC blood female 20-29 years	69/3954	0.09643426082080743	0.41645314117430177	0	0	1.210631074424178	2.831537438757701	HCP5;IFITM1;CD84;CIITA;TRAF3IP3;PLEK;LY75;PTPN22;LSP1;RCSD1;IKZF3;IFIT3;IFI44L;PIK3CG;GPR174;SPN;RGS1;LAMP3;ARHGDIB;EPSTI1;RAC2;CYP1B1;PIM2;CYTIP;CD53;PPP1R16B;SRGN;PRKCB;SFMBT2;TAP1;RUNX3;APBB1IP;GVINP1;OAS2;IRF4;IRF8;LCP1;DOCK2;WDFY4;BIRC3;IFI6;NLRC5;CSF2RB;NTPCR;ARHGAP15;IL2RG;SAMSN1;RASGRP1;SEL1L3;NCKAP1L;LYN;CD74;CCL22;ERAP2;MX2;MX1;LAPTM5;PARP15;SNX20;PSMB9;PTPRC;EVI2A;PARVG;KLHL6;CAMK4;MND…
GTEX-P4QS-1726-SM-3NB1V nerve male 60-69 years	16/743	0.09689020253660975	0.41780316626363523	0	0	1.4650546586548903	3.4196967036867383	PTGFR;SERPINF1;TSC22D3;PAPLN;PRELP;PRICKLE1;PODN;SAMHD1;CP;CLCN2;FGF7;RASSF4;RGS1;AOX1;PTGDS;FKBP5
GTEX-T5JC-0001-SM-3NMAK blood male 20-29 years	68/3898	0.09911645778311835	0.42677174953883307	0	0	1.209215701655106	2.795053458451992	HCP5;CD84;CIITA;TRAF3IP3;NCF2;PLEK;LY75;PTPN22;RCSD1;IKZF3;IFIT3;IFI44L;PIK3CG;GPR174;SPN;RGS1;LAMP3;ARHGDIB;EPSTI1;RAC2;PIM2;CYTIP;CD53;PPP1R16B;SRGN;GBP5;CD96;PRKCB;IL15;SFMBT2;TAP1;SSTR2;RUNX3;GVINP1;OAS2;IRF4;IRF8;LCP1;DOCK2;WDFY4;BIRC3;ZNF518B;NLRC5;CXCR4;NTPCR;ARHGAP15;IL2RG;SAMSN1;RASGRP1;SEL1L3;NCKAP1L;APOL1;GBP4;LYN;CD74;CCL22;ERAP2;MX2;MX1;IFI44;PARP15;PSMB9;PTPRC;ARHGAP30;KLHL6;GPR183;…
GTEX-X5EB-1026-SM-46MVU esophagus male 40-49 years	13/583	0.10355654092115339	0.44523203065658135	0	0	1.5148452729044835	3.4351199874445535	EGR1;TPSB2;GADD45B;DUSP1;PRUNE2;FOS;SAMHD1;SOCS3;ITGA8;FOSB;TPSAB1;ATF3;FKBP5
GTEX-OOBK-0526-SM-2HMJJ lung male 40-49 years	23/1154	0.10376246796036616	0.4454603742333834	0	0	1.3582682925277816	3.0773618527257782	C1QB;CXCL9;CD93;VWF;HDC;GALNT18;ACSL5;GIMAP5;SELE;ICAM1;C3;GPRIN3;SOCS3;LAMP3;ID1;MRC1;TFEC;S1PR1;HAS2;FOSB;COL6A5;APOL1;ENG
GTEX-P78B-1726-SM-3P5ZV colon female 40-49 years	16/753	0.10554756074243887	0.45236039788356097	0	0	1.4444142921754861	3.2479007546951055	GBP5;CXCL9;TSPAN11;GPR174;SCUBE2;ADAM28;GVINP1;CA2;IRF4;STAB1;ALDH1A1;SLITRK6;PIM2;EPHB2;LINC00861;GBP4
GTEX-OHPL-3026-SM-3MJGS blood vessel female 60-69 years	12/530	0.10568007923111664	0.45236039788356097	0	0	1.5375345686764372	3.4553611986817576	C3;SLC22A3;GLIPR1;MEGF6;GADD45A;CD209;ITGA8;F13A1;MRVI1;ENPP4;ROR1;SAMHD1
GTEX-WEY5-1926-SM-3GIL8 adipose tissue female 40-49 years	23/1157	0.10590039043987369	0.4526387655897827	0	0	1.354456117645566	3.041101184729582	STEAP4;CSF1;CLSTN2;SERPINF1;AKR1C1;CCDC69;F13A1;ABCB11;SSTR2;SAMHD1;F3;STX11;SCUBE2;DOCK11;RASSF4;MRC1;AOX1;IRF8;ENPP4;CD248;PLXNA4;FKBP5;BOK
GTEX-XXEK-0004-SM-4BRWO blood male 50-59 years	69/3979	0.10633139168439817	0.4536095245946003	0	0	1.2009888438133873	2.691649861602608	HCP5;IFITM1;CD84;CIITA;PLEK;LY75;F13A1;PTPN22;IKZF3;IFIT3;IFI44L;ICAM1;GPR174;SPN;RGS1;LAMP3;EPSTI1;RAC2;ENPP4;LGALS9;PIM2;CYTIP;CD53;PPP1R16B;SRGN;GBP5;CD96;IL15;SFMBT2;TAP1;SSTR2;RUNX3;APBB1IP;GVINP1;OAS2;IRF4;IRF8;LCP1;DOCK2;WDFY4;BIRC3;ZNF518B;IFI6;NLRC5;NTPCR;IL2RG;SAMSN1;RASGRP1;STX11;FGD2;SEL1L3;INPP5D;NCKAP1L;GBP4;LYN;CD74;CCL22;MX2;MX1;LAPTM5;IFI44;PARP15;SNX20;PSMB9;ARHGAP30;GPR183;PIK3…
GTEX-OHPM-1826-SM-2YUNF blood vessel male 50-59 years	16/754	0.10643873578823554	0.4536095245946003	0	0	1.4423810203014311	3.231201350296196	FHOD3;ATP8B4;CLSTN2;ZNF518B;PRUNE2;NPY1R;PRELP;PODN;SAMHD1;SLC8A1;AFF2;ITGA8;MRVI1;ROR1;CORIN;PLXNA4
GTEX-XPT6-0001-SM-4B64G blood male 20-29 years	67/3855	0.10718999041703411	0.4561442657892765	0	0	1.202669924818816	2.685745238253934	HCP5;CD84;CIITA;TRAF3IP3;PLEK;LY75;PTPN22;IKZF1;LSP1;RCSD1;IKZF3;IFIT3;IFI44L;ICAM1;GPR174;SPN;RGS1;LAMP3;EPSTI1;RAC2;COTL1;ENPP4;PIM2;CYTIP;CD53;PPP1R16B;SRGN;PRKCB;SFMBT2;TAP1;SSTR2;RUNX3;APBB1IP;GVINP1;OAS2;IRF4;IRF8;LCP1;DOCK2;WDFY4;BIRC3;NLRC5;ARHGAP15;IL2RG;SAMSN1;RASGRP1;SEL1L3;INPP5D;NCKAP1L;LYN;CD74;CCL22;ERAP2;MX2;MX1;LAPTM5;IFI44;PARP15;SNX20;PSMB9;ARHGAP30;EVI2A;GPR183;CAMK4;PIK3AP1;F…
GTEX-S33H-0726-SM-4AD6M blood vessel male 30-39 years	19/929	0.10937147930011135	0.46429124270259475	0	0	1.3911269581482348	3.0785710866258764	SLC22A3;MEGF6;CXCL9;VCAM1;PCDHGB6;IL15;NPY1R;CP;SELE;GPR174;PROCR;GLIPR1;HAUS7;ITGA8;FCER1A;MRVI1;S100A4;SLC29A1;ENG
GTEX-P44H-0326-SM-2XCES adipose tissue male 40-49 years	30/1577	0.10942301328874188	0.46429124270259475	0	0	1.2989311535002874	2.873929408306617	PTGFR;CD84;CIITA;STEAP4;CLSTN2;TNFAIP2;ADAM20;GIMAP4;GIMAP5;ABCB11;SCUBE2;DOCK11;ADAMTS5;FGD5;S1PR1;ENPP4;APOL3;PLXNA4;ATP8B4;VCAM1;CD93;VWF;GADD45A;IL15;IFI44;SELE;FLI1;GPRIN3;TFEC;IRF8
GTEX-XUZC-0626-SM-4BOPG blood vessel female 30-39 years	12/536	0.11219865493292157	0.4753765685021314	0	0	1.5194537626456062	3.323781210987348	SLC22A3;SFRP1;GLIPR1;MEGF6;CD209;HAUS7;PRUNE2;ITGA8;FPR3;MRVI1;ROR1;S100A4
GTEX-WFG8-1726-SM-4LVM6 colon male 20-29 years	12/539	0.11554425042590408	0.4888410594942096	0	0	1.5105677498145145	3.2599588315915846	EGR1;SOCS3;NR4A3;DUSP1;RGS1;CCDC69;PRUNE2;FOSB;NCKAP1L;TSPAN11;ATF3;SLC8A1
GTEX-RU1J-1926-SM-2TF6S blood vessel female 20-29 years	20/995	0.1159820952262347	0.48998232983257123	0	0	1.3668400401496488	2.944610085292521	FHOD3;CLSTN2;GADD45A;ZNF518B;PRUNE2;NPY1R;PRELP;SSTR2;SLC8A1;AFF2;DOCK11;PROCR;HAUS7;ITGA8;MRVI1;ROR1;EPHB2;SLC29A1;APOL3;PLXNA4
GTEX-X8HC-0226-SM-4E3K1 adipose tissue female 50-59 years	19/940	0.11861020972163051	0.5003600019371244	0	0	1.3737072716211949	2.9286239932615925	ATP8B4;CXCL9;STEAP4;CD93;VWF;DUSP1;IL15;SERPINF1;AKR1C1;CSF2RB;GIMAP5;TNFRSF1B;STX11;PROCR;FGF7;CD209;STAB1;S1PR1;SLC29A1
GTEX-PWN1-1826-SM-2S1PE blood vessel female 40-49 years	12/542	0.11894711539540566	0.5010561291583923	0	0	1.5017823333550957	3.197409163329633	PROCR;MEGF6;NR4A3;PRUNE2;NPY1R;ITGA8;AOX1;MRVI1;ROR1;PRELP;SAMHD1;AFF2
GTEX-OHPK-0426-SM-3MJH3 blood vessel female 50-59 years	13/598	0.11923071026629277	0.5015260035010728	0	0	1.4748456790123456	3.1365468149194697	SLC22A3;EGR1;GADD45A;SERPINE1;PRUNE2;IFI6;PRELP;SFRP1;GLIPR1;HAUS7;ITGA8;MRVI1;S100A4
GTEX-XXEK-2026-SM-4BRVE heart male 50-59 years	9/379	0.1200825867616813	0.5036557415975553	0	0	1.6101536467974824	3.4128423013389906	C3;FHOD3;PROCR;CD209;CYP1B1;COL6A6;PPARGC1A;CORIN;SLC8A1
GTEX-V955-1226-SM-4JBI9 esophagus male 60-69 years	9/379	0.1200825867616813	0.5036557415975553	0	0	1.6101536467974824	3.4128423013389906	DUSP1;CCDC69;MRC1;STAB1;PAPLN;SLITRK6;F13A1;FOS;SAMHD1
GTEX-XXEK-0726-SM-4BRWF blood vessel male 50-59 years	16/769	0.12036039357493106	0.5040956138950058	0	0	1.4125299969711795	2.990699981137745	SLC22A3;MEGF6;GADD45A;DUSP1;SERPINE1;PRUNE2;PROCR;SFRP1;GLIPR1;CD209;HAUS7;ITGA8;MRVI1;ROR1;SLC29A1;ATF3
GTEX-RTLS-0726-SM-46MV4 blood vessel female 60-69 years	12/544	0.12124739076856904	0.5065039621872606	0	0	1.4959804355178603	3.1564024346339927	CD93;VWF;CD209;GALNT18;ITGA8;MRVI1;PRELP;PODN;CP;FBLN2;ATF3;SLC8A1
GTEX-R55E-0126-SM-2TC5Y skin male 20-29 years	21/1060	0.1214051544709898	0.5065039621872606	0	0	1.346968238691049	2.8402467842012937	TPSB2;HDC;LY75;TNFAIP2;KRT77;FOS;PRICKLE1;RUNX3;FBLN2;TSPAN11;SFRP1;HAUS7;CDHR1;FCER1A;FOSB;COL6A6;CD248;TPSAB1;PPARGC1A;CORIN;WNT3
GTEX-SNOS-0726-SM-4DM5Z esophagus male 40-49 years	9/380	0.121476603876944	0.5065039621872606	0	0	1.605730532068087	3.384933906802899	C3;TPSB2;STEAP4;CD209;HDC;CCDC69;PRUNE2;F13A1;TPSAB1
GTEX-TSE9-0726-SM-3DB8C lung female 60-69 years	26/1356	0.1216304540415377	0.5065039621872606	0	0	1.3057935748462064	2.7510039827924424	SEMA3C;GALNT18;SERPINE1;ADAM20;GIMAP4;DENND3;GIMAP5;ICAM1;AFF2;CLEC7A;HAUS7;ADAMTS17;GBP4;GBP5;GPRIN3;NR4A3;KLHL6;IRF1;TFEC;ALDH1A1;COL6A6;SLC29A1;IL7R;LINC00861;ENG;BIRC3
GTEX-XXEK-2426-SM-4BRUS adipose tissue male 50-59 years	15/716	0.1244436687376531	0.5174797351929512	0	0	1.421396007701286	2.9620501614934334	IFITM1;ATP8B4;STEAP4;CD93;GADD45A;IL15;AKR1C1;F13A1;PROCR;FGF7;CD209;S1PR1;APOL3;PLXNA4;BOK
GTEX-XBED-1426-SM-4AT4G small intestine male 60-69 years	27/1420	0.12473635732123864	0.5179579509849154	0	0	1.2949575824901358	2.6955227247819864	ITK;CIITA;CXCL9;LY75;IKZF3;CLCN2;SEL1L3;ADAM28;ANPEP;SLCO2B1;STAB1;EPSTI1;EPHB2;CD96;ERAP2;MX1;ACSL5;LYZ;CORO2A;GPRIN3;CPS1;CD209;IRF4;ID1;IRF8;IL7R;BIRC3
GTEX-VUSG-0526-SM-4KL22 blood vessel male 50-59 years	18/890	0.1257615165217259	0.5214720066299161	0	0	1.3732534768372937	2.8472596657898817	SLC22A3;MEGF6;PCDHGB6;GADD45A;IL15;AKR1C1;PRUNE2;NPY1R;PRELP;SFRP1;GLIPR1;HAUS7;ITGA8;MRVI1;S100A4;SLC29A1;MDGA1;PLXNA4
GTEX-N7MT-1426-SM-3LK5M blood vessel female 60-69 years	20/1008	0.1269972294690018	0.5255618363999889	0	0	1.3479187978157823	2.781551762722476	MEGF6;VCAM1;GADD45B;GADD45A;TSC22D3;SERPINE1;MX1;IFI6;PRELP;CYP4F11;CP;IFI44L;PROCR;HAUS7;BHLHE40;ITGA8;MRVI1;S100A4;SLC29A1;ENG
GTEX-S4Q7-1326-SM-4AD74 blood vessel male 20-29 years	12/549	0.12710843727684124	0.5255618363999889	0	0	1.4816647658077362	3.056251722550789	PROCR;PCDHGB6;GADD45B;GADD45A;TSC22D3;SERPINE1;ITGA8;ENPP4;PRELP;SLC29A1;CP;SELE
GTEX-VUSG-0626-SM-4KL1Z blood vessel male 50-59 years	14/662	0.12748693844661108	0.5263802061924523	0	0	1.434131285757302	2.953939529515368	SLC22A3;MEGF6;PCDHGB6;FPR3;PRELP;GLIPR1;NR4A3;HAUS7;ITGA8;FCER1A;ROR1;SLC29A1;MDGA1;ENG
GTEX-R55G-0426-SM-48FDH blood vessel female 40-49 years	10/439	0.1279660307699165	0.5276110038109004	0	0	1.5435881415262858	3.173602454392729	GLIPR1;CD163;ITGA8;FPR3;MRVI1;ENPP4;ROR1;SLC8A1;ENG;AFF2
GTEX-WWYW-1326-SM-3NB2S heart female 50-59 years	9/385	0.1285779587622915	0.5293852398193216	0	0	1.5839678665112211	3.2490663701463482	SOCS3;NR4A3;TNFAIP2;CYP1B1;PCDHGB8P;SELE;ATF3;ICAM1;ENG
GTEX-PW2O-0008-SM-48TEB skin male 20-29 years	21/1069	0.1289559636572856	0.5301927137672603	0	0	1.334756679389313	2.7339611505760884	PTGFR;IFITM1;ATP8B4;STEAP4;VCAM1;CSF1;SERPINF1;PRICKLE1;FBLN2;IFI44L;C3;PROCR;FGF7;CPS1;EPSTI1;CYP1B1;HAS2;AOX1;ROR1;CD248;PPARGC1A
GTEX-QDVN-0226-SM-48TZ9 blood vessel male 50-59 years	13/607	0.12926127891287784	0.5306994761000547	0	0	1.451815609801721	2.970297873879689	SLC22A3;EGR1;CD163;GADD45B;GADD45A;DUSP1;SERPINE1;PRELP;CP;GLIPR1;ITGA8;MRVI1;ENPP4
GTEX-WFG7-1626-SM-4LVMF colon male 20-29 years	12/551	0.12949676359568557	0.5307757557503678	0	0	1.4760128650390638	3.0171169966067626	EGR1;SOCS3;GADD45B;SEMA3C;DUSP1;GPR183;CCDC69;PRUNE2;FOSB;FOS;ATF3;SLC8A1
GTEX-OXRN-0526-SM-2I5EN lung male 50-59 years	25/1307	0.12964402679048437	0.5307757557503678	0	0	1.301253137082005	2.6584118043147082	SERPINE1;GIMAP4;DENND3;GIMAP5;STX11;ICAM1;FGD2;FGF7;ITGAX;APOL1;JAK3;GBP4;VWF;IL10RA;CD4;FMNL1;GVINP1;NR4A3;IFI27;KLHL6;TFEC;COL6A6;COL6A5;IL7R;BIRC3
GTEX-XBED-1926-SM-47JYP skin male 60-69 years	19/958	0.13472148910842777	0.550789818725199	0	0	1.3460826743404406	2.698284203298566	EGR1;CCL22;WNT7B;KRT77;FOS;RASGRP1;FOXQ1;SOCS3;SFRP1;CDHR1;SLITRK6;FCER1A;FOSB;SIK1;COL6A5;MDGA1;ATF3;CORIN;WNT3
GTEX-XUW1-2326-SM-4BOO5 breast female 50-59 years	13/614	0.13738274403942952	0.5608833317576148	0	0	1.4343801996672212	2.8472224581585794	CCL22;VWF;TBC1D9;ABCB11;C3;SCUBE2;SFRP1;FGD5;KRT15;S1PR1;APOL3;PLXNA4;BOK
GTEX-P4PQ-1526-SM-3NMCK stomach male 60-69 years	12/558	0.13805161982112163	0.562825834655342	0	0	1.456557283546903	2.8841692884619996	SCUBE2;EGR1;SFRP1;DUSP1;CCDC69;PRUNE2;CYP1B1;FOSB;F13A1;PODN;ATF3;FKBP5
GTEX-O5YV-1626-SM-2YUNJ blood vessel female 60-69 years	13/616	0.13975399656644852	0.568970530713963	0	0	1.4294730053436522	2.8130192864188674	MEGF6;GADD45B;NPY1R;F13A1;PRELP;SAMHD1;CP;HAUS7;BHLHE40;ITGA8;MRVI1;ROR1;ENG
GTEX-U8XE-1226-SM-4E3HN blood vessel male 30-39 years	19/965	0.1413171281233131	0.5740943359512772	0	0	1.3356236786469344	2.613480001724129	SLC22A3;VCAM1;GADD45B;GADD45A;DUSP1;GALNT18;SERPINE1;PRELP;CP;SELE;ICAM1;GLIPR1;HAUS7;BHLHE40;ITGA8;ENPP4;S100A4;ENG;BIRC3
GTEX-POMQ-0426-SM-3P61G blood vessel female 20-29 years	15/732	0.1414064264881705	0.5740943359512772	0	0	1.3885068905989408	2.716082041004042	SLC22A3;MEGF6;PCDHGB6;PRELP;CP;SFRP1;GLIPR1;HAUS7;ITGA8;MRVI1;ROR1;S100A4;MDGA1;PLXNA4;ENG
GTEX-P4QT-2626-SM-2I3FM thyroid female 50-59 years	19/967	0.14323522865117824	0.5807102802756392	0	0	1.3326637639524792	2.589721573991057	CD74;FAAH;STEAP4;ERAP2;IL15;MX1;IFI6;IFI44;F13A1;SHISA2;IFIT3;IFI44L;RASSF4;EPSTI1;ELMO1;EPHB2;APOL1;CPVL;APOL3
GTEX-QDVJ-0626-SM-48U1T blood vessel male 50-59 years	13/620	0.14456363261366065	0.5852819292622511	0	0	1.419755628775398	2.74585779341479	SLC22A3;EGR1;PCDHGB6;GADD45A;DUSP1;SERPINE1;PRELP;CP;GLIPR1;ITGA8;MRVI1;S100A4;ENG
GTEX-TKQ1-0526-SM-4DXTG stomach male 30-39 years	13/621	0.14577994834451052	0.5893877245828686	0	0	1.4173462627923976	2.72932274863785	EGR1;SEMA3C;AKR1C1;CCDC69;PRUNE2;SELE;SOCS3;NR4A3;CYP1B1;FOSB;SIK1;SLC29A1;ATF3
GTEX-OIZG-0926-SM-3LK5Y esophagus male 50-59 years	12/565	0.14690708403139796	0.5923017288402836	0	0	1.4375942484216322	2.757241038592338	PTGFR;SOCS3;TPSB2;CD209;HDC;PAPLN;SLITRK6;FOSB;FOS;SLC29A1;PODN;SELE
GTEX-SNMC-1126-SM-4DM5M colon male 20-29 years	12/565	0.14690708403139796	0.5923017288402836	0	0	1.4375942484216322	2.757241038592338	EGR1;SOCS3;CA2;CDHR1;IRF1;CCDC69;FOSB;EPHB2;SELE;TSPAN11;SLC8A1;ICAM1
GTEX-UJHI-0226-SM-4IHJL blood vessel female 50-59 years	13/624	0.14946204325474974	0.6017705194580049	0	0	1.4101654846335698	2.680319600383172	SLC22A3;EGR1;MEGF6;GADD45A;IFI6;NPY1R;FPR3;PRELP;GLIPR1;HAUS7;ITGA8;MRVI1;ENG
GTEX-RUSQ-0926-SM-47JWU esophagus male 50-59 years	11/511	0.15027183921600057	0.6041964293995058	0	0	1.4564758620689655	2.7604723392517454	SOCS3;CD163;DUSP1;TSC22D3;AKR1C1;CCDC69;STAB1;PRUNE2;APOL1;SAMHD1;FKBP5
GTEX-QLQW-0626-SM-447A6 esophagus male 30-39 years	13/625	0.15070040760260742	0.6050849699195602	0	0	1.4077875363108205	2.664183668478318	EGR1;DUSP1;CCDC69;FOS;F3;RYR3;ADAMTS17;ITGA8;FOSB;MRVI1;ATF3;PLXNA4;BOK
GTEX-X585-0002-SM-46MVA blood male 50-59 years	65/3824	0.15248035122655706	0.6113895788520135	0	0	1.1679314278499962	2.196551452659241	HCP5;CD84;CIITA;TRAF3IP3;PLEK;LY75;PTPN22;LSP1;RCSD1;GIMAP6;ITGAL;IKZF3;IFIT3;IFI44L;GPR174;SPN;LAMP3;ARHGDIB;RAC2;COTL1;LGALS9;PIM2;CYTIP;CD53;PPP1R16B;SRGN;SFMBT2;ACSL5;TAP1;RUNX3;GVINP1;OAS2;IRF4;HCLS1;IRF8;LCP1;DOCK2;WDFY4;BIRC3;AKNA;NLRC5;CSF2RB;NTPCR;IL2RG;FGD2;INPP5D;NCKAP1L;LYN;CD74;CCL22;ERAP2;MX2;MX1;LAPTM5;IFI44;PARP15;SNX20;FLI1;PSMB9;FMNL1;PTPRC;ARHGAP30;GPR183;PIK3AP1;MYO1G
GTEX-SNMC-1326-SM-2XCFK adipose tissue male 20-29 years	26/1397	0.15386300242003195	0.6160860605142764	0	0	1.263916185929315	2.365662657118585	STEAP4;CLSTN2;CCDC69;ABCB11;SCUBE2;DOCK11;ADAMTS5;FGD5;RASSF4;S1PR1;HAS2;ENPP4;APOL3;PLXNA4;GBP4;BOK;ATP8B4;CD93;VWF;IL15;SERPINF1;AKR1C1;TBC1D9;KRT77;FLI1;CD248
GTEX-S95S-1626-SM-2XCDJ blood vessel male 60-69 years	13/628	0.15444828115480208	0.6175812614077477	0	0	1.4007000903342366	2.6163620798166365	GADD45B;TSC22D3;PRUNE2;NPY1R;PRELP;SSTR2;SAMHD1;SLC8A1;AFF2;PROCR;HAUS7;ITGA8;MRVI1
GTEX-S32W-1126-SM-4AD5V bladder female 50-59 years	12/571	0.15473240314819364	0.6177545256080058	0	0	1.4217182190144289	2.653008777702401	C3;FHOD3;PTGFR;PROCR;SOCS3;FGF7;ATP8B4;SFMBT2;CCDC69;ADAMTS17;PRUNE2;NCKAP1L
GTEX-UPK5-2126-SM-4JBJK stomach male 40-49 years	14/686	0.15491545736516374	0.6177545256080058	0	0	1.381170150987224	2.5757107173619063	MEGF6;SERPINF1;CHRD;F13A1;PODN;TSPAN11;C3;PROCR;SFRP1;FGF7;CD209;STAB1;APOL1;LINC00476
GTEX-REY6-0926-SM-48FDA blood vessel male 60-69 years	10/459	0.15629530349309734	0.6224054777081677	0	0	1.47330072937953	2.734458072782822	MEGF6;GADD45B;CD93;VWF;GADD45A;HAUS7;ITGA8;S1PR1;ENPP4;ENG
GTEX-TMMY-1926-SM-4DXUU vagina female 40-49 years	12/574	0.15872503238134547	0.6312189214073971	0	0	1.4139073255427355	2.6024122739705784	FOXQ1;SFRP1;TPSB2;IL15;IRF4;TSC22D3;WNT7B;KRT15;ID1;CHRD;PRLR;CORIN
GTEX-XUJ4-0326-SM-4BOP9 blood vessel female 60-69 years	13/633	0.1608030196749654	0.6386114473467631	0	0	1.3890400985663083	2.5385751572429225	SLC22A3;EGR1;GADD45A;DUSP1;SERPINE1;PRELP;CYP4F11;CP;GLIPR1;HAUS7;ITGA8;FOSB;MRVI1
GTEX-XUJ4-0004-SM-4BOQE blood female 60-69 years	68/4035	0.16328398240765565	0.6475820526779813	0	0	1.1573766838217872	2.0974725275994603	HCP5;IFITM1;CD84;CIITA;TRAF3IP3;PLEK;LY75;PTPN22;IKZF1;LSP1;RCSD1;ITGAL;IKZF3;IFIT3;IFI44L;PIK3CG;GPR174;SPN;LAMP3;ARHGDIB;EPSTI1;RAC2;COTL1;LGALS9;PIM2;CYTIP;CD53;PPP1R16B;GBP5;PRKCB;SFMBT2;ACSL5;CYBB;TAP1;RUNX3;APBB1IP;GVINP1;OAS2;IRF4;HCLS1;IRF8;LCP1;DOCK2;WDFY4;BIRC3;AKNA;IFI6;NLRC5;IL2RG;FGD2;SEL1L3;INPP5D;NCKAP1L;LYN;CD74;CCL22;MX2;MX1;LAPTM5;IFI44;PARP15;SNX20;PSMB9;PTPRC;ARHGAP30;PIK3AP1;…
GTEX-U4B1-1926-SM-3DB9E blood vessel male 40-49 years	13/640	0.1699233549172245	0.6729980700865617	0	0	1.3730285309232677	2.4335664737460876	MEGF6;GADD45B;GADD45A;TSC22D3;SERPINE1;PRUNE2;PRELP;GLIPR1;BHLHE40;ITGA8;MRVI1;ENPP4;SLC29A1
GTEX-V955-2026-SM-3GAFA breast male 60-69 years	19/998	0.1748367135193082	0.6915183445166668	0	0	1.2883315584726056	2.2467250201869704	VWF;SERPINF1;AKR1C1;CCDC69;FPR3;ABCB11;SCUBE2;DOCK11;ADAMTS5;FGD5;RASSF4;MRC1;S1PR1;AOX1;CD248;APOL3;PLXNA4;FKBP5;BOK
GTEX-S32W-0426-SM-4AD6H blood vessel female 50-59 years	14/703	0.17609828847513426	0.6955643779200764	0	0	1.3458883500300896	2.337421770597901	SLC22A3;MEGF6;PCDHGB6;GADD45A;SERPINE1;PRUNE2;PRELP;CYP4F11;CP;SFRP1;GLIPR1;ITGA8;MRVI1;ENG
GTEX-QDVJ-0826-SM-48U1S esophagus male 50-59 years	10/473	0.17783939349893407	0.7014909770627779	0	0	1.427712587116742	2.4654803453854264	C3;TPSB2;HDC;CCDC69;PRUNE2;MRVI1;SAMHD1;TSPAN11;PLXNA4;FKBP5
GTEX-S4P3-0326-SM-4AD6P blood vessel female 50-59 years	11/531	0.17904239912641012	0.7052818830452506	0	0	1.398998673740053	2.40646327440903	SLC22A3;EGR1;SFRP1;MEGF6;GADD45A;HAUS7;NPY1R;ITGA8;MRVI1;S100A4;PLXNA4
GTEX-NFK9-0526-SM-2YUNL blood vessel male 40-49 years	12/589	0.17946476198661185	0.7059916075451734	0	0	1.3760711951209275	2.363782626970599	EGR1;MEGF6;GADD45B;DUSP1;SERPINE1;PRUNE2;NPY1R;ITGA8;MRVI1;PRELP;DENND3;FOS
GTEX-X4XY-0326-SM-46MVZ adipose tissue male 60-69 years	15/771	0.18778846134263807	0.7377403838460781	0	0	1.314171939171939	2.1978726078618624	ATP8B4;STEAP4;GADD45B;CSF1;GADD45A;AKR1C1;SERPINE1;FBLN2;PROCR;SOCS3;ADAMTS5;CD209;BHLHE40;S1PR1;CD248
GTEX-O5YT-0726-SM-3MJHA esophagus male 20-29 years	11/537	0.18815290933694354	0.7381772957162724	0	0	1.3826078405664088	2.3096468113467643	C3;CD209;DUSP1;ZNF518B;AKR1C1;CCDC69;PRUNE2;F13A1;MRVI1;SAMHD1;FKBP5
GTEX-O5YW-1526-SM-3MJGL stomach male 50-59 years	9/425	0.1928014255192389	0.7553980583179858	0	0	1.4286996180189673	2.351774587746429	FOXQ1;SCUBE2;ADAM28;DUSP1;CA2;HDC;ALDH1A1;FOSB;FOS
GTEX-SNOS-1626-SM-3NMA4 nerve male 40-49 years	18/955	0.19384348375137564	0.7584614162889396	0	0	1.273578181626196	2.0895651102520376	PTGFR;SLC22A3;STEAP4;SERPINF1;TSC22D3;PAPLN;F13A1;PRICKLE1;PODN;SAMHD1;CLCN2;FGF7;SLITRK2;RASSF4;RGS1;GPR183;CYP1B1;FKBP5
GTEX-O5YW-1826-SM-2YUN2 blood vessel male 50-59 years	10/484	0.19568681998036838	0.7646475606471499	0	0	1.393782533675526	2.273593478658593	GADD45B;CLSTN2;HAUS7;ITGA8;NCKAP1L;MRVI1;PRELP;PODN;APOL3;SLC8A1
GTEX-SSA3-0526-SM-32QPL nerve male 60-69 years	34/1941	0.19790245331469072	0.7722699483431372	0	0	1.1880691872443139	1.9246495453202401	PTGFR;SLC22A3;CSF1R;CD84;CIITA;PAPLN;FPR3;ADAM20;PRICKLE1;ARHGAP15;TSPAN11;IFIT3;IFI44L;ADAM28;FGF7;SLITRK2;SLCO2B1;ADAM23;CYP1B1;FCER1A;HAS2;EPHB2;TPSAB1;EGR1;ABCA2;CD74;ATP8B4;SERPINF1;SFMBT2;IFI44;FOS;PODN;TFEC;FOSB
GTEX-QXCU-0926-SM-48FEP blood vessel male 50-59 years	16/839	0.19858074159642558	0.7736438892719368	0	0	1.287612713436081	2.081502567942704	SLC22A3;ZNF483;MEGF6;CXCL9;GADD45A;DUSP1;SERPINE1;PRUNE2;PRELP;CP;SELE;GLIPR1;HAUS7;ITGA8;MRVI1;S100A4
GTEX-UPK5-0126-SM-3GADM blood vessel male 40-49 years	13/661	0.1987853423892558	0.7736438892719368	0	0	1.3270694015775035	2.143920055983103	SLC22A3;EGR1;MEGF6;DUSP1;PRELP;FOS;SELE;SOCS3;HAUS7;ITGA8;FOSB;MRVI1;ATF3
GTEX-QV31-0326-SM-447BM blood vessel male 30-39 years	12/603	0.1999365683218851	0.7770867955443935	0	0	1.34249029561063	2.1610806284265847	SLC22A3;GLIPR1;MEGF6;PCDHGB6;HAUS7;PRUNE2;ITGA8;ENPP4;ROR1;S100A4;SLC29A1;PLXNA4
GTEX-RUSQ-2026-SM-4GIAK breast male 50-59 years	17/901	0.20114845890702915	0.7807560022822769	0	0	1.2740384615384615	2.0431908227753253	STEAP4;CSF1;CD93;VWF;AKR1C1;GALNT18;GIMAP5;F3;DOCK11;PROCR;S1PR1;SIK1;CD248;SLC29A1;PLXNA4;FKBP5;BOK
GTEX-OXRO-0326-SM-33HBM lung female 60-69 years	34/1946	0.20213045207696684	0.7835242922930297	0	0	1.1846293075078747	1.8940350766565577	HCP5;ITK;GALNT18;DENND3;GIMAP5;STX11;ICAM1;AFF2;GPR174;SOCS3;FGD5;FGF7;RGS1;S1PR1;HAS2;APOL1;JAK3;APOL3;GBP4;CD93;VWF;IL15;PCDHGB8P;FLI1;GPRIN3;CD4;GVINP1;KLHL6;OAS2;COL6A6;COL6A5;IL7R;LINC00861;BIRC3
GTEX-TKQ2-0926-SM-4DXU5 stomach male 50-59 years	16/844	0.20494696859466102	0.7933870032582163	0	0	1.279498262564624	2.028009893703953	EGR1;PCDHGB6;PRUNE2;PODN;SCUBE2;SOCS3;SFRP1;NR4A3;CD209;CYP1B1;FOSB;SLC29A1;APOL1;LINC00476;MDGA1;ATF3
GTEX-PW2O-0426-SM-48TCC blood vessel male 20-29 years	15/786	0.20740281646069963	0.8018291909588057	0	0	1.28758401131942	2.0254886269842918	SLC22A3;MEGF6;GADD45A;DUSP1;PRUNE2;NPY1R;GLIPR1;HAUS7;ITGA8;MRVI1;ROR1;S100A4;SLC29A1;MDGA1;ATF3
GTEX-VUSG-2826-SM-4KKZM blood vessel male 50-59 years	12/609	0.20902050678102696	0.8070129500221107	0	0	1.3285806193597747	2.0796576855985203	MEGF6;FGF7;VCAM1;GADD45B;HAUS7;BHLHE40;NPY1R;ITGA8;MRVI1;ROR1;PRELP;SLC29A1
GTEX-XLM4-2026-SM-4AT4X heart male 60-69 years	11/551	0.21021173519494402	0.8105386350439971	0	0	1.345779054916986	2.0989308363113137	FHOD3;CXCL9;GADD45B;IFI6;COL6A6;PPARGC1A;CP;FBLN2;ATF3;CORIN;SLC8A1
GTEX-XPVG-2926-SM-4B66G blood vessel male 50-59 years	12/610	0.2105518639795604	0.8107776532370127	0	0	1.326289477034174	2.066389869973332	SLC22A3;GADD45B;GADD45A;HAUS7;TSC22D3;PRUNE2;ITGA8;MRVI1;ENPP4;PRELP;DENND3;SLC29A1
GTEX-QMRM-0626-SM-447BQ blood vessel male 50-59 years	13/670	0.21180598580261875	0.8145309348478017	0	0	1.308272027735498	2.0305488467565254	C1QB;SLC22A3;MEGF6;VCAM1;GADD45A;PRUNE2;FPR3;PRELP;GLIPR1;HAUS7;ITGA8;MRVI1;S100A4
GTEX-W5WG-0002-SM-3NMDN blood female 50-59 years	69/4183	0.212728283254825	0.8161513410390973	0	0	1.1266878866108998	1.7438194511703025	HCP5;CD84;CIITA;CXCL9;TRAF3IP3;NCF2;PLEK;LY75;PTPN22;IKZF1;LSP1;RCSD1;ITGAL;IKZF3;IFIT3;IFI44L;PIK3CG;GPR174;SPN;RGS1;LAMP3;ARHGDIB;EPSTI1;CYP1B1;PIM2;CYTIP;CD53;PPP1R16B;SRGN;GBP5;PRKCB;SFMBT2;ACSL5;TAP1;RUNX3;GVINP1;OAS2;IRF4;HCLS1;IRF8;LCP1;DOCK2;WDFY4;BIRC3;NLRC5;NTPCR;IL2RG;SAMSN1;RASGRP1;INPP5D;NCKAP1L;GBP4;LYN;CD74;CCL22;ERAP2;MX2;MX1;LAPTM5;IFI44;PARP15;SNX20;PSMB9;ARHGAP30;KLHL6;GPR183;C…
GTEX-P4PP-2526-SM-3P61P vagina female 30-39 years	15/790	0.2127873136156823	0.8161513410390973	0	0	1.2806677193773968	1.9817848093485864	PCDHGB6;DUSP1;TSC22D3;WNT7B;CHRD;FOS;PRICKLE1;CORO2A;FOXQ1;SFRP1;KRT15;ID1;SIK1;APOL1;LINC00476
GTEX-QDVJ-0926-SM-2I5FU lung male 50-59 years	23/1277	0.21386805945190673	0.8192186508571724	0	0	1.2169259807465034	1.8769817634410084	C1QB;CD74;CD163;ERAP2;GALNT18;ITGB2;ACSL5;RNASE1;ICAM1;SEL1L3;CD4;IFI27;SLCO2B1;LAMP3;MRC1;TFEC;S1PR1;COL6A6;COL6A5;APOL1;CD68;IL7R;BIRC3
GTEX-XXEK-1026-SM-4BRUW small intestine male 50-59 years	24/1341	0.21649344788381736	0.8281868774033171	0	0	1.2093122702564905	1.8504835843225105	CD96;CIITA;HDC;LY75;ACSL5;CYP4F11;CORO2A;SEL1L3;GPR174;ADAM28;GVINP1;CPS1;CD209;ANPEP;CDHR1;IRF1;TFEC;EPSTI1;SLITRK6;IRF8;EPHB2;APOL1;GBP4;BIRC3
GTEX-XV7Q-0526-SM-4BRWR blood vessel female 40-49 years	15/795	0.21960552345719045	0.8389909579000133	0	0	1.2721221086605703	1.9284384220715916	SLC22A3;MEGF6;GADD45B;GADD45A;GALNT18;PRUNE2;PRELP;CP;SFRP1;GLIPR1;HAUS7;ID1;ITGA8;MRVI1;ENG
GTEX-U3ZN-0002-SM-3NMDF blood female 30-39 years	67/4071	0.2234615635641501	0.8526053112427978	0	0	1.1223445358060742	1.6818510814786904	HCP5;IFITM1;CD84;CIITA;TRAF3IP3;PLEK;LY75;PTPN22;RCSD1;ITGAL;IKZF3;IFIT3;IFI44L;PIK3CG;GPR174;SPN;RGS1;LAMP3;ARHGDIB;EPSTI1;RAC2;PIM2;CYTIP;CD53;PPP1R16B;SRGN;GBP5;CD96;IL15;SFMBT2;TAP1;RUNX3;GVINP1;OAS2;IRF4;IRF8;LCP1;DOCK2;WDFY4;BIRC3;IFI6;NLRC5;CSF2RB;NTPCR;ARHGAP15;IL2RG;SAMSN1;RASGRP1;SEL1L3;NCKAP1L;LYN;CD74;CCL22;ERAP2;MX2;MX1;LAPTM5;IFI44;PARP15;FLI1;PSMB9;PTPRC;EVI2A;GPR183;CAMK4;PIK3AP1;…
GTEX-QDT8-0426-SM-32PKZ blood vessel female 30-39 years	19/1041	0.22414405533851084	0.8540914004075282	0	0	1.231291029964886	1.8413542773004896	PTGFR;VCAM1;SERPINF1;IFI6;NPY1R;IFI44;FPR3;CP;IFIT3;IFI44L;SFRP1;FGF7;NR4A3;ITGA8;CYP1B1;HAS2;MRVI1;ROR1;PLXNA4
GTEX-R55D-1526-SM-48FEJ stomach male 50-59 years	10/501	0.22472525255769876	0.8551881347332791	0	0	1.3443354959721727	2.006927169397294	EGR1;SOCS3;GADD45B;IRF1;CCDC69;TPSAB1;SLC29A1;SELE;ATF3;SLC8A1
GTEX-T2IS-1026-SM-32QP1 blood vessel female 20-29 years	13/679	0.22519038624034285	0.8558409072889172	0	0	1.2899826910243577	1.9231179004396188	EGR1;MEGF6;GADD45B;DUSP1;NPY1R;PRELP;FOS;SOCS3;HAUS7;BHLHE40;FOSB;ROR1;ATF3
GTEX-XXEK-2526-SM-4BRUR nerve male 50-59 years	22/1227	0.22651507088702147	0.8597544682756088	0	0	1.2102143101473848	1.7971002342737181	PTGFR;ABCA2;ATP8B4;CIITA;STEAP4;CSF1;SERPINF1;HDC;F13A1;PRICKLE1;CYP4F11;CP;TSPAN11;CLCN2;PROCR;FGF7;SLITRK2;CD209;RGS1;GPR183;STAB1;CYP1B1
GTEX-VUSG-1426-SM-3GIJN adipose tissue male 50-59 years	16/863	0.22997993891979387	0.8717705096894657	0	0	1.2495370658050085	1.8365235912966316	ATP8B4;AKR1C1;F13A1;FPR3;RNASE1;DOCK11;SOCS3;FGF7;NR4A3;CD209;MRC1;IRF8;SLC29A1;PLXNA4;WNT3;BOK
GTEX-X62O-0126-SM-4E3JN skin male 50-59 years	18/987	0.23294350704434913	0.8818575623821788	0	0	1.2294194225951494	1.791214078379947	TPSB2;GADD45A;HDC;KRT77;RUNX3;SELE;SFRP1;KRT15;CDHR1;ADAMTS17;BHLHE40;FCER1A;SIK1;TPSAB1;SLC29A1;PPARGC1A;ATF3;APOL3
GTEX-REY6-0326-SM-2TF5A adipose tissue male 60-69 years	24/1357	0.2336663593721199	0.8834467413355765	0	0	1.193756922985259	1.7355566286923534	CD163;STEAP4;GADD45B;CD93;VWF;HDC;TNFAIP2;F13A1;F3;FBLN2;STX11;ICAM1;DOCK11;PROCR;SOCS3;FGD5;CD209;BHLHE40;S1PR1;CYP1B1;HAS2;PLXNA4;FKBP5;BOK
GTEX-X3Y1-2026-SM-3P5YM skin male 40-49 years	16/866	0.2340487201532068	0.8837461389204635	0	0	1.2449287925696595	1.8079179352138042	MEGF6;TPSB2;WNT7B;PAPLN;KRT77;PODN;FBLN2;FOXQ1;PROCR;HAUS7;KRT15;CDHR1;TPSAB1;MDGA1;CORIN;WNT3
GTEX-XPVG-0008-SM-4GICH skin male 50-59 years	15/806	0.23493557834259374	0.8859472326890825	0	0	1.2537020501622271	1.815917133527604	HS3ST3B1;CSF1;SEMA3C;SERPINE1;PRICKLE1;F3;IFI44L;ADAMTS5;FGF7;CPS1;CYP1B1;HAS2;ROR1;CD248;CORIN
GTEX-XYKS-1326-SM-4BRUN breast female 60-69 years	19/1055	0.24143785563534054	0.9092911488075164	0	0	1.2137414770393493	1.7249004048577339	C1QB;SERPINF1;F13A1;KRT77;PODN;RNASE1;FBLN2;C3;SCUBE2;ADAMTS5;SFRP1;CD209;KRT15;MRC1;IRF8;S100A4;COL6A6;CD248;FCGR2B
GTEX-WFG7-0001-SM-3P61S blood male 20-29 years	65/3972	0.24359828756851107	0.9162438816286578	0	0	1.1132560853400892	1.5721789548119547	HCP5;IFITM1;CD84;CIITA;TRAF3IP3;PLEK;LY75;PTPN22;IKZF1;LSP1;RCSD1;ITGAL;IKZF3;IFIT3;IFI44L;PIK3CG;GPR174;SPN;LAMP3;ARHGDIB;EPSTI1;RAC2;COTL1;LGALS9;PIM2;CYTIP;PPP1R16B;GBP5;PRKCB;SFMBT2;ACSL5;TAP1;RUNX3;APBB1IP;GVINP1;OAS2;IRF4;HCLS1;IRF8;LCP1;DOCK2;WDFY4;BIRC3;IFI6;NTPCR;ARHGAP15;IL2RG;INPP5D;NCKAP1L;LYN;CD74;CCL22;ERAP2;MX2;MX1;LAPTM5;IFI44;PARP15;SNX20;PSMB9;ARHGAP30;GPR183;PIK3AP1;FCGR2B;MYO1G
GTEX-O5YV-0426-SM-3LK66 blood vessel female 60-69 years	9/454	0.2464930337655775	0.9259371049312608	0	0	1.333584731414499	1.8675807919357728	C3;MEGF6;GADD45B;HAUS7;STAB1;ITGA8;FPR3;PRELP;ENG
GTEX-X4EP-0326-SM-3P5Z6 heart female 60-69 years	14/755	0.2489466612062763	0.933868529074383	0	0	1.248016852638162	1.7353881724972995	FHOD3;MX1;IFI6;IFI44;FBLN2;IFI44L;SLC8A1;NR4A3;BHLHE40;COL6A6;PTGDS;PPARGC1A;CORIN;ENG
GTEX-REY6-2426-SM-48FF5 breast male 60-69 years	15/816	0.2492451854613619	0.933868529074383	0	0	1.2373955632382598	1.7191361598142234	CD93;VWF;CCDC69;SERPINE1;F3;STX11;PROCR;RASSF4;S1PR1;IRF8;SIK1;CD248;SLC29A1;PLXNA4;BOK
GTEX-NPJ8-0326-SM-2D7VV lung male 40-49 years	28/1623	0.25132976155700276	0.9404701603833928	0	0	1.1641507917369986	1.607679916260011	CIITA;GALNT18;GIMAP6;IKZF3;ICAM1;FGD2;AFF2;SOCS3;FGD5;HAUS7;SLCO2B1;LAMP3;STAB1;S1PR1;APOL1;JAK3;LAIR1;CD93;VWF;GAB3;FOS;CD4;GVINP1;PARVG;COL6A6;COL6A5;IL7R;ATF3
GTEX-PLZ6-0326-SM-3P61J blood vessel male 30-39 years	14/758	0.25347490693278646	0.9472812227039391	0	0	1.2427878311041174	1.7057144262220458	SLC22A3;MEGF6;GADD45A;PRUNE2;NPY1R;PRELP;SFRP1;GLIPR1;HAUS7;MRC1;ITGA8;MRVI1;ENPP4;PLXNA4
GTEX-P4PP-1726-SM-2S1NS nerve female 30-39 years	13/698	0.25454660845013244	0.9500683273138746	0	0	1.2529501216545011	1.7143757198957081	SLC22A3;TSC22D3;PAPLN;PRICKLE1;PODN;CLCN2;AFF2;FGD5;CD248;PTGDS;APOL3;PLXNA4;FKBP5
GTEX-S95S-1526-SM-2XCDH nerve male 60-69 years	21/1190	0.25562108385163795	0.9520281359003261	0	0	1.188836612489307	1.6216433666274324	PTGFR;SLC22A3;ABCA2;SERPINF1;TSC22D3;PAPLN;IFI44;ADAM20;PRELP;PODN;SAMHD1;TSPAN11;CLCN2;IFI44L;PROCR;RASSF4;RGS1;HAS2;AOX1;PTGDS;FKBP5
GTEX-XMK1-2626-SM-4B65R salivary gland male 40-49 years	17/943	0.2557248817872917	0.9520281359003261	0	0	1.213537705715937	1.6548444457553297	MEGF6;VCAM1;PCDHGB6;TNFAIP2;FPR3;PRICKLE1;LYZ;CP;SEL1L3;C3;FOXQ1;SFRP1;ADAM28;CD209;IRF4;SLITRK6;PIM2
GTEX-XV7Q-1726-SM-4BRUU adipose tissue female 40-49 years	14/760	0.2565109866137496	0.9537366402794389	0	0	1.239325181455568	1.6862057431155453	C1QB;EGR1;STEAP4;CSF1;F13A1;FOS;C3;PROCR;SOCS3;CD209;STAB1;FOSB;PLXNA4;BOK
GTEX-XYKS-2626-SM-4BRUT blood vessel female 60-69 years	10/519	0.25717469045941166	0.9545297575436748	0	0	1.2955799053463768	1.759397117065477	CLSTN2;GADD45A;HAUS7;NPY1R;ITGA8;MRVI1;ENPP4;ROR1;PRELP;PODN
GTEX-X88G-0126-SM-47JZ3 skin male 30-39 years	23/1316	0.2575396571315971	0.9545297575436748	0	0	1.1777251052985918	1.597680163492396	HCP5;EGR1;CXCL9;CCL22;ERAP2;WNT7B;NLRC5;TAP1;KRT77;FOS;PSMB9;FOXQ1;SCUBE2;IFI27;OAS2;KRT15;CDHR1;IRF1;FOSB;SIK1;MDGA1;ATF3;WNT3
GTEX-OHPL-0426-SM-3TW8X blood vessel female 60-69 years	13/700	0.25771717827753876	0.9545297575436748	0	0	1.2491711143457869	1.6937417496086509	SLC22A3;EGR1;MEGF6;GADD45A;DUSP1;SERPINE1;FOS;GLIPR1;ITGA8;FOSB;MRVI1;S100A4;MDGA1
GTEX-QLQ7-1826-SM-2S1R5 nerve male 60-69 years	14/761	0.25803411627595735	0.9545297575436748	0	0	1.237600809743037	1.6765326063801353	PTGFR;SLC22A3;ABCA2;SERPINF1;TSC22D3;PAPLN;PRICKLE1;PODN;SAMHD1;CLCN2;PROCR;RGS1;ELMO1;FKBP5
GTEX-QLQW-1426-SM-2S1QU nerve male 30-39 years	17/949	0.2639666000472657	0.9752378189325469	0	0	1.2053398718491204	1.6054315884977013	PTGFR;SLC22A3;ABCA2;TSC22D3;PAPLN;KRT77;PRICKLE1;PODN;ARHGAP15;SAMHD1;TSPAN11;CLCN2;RGS1;CYP1B1;PTGDS;FKBP5;BIRC3
GTEX-X88G-0426-SM-47JZ5 blood vessel male 30-39 years	10/523	0.2645948175130917	0.9763213836084333	0	0	1.2852099703248192	1.7087581307147237	EGR1;SOCS3;CXCL9;NR4A3;HAUS7;FOSB;FOS;CP;SELE;ATF3
GTEX-QDVJ-1826-SM-2S1P3 adipose tissue male 50-59 years	15/827	0.2653668439953415	0.9779321747742358	0	0	1.2199223190602502	1.6184002990406774	STEAP4;CSF1;VWF;SERPINF1;TSC22D3;AKR1C1;F13A1;DOCK11;CD209;S1PR1;IRF8;CD248;LAIR1;PLXNA4;FKBP5
GTEX-S4Q7-0926-SM-4AD5D bladder male 20-29 years	12/647	0.2703550316952986	0.9950567138785296	0	0	1.2465901969866224	1.6305639764460143	FOXQ1;SCUBE2;ADAM28;CD209;CCDC69;ID1;STAB1;TNFAIP2;SLITRK6;ACSL5;APOL1;CYP4F11
GTEX-RWS6-1926-SM-47JXY breast female 60-69 years	15/831	0.27132199158923526	0.9973563751357134	0	0	1.2136852118469765	1.5831904640168561	TPSB2;SFMBT2;TSC22D3;TBC1D9;PRLR;C3;SCUBE2;ADAMTS5;SFRP1;KRT15;S1PR1;CYP1B1;COL6A6;APOL1;APOL3
GTEX-XPVG-1326-SM-4B65P esophagus male 50-59 years	9/467	0.27209147498275565	0.9989252513535677	0	0	1.2948570317640724	1.6854078786805475	PTGFR;TPSB2;NR4A3;ID1;PAPLN;ITGA8;TPSAB1;SLC29A1;SELE
GTEX-T6MO-0003-SM-3NMAG blood female 40-49 years	68/4207	0.27264369098212904	0.9996935336011398	0	0	1.0971529064576773	1.4258483943834979	HCP5;IFITM1;CD84;CIITA;TRAF3IP3;PLEK;LY75;PTPN22;LSP1;RCSD1;IKZF3;IFIT3;IFI44L;PIK3CG;ICAM1;GPR174;SPN;LAMP3;ARHGDIB;EPSTI1;RAC2;LGALS9;PIM2;CYTIP;CD53;PPP1R16B;SRGN;PRKCB;SFMBT2;ACSL5;CYBB;TAP1;RUNX3;APBB1IP;GVINP1;OAS2;IRF4;HCLS1;IRF8;LCP1;DOCK2;WDFY4;BIRC3;IFI6;NLRC5;ARHGAP15;IL2RG;SAMSN1;FGD2;SEL1L3;INPP5D;NCKAP1L;APOL1;LYN;CD74;CCL22;ERAP2;MX2;MX1;IFI44;PARP15;PSMB9;PTPRC;ARHGAP30;GPR183;PIK…
GTEX-T8EM-1626-SM-3DB7K blood vessel male 40-49 years	14/771	0.2734451692894906	0.9999960524085121	0	0	1.2206076618229855	1.58270599649392	GADD45A;TSC22D3;PRUNE2;NPY1R;PRELP;DENND3;CP;AFF2;NR4A3;HAUS7;ITGA8;MRVI1;ENPP4;ROR1
GTEX-S3XE-0226-SM-4AD6I blood vessel male 50-59 years	10/528	0.2739662145052568	0.9999960524085121	0	0	1.2724727673181282	1.6475347325352614	SLC22A3;GLIPR1;MEGF6;GADD45A;SERPINE1;ITGA8;MRVI1;ENPP4;ROR1;PRELP
GTEX-S341-1626-SM-3K2B8 adipose tissue female 40-49 years	18/1021	0.2778600633293891	0.9999960524085121	0	0	1.185588111989121	1.5183087870539416	CXCL9;CLSTN2;CCDC69;NPY1R;F13A1;FPR3;GIMAP6;F3;FLI1;SCUBE2;DOCK11;ADAMTS5;FGD5;S1PR1;CD248;APOL3;PLXNA4;BOK
GTEX-RUSQ-0426-SM-47JWR blood vessel male 50-59 years	10/531	0.2796377721349858	0.9999960524085121	0	0	1.2649477940254994	1.6118726091119426	SLC22A3;VCAM1;GADD45B;DUSP1;SERPINE1;ITGA8;MRVI1;ENPP4;PRELP;ENG
GTEX-WYBS-0426-SM-3NM9M blood vessel female 60-69 years	11/593	0.2821866274938126	0.9999960524085121	0	0	1.2459236876407158	1.5763259882560003	NR4A3;GADD45B;DUSP1;HAUS7;TSC22D3;NPY1R;ITGA8;ENPP4;ROR1;PRELP;DENND3
GTEX-OHPM-0426-SM-3TW8V blood vessel male 50-59 years	11/593	0.2821866274938126	0.9999960524085121	0	0	1.2459236876407158	1.5763259882560003	SLC22A3;SFRP1;GLIPR1;MEGF6;GADD45A;PRUNE2;ITGA8;MRVI1;S100A4;PRELP;CP
GTEX-WQUQ-1326-SM-3MJFF heart male 60-69 years	10/534	0.285344057242897	0.9999960524085121	0	0	1.2575089845491987	1.576991224747844	FHOD3;AKR1C1;COL6A6;PRELP;PTGDS;CP;FBLN2;CORIN;SLC8A1;ENG
GTEX-X8HC-0626-SM-4E3HQ skin female 50-59 years	21/1215	0.2867876122130385	0.9999960524085121	0	0	1.1623743718592965	1.4518211247837363	EGR1;TPSB2;GADD45B;GADD45A;DUSP1;HDC;KRT77;FOS;SELE;SOCS3;SFRP1;GPR183;CDHR1;BHLHE40;FCER1A;FOSB;SIK1;COL6A5;TPSAB1;ATF3;WNT3
GTEX-V955-1026-SM-4JBHO esophagus male 60-69 years	8/417	0.2928647711105356	0.9999960524085121	0	0	1.2877491926533542	1.5814130668774484	SOCS3;DUSP1;CCDC69;ID1;PRUNE2;MRVI1;FOS;SAMHD1
GTEX-PX3G-1426-SM-48U1J colon female 20-29 years	15/846	0.2940569832453887	0.9999960524085121	0	0	1.1908308298199994	1.457555155239095	CCL22;ACSL5;TSPAN11;CLCN2;SLC8A1;GPR174;SCUBE2;ADAM28;CA2;IRF4;CDHR1;SLITRK6;LGALS9;PIM2;EPHB2
GTEX-S3XE-1926-SM-3K2B3 nerve male 50-59 years	14/785	0.29552824919533005	0.9999960524085121	0	0	1.197557812153997	1.4598120138665156	PTGFR;SLC22A3;ABCA2;SERPINF1;TSC22D3;PAPLN;PRELP;PODN;SAMHD1;TSPAN11;CLCN2;SLITRK2;RASSF4;RGS1
GTEX-S4Z8-1926-SM-3K2AR nerve male 60-69 years	16/910	0.29688701707748855	0.9999960524085121	0	0	1.1808940696259664	1.4340820405901424	PTGFR;SLC22A3;CD163;TSC22D3;PAPLN;PRICKLE1;PODN;SAMHD1;CLCN2;SLITRK2;RASSF4;RGS1;CYP1B1;HAS2;PTGDS;FKBP5
GTEX-XV7Q-1326-SM-4BRWM stomach female 40-49 years	25/1476	0.2978992804917664	0.9999960524085121	0	0	1.1391444181424106	1.3795037018801846	CIITA;HDC;IKZF3;SEL1L3;GPR174;FOXQ1;ADAM28;CA2;LGALS9;PIM2;APOL1;GBP4;CCL22;ACSL5;SHISA2;LYZ;RNASE1;GPRIN3;GVINP1;IFI27;IRF1;ID1;ALDH1A1;IRF8;BIRC3
GTEX-SUCS-1726-SM-32PM8 nerve male 70-79 years	17/974	0.2993175123194403	0.9999960524085121	0	0	1.172288695600983	1.4140736551274933	ABCA2;CD163;TSC22D3;PAPLN;PRICKLE1;PODN;SAMHD1;TSPAN11;CLCN2;NFASC;SLITRK2;RASSF4;RGS1;GPR183;ELMO1;PTGDS;FKBP5
GTEX-SNOS-0326-SM-4DM6C blood vessel male 40-49 years	12/664	0.29957662454992257	0.9999960524085121	0	0	1.2130044367079202	1.4621374167203223	SLC22A3;GLIPR1;MEGF6;STEAP4;PCDHGB6;HAUS7;AKR1C1;ITGA8;MRVI1;ENPP4;CP;ENG
GTEX-REY6-1126-SM-48FDU blood vessel male 60-69 years	12/665	0.3013233411258464	0.9999960524085121	0	0	1.211083262239226	1.452780805390034	SLC22A3;PROCR;GLIPR1;MEGF6;STEAP4;GADD45B;GADD45A;HAUS7;ITGA8;ENPP4;CP;ENG
GTEX-WXYG-2226-SM-4E3IM breast female 50-59 years	15/851	0.30176598514600644	0.9999960524085121	0	0	1.1833949543279687	1.4178295722945837	CLSTN2;SERPINF1;TBC1D9;KRT77;PODN;GIMAP6;F3;SCUBE2;ADAMTS5;SFRP1;KRT15;COL6A6;CD248;APOL3;PLXNA4
GTEX-QEG5-1226-SM-447AR blood vessel male 20-29 years	15/851	0.30176598514600644	0.9999960524085121	0	0	1.1833949543279687	1.4178295722945837	SLC22A3;MEGF6;VCAM1;PCDHGB6;GADD45B;SERPINE1;PCDHGB8P;CYP4F11;CP;PROCR;GLIPR1;HAUS7;ITGA8;SLC29A1;ENG
GTEX-OXRK-0426-SM-3NB2E nerve female 50-59 years	20/1164	0.30210493805678174	0.9999960524085121	0	0	1.154406092128512	1.3818019795762753	PTGFR;SLC22A3;ABCA2;TSC22D3;PAPLN;ADAM20;PRELP;PRICKLE1;PODN;SAMHD1;TSPAN11;CLCN2;FGF7;RASSF4;RGS1;ELMO1;HAS2;PTGDS;FKBP5;BIRC3
GTEX-RN64-0126-SM-2TC68 skin male 50-59 years	18/1041	0.3056307027183117	0.9999960524085121	0	0	1.1611659741147944	1.3764203210663246	TPSB2;HDC;KRT77;FOS;SHISA2;SFRP1;HAUS7;KRT15;CDHR1;SLITRK6;FCER1A;FOSB;SIK1;COL6A5;TPSAB1;PPARGC1A;CORIN;WNT3
GTEX-PWCY-2226-SM-2S1OP blood vessel female 20-29 years	10/546	0.30848642316791264	0.9999960524085121	0	0	1.2285864491973124	1.4449128130984223	NR4A3;GADD45B;DUSP1;PRUNE2;NPY1R;ITGA8;MRVI1;ENPP4;ROR1;FOS
GTEX-VUSH-0004-SM-3P61T blood male 30-39 years	66/4129	0.3112665874158868	0.9999960524085121	0	0	1.0808238331387037	1.261435483118438	HCP5;CD84;CIITA;TRAF3IP3;PLEK;LY75;PTPN22;IKZF1;LSP1;RCSD1;ITGAL;IKZF3;IFIT3;IFI44L;PIK3CG;GPR174;SPN;LAMP3;ARHGDIB;EPSTI1;RAC2;COTL1;LGALS9;PIM2;CYTIP;CD53;PPP1R16B;CD96;SFMBT2;ACSL5;TAP1;RUNX3;APBB1IP;GVINP1;OAS2;IRF4;HCLS1;IRF8;LCP1;DOCK2;WDFY4;BIRC3;AKNA;NTPCR;ARHGAP15;IL2RG;SAMSN1;FGD2;INPP5D;NCKAP1L;LYN;CD74;CCL22;MX2;MX1;IFI44;PARP15;SNX20;PSMB9;PTPRC;ARHGAP30;PARVG;GPR183;PIK3AP1;FCGR2B;M…
GTEX-XPVG-0926-SM-4B651 blood vessel male 50-59 years	11/609	0.3114155570069783	0.9999960524085121	0	0	1.2115730596240342	1.4134539196195393	SLC22A3;DUSP1;HAUS7;ITGA8;MRVI1;ENPP4;PRELP;DENND3;FOS;SAMHD1;AFF2
GTEX-XOTO-0826-SM-4B65O liver male 50-59 years	19/1110	0.314211465212012	0.9999960524085121	0	0	1.1491571919834103	1.3303667135790664	HS3ST3B1;GADD45B;AKR1C1;CHRD;ACSL5;KRT77;FOS;ABCB11;CYP4F11;CP;C3;CPS1;SLCO2B1;ALDH1A1;AOX1;SIK1;PPARGC1A;ATF3;BOK
GTEX-U3ZN-1226-SM-4DXUD bladder female 30-39 years	28/1683	0.3169190869359791	0.9999960524085121	0	0	1.1182275931520644	1.284965149740118	IFI6;TNFAIP2;IFI44L;SEL1L3;GPR174;FOXQ1;SCUBE2;ADAM28;ALOX5;SLITRK6;FCER1A;APOL1;LINC00476;CD96;VCAM1;WNT7B;MX1;ACSL5;IFI44;TBC1D9;CYP4F11;CORO2A;CD4;CD209;OAS2;ID1;BHLHE40;LINC00861
GTEX-WFON-1326-SM-4LVMN colon male 40-49 years	8/428	0.31715028946174	0.9999960524085121	0	0	1.2533073297578416	1.4392724675113655	C3;ADAMTS5;MRC1;ALDH1A1;F13A1;SAMHD1;CP;TSPAN11
GTEX-XOTO-0326-SM-4B66K nerve male 50-59 years	22/1304	0.3200633252628336	0.9999960524085121	0	0	1.132789827722141	1.2905154181139045	SLC22A3;ABCA2;CIITA;TSC22D3;PAPLN;IFI44;PRICKLE1;PODN;ARHGAP15;SAMHD1;F3;TSPAN11;CLCN2;IFIT3;SOCS3;SLITRK2;RGS1;ALDH1A1;CYP1B1;SIK1;EPHB2;BIRC3
GTEX-XMK1-1726-SM-4B64Z colon male 40-49 years	31/1878	0.32059219971171066	0.9999960524085121	0	0	1.1097314965208847	1.262414314387099	C1QB;CXCL9;LY75;NLRC5;FPR3;NTPCR;TSPAN11;CLCN2;CTSS;SEL1L3;ADAM28;CA2;EPSTI1;SLITRK6;LGALS9;PIM2;EPHB2;LINC00476;GBP4;GBP5;ERAP2;MX1;ACSL5;TAP1;CYP4F11;CORO2A;IFI27;CD209;IRF4;CDHR1;IRF1
GTEX-RU72-0226-SM-46MUD blood vessel female 50-59 years	15/864	0.32207945718812353	0.9999960524085121	0	0	1.1644715708319948	1.319296220298399	PTGFR;MEGF6;VCAM1;SERPINE1;FOS;SELE;C3;PROCR;FGF7;BHLHE40;CYP1B1;HAS2;APOL1;ATF3;ENG
GTEX-U3ZM-0326-SM-4DXUJ blood vessel male 40-49 years	10/553	0.3221931005600113	0.9999960524085121	0	0	1.2123053166511617	1.3730621199927207	SLC22A3;GLIPR1;MEGF6;SERPINE1;PRUNE2;NPY1R;ITGA8;F13A1;MRVI1;S100A4
GTEX-NFK9-1526-SM-3LK7B stomach male 40-49 years	9/494	0.32748128041070346	0.9999960524085121	0	0	1.22105634797345	1.3630949762033215	SCUBE2;EGR1;SOCS3;ADAM28;CA2;ALDH1A1;FOSB;LINC00476;ATF3
GTEX-WH7G-2626-SM-3NMBE nerve male 40-49 years	12/680	0.3278407912741012	0.9999960524085121	0	0	1.1829558875328927	1.3192645595776984	PTGFR;ABCA2;RASSF4;RGS1;SERPINF1;TSC22D3;PAPLN;PRICKLE1;PODN;SAMHD1;TSPAN11;CLCN2
GTEX-WHPG-2326-SM-3NMBP blood vessel male 50-59 years	11/618	0.32817923314732006	0.9999960524085121	0	0	1.1930466397773107	1.3292870509682608	FHOD3;MEGF6;NR4A3;HAUS7;NPY1R;ITGA8;FCER1A;MRVI1;ROR1;PRELP;CP
GTEX-S4UY-1326-SM-4AD4X vagina female 40-49 years	12/681	0.3296278536708033	0.9999960524085121	0	0	1.1811255760547426	1.3108025070342944	EGR1;MEGF6;NR4A3;PCDHGB6;CLSTN2;CHRD;FOSB;FOS;EPHB2;PODN;F3;ENG
GTEX-PSDG-1626-SM-48TCQ breast male 50-59 years	17/997	0.33306165150211137	0.9999960524085121	0	0	1.1433709399252658	1.257053644416734	CLSTN2;VWF;AKR1C1;CCDC69;DENND3;ABCB11;F3;SCUBE2;DOCK11;FGD5;IRF4;ID1;S1PR1;SLC29A1;PLXNA4;ENG;BOK
GTEX-UPK5-0226-SM-3GAEV heart male 40-49 years	12/685	0.33679736020157547	0.9999960524085121	0	0	1.1738587227566493	1.2774797334061594	FHOD3;EGR1;NR4A3;SLITRK6;PCDHGB8P;COL6A6;PPARGC1A;FBLN2;ATF3;CORIN;SLC8A1;ENG
GTEX-OHPN-0011-R9A-SM-4DXUH brain female 60-69 years	21/1254	0.33782281605441306	0.9999960524085121	0	0	1.1232360097323602	1.2189736087843719	C1QB;ABCA2;CD74;CSF1R;DENND3;SHISA2;CP;ADAM28;RASSF2;EVI2A;CPS1;SLITRK2;RASSF4;RGS1;GPR183;SLCO2B1;ELMO1;ENPP4;PTGDS;PLCB2;BOK
GTEX-XBED-1726-SM-47JYO colon male 60-69 years	10/563	0.3419919944096026	0.9999960524085121	0	0	1.1897615629835387	1.2765760256427103	EGR1;SOCS3;SEMA3C;CCDC69;PRUNE2;NCKAP1L;FOS;EPHB2;TSPAN11;ATF3
GTEX-PX3G-2526-SM-48TZV vagina female 20-29 years	13/752	0.3443841265405979	0.9999960524085121	0	0	1.1580965268380694	1.2345281154849588	TPSB2;CXCL9;HDC;MX1;TNFAIP2;PRICKLE1;SELE;SFRP1;KRT15;BHLHE40;FCER1A;PTGDS;CORIN
GTEX-PX3G-0826-SM-48TZS liver female 20-29 years	18/1072	0.35020184450963776	0.9999960524085121	0	0	1.1251433207501627	1.1805516698076182	HS3ST3B1;SERPINF1;AKR1C1;CHRD;ACSL5;ABCB11;CYP4F11;CP;C3;CD4;CPS1;SLCO2B1;ALDH1A1;AOX1;APOL1;PIK3AP1;APOL3;BOK
GTEX-XQ3S-0126-SM-4BOO9 blood vessel male 20-29 years	15/882	0.35075427455812297	0.9999960524085121	0	0	1.1392068139472984	1.1935120886739432	SLC22A3;MEGF6;GADD45A;DUSP1;PRUNE2;SELE;GLIPR1;NR4A3;HAUS7;ITGA8;MRVI1;ROR1;S100A4;SLC29A1;ATF3
GTEX-QVJO-1826-SM-447C9 breast female 60-69 years	12/693	0.3512296754906172	0.9999960524085121	0	0	1.1595811167172232	1.2132870272911538	SCUBE2;FGD5;IFI27;VWF;BHLHE40;S1PR1;TBC1D9;COL6A6;ATF3;APOL3;GBP4;ENG
GTEX-UJHI-1426-SM-3DB9C breast female 50-59 years	14/821	0.3544742740602112	0.9999960524085121	0	0	1.1419590775833408	1.1843480336047207	CLSTN2;LY75;TBC1D9;PODN;C3;SCUBE2;ADAMTS5;SFRP1;CD209;IRF4;CYP1B1;COL6A6;CD248;APOL3
GTEX-VUSG-0726-SM-3GIK1 heart male 50-59 years	15/886	0.3571980809966647	0.9999960524085121	0	0	1.1337342336194232	1.167139488723631	FHOD3;AKR1C1;FPR3;FBLN2;SLC8A1;GPRIN3;NR4A3;BHLHE40;CYP1B1;HAS2;PTGDS;FCGR2B;PPARGC1A;CORIN;ENG
GTEX-XGQ4-2426-SM-4AT55 blood vessel male 50-59 years	8/446	0.3576571039784618	0.9999960524085121	0	0	1.20067947698973	1.2345152990617765	NR4A3;NPY1R;ITGA8;ENPP4;ROR1;PRELP;DENND3;AFF2
GTEX-WYBS-0326-SM-3NM8S nerve female 60-69 years	19/1142	0.3592611312248156	0.9999960524085121	0	0	1.1144919573331313	1.1409118472098927	PTGFR;SLC22A3;ABCA2;CXCL9;TSC22D3;PAPLN;PODN;ARHGAP15;SAMHD1;TSPAN11;CLCN2;IFIT3;FGF7;RGS1;ALDH1A1;ELMO1;CYP1B1;PTGDS;BIRC3
GTEX-PSDG-0626-SM-2S1OE nerve male 50-59 years	19/1142	0.3592611312248156	0.9999960524085121	0	0	1.1144919573331313	1.1409118472098927	C1QB;PTGFR;CD163;SERPINF1;SFMBT2;TSC22D3;PAPLN;F13A1;PODN;SAMHD1;PROCR;SLITRK2;RASSF4;RGS1;GPR183;SLCO2B1;STAB1;CYP1B1;HAS2
GTEX-RWS6-0726-SM-47JXI esophagus female 60-69 years	10/572	0.3599880306148247	0.9999960524085121	0	0	1.1701581245184722	1.19553241412996	TPSB2;ZNF518B;HDC;CCDC69;ADAMTS17;PRUNE2;MRVI1;TPSAB1;SAMHD1;FKBP5
GTEX-QDT8-0326-SM-32PL1 nerve female 30-39 years	34/2110	0.36272825710121903	0.9999960524085121	0	0	1.0809861950019124	1.0962295359955805	PTGFR;SLC22A3;CSF1R;CD84;CIITA;STEAP4;PAPLN;IFI6;FPR3;PRICKLE1;ARHGAP15;TSPAN11;CLCN2;IFIT3;IFI44L;ADAM28;FGF7;SLITRK2;SLCO2B1;STAB1;CYP1B1;HAS2;CD74;ATP8B4;SFMBT2;MX1;IFI44;MS4A6A;IFI27;CD209;OAS2;TFEC;FCGR2B;MDGA1
GTEX-S7SE-0526-SM-2XCD8 blood vessel male 50-59 years	12/700	0.36394602486154226	0.9999960524085121	0	0	1.1473605858211957	1.159694374436636	FHOD3;MEGF6;DUSP1;HAUS7;BHLHE40;NPY1R;ITGA8;MRVI1;ADAM20;ROR1;PRELP;TSPAN11
GTEX-OXRO-1926-SM-2S1O3 blood vessel female 60-69 years	13/764	0.3652407893313118	0.9999960524085121	0	0	1.1388703950288503	1.1470684921889691	GADD45B;DUSP1;SERPINE1;PRELP;CP;SOCS3;NR4A3;HAUS7;BHLHE40;ITGA8;MRVI1;ENPP4;ATF3
GTEX-WL46-0526-SM-3LK7W blood vessel male 50-59 years	9/513	0.36767763518916285	0.9999960524085121	0	0	1.1738625244618395	1.1745066416714134	MEGF6;NR4A3;GADD45B;DUSP1;HAUS7;BHLHE40;FCER1A;ROR1;PRELP
GTEX-PX3G-0726-SM-48TZT esophagus female 20-29 years	10/576	0.3680287880187287	0.9999960524085121	0	0	1.1616455988245722	1.1611741049525137	TPSB2;NFASC;HDC;CCDC69;PRUNE2;SLITRK6;TPSAB1;SLC29A1;TSPAN11;SLC8A1
GTEX-X638-0008-SM-47JZ7 skin female 70-79 years	26/1599	0.36937716729424086	0.9999960524085121	0	0	1.0894665664913599	1.085040089298782	PTGFR;STEAP4;PCDHGB6;CSF1;SEMA3C;PRICKLE1;NTPCR;SAMHD1;FBLN2;IFI44L;C3;ADAMTS5;FGF7;ANPEP;HAS2;AOX1;CORIN;HS3ST3B1;ATP8B4;ERAP2;SERPINF1;PCDHGB8P;CPS1;FOSB;ROR1;CD248
GTEX-WEY5-1226-SM-4LMIQ stomach female 40-49 years	9/514	0.3698104786769239	0.9999960524085121	0	0	1.17147701071477	1.1653438885163052	FOXQ1;SCUBE2;ADAM28;CA2;ALDH1A1;FOSB;ATP1B1;SELE;ATF3
GTEX-PWOO-0426-SM-48TZF blood vessel female 40-49 years	6/327	0.36999114685817547	0.9999960524085121	0	0	1.227815618564866	1.220787848804828	PROCR;STEAP4;GADD45B;STAB1;ENPP4;ENG
GTEX-SE5C-2126-SM-4BRUJ breast female 40-49 years	10/578	0.3720572851993704	0.9999960524085121	0	0	1.1574342965006534	1.1443639049989582	SCUBE2;SFRP1;CLSTN2;AKR1C1;KRT15;CCDC69;LY75;CD248;PLXNA4;BOK
GTEX-XOT4-0626-SM-4B66L skin female 60-69 years	20/1216	0.37338410917119697	0.9999960524085121	0	0	1.1011199847653508	1.0847657168009093	EGR1;CCL22;DUSP1;HDC;WNT7B;KRT77;FOS;FOXQ1;SFRP1;HAUS7;KRT15;CDHR1;BHLHE40;FCER1A;FOSB;SIK1;COL6A5;PPARGC1A;ATF3;WNT3
GTEX-RVPU-2226-SM-2XCAQ skin male 50-59 years	22/1347	0.3767035759156919	0.9999960524085121	0	0	1.0934685872726042	1.0675497422400355	EGR1;CCL22;DUSP1;TSC22D3;WNT7B;TAP1;KRT77;FOS;RASGRP1;FOXQ1;SFRP1;KRT15;CDHR1;ADAMTS17;BHLHE40;SLITRK6;FCER1A;FOSB;SIK1;COL6A5;ATF3;WNT3
GTEX-VUSG-0126-SM-4KL1X liver male 50-59 years	15/899	0.3782825720418677	0.9999960524085121	0	0	1.1162903838243206	1.085161306514819	HS3ST3B1;AKR1C1;CHRD;ACSL5;ABCB11;CYP4F11;CP;C3;CPS1;AOX1;PIK3AP1;ATF3;WNT3;BOK;BIRC3
GTEX-P4PQ-0008-SM-48TDX skin male 60-69 years	17/1027	0.3783561519852058	0.9999960524085121	0	0	1.1076314321573002	1.0765283949281295	HS3ST3B1;PTGFR;STEAP4;CSF1;SEMA3C;ERAP2;SERPINF1;PRICKLE1;FBLN2;C3;PROCR;CPS1;ANPEP;CYP1B1;ROR1;S100A4;CD248
GTEX-P4QT-1726-SM-2S1NQ nerve female 50-59 years	16/964	0.37996802350148684	0.9999960524085121	0	0	1.1104300836479384	1.0745278563759952	PTGFR;ABCA2;ERAP2;TSC22D3;PAPLN;PRICKLE1;PODN;SAMHD1;TSPAN11;CLCN2;ADAMTS5;RASSF4;RGS1;ALDH1A1;ELMO1;APOL3
GTEX-QLQ7-1926-SM-2S1R6 blood vessel male 60-69 years	10/582	0.3801282725117833	0.9999960524085121	0	0	1.1491000408526182	1.111463020220515	PROCR;CLSTN2;GADD45A;TSC22D3;ITGA8;ENPP4;PRELP;PODN;SAMHD1;FKBP5
GTEX-RWS6-1726-SM-47JXP vagina female 60-69 years	14/837	0.3813769294379785	0.9999960524085121	0	0	1.1188098272234241	1.0784958386391073	HS3ST3B1;TPSB2;SERPINF1;TSC22D3;HDC;CHRD;PRLR;SCUBE2;SFRP1;IRF4;KRT15;TPSAB1;MDGA1;CORIN
GTEX-SNOS-1226-SM-4DM5H colon male 40-49 years	20/1222	0.38182331670078373	0.9999960524085121	0	0	1.0952682658203114	1.054521328118917	GBP5;TPSB2;CXCL9;LY75;NLRC5;ACSL5;TAP1;ABCB11;CORO2A;CLCN2;PSMB9;ADAM28;IFI27;CA2;IRF4;IRF1;EPSTI1;LGALS9;EPHB2;TPSAB1
GTEX-Q2AI-1726-SM-2S1PZ blood vessel male 40-49 years	9/520	0.3826315651147835	0.9999960524085121	0	0	1.1573599978554003	1.111855755124711	PROCR;NR4A3;PRUNE2;NPY1R;MRVI1;ROR1;SAMHD1;SLC8A1;AFF2
GTEX-P78B-1826-SM-3P5YX stomach female 40-49 years	21/1287	0.38267959874365653	0.9999960524085121	0	0	1.0920023696682464	1.0489307350151924	CD96;ACSL5;LYZ;IKZF3;PARP15;SEL1L3;GPR174;FOXQ1;ADAM28;GVINP1;IFI27;KLHL6;CA2;IRF4;ALDH1A1;LGALS9;PIM2;COL6A5;LINC00861;LINC00476;BIRC3
GTEX-OXRL-0126-SM-2YUMP skin male 50-59 years	15/902	0.3831743908620803	0.9999960524085121	0	0	1.1123374933972454	1.067026497694849	MEGF6;TPSB2;CCL22;TSC22D3;KRT77;RUNX3;SFRP1;HAUS7;KRT15;CDHR1;ADAMTS17;TPSAB1;SLC29A1;PPARGC1A;CORIN
GTEX-XPVG-1726-SM-4B65W small intestine male 50-59 years	11/647	0.38329569531275853	0.9999960524085121	0	0	1.1369171546302321	1.0902450424118177	SOCS3;NFASC;NR4A3;SEMA3C;IL15;CCDC69;ADAMTS17;PRUNE2;NCKAP1L;TSPAN11;RYR3
GTEX-RWSA-0926-SM-47JXW blood vessel male 40-49 years	15/904	0.38644017398517744	0.9999960524085121	0	0	1.1097170545989443	1.055094797116606	SLC22A3;ZNF483;MEGF6;GADD45B;GADD45A;SERPINE1;PRUNE2;SFRP1;GLIPR1;HAUS7;ITGA8;MRVI1;ROR1;SLC29A1;ENG
GTEX-PSDG-0526-SM-2S1OH blood vessel male 50-59 years	11/650	0.38906151513263315	0.9999960524085121	0	0	1.1314014354325186	1.0680631067540391	NR4A3;GADD45B;GADD45A;HAUS7;TSC22D3;NPY1R;ITGA8;PRELP;DENND3;CP;AFF2
GTEX-XBED-1526-SM-4AT5W colon male 60-69 years	21/1293	0.3909480791746049	0.9999960524085121	0	0	1.086497641509434	1.0204174173771308	C1QB;CXCL9;LY75;ACSL5;FPR3;NTPCR;CORO2A;CLCN2;SEL1L3;ADAM28;IFI27;CD209;KLHL6;CA2;IRF4;CDHR1;EPSTI1;IRF8;LGALS9;PIM2;EPHB2
GTEX-QMRM-1126-SM-447BN stomach male 50-59 years	11/651	0.3909850710309136	0.9999960524085121	0	0	1.1295743534482758	1.0607673497168875	FOXQ1;SCUBE2;ADAM28;CA2;HDC;ALDH1A1;COL6A5;LYZ;ATP1B1;SEL1L3;BIRC3
GTEX-VUSG-1026-SM-4KKZN esophagus male 50-59 years	13/779	0.39156818404466187	0.9999960524085121	0	0	1.1156848346388164	1.0460612116715455	HDC;CCDC69;CHRD;F13A1;FPR3;TSPAN11;C3;NR4A3;CD209;SLITRK6;TPSAB1;SLC29A1;MDGA1
GTEX-R53T-1526-SM-48FEK breast female 50-59 years	16/973	0.39419441704201846	0.9999960524085121	0	0	1.0994592018185485	1.023498716829206	CLSTN2;AKR1C1;TBC1D9;SHISA2;GIMAP6;SSTR2;SCUBE2;DOCK11;ADAMTS5;SFRP1;FGD5;COL6A6;SLC29A1;PLXNA4;GBP4;BOK
GTEX-UPJH-0926-SM-4IHKA blood vessel male 50-59 years	15/909	0.39461891974484387	0.9999960524085121	0	0	1.1032172525461117	1.0258097270757875	SLC22A3;MEGF6;VCAM1;GADD45B;GADD45A;SERPINE1;ADAM20;PRELP;CP;GLIPR1;NR4A3;HAUS7;ITGA8;MRVI1;ATF3
GTEX-S33H-2326-SM-2XCB3 nerve male 30-39 years	24/1491	0.3962240190308593	0.9999960524085121	0	0	1.0768015474002053	0.9968765157706587	PTGFR;SLC22A3;ABCA2;ATP8B4;SEMA3C;PAPLN;MX1;IFI44;PRICKLE1;PODN;ARHGAP15;TSPAN11;IFIT3;IFI44L;FGF7;SLITRK2;RGS1;GPR183;ALDH1A1;ELMO1;CYP1B1;FCER1A;EPHB2;GBP4
GTEX-NL4W-0011-R9a-SM-2I3G1 brain male 50-59 years	12/718	0.3969188743010176	0.9999960524085121	0	0	1.1170491192644363	1.0321794871984675	C1QB;ABCA2;CSF1R;ADAM28;RASSF2;EVI2A;SLCO2B1;ELMO1;ENPP4;EPHB2;LAIR1;BOK
GTEX-OHPK-1826-SM-2YUMR blood vessel female 50-59 years	9/529	0.4019167416158377	0.9999960524085121	0	0	1.13679531085353	1.0362006600963352	GADD45B;GADD45A;HAUS7;TSC22D3;SERPINE1;IFI6;ITGA8;MRVI1;PRELP
GTEX-XUZC-1226-SM-4BRVJ vagina female 30-39 years	11/657	0.40254006187721697	0.9999960524085121	0	0	1.1187306501547987	1.018000874581959	FOXQ1;SCUBE2;TPSB2;WNT7B;AKR1C1;ID1;TNFAIP2;SLITRK6;ACSL5;APOL1;LINC00476
GTEX-RVPV-0226-SM-2TF6W blood vessel male 60-69 years	9/530	0.40406177138639726	0.9999960524085121	0	0	1.1345542029290354	1.0281188517855748	EGR1;DUSP1;HAUS7;NPY1R;ITGA8;MRVI1;ROR1;PRELP;FOS
GTEX-OIZH-1826-SM-2YUNP blood vessel male 50-59 years	11/658	0.4044677304148298	0.9999960524085121	0	0	1.1169429195757608	1.0110381025861983	GLIPR1;GADD45B;GADD45A;SERPINE1;PRUNE2;BHLHE40;ITGA8;MRVI1;ENPP4;PRELP;SLC29A1
GTEX-S4Z8-2026-SM-3K2A9 blood vessel male 60-69 years	12/723	0.4061240047049455	0.9999960524085121	0	0	1.108901639583607	0.9992276476489262	FGF7;NR4A3;GADD45B;TSC22D3;PRUNE2;NPY1R;MRVI1;ENPP4;ROR1;PRELP;CP;AFF2
GTEX-XUYS-0002-SM-47JXL blood male 50-59 years	60/3854	0.4073622387758059	0.9999960524085121	0	0	1.0436876745768051	0.9372862917783605	HCP5;IFITM1;CD84;CIITA;PLEK;LY75;PTPN22;RCSD1;IKZF3;IFIT3;IFI44L;ICAM1;GPR174;SPN;RGS1;LAMP3;EPSTI1;RAC2;ENPP4;LGALS9;PIM2;CYTIP;CD53;PPP1R16B;SRGN;IL15;SFMBT2;TAP1;PCDHGB8P;SSTR2;RUNX3;GVINP1;OAS2;IRF4;IRF8;LCP1;DOCK2;WDFY4;BIRC3;NLRC5;NTPCR;IL2RG;SAMSN1;FGD2;NCKAP1L;LYN;CD74;CCL22;MX2;MX1;LAPTM5;IFI44;PARP15;SNX20;PSMB9;ARHGAP30;GPR183;PIK3AP1;FCGR2B;MYO1G
GTEX-P4PQ-0726-SM-3NMCR esophagus male 60-69 years	9/532	0.408352400615221	0.9999960524085121	0	0	1.1300976976872104	1.0121434683931825	CD163;CCDC69;MRC1;PRUNE2;ITGA8;MRVI1;SAMHD1;FCGR2B;FKBP5
GTEX-X88G-0008-SM-47JWN skin male 30-39 years	13/789	0.4092215607992967	0.9999960524085121	0	0	1.1007257660366552	0.9834968826899879	HS3ST3B1;CSF1;SEMA3C;SERPINF1;SERPINE1;PRICKLE1;FBLN2;ADAMTS5;FGF7;HAS2;ROR1;CD248;CORIN
GTEX-XOT4-0008-SM-4B664 skin female 60-69 years	15/919	0.4110252383642377	0.9999960524085121	0	0	1.0904333498360046	0.9695050101081383	HS3ST3B1;PTGFR;CSF1;SEMA3C;ERAP2;SERPINE1;FBLN2;ADAMTS5;FGF7;ANPEP;CYP1B1;HAS2;AOX1;ROR1;CD248
GTEX-POYW-1226-SM-2XCEP lung male 60-69 years	33/2090	0.41225298856830345	0.9999960524085121	0	0	1.0560699177907256	0.9358026353957232	CXCL9;GALNT18;ADAM20;GIMAP4;GIMAP5;RCSD1;GIMAP6;AFF2;GPR174;FGD5;SLCO2B1;MRC1;S1PR1;ENPP4;APOL1;LINC00476;APOL3;GBP4;CD93;VWF;ERAP2;IL15;IFI44;PARP15;FLI1;GVINP1;KLHL6;OAS2;TFEC;COL6A6;COL6A5;IL7R;LINC00861
GTEX-POMQ-1226-SM-3P61F uterus female 20-29 years	11/664	0.4160405121116304	0.9999960524085121	0	0	1.1063315203041664	0.9702224725039811	SLC22A3;PROCR;TPSB2;NFASC;GALNT18;CHRD;FCER1A;PRICKLE1;SLC8A1;ENG;BOK
GTEX-PX3G-1526-SM-48U11 stomach female 20-29 years	10/600	0.41659090748376515	0.9999960524085121	0	0	1.112994350282486	0.9745941438255672	FOXQ1;SCUBE2;ADAM28;CA2;HDC;ALDH1A1;COL6A5;ATP1B1;PRLR;SEL1L3
GTEX-RNOR-0326-SM-2TF51 nerve female 50-59 years	23/1442	0.417148949009659	0.9999960524085121	0	0	1.0658027489213704	0.9318440574404444	PTGFR;SLC22A3;ABCA2;CD74;CSF1R;CIITA;HDC;PAPLN;PRICKLE1;PODN;ARHGAP15;TSPAN11;CLCN2;IFIT3;ADAM28;FGD5;SLITRK2;RGS1;ADAM23;CYP1B1;FCER1A;EPHB2;MDGA1
GTEX-WFG8-1126-SM-4LVN1 esophagus male 20-29 years	7/409	0.41906491252174205	0.9999960524085121	0	0	1.1429163705283107	0.9940280247046314	TPSB2;AKR1C1;ADAMTS17;PRUNE2;ITGA8;MRVI1;TPSAB1
GTEX-SNMC-0626-SM-4DM6H stomach male 20-29 years	15/925	0.42089052570323315	0.9999960524085121	0	0	1.0828978713594097	0.9371208813189646	CXCL9;HDC;AKR1C1;ACSL5;ATP1B1;RNASE1;SEL1L3;FOXQ1;SCUBE2;ADAM28;IFI27;CA2;ALDH1A1;LGALS9;BIRC3
GTEX-S3XE-0826-SM-4AD4U esophagus male 50-59 years	10/604	0.4247047716116637	0.9999960524085121	0	0	1.105268029666655	0.9465084423085384	C3;PROCR;SFMBT2;AKR1C1;CCDC69;PRUNE2;CYP1B1;APOL1;SAMHD1;FKBP5
GTEX-O5YV-0626-SM-3LK64 blood vessel female 60-69 years	12/734	0.4264047925885109	0.9999960524085121	0	0	1.091374402131718	0.9302506154044172	SLC22A3;SFRP1;MEGF6;PCDHGB6;GADD45B;GADD45A;AKR1C1;ITGA8;PRELP;CP;PLXNA4;ENG
GTEX-VJYA-1226-SM-3GIJ6 prostate male 60-69 years	19/1189	0.4274153354549235	0.9999960524085121	0	0	1.0670152148875554	0.9069619253263764	FHOD3;CSF1R;VCAM1;SEMA3C;ZNF518B;HDC;F13A1;PRICKLE1;SELE;SLC8A1;GPR174;SCUBE2;SFRP1;CD209;GPR183;CYP1B1;FCER1A;APOL1;LINC00476
GTEX-U8XE-0926-SM-3DB8V heart male 30-39 years	11/670	0.4276177011790814	0.9999960524085121	0	0	1.0959133483334205	0.9310065588805965	FHOD3;NR4A3;SERPINE1;PCDHGB8P;PTGDS;PPARGC1A;CP;SELE;CORIN;SLC8A1;ICAM1
GTEX-WH7G-0326-SM-3NMBH heart male 40-49 years	10/607	0.4307881405130279	0.9999960524085121	0	0	1.0995412342353232	0.9259664048913364	FHOD3;VWF;AKR1C1;ADAM23;PTGDS;PPARGC1A;FBLN2;CORIN;SLC8A1;ENG
GTEX-S32W-0526-SM-4AD6F blood vessel female 50-59 years	8/479	0.4329674536015002	0.9999960524085121	0	0	1.1146424353093773	0.9330590665484821	MEGF6;CXCL9;ITGA8;MRVI1;PRELP;SAMHD1;ENG;AFF2
GTEX-TKQ2-1726-SM-4DXUP liver male 50-59 years	15/934	0.4357025167053877	0.9999960524085121	0	0	1.071779145772617	0.8904293659413837	HS3ST3B1;AKR1C1;CHRD;ACSL5;ABCB11;CYP4F11;CP;C3;CD4;CPS1;AOX1;APOL1;PIK3AP1;WNT3;BIRC3
GTEX-QXCU-0626-SM-2TC69 lung male 50-59 years	23/1456	0.4358008187090138	0.9999960524085121	0	0	1.0545818753231888	0.8759040448162287	CD74;CXCL9;GADD45B;CD93;HDC;GALNT18;GIMAP5;F3;STX11;ICAM1;C3;GPRIN3;SOCS3;FGD5;THEMIS2;CLEC7A;ALOX5;LAMP3;IRF1;S1PR1;COL6A6;COL6A5;BIRC3
GTEX-WYBS-0626-SM-3NMAS skin female 60-69 years	23/1456	0.4358008187090138	0.9999960524085121	0	0	1.0545818753231888	0.8759040448162287	HCP5;MEGF6;CXCL9;CCL22;GADD45A;DUSP1;TSC22D3;WNT7B;KRT77;FOS;FBLN2;FOXQ1;SCUBE2;SFRP1;KRT15;CDHR1;ADAMTS17;BHLHE40;SLITRK6;SIK1;COL6A5;ATF3;WNT3
GTEX-QDT8-1026-SM-43V6X blood vessel female 30-39 years	14/870	0.4374857782302343	0.9999960524085121	0	0	1.0737975837702303	0.8877203608406244	SLC22A3;PCDHGB6;GADD45A;MX1;IFI6;NPY1R;PRELP;IFI44L;SFRP1;HAUS7;ALDH1A1;ITGA8;MRVI1;SLC29A1
GTEX-QDVJ-1426-SM-48U1Y stomach male 50-59 years	16/1001	0.43873275872349726	0.9999960524085121	0	0	1.0666096713865882	0.878742165014512	CXCL9;HDC;AKR1C1;ACSL5;LYZ;ATP1B1;CYP4F11;RNASE1;SEL1L3;FOXQ1;ADAM28;IFI27;CA2;ALDH1A1;LGALS9;BIRC3
GTEX-XGQ4-2526-SM-4AT57 nerve male 50-59 years	15/936	0.43899458935078395	0.9999960524085121	0	0	1.069337828295483	0.8803518193876191	PTGFR;SLC22A3;ABCA2;TSC22D3;PAPLN;PRICKLE1;PODN;SAMHD1;TSPAN11;CLCN2;AFF2;SLITRK2;RASSF4;RGS1;PTGDS
GTEX-OHPK-1526-SM-3MJGM stomach female 50-59 years	16/1002	0.4403264110105121	0.9999960524085121	0	0	1.0654709796804385	0.8739408337413942	HDC;AKR1C1;ACSL5;ATP1B1;CYP4F11;CORO2A;RNASE1;PRLR;SEL1L3;FOXQ1;SCUBE2;ADAM28;CA2;ALDH1A1;LGALS9;BIRC3
GTEX-XPT6-2126-SM-4B66P nerve male 20-29 years	18/1133	0.44106261166155636	0.9999960524085121	0	0	1.0601087008192176	0.8677715223392566	PTGFR;SLC22A3;ABCA2;STEAP4;CSF1;SERPINF1;TSC22D3;PAPLN;PRICKLE1;PODN;CYP4F11;SAMHD1;TSPAN11;CLCN2;NFASC;RASSF4;RGS1;BIRC3
GTEX-XPT6-2226-SM-4B66R blood vessel male 20-29 years	11/678	0.4430438331072378	0.9999960524085121	0	0	1.08231401540609	0.8810973020468092	FHOD3;GADD45B;TSC22D3;GALNT18;PRUNE2;NPY1R;ITGA8;MRVI1;ENPP4;ROR1;PRELP
GTEX-X585-0008-SM-46MU4 skin male 50-59 years	21/1333	0.44653393430081767	0.9999960524085121	0	0	1.0510861280487804	0.8474275546724215	HS3ST3B1;PTGFR;CSF1;SEMA3C;ERAP2;SERPINF1;SERPINE1;PRICKLE1;SAMHD1;FBLN2;ADAMTS5;FGF7;CPS1;ANPEP;CYP1B1;HAS2;AOX1;ROR1;CD248;CORIN;PLXNA4
GTEX-OHPN-0008-SM-4E3HW skin female 60-69 years	14/877	0.4494114772183306	0.9999960524085121	0	0	1.0646920837690417	0.8515581688674605	HS3ST3B1;CSF1;SERPINE1;FBLN2;ADAMTS5;FGF7;CPS1;EPSTI1;CYP1B1;HAS2;ROR1;CD248;IL7R;CORIN
GTEX-RU72-1226-SM-2TF6N blood vessel female 50-59 years	13/812	0.4499144726303672	0.9999960524085121	0	0	1.0677409261576971	0.8528023021085955	VCAM1;DUSP1;NPY1R;ADAM20;PRELP;FOS;NFASC;NR4A3;HAUS7;ITGA8;MRVI1;ROR1;ATF3
GTEX-S4Z8-0326-SM-3K2AU thyroid male 60-69 years	17/1076	0.45387686509448677	0.9999960524085121	0	0	1.0536115655215523	0.8322786885551492	CD163;STEAP4;IL15;GALNT18;F13A1;PRICKLE1;GIMAP5;SHISA2;ATP1B1;SELE;PROCR;FGF7;RASSF4;MRC1;CYP1B1;HAS2;EPHB2
GTEX-OXRP-0126-SM-3NB32 skin female 60-69 years	15/946	0.4554460016542662	0.9999960524085121	0	0	1.0572885760855686	0.8315343281498506	TPSB2;HDC;WNT7B;KRT77;RUNX3;FBLN2;FOXQ1;SFRP1;KRT15;CDHR1;SLITRK6;FCER1A;SIK1;TPSAB1;WNT3
GTEX-X4XY-0008-SM-46MVL skin male 60-69 years	17/1078	0.4569670337506599	0.9999960524085121	0	0	1.0515126574716915	0.8234858569117209	HS3ST3B1;PTGFR;CSF1;SEMA3C;SERPINF1;SERPINE1;SAMHD1;FBLN2;ADAMTS5;FGF7;CPS1;ANPEP;CYP1B1;HAS2;ROR1;CD248;CORIN
GTEX-WEY5-0526-SM-3GIKZ thyroid female 40-49 years	15/949	0.46037581841002195	0.9999960524085121	0	0	1.0537241131459547	0.8173865725690874	STEAP4;IL15;SERPINF1;F13A1;SLA;SHISA2;PODN;F3;C3;FGF7;RASSF4;CD209;CYP1B1;HAS2;AOX1
GTEX-RU72-0126-SM-2TF6Z thyroid female 50-59 years	31/2003	0.46271683841080874	0.9999960524085121	0	0	1.0321106603560966	0.7953857511364864	ITK;FAAH;CIITA;CXCL9;PAPLN;CXCR4;PRICKLE1;GPR174;FGF7;RGS1;APOL1;LINC00476;GBP4;GBP5;EGR1;CD96;ZNF483;ATP8B4;VCAM1;DUSP1;IL15;FOS;SHISA2;CP;PARP15;GPRIN3;GVINP1;GPR183;BHLHE40;CPVL;ATF3
GTEX-SSA3-0126-SM-32QPU skin male 60-69 years	18/1148	0.4636003615295941	0.9999960524085121	0	0	1.045192157353263	0.8034730627128224	HCP5;EGR1;CCL22;HDC;WNT7B;KRT77;FOS;FOXQ1;CDHR1;FCER1A;HAS2;FOSB;SIK1;COL6A6;COL6A5;TPSAB1;CORIN;WNT3
GTEX-QCQG-0526-SM-48U2A stomach female 50-59 years	23/1477	0.4638247933781817	0.9999960524085121	0	0	1.038155720265603	0.7975614695322527	HCP5;ITK;CD74;CD96;CXCL9;ACSL5;TAP1;PTPN22;LYZ;ATP1B1;CYP4F11;RNASE1;PSMB9;SEL1L3;FOXQ1;ADAM28;IFI27;CA2;OAS2;ALDH1A1;LGALS9;APOL1;BIRC3
GTEX-S4Z8-0626-SM-4AD6J blood vessel male 60-69 years	9/558	0.46398172630338747	0.9999960524085121	0	0	1.075117898046261	0.825593903887349	SLC22A3;SFRP1;GLIPR1;MEGF6;HAUS7;ITGA8;FPR3;S100A4;PRELP
GTEX-XBED-0926-SM-48TCE esophagus male 60-69 years	9/558	0.46398172630338747	0.9999960524085121	0	0	1.075117898046261	0.825593903887349	SOCS3;SFMBT2;ZNF518B;CCDC69;ID1;PRUNE2;MRVI1;SAMHD1;FKBP5
GTEX-XUYS-0008-SM-47JYZ skin male 50-59 years	15/952	0.4653017342805744	0.9999960524085121	0	0	1.050182474942347	0.8034622585097438	HS3ST3B1;PTGFR;CSF1;SEMA3C;SERPINF1;SERPINE1;FBLN2;ADAMTS5;FGF7;CPS1;HAS2;ROR1;CD248;IL7R;CORIN
GTEX-S4Z8-0926-SM-4AD6Q blood vessel male 60-69 years	7/428	0.4654879693373391	0.9999960524085121	0	0	1.0902612826603326	0.8336890344077901	MEGF6;TSC22D3;ITGA8;MRVI1;ENPP4;PRELP;AFF2
GTEX-S3XE-1326-SM-4AD4H prostate male 50-59 years	11/690	0.4661152731812329	0.9999960524085121	0	0	1.062515870194505	0.811042066435111	FHOD3;FGF7;NR4A3;SEMA3C;SFMBT2;ZNF518B;PRUNE2;CYP1B1;APOL1;CP;SELE
GTEX-WL46-0726-SM-3LK5Z heart male 50-59 years	11/691	0.4680322571290053	0.9999960524085121	0	0	1.060897565922921	0.8054525918061177	FHOD3;CYP1B1;GAB3;COL6A6;PTGDS;PPARGC1A;FBLN2;ATF3;CORIN;SLC8A1;ENG
GTEX-Q734-0008-SM-48U2I skin female 40-49 years	17/1086	0.46931543814062954	0.9999960524085121	0	0	1.0431955625238805	0.7891567466970889	HS3ST3B1;PTGFR;STEAP4;CSF1;SEMA3C;SERPINF1;PRICKLE1;SAMHD1;FBLN2;ADAMTS5;CPS1;ANPEP;CYP1B1;HAS2;AOX1;ROR1;CD248
GTEX-Q2AG-0926-SM-48U1Q blood vessel female 40-49 years	13/824	0.47108532829747707	0.9999960524085121	0	0	1.0512741471434444	0.7913109101121372	SLC22A3;MEGF6;VCAM1;NPY1R;ADAM20;PRELP;HAUS7;ITGA8;MRVI1;S100A4;SLC29A1;ATF3;ENG
GTEX-T5JC-0326-SM-4DM5C blood vessel male 20-29 years	14/890	0.47150985218300934	0.9999960524085121	0	0	1.048167947432899	0.7880286806921593	SLC22A3;MEGF6;GADD45B;GADD45A;DUSP1;GALNT18;PRUNE2;SFRP1;GLIPR1;HAUS7;ITGA8;MRVI1;S100A4;SLC29A1
GTEX-WFG7-0626-SM-4LMK6 blood vessel male 20-29 years	7/431	0.4727510953073301	0.9999960524085121	0	0	1.082378706199461	0.810903248914553	MEGF6;SERPINE1;ITGA8;MRVI1;ENPP4;PRELP;SLC29A1
GTEX-OIZH-3026-SM-3NB1G blood vessel male 50-59 years	10/629	0.47521036949319084	0.9999960524085121	0	0	1.0592408773712172	0.7880727657564669	GLIPR1;MEGF6;CD163;SERPINE1;ITGA8;FPR3;MRVI1;ENPP4;ROR1;AFF2
GTEX-QDVN-1226-SM-48TZ5 stomach male 50-59 years	16/1026	0.47850101092273845	0.9999960524085121	0	0	1.0388188292513463	0.7657101962535274	AKR1C1;ACSL5;LYZ;ATP1B1;CORO2A;RNASE1;SEL1L3;FOXQ1;ADAM28;IFI27;CA2;ID1;ALDH1A1;LGALS9;APOL1;BIRC3
GTEX-XV7Q-0008-SM-4BRWL skin female 40-49 years	13/829	0.47987519747109375	0.9999960524085121	0	0	1.0445559300108933	0.7669434796338723	HS3ST3B1;PTGFR;CSF1;SERPINF1;SERPINE1;FBLN2;IFI44L;ADAMTS5;FGF7;CPS1;HAS2;ROR1;CD248
GTEX-S33H-0008-SM-4AD6C skin male 30-39 years	19/1227	0.4829748139156875	0.9999960524085121	0	0	1.031330726598093	0.7505929854828711	HS3ST3B1;PTGFR;STEAP4;CSF1;SEMA3C;SERPINF1;PRICKLE1;SAMHD1;FBLN2;C3;ADAMTS5;FGF7;CPS1;ANPEP;CYP1B1;FOSB;ROR1;CD248;CORIN
GTEX-PLZ6-0826-SM-3P61K stomach male 30-39 years	9/567	0.4830582578855519	0.9999960524085121	0	0	1.057280159080866	0.7692960915616367	SFRP1;NR4A3;PAPLN;PRUNE2;FOSB;PODN;LINC00476;ATF3;PLXNA4
GTEX-TMZS-0008-SM-47JWM skin male 60-69 years	22/1426	0.4839702564217725	0.9999960524085121	0	0	1.0275046206945848	0.7456928064782772	HS3ST3B1;PTGFR;ATP8B4;STEAP4;PCDHGB6;CSF1;SEMA3C;SERPINF1;PCDHGB8P;SAMHD1;FBLN2;IFI44L;PROCR;ADAMTS5;FGF7;CPS1;ANPEP;HAS2;AOX1;ROR1;CD248;CORIN
GTEX-UTHO-1826-SM-3GAFE adipose tissue male 60-69 years	20/1294	0.4842823842398693	0.9999960524085121	0	0	1.029346860561909	0.746366134020479	STEAP4;CLSTN2;VWF;CCDC69;TBC1D9;ABCB11;SSTR2;F3;SCUBE2;DOCK11;ADAMTS5;FGD5;CD209;IRF4;S1PR1;HAS2;SLC29A1;APOL3;PLXNA4;BOK
GTEX-XUYS-0426-SM-47JX3 blood vessel male 50-59 years	10/634	0.4852266153356038	0.9999960524085121	0	0	1.0504780156842013	0.7596418834121471	EGR1;MEGF6;HAUS7;NPY1R;ITGA8;FCER1A;FOSB;MRVI1;ROR1;PRELP
GTEX-N7MS-0626-SM-2YUN7 blood vessel male 60-69 years	14/899	0.48674255531518257	0.9999960524085121	0	0	1.0370125396169216	0.7466696956919434	VCAM1;PCDHGB6;DUSP1;SERPINE1;NPY1R;PRELP;CP;TSPAN11;NR4A3;HAUS7;BHLHE40;ITGA8;MRVI1;ROR1
GTEX-S7SF-0626-SM-4AD4V stomach female 20-29 years	12/767	0.4870227319177343	0.9999960524085121	0	0	1.0418570544696257	0.7495583063077264	FOXQ1;ADAM28;CXCL9;PCDHGB6;SEMA3C;CA2;ZNF518B;PRUNE2;SLITRK6;LYZ;SLC29A1;APOL1
GTEX-UJHI-1326-SM-4IHJO vagina female 50-59 years	11/704	0.4928412723112675	0.9999960524085121	0	0	1.0402846195949644	0.7360722321752294	SFRP1;NR4A3;CLSTN2;SEMA3C;HAUS7;SFMBT2;NPY1R;CHRD;PRLR;LINC00476;CORIN
GTEX-NPJ8-0226-SM-48TBN adipose tissue male 40-49 years	14/904	0.49517262694535497	0.9999960524085121	0	0	1.0309125787887092	0.7245757059223045	STEAP4;CSF1;CLSTN2;VWF;SERPINF1;CCDC69;ABCB11;PROCR;ADAMTS5;FGF7;STAB1;HAS2;APOL3;PLXNA4
GTEX-X5EB-1626-SM-4E3IV small intestine male 40-49 years	21/1368	0.4952198704212351	0.9999960524085121	0	0	1.021826280623608	0.7180919259881892	ITK;CD74;CD96;FAAH;LY75;ACSL5;LYZ;CORO2A;PARP15;CLCN2;ADAM28;CPS1;KLHL6;IRF4;ANPEP;TFEC;IRF8;EPHB2;TPSAB1;IL7R;BIRC3
GTEX-WFG8-2526-SM-3GILR nerve male 20-29 years	15/971	0.4963621619296981	0.9999960524085121	0	0	1.0282682798373175	0.7202499546811952	PTGFR;STEAP4;SERPINF1;TSC22D3;PAPLN;PRICKLE1;SAMHD1;CLCN2;PROCR;FGF7;SLITRK2;RGS1;GPR183;ELMO1;CYP1B1
GTEX-RNOR-0008-SM-48FEY skin female 50-59 years	14/905	0.4968554276150752	0.9999960524085121	0	0	1.0297008020585257	0.7202305950213413	HS3ST3B1;PTGFR;CSF1;SEMA3C;ERAP2;SERPINF1;FBLN2;ADAMTS5;FGF7;CPS1;ANPEP;ROR1;S100A4;CD248
GTEX-XPT6-0226-SM-4B65L heart male 20-29 years	9/574	0.49778765876685666	0.9999960524085121	0	0	1.0437992483937446	0.7281352342219505	FHOD3;NR4A3;FOSB;COL6A6;PTGDS;FBLN2;SELE;CORIN;SLC8A1
GTEX-XGQ4-1626-SM-4AT6J esophagus male 50-59 years	9/574	0.49778765876685666	0.9999960524085121	0	0	1.0437992483937446	0.7281352342219505	AKR1C1;PAPLN;ITGA8;SLITRK6;CYP1B1;SLC29A1;SAMHD1;LINC00476;SYT17
GTEX-X5EB-2626-SM-4E3HZ blood vessel male 40-49 years	13/840	0.4991215299256398	0.9999960524085121	0	0	1.0300618030364102	0.7157957831965106	GADD45B;TSC22D3;PRUNE2;PRELP;DENND3;SAMHD1;CP;NR4A3;HAUS7;ITGA8;ENPP4;ROR1;FKBP5
GTEX-RTLS-0826-SM-2TF5Q heart female 60-69 years	6/376	0.4999645652683688	0.9999960524085121	0	0	1.0625194686211636	0.7365576768176259	VWF;CD209;PCDHGB8P;CORIN;SLC8A1;ENG
GTEX-R55E-0426-SM-2TC65 nerve male 20-29 years	19/1242	0.5047580194939933	0.9999960524085121	0	0	1.0178551753332985	0.6958832911052382	PTGFR;SLC22A3;ABCA2;PAPLN;IFI44;PRICKLE1;PODN;TSPAN11;CLCN2;IFIT3;IFI44L;FGD5;NFASC;SLITRK2;RGS1;CYP1B1;FCER1A;EPHB2;MDGA1
GTEX-XUZC-0008-SM-4BOQG skin female 30-39 years	14/910	0.5052518379216014	0.9999960524085121	0	0	1.0236824912891986	0.6988662812461391	HS3ST3B1;PTGFR;CSF1;SERPINE1;FBLN2;ADAMTS5;FGF7;CPS1;ANPEP;CYP1B1;HAS2;ROR1;CD248;PLXNA4
GTEX-WYBS-1226-SM-3NM9N heart female 60-69 years	6/379	0.507685411781244	0.9999960524085121	0	0	1.0538101513154905	0.7143708319612571	NR4A3;PTGDS;PPARGC1A;FBLN2;CORIN;ENG
GTEX-U3ZN-1926-SM-4DXSG breast female 30-39 years	22/1444	0.5083364784086806	0.9999960524085121	0	0	1.0135000932605398	0.6857460125321004	MEGF6;PAPLN;MX1;IFI44;F13A1;TBC1D9;PODN;PRLR;IFI44L;GPR174;ADAMTS5;SFRP1;IFI27;CD209;OAS2;IRF4;KRT15;CYP1B1;COL6A6;SLC29A1;FCGR2B;APOL3
GTEX-OXRL-1826-SM-2YUMV blood vessel male 50-59 years	9/584	0.5186277117857829	0.9999960524085121	0	0	1.0251101846337105	0.6730555396441994	GLIPR1;HAUS7;TSC22D3;PRUNE2;ITGA8;MRVI1;ENPP4;ROR1;PRELP
GTEX-WYJK-0326-SM-3NMA8 nerve male 50-59 years	17/1119	0.5198307944173489	0.9999960524085121	0	0	1.0101639784259093	0.6609017180668618	PTGFR;SLC22A3;ABCA2;CSF1R;TSC22D3;PAPLN;PODN;ARHGAP15;SAMHD1;TSPAN11;CLCN2;RASSF4;RGS1;GPR183;ELMO1;PTGDS;FKBP5
GTEX-XGQ4-1326-SM-4GIDU small intestine male 50-59 years	33/2189	0.5235956402078866	0.9999960524085121	0	0	1.0019227840389888	0.6482796812208121	ITK;TPSB2;LY75;NTPCR;IKZF3;CLCN2;SEL1L3;GPR174;ADAM28;ANPEP;EPSTI1;SLITRK6;PIM2;EPHB2;LINC00476;CCL22;ACSL5;CYP4F11;CORO2A;PARP15;PRLR;GVINP1;IFI27;CPS1;CD209;KLHL6;IRF4;TFEC;ALDH1A1;IRF8;IL7R;LINC00861;BIRC3
GTEX-O5YT-1826-SM-32PK9 blood vessel male 20-29 years	14/921	0.5236072315678775	0.9999960524085121	0	0	1.0106757737919165	0.6539208028563208	STEAP4;PCDHGB6;GADD45A;TSC22D3;SERPINE1;PRUNE2;SAMHD1;CP;PROCR;ITGA8;MRVI1;ENPP4;ROR1;FKBP5
GTEX-RM2N-1926-SM-48FCU liver male 50-59 years	15/990	0.5270591498694744	0.9999960524085121	0	0	1.0072081764389458	0.6450589204214197	HS3ST3B1;SERPINF1;AKR1C1;CHRD;ACSL5;ABCB11;CYP4F11;CP;C3;CPS1;SLCO2B1;AOX1;PIK3AP1;FCGR2B;PPARGC1A
GTEX-WFON-2526-SM-3LK7P blood vessel male 40-49 years	8/521	0.5271100044639143	0.9999960524085121	0	0	1.0211497648178087	0.6538891827215492	DOCK11;NR4A3;HAUS7;TSC22D3;ITGA8;SIK1;PRELP;DENND3
GTEX-X4EO-0326-SM-3P5YO skin female 60-69 years	15/991	0.5286615072466195	0.9999960524085121	0	0	1.0061224636019719	0.6413094255063878	EGR1;TPSB2;WNT7B;KRT77;FBLN2;FOXQ1;SFRP1;KRT15;CDHR1;BHLHE40;FCER1A;SIK1;COL6A5;TPSAB1;WNT3
GTEX-WFON-1726-SM-4LVMQ liver male 40-49 years	13/859	0.5319670855548029	0.9999960524085121	0	0	1.0059142697662202	0.6349065921117406	HS3ST3B1;AKR1C1;CHRD;ACSL5;ABCB11;CYP4F11;CP;C3;CPS1;SLCO2B1;ALDH1A1;AOX1;PPARGC1A
GTEX-QEG4-1226-SM-2S1P6 blood vessel male 30-39 years	11/725	0.5323150670524099	0.9999960524085121	0	0	1.0085723944750313	0.6359247975197617	FHOD3;NR4A3;HAUS7;PRUNE2;NPY1R;ITGA8;MRVI1;ROR1;PRELP;LINC00476;ATF3
GTEX-WHSB-2026-SM-3LK6H nerve male 50-59 years	17/1128	0.5334229999709116	0.9999960524085121	0	0	1.0014959242403114	0.6293806480585875	PTGFR;SLC22A3;ABCA2;TSC22D3;PAPLN;PRICKLE1;PODN;ARHGAP15;SAMHD1;TSPAN11;CLCN2;SLITRK2;RASSF4;RGS1;ALDH1A1;ELMO1;PTGDS
GTEX-WHSE-0926-SM-3NMBS heart male 20-29 years	13/860	0.5336787900812442	0.9999960524085121	0	0	1.0046733569460842	0.6308958242522597	FHOD3;GADD45B;SERPINE1;PCDHGB8P;SLC8A1;SOCS3;NR4A3;CYP1B1;PTGDS;CPVL;PPARGC1A;ATF3;CORIN
GTEX-PVOW-0426-SM-2XCF8 heart male 40-49 years	8/525	0.5358163552775328	0.9999960524085121	0	0	1.0130379387513946	0.6320989991433053	FHOD3;IFI44;GAB3;KRT77;PCDHGB8P;COL6A6;CORIN;SLC8A1
GTEX-R55C-1826-SM-3GADI blood vessel male 40-49 years	13/863	0.538802404695855	0.9999960524085121	0	0	1.000968137254902	0.6190050736443264	TSC22D3;PRUNE2;NPY1R;PRELP;DENND3;AFF2;DOCK11;NR4A3;HAUS7;ITGA8;MRVI1;ENPP4;ROR1
GTEX-OOBJ-0826-SM-3NB2K liver male 60-69 years	16/1065	0.539605040740993	0.9999960524085121	0	0	0.9981101466726875	0.615751928885201	HS3ST3B1;SERPINF1;AKR1C1;CHRD;ACSL5;ABCB11;CYP4F11;CP;C3;CPS1;SLCO2B1;ADAMTS17;ALDH1A1;AOX1;IL6R;BOK
GTEX-Q2AH-1126-SM-48TZM stomach male 40-49 years	18/1201	0.5422190084533437	0.9999960524085121	0	0	0.9955165790990743	0.6093410485637235	CXCL9;ERAP2;ACSL5;LYZ;ATP1B1;CYP4F11;CORO2A;RNASE1;SEL1L3;FOXQ1;SCUBE2;ADAM28;CA2;ID1;ALDH1A1;PIM2;APOL1;BIRC3
GTEX-U8T8-1226-SM-4E3IH stomach male 60-69 years	10/663	0.5423182420421411	0.9999960524085121	0	0	1.0022997216126468	0.6133094923307318	FOXQ1;GPRIN3;ITK;ADAM28;CXCL9;IL15;IRF4;HDC;PRUNE2;FOSB
GTEX-X5EB-1926-SM-4E3IW skin male 40-49 years	17/1135	0.5439215536699767	0.9999960524085121	0	0	0.9948505883242208	0.6058145098336556	EGR1;MEGF6;HDC;WNT7B;KRT77;FOS;CORO2A;FOXQ1;KRT15;CDHR1;FCER1A;FOSB;SIK1;COL6A5;TPSAB1;CORIN;WNT3
GTEX-NFK9-0326-SM-3MJGV adipose tissue male 40-49 years	14/934	0.5450536908066085	0.9999960524085121	0	0	0.9957051961823966	0.6042645821540912	CLSTN2;VWF;NPY1R;DENND3;ABCB11;GIMAP6;SCUBE2;DOCK11;ADAMTS5;FGD5;S1PR1;AOX1;APOL3;PLXNA4
GTEX-XQ3S-0526-SM-4BOQA heart male 20-29 years	11/732	0.5452580404358159	0.9999960524085121	0	0	0.9984121670094218	0.6055331131200667	FHOD3;NR4A3;SLITRK6;CYP1B1;COL6A6;PTGDS;PPARGC1A;FBLN2;CORIN;SLC8A1;ENG
GTEX-T6MO-0726-SM-4DM58 stomach female 40-49 years	14/935	0.5466909014775118	0.9999960524085121	0	0	0.99457111834962	0.6005933677662506	HDC;AKR1C1;ATP1B1;RNASE1;PRLR;SEL1L3;FOXQ1;SCUBE2;ADAM28;CA2;ALDH1A1;FOSB;LGALS9;BIRC3
GTEX-XBED-2526-SM-47JYD nerve male 60-69 years	19/1272	0.5477302502874215	0.9999960524085121	0	0	0.9918719894947162	0.597079519583596	PTGFR;ABCA2;ZNF483;CD163;SERPINF1;TSC22D3;PAPLN;IFI44;PODN;SAMHD1;TSPAN11;CLCN2;NFASC;SLITRK2;RASSF4;RGS1;PTGDS;FKBP5;BIRC3
GTEX-SIU7-0426-SM-2XCDX heart male 50-59 years	9/599	0.5493460526373766	0.9999960524085121	0	0	0.9982644532156953	0.5979870645072302	FHOD3;OAS2;ADAM23;IFI6;IFI44;IFIT3;CORIN;IFI44L;SLC8A1
GTEX-RU72-0826-SM-46MUS esophagus female 50-59 years	11/735	0.5507667752075179	0.9999960524085121	0	0	0.9941179272242332	0.5929355088773627	NFASC;NR4A3;DUSP1;CCDC69;FOSB;FOS;SLC29A1;SELE;TSPAN11;LINC00476;ATF3
GTEX-R53T-1226-SM-48FCT stomach female 50-59 years	11/736	0.5525976804646427	0.9999960524085121	0	0	0.9926944114149822	0.5887919362989265	FOXQ1;GPRIN3;SCUBE2;ADAM28;CA2;HDC;ALDH1A1;COL6A5;ATP1B1;LINC00476;SEL1L3
GTEX-WFG8-1626-SM-4LVMB small intestine male 20-29 years	20/1344	0.5543721147928796	0.9999960524085121	0	0	0.9877863908569954	0.5827140886798234	TPSB2;CD163;ERAP2;ACSL5;F13A1;LYZ;CORO2A;TSPAN11;SOCS3;CPS1;CD209;IRF4;MRC1;STAB1;SLITRK6;HAS2;FOSB;CD248;EPHB2;TPSAB1
GTEX-XQ8I-0826-SM-4BOOE blood vessel male 50-59 years	11/737	0.5544258627339249	0.9999960524085121	0	0	0.9912748171368861	0.5846758758447734	GADD45B;DUSP1;HAUS7;TSC22D3;NPY1R;ITGA8;MRVI1;ENPP4;ROR1;PRELP;DENND3
GTEX-UTHO-2426-SM-4JBHD liver male 60-69 years	19/1277	0.5547903373088326	0.9999960524085121	0	0	0.9876619422927307	0.581895855365483	HS3ST3B1;AKR1C1;CHRD;ABCB11;CYP4F11;CP;C3;CPS1;SLCO2B1;ADAMTS17;STAB1;AOX1;APOL1;PIK3AP1;PPARGC1A;ATF3;WNT3;BOK;BIRC3
GTEX-WY7C-2626-SM-3NB2P nerve male 50-59 years	16/1076	0.5564784214864809	0.9999960524085121	0	0	0.9871698113207548	0.578606765907323	PTGFR;SLC22A3;ABCA2;TSC22D3;PAPLN;F13A1;PRICKLE1;PODN;ARHGAP15;SAMHD1;CLCN2;SLITRK2;RASSF4;CYP1B1;PTGDS;FKBP5
GTEX-REY6-0626-SM-2TF4G nerve male 60-69 years	24/1616	0.5582627695774982	0.9999960524085121	0	0	0.9854507193004735	0.5744443672909709	PTGFR;SLC22A3;ABCA2;ZNF483;STEAP4;SFMBT2;TSC22D3;PAPLN;IFI44;PRICKLE1;PODN;SAMHD1;F3;TSPAN11;CLCN2;ADAM28;FGD5;RGS1;HAUS7;GPR183;CYP1B1;PTGDS;FKBP5;BIRC3
GTEX-S7PM-0426-SM-3NM91 blood vessel male 60-69 years	10/672	0.5595874691281163	0.9999960524085121	0	0	0.9882061025113942	0.573708417777144	EGR1;VCAM1;GADD45A;HAUS7;SERPINE1;NPY1R;MRVI1;ROR1;PRELP;TSPAN11
GTEX-OIZI-0226-SM-2XCEE adipose tissue male 40-49 years	23/1550	0.5598743255875308	0.9999960524085121	0	0	0.984570300537566	0.5710930508076832	ATP8B4;STEAP4;CLSTN2;SERPINF1;TSC22D3;AKR1C1;IFI44;F13A1;ABCB11;SAMHD1;SCUBE2;MS4A6A;DOCK11;ADAMTS5;MRC1;S1PR1;HAS2;AOX1;S100A4;COL6A6;FCGR2B;PLXNA4;FKBP5
GTEX-R55E-0326-SM-48FD2 blood vessel male 20-29 years	10/673	0.5614906748990257	0.9999960524085121	0	0	0.9866637641046374	0.5694629690145742	CLSTN2;CD93;HAUS7;ZNF518B;NPY1R;ITGA8;MRVI1;PRELP;PRICKLE1;SLC8A1
GTEX-WH7G-1526-SM-4LVMX stomach male 40-49 years	7/469	0.5619919659474917	0.9999960524085121	0	0	0.9913935271078128	0.5713080921068147	CCDC69;PRUNE2;ITGA8;CYP1B1;MRVI1;SAMHD1;PLXNA4
GTEX-QDVN-1126-SM-48TZ7 esophagus male 50-59 years	8/538	0.5636795358994215	0.9999960524085121	0	0	0.9875201236396419	0.5661150566500088	C3;CD209;DUSP1;SFMBT2;CCDC69;PRUNE2;F13A1;SAMHD1
GTEX-RWS6-0526-SM-4GIAJ blood vessel female 60-69 years	11/743	0.5653360257188054	0.9999960524085121	0	0	0.9828387035990201	0.5605473010441825	SLC22A3;SFRP1;MEGF6;GADD45A;SERPINE1;PRUNE2;ITGA8;MRVI1;ENPP4;S100A4;PRELP
GTEX-XMD1-0011-R9A-SM-4AT49 brain male 60-69 years	22/1487	0.565508105438535	0.9999960524085121	0	0	0.9814378509303093	0.5594496563988034	ABCA2;CSF1R;ZNF483;CIITA;SFMBT2;CXCR4;ATP1B1;ADAM28;NFASC;RASSF2;EVI2A;CPS1;SLITRK2;RGS1;GPR183;SLCO2B1;ELMO1;ENPP4;PTGDS;EPHB2;MDGA1;BOK
GTEX-T6MO-0626-SM-4DM6P esophagus female 40-49 years	7/471	0.5665096088226539	0.9999960524085121	0	0	0.9870176518883416	0.5608838717272192	AKR1C1;CCDC69;PRUNE2;PRELP;TPSAB1;SAMHD1;FKBP5
GTEX-S341-0626-SM-4AD5T stomach female 40-49 years	17/1152	0.5691094265962532	0.9999960524085121	0	0	0.979053173667556	0.5518751889979848	TPSB2;HDC;AKR1C1;LYZ;ATP1B1;CYP4F11;RNASE1;PRLR;SEL1L3;FOXQ1;SCUBE2;ADAM28;IFI27;CA2;ALDH1A1;LGALS9;TPSAB1
GTEX-NL4W-0011-R2a-SM-2I5GV brain male 50-59 years	8/541	0.5700079182088086	0.9999960524085121	0	0	0.9818081693549936	0.5518793072060014	C1QB;CSF1R;RASSF2;EVI2A;CPS1;CA2;SLCO2B1;BOK
GTEX-RUSQ-1826-SM-2TF6E nerve male 50-59 years	17/1153	0.5705761020538812	0.9999960524085121	0	0	0.9781386381670304	0.5488421223887915	CIITA;STEAP4;CSF1;CD93;SERPINF1;SFMBT2;AKR1C1;SAMHD1;PROCR;SOCS3;FGF7;SLITRK2;RGS1;GPR183;S1PR1;CYP1B1;BIRC3
GTEX-XUZC-0926-SM-4BOQF uterus female 30-39 years	13/882	0.5708090849906016	0.9999960524085121	0	0	0.9780958317350722	0.548418799664468	EGR1;TPSB2;SEMA3C;GADD45A;PAPLN;CHRD;PRICKLE1;PRLR;SELE;SOCS3;NR4A3;FOSB;CORIN
GTEX-XOT4-0426-SM-4B66T blood vessel female 60-69 years	10/678	0.5709573083929416	0.9999960524085121	0	0	0.9790213387657675	0.5486835400155178	FHOD3;HAUS7;GALNT18;NPY1R;ITGA8;FCER1A;MRVI1;ROR1;PRELP;CP
GTEX-R55C-1926-SM-2TF4K nerve male 40-49 years	18/1221	0.5710653945826711	0.9999960524085121	0	0	0.9779085854268922	0.5478748002247384	PTGFR;SLC22A3;ABCA2;TSC22D3;PAPLN;ADAM20;PRICKLE1;PODN;SAMHD1;TSPAN11;CLCN2;SLITRK2;RASSF4;RGS1;ELMO1;CYP1B1;PTGDS;FKBP5
GTEX-QEL4-1226-SM-447A4 liver male 50-59 years	16/1086	0.5716367265970869	0.9999960524085121	0	0	0.9774192490572226	0.5466232620175084	HS3ST3B1;AKR1C1;CHRD;ACSL5;ABCB11;CYP4F11;CP;C3;CPS1;SLCO2B1;ADAMTS17;ALDH1A1;AOX1;APOL1;PIK3AP1;WNT3
GTEX-Q2AH-2026-SM-2S1PX blood vessel male 40-49 years	9/611	0.5733647339163235	0.9999960524085121	0	0	0.9777511036271788	0.5438576553707287	PROCR;GLIPR1;GADD45B;GADD45A;DUSP1;PRUNE2;MRVI1;ENPP4;FOS
GTEX-T2YK-0326-SM-4DM7D nerve male 50-59 years	19/1291	0.5743688082514153	0.9999960524085121	0	0	0.9760498907176948	0.5412036239073704	ABCA2;IFITM1;ATP8B4;CIITA;CXCL9;STEAP4;CLSTN2;ERAP2;GIMAP4;CLCN2;PROCR;FGF7;IFI27;SLITRK2;STAB1;S1PR1;CYP1B1;APOL3;ENG
GTEX-T6MO-2026-SM-33HB4 nerve female 40-49 years	16/1088	0.5746459390810899	0.9999960524085121	0	0	0.975490966221524	0.540423152181474	SLC22A3;ABCA2;TSC22D3;PAPLN;PRELP;PRICKLE1;PODN;SAMHD1;TSPAN11;CLCN2;FGF7;RASSF4;RGS1;AOX1;PTGDS;APOL3
GTEX-X4EP-0726-SM-3P5YJ nerve female 60-69 years	24/1632	0.5783143581840408	0.9999960524085121	0	0	0.9747831240907376	0.5338279742962954	PTGFR;ABCA2;IFITM1;CIITA;VCAM1;MX2;MX1;IFI6;IFI44;PRICKLE1;CYP4F11;SELE;TSPAN11;IFIT3;IFI44L;SOCS3;FGF7;IFI27;SLITRK2;RGS1;OAS2;BHLHE40;CYP1B1;HAS2
GTEX-W5X1-0008-SM-4LMKA skin female 40-49 years	14/955	0.5790035017898311	0.9999960524085121	0	0	0.9723957388351779	0.5313624945367935	HS3ST3B1;PTGFR;CSF1;SEMA3C;SERPINF1;PRICKLE1;FBLN2;IFI44L;FGF7;CPS1;ANPEP;CYP1B1;ROR1;CD248
GTEX-W5WG-2226-SM-4LMI3 blood vessel female 50-59 years	9/614	0.5792831465187586	0.9999960524085121	0	0	0.9727499150911355	0.5310863316685691	NR4A3;GADD45B;HAUS7;TSC22D3;PRUNE2;ITGA8;MRVI1;ROR1;PRELP
GTEX-XMD1-0011-R2B-SM-4AT5N brain male 60-69 years	7/477	0.579933930312166	0.9999960524085121	0	0	0.974113475177305	0.5307370526502306	ABCA2;RASSF2;EVI2A;CPS1;SLCO2B1;BOK;SYT17
GTEX-WFG8-1326-SM-4LVN3 stomach male 20-29 years	21/1431	0.5806616708232064	0.9999960524085121	0	0	0.9728191489361702	0.5288118562434964	HCP5;TPSB2;AKR1C1;MX1;ACSL5;LYZ;CORO2A;RNASE1;SEL1L3;FOXQ1;ADAM28;IFI27;KLHL6;CA2;IRF4;ALDH1A1;LGALS9;PIM2;TPSAB1;APOL1;BIRC3
GTEX-QEL4-0008-SM-447AZ skin male 50-59 years	17/1160	0.5807922563395581	0.9999960524085121	0	0	0.9717816963020468	0.528029390190168	PTGFR;ATP8B4;CSF1;SEMA3C;ERAP2;SERPINF1;PRICKLE1;PODN;SAMHD1;FBLN2;PROCR;FGF7;CPS1;CYP1B1;AOX1;ROR1;CD248
GTEX-QDT8-0626-SM-48TYW breast female 30-39 years	24/1635	0.5820398556470666	0.9999960524085121	0	0	0.9728065398758984	0.5264988077855448	CCL22;VCAM1;PCDHGB6;CLSTN2;SEMA3C;MX1;IFI6;LY75;IFI44;TBC1D9;ADAM20;PRICKLE1;PRLR;IFI44L;GPR174;SCUBE2;ADAMTS5;SFRP1;IFI27;OAS2;IRF4;KRT15;COL6A6;ATF3
GTEX-UPIC-1726-SM-4IHKG colon female 20-29 years	23/1569	0.5840795704929768	0.9999960524085121	0	0	0.9714533677068694	0.522368015009286	EGR1;CCL22;ACSL5;FOS;ABCB11;CORO2A;CLCN2;SEL1L3;GPR174;GPRIN3;ADAM28;IFI27;CD209;KLHL6;RGS1;CA2;IRF4;CDHR1;SLITRK6;FOSB;LGALS9;PIM2;EPHB2
GTEX-PWCY-0926-SM-48TD7 stomach female 20-29 years	12/824	0.5878487503556995	0.9999960524085121	0	0	0.9658070124601564	0.5131193498495145	FOXQ1;SCUBE2;ADAM28;CA2;HDC;ALDH1A1;FOSB;LYZ;ATP1B1;PRLR;SEL1L3;BIRC3
GTEX-XBEC-1526-SM-4AT68 liver male 50-59 years	18/1233	0.5880628554402932	0.9999960524085121	0	0	0.9676220390001309	0.5137312861177947	HS3ST3B1;FAAH;CHRD;ACSL5;ADAM20;ABCB11;CYP4F11;CP;SYT17;C3;CPS1;SLCO2B1;ADAMTS17;AOX1;APOL1;IL6R;WNT3;BOK
GTEX-WHWD-0326-SM-3LK6L heart male 50-59 years	10/688	0.5896304863415447	0.9999960524085121	0	0	0.9640746485012519	0.5092813340085213	FHOD3;VWF;COL6A6;PTGDS;PPARGC1A;CP;FBLN2;CORIN;SLC8A1;ENG
GTEX-QESD-2026-SM-447BI liver male 20-29 years	19/1304	0.5922705291729287	0.9999960524085121	0	0	0.9654938322708834	0.5057177267327267	HS3ST3B1;SERPINF1;AKR1C1;CHRD;ACSL5;ABCB11;CYP4F11;CP;SELE;C3;CD4;CPS1;CA2;SLCO2B1;ALDH1A1;AOX1;IL6R;ATF3;BOK
GTEX-XBEC-1226-SM-4AT65 heart male 50-59 years	12/827	0.5929321662987407	0.9999960524085121	0	0	0.96209905109644	0.5028653882783924	NR4A3;GADD45B;GAB3;COL6A6;PTGDS;PPARGC1A;CP;FBLN2;ATF3;CORIN;SLC8A1;ENG
GTEX-OIZG-1126-SM-2HMIU heart male 50-59 years	6/416	0.5987358337483816	0.9999960524085121	0	0	0.9568747416287722	0.49081434489032705	FHOD3;GAB3;PCDHGB8P;PTGDS;CORIN;SLC8A1
GTEX-NPJ7-0011-R9a-SM-2TC5R brain female 60-69 years	15/1037	0.6004048524629598	0.9999960524085121	0	0	0.9584764550517976	0.4889678151900796	C1QB;ABCA2;CSF1R;ATP1B1;CP;ADAM28;NFASC;RASSF2;EVI2A;RGS1;CA2;SLCO2B1;ENPP4;PTGDS;BOK
GTEX-O5YV-1826-SM-2YUNI nerve female 60-69 years	16/1106	0.6013599761690435	0.9999960524085121	0	0	0.9584548527281507	0.4874332967620143	PTGFR;SLC22A3;ABCA2;CSF1R;PAPLN;F13A1;PRICKLE1;ARHGAP15;SAMHD1;TSPAN11;CLCN2;SLITRK2;RGS1;STAB1;ELMO1;CYP1B1
GTEX-WYVS-2426-SM-3NMA9 nerve female 40-49 years	22/1515	0.6015548441220372	0.9999960524085121	0	0	0.9615529580095403	0.4886973376523651	PTGFR;SLC22A3;ABCA2;CSF1R;ZNF483;ATP8B4;SEMA3C;PAPLN;ADAM20;PRICKLE1;PODN;ARHGAP15;TSPAN11;CLCN2;ADAM28;FGF7;RGS1;GPR183;BHLHE40;CYP1B1;FCER1A;PTGDS
GTEX-WFON-1026-SM-4LVMD esophagus male 40-49 years	6/418	0.6034016283228395	0.9999960524085121	0	0	0.9521309856837256	0.4809901558377105	PTGFR;AKR1C1;ITGA8;SLITRK6;SLC29A1;LINC00476
GTEX-S3XE-1026-SM-4AD4O stomach male 50-59 years	14/971	0.6041843924621535	0.9999960524085121	0	0	0.9553227820679461	0.48136407129571973	HDC;AKR1C1;LYZ;ATP1B1;SEL1L3;FOXQ1;SCUBE2;ADAM28;KLHL6;CA2;IRF4;ALDH1A1;PIM2;BIRC3
GTEX-P4PQ-0426-SM-3NMCI blood vessel male 60-69 years	10/696	0.6043022812801415	0.9999960524085121	0	0	0.9524310460561249	0.4797211745936096	SLC22A3;EGR1;SFRP1;GLIPR1;MEGF6;GADD45A;ITGA8;S100A4;PRELP;CP
GTEX-WHSE-1126-SM-3NMBU blood vessel male 20-29 years	11/768	0.609587214564525	0.9999960524085121	0	0	0.9491276818658042	0.46979281175694065	PTGFR;FGF7;NR4A3;GADD45B;DUSP1;HAUS7;BHLHE40;MRVI1;ROR1;FOS;ATF3
GTEX-OOBJ-0426-SM-3NB1S blood vessel male 60-69 years	11/769	0.6113129920988184	0.9999960524085121	0	0	0.947825493585661	0.4664687044525444	SLC22A3;SFRP1;MEGF6;GADD45A;DUSP1;HAUS7;AKR1C1;ITGA8;PRELP;SLC29A1;CP
GTEX-XMK1-1126-SM-4IHJ8 breast male 40-49 years	13/907	0.6115476865920491	0.9999960524085121	0	0	0.9494818854088989	0.4669194374742597	CLSTN2;SERPINF1;AKR1C1;CCDC69;ABCB11;STX11;SCUBE2;DOCK11;SFRP1;CD209;SLC29A1;PLXNA4;BOK
GTEX-WI4N-1026-SM-3LK7N skin female 40-49 years	19/1319	0.6125522866935041	0.9999960524085121	0	0	0.9535761047463175	0.4673676494097129	TPSB2;CCL22;GADD45B;CSF1;HDC;WNT7B;TNFAIP2;TAP1;KRT77;CP;SELE;ICAM1;IRF4;CDHR1;IRF1;BHLHE40;SIK1;TPSAB1;MDGA1
GTEX-XUW1-0726-SM-4BOP5 blood vessel female 50-59 years	11/770	0.6130351397769332	0.9999960524085121	0	0	0.9465267366316842	0.4631667869441161	MEGF6;NR4A3;GADD45A;HAUS7;TSC22D3;ITGA8;MRVI1;ROR1;PRELP;DENND3;CP
GTEX-S3XE-1826-SM-3K2B4 blood vessel male 50-59 years	11/770	0.6130351397769332	0.9999960524085121	0	0	0.9465267366316842	0.4631667869441161	SLC22A3;GLIPR1;GADD45B;GADD45A;DUSP1;SERPINE1;PRUNE2;ITGA8;MRVI1;ENPP4;PRELP
GTEX-OXRO-0126-SM-2YUN4 skin female 60-69 years	20/1388	0.6134644099395088	0.9999960524085121	0	0	0.9537262491935652	0.4660221450479423	EGR1;TPSB2;DUSP1;HDC;KRT77;FOS;RUNX3;SELE;FOXQ1;HAUS7;KRT15;CDHR1;ADAMTS17;BHLHE40;FOSB;SIK1;TPSAB1;PPARGC1A;ATF3;WNT3
GTEX-SNMC-0226-SM-4DM6F blood vessel male 20-29 years	8/563	0.6151039760396241	0.9999960524085121	0	0	0.9418073363465855	0.4576844215363625	GLIPR1;HAUS7;ITGA8;FPR3;MRVI1;ENPP4;ENG;AFF2
GTEX-WRHU-0726-SM-3MJFL blood vessel female 50-59 years	10/702	0.6151409015692295	0.9999960524085121	0	0	0.943875017380768	0.4586325795947334	MEGF6;ATP8B4;CLSTN2;CD93;HAUS7;NPY1R;ITGA8;MRVI1;ROR1;SLC8A1
GTEX-R55D-1226-SM-48FE9 esophagus male 50-59 years	9/633	0.6158813910260412	0.9999960524085121	0	0	0.9421924394099052	0.45668150547596786	TPSB2;SEMA3C;CCDC69;PRUNE2;TPSAB1;SLC29A1;SAMHD1;TSPAN11;FKBP5
GTEX-UPIC-1826-SM-4IHKC stomach female 20-29 years	10/703	0.6169331024809245	0.9999960524085121	0	0	0.9424634166902208	0.4552048208901126	SFRP1;SEMA3C;CCDC69;PAPLN;PRUNE2;SLITRK6;SLC29A1;MDGA1;RYR3;SLC8A1
GTEX-S95S-0826-SM-4B64N stomach male 60-69 years	12/843	0.6195670880597729	0.9999960524085121	0	0	0.9427754112900204	0.45133891705392554	FOXQ1;SCUBE2;ADAM28;IFI27;CA2;HDC;ALDH1A1;ATP1B1;RNASE1;PRLR;SEL1L3;BIRC3
GTEX-XGQ4-2626-SM-4AT6B salivary gland male 50-59 years	11/774	0.6198869738553341	0.9999960524085121	0	0	0.9413657522483844	0.4501781581969336	FOXQ1;HS3ST3B1;SFRP1;ADAM28;RGS1;CA2;SLITRK6;LYZ;ATP1B1;PPARGC1A;SEL1L3
GTEX-VUSH-0008-SM-47JWK skin male 30-39 years	16/1120	0.6216363752246156	0.9999960524085121	0	0	0.9455886092041699	0.4495327897718958	HS3ST3B1;PTGFR;ATP8B4;CSF1;SERPINF1;ZNF518B;FBLN2;ADAMTS5;FGF7;CPS1;ANPEP;CYP1B1;AOX1;ROR1;CD248;PLXNA4
GTEX-RM2N-0626-SM-48FD6 esophagus male 50-59 years	6/426	0.621768644945756	0.9999960524085121	0	0	0.9336077481840194	0.4436384600653162	TPSB2;CCDC69;PRUNE2;TPSAB1;SAMHD1;FKBP5
GTEX-XXEK-1126-SM-4BRUX liver male 50-59 years	15/1052	0.6227805510547227	0.9999960524085121	0	0	0.9438536391284704	0.4469723371413799	HS3ST3B1;AKR1C1;SERPINE1;CHRD;ACSL5;ABCB11;CYP4F11;CP;ICAM1;C3;CPS1;AOX1;APOL1;PIK3AP1;WNT3
GTEX-WRHU-0326-SM-3MJFY breast female 50-59 years	14/984	0.6241447112784339	0.9999960524085121	0	0	0.9418657279356298	0.4439701005226361	EGR1;ZNF483;VCAM1;TNFAIP2;TBC1D9;PRLR;SELE;SCUBE2;SFRP1;IFI27;BHLHE40;S1PR1;COL6A6;ATF3
GTEX-RU72-1426-SM-46MUF liver female 50-59 years	17/1192	0.6262360688369991	0.9999960524085121	0	0	0.943685945459994	0.44167132507921064	HS3ST3B1;AKR1C1;CHRD;ACSL5;ABCB11;CYP4F11;CP;SYT17;C3;CPS1;SLCO2B1;ADAMTS17;AOX1;APOL1;PPARGC1A;WNT3;BOK
GTEX-TMMY-0626-SM-33HBD blood vessel female 40-49 years	14/988	0.6301896487430115	0.9999960524085121	0	0	0.9377973656533279	0.43301337442334514	CLSTN2;TSC22D3;ZNF518B;PRUNE2;NPY1R;PRELP;SSTR2;SAMHD1;CP;SLC8A1;AFF2;HAUS7;ITGA8;MRVI1
GTEX-XMK1-2526-SM-4B666 blood vessel male 40-49 years	10/712	0.6328739233529164	0.9999960524085121	0	0	0.9299399849228028	0.4254327104605906	FHOD3;NR4A3;GADD45B;HAUS7;BHLHE40;SIK1;MRVI1;ROR1;CYP4F11;ATF3
GTEX-SE5C-1326-SM-4BRUH esophagus female 40-49 years	6/431	0.6330005855597849	0.9999960524085121	0	0	0.9223848454636092	0.4217917687510565	PROCR;AKR1C1;ID1;PRUNE2;SAMHD1;FKBP5
GTEX-Q734-1926-SM-2I5EV skin female 40-49 years	13/921	0.6335641548008432	0.9999960524085121	0	0	0.9341463228095938	0.42633878987864726	TPSB2;CCL22;HDC;F13A1;KRT77;ADAMTS5;CD209;CDHR1;STAB1;S100A4;CD248;COL6A5;TPSAB1
GTEX-WFJO-0726-SM-4LVM8 esophagus male 30-39 years	7/503	0.635664592799184	0.9999960524085121	0	0	0.9218029953917051	0.4176543953668905	TPSB2;SEMA3C;CCDC69;PRUNE2;TPSAB1;SAMHD1;FKBP5
GTEX-N7MS-0826-SM-2HML4 heart male 60-69 years	8/574	0.6367068626554355	0.9999960524085121	0	0	0.9229730218647113	0.4166723990299766	FHOD3;CXCL9;CYP1B1;GAB3;COL6A6;TSPAN11;CORIN;SLC8A1
GTEX-QDT8-0126-SM-48TZ1 skin female 30-39 years	14/993	0.637679132463671	0.9999960524085121	0	0	0.9327586636438376	0.41966682395082067	MEGF6;TPSB2;CCL22;PAPLN;MX1;IFI6;TNFAIP2;IFI44;KRT77;IFI44L;CDHR1;TPSAB1;SLC29A1;WNT3
GTEX-X8HC-0126-SM-4E3JW skin female 50-59 years	17/1202	0.6399638757306286	0.9999960524085121	0	0	0.9352172104356095	0.4174281682234198	TPSB2;GADD45B;GADD45A;HDC;WNT7B;KRT77;RUNX3;SOCS3;SFRP1;KRT15;CDHR1;ID1;BHLHE40;FCER1A;SIK1;TPSAB1;WNT3
GTEX-P4QT-1326-SM-3NMD3 adrenal gland female 50-59 years	18/1272	0.6413494639812674	0.9999960524085121	0	0	0.9355504083047322	0.41555351477062796	C1QB;FHOD3;CD163;VCAM1;PCDHGB6;CCDC69;IFI6;NPY1R;FPR3;PRLR;IFIT3;IFI44L;C3;IFI27;STAB1;EPSTI1;AOX1;SLC29A1
GTEX-S95S-0326-SM-4B66U esophagus male 60-69 years	5/364	0.6429533612464889	0.9999960524085121	0	0	0.9099977414740646	0.40193061473752834	CCDC69;PRUNE2;TPSAB1;SAMHD1;FKBP5
GTEX-VUSG-2326-SM-4KL1U skin male 50-59 years	21/1480	0.6432745319791715	0.9999960524085121	0	0	0.9376285126799178	0.4136664080084283	HCP5;EGR1;MEGF6;CCL22;WNT7B;LY75;TAP1;KRT77;FOS;FOXQ1;SFRP1;CA2;HAUS7;KRT15;CDHR1;BHLHE40;FCER1A;FOSB;SIK1;ATF3;WNT3
GTEX-TKQ1-1226-SM-4GICJ blood vessel male 30-39 years	9/648	0.643598706313612	0.9999960524085121	0	0	0.9193517267991511	0.4051398030762508	GLIPR1;GADD45B;GADD45A;TSC22D3;SERPINE1;ITGA8;ENPP4;PRELP;AFF2
GTEX-XPVG-2026-SM-4B65E prostate male 50-59 years	9/649	0.6454071198245456	0.9999960524085121	0	0	0.9178670804794521	0.4019101004230692	FHOD3;SCUBE2;STAB1;TNFAIP2;CYP1B1;HAS2;APOL1;CP;SELE
GTEX-XXEK-0526-SM-4BRWD esophagus male 50-59 years	9/649	0.6454071198245456	0.9999960524085121	0	0	0.9178670804794521	0.4019101004230692	ZNF518B;HDC;PRUNE2;ITGA8;SLITRK6;MRVI1;APOL1;LINC00476;SYT17
GTEX-RU72-0926-SM-2TF6B skin female 50-59 years	20/1413	0.6454997997335057	0.9999960524085121	0	0	0.9353324834646032	0.40942344242715806	TPSB2;CCL22;DUSP1;HDC;WNT7B;LY75;TNFAIP2;KRT77;FOS;RUNX3;FOXQ1;SFRP1;HAUS7;KRT15;CDHR1;ADAMTS17;BHLHE40;SIK1;ATF3;WNT3
GTEX-OHPK-1726-SM-48TC4 nerve female 50-59 years	13/929	0.6458622467832221	0.9999960524085121	0	0	0.9255936135371179	0.4046408698053071	SLC22A3;ABCA2;TSC22D3;PAPLN;PRICKLE1;PODN;SAMHD1;TSPAN11;CLCN2;RASSF4;RGS1;CYP1B1;PTGDS
GTEX-UJMC-1026-SM-4IHKN esophagus male 50-59 years	8/579	0.6463022156493408	0.9999960524085121	0	0	0.9146518592015684	0.3992346142386269	TPSB2;PRUNE2;ITGA8;SLITRK6;MRVI1;TPSAB1;SLC29A1;SAMHD1
GTEX-Q734-0326-SM-48U15 liver female 40-49 years	15/1069	0.6474121937495428	0.9999960524085121	0	0	0.9277842650707926	0.4033747157887426	HS3ST3B1;AKR1C1;CHRD;ABCB11;CYP4F11;CP;C3;CPS1;SLCO2B1;ADAMTS17;ALDH1A1;AOX1;APOL1;PIK3AP1;BOK
GTEX-WEY5-0226-SM-3GIKN heart female 40-49 years	9/651	0.6490087479809855	0.9999960524085121	0	0	0.9149116630393035	0.3955246222569789	FHOD3;NR4A3;AKR1C1;ADAM23;HAS2;PPARGC1A;CORIN;SLC8A1;ENG
GTEX-WK11-2726-SM-3NMAQ skin male 50-59 years	20/1417	0.6505060218372716	0.9999960524085121	0	0	0.9324505740567612	0.400958151580863	EGR1;MEGF6;CCL22;DUSP1;WNT7B;KRT77;FOS;SELE;SFRP1;KRT15;CDHR1;BHLHE40;SLITRK6;FCER1A;FOSB;SIK1;COL6A6;COL6A5;ATF3;WNT3
GTEX-U8XE-1126-SM-3DB8W heart male 30-39 years	12/863	0.6516344651102407	0.9999960524085121	0	0	0.919642675622817	0.39385675790560865	FHOD3;STEAP4;NR4A3;PCDHGB6;PCDHGB8P;PTGDS;SELE;ATF3;CORIN;SLC8A1;ICAM1;BIRC3
GTEX-QLQ7-0826-SM-447B3 stomach male 60-69 years	13/934	0.653439349653915	0.9999960524085121	0	0	0.9203236216672699	0.3916028168329919	HDC;ATP1B1;CYP4F11;RNASE1;PRLR;SEL1L3;FOXQ1;SCUBE2;ADAM28;CA2;ALDH1A1;SLC29A1;BIRC3
GTEX-S4UY-0926-SM-4AD6O bladder female 40-49 years	18/1282	0.6544667143293931	0.9999960524085121	0	0	0.9276457038064141	0.39326106545437833	CD96;TPSB2;CXCL9;TSC22D3;WNT7B;AKR1C1;TNFAIP2;ACSL5;CYP4F11;F3;FOXQ1;SCUBE2;ADAM28;ALOX5;ID1;SLITRK6;TPSAB1;APOL1
GTEX-P4QS-1826-SM-2S1NI blood vessel male 60-69 years	8/584	0.6557529182680184	0.9999960524085121	0	0	0.906475161167994	0.38250642056560163	CLSTN2;HAUS7;TSC22D3;PRUNE2;ITGA8;PRELP;DENND3;SAMHD1
GTEX-X5EB-2526-SM-4E3HY nerve male 40-49 years	19/1353	0.6568266307390423	0.9999960524085121	0	0	0.9275548396014759	0.3898839262653521	PTGFR;SLC22A3;ABCA2;CIITA;SFMBT2;TSC22D3;PAPLN;PRICKLE1;PODN;SAMHD1;TSPAN11;CLCN2;RASSF4;RGS1;TAGAP;ELMO1;PTGDS;FKBP5;BIRC3
GTEX-N7MS-0225-SM-4E3HO skin male 60-69 years	16/1148	0.6606998303380881	0.9999960524085121	0	0	0.9208108610749488	0.3816352701578211	SEMA3C;HDC;LY75;TNFAIP2;KRT77;PRICKLE1;SHISA2;RUNX3;SFRP1;KRT15;ADAMTS17;BHLHE40;SIK1;PPARGC1A;CORIN;WNT3
GTEX-TSE9-0226-SM-3DB84 adipose tissue female 60-69 years	22/1564	0.6615243008013696	0.9999960524085121	0	0	0.9284920668126392	0.38366087008157224	MEGF6;ATP8B4;STEAP4;CLSTN2;CD93;VWF;GADD45A;IL15;CHRD;ADAM20;ABCB11;F3;FLI1;ICAM1;DOCK11;ADAMTS5;FGD5;IRF4;S1PR1;SLC29A1;APOL3;GBP4
GTEX-XLM4-0008-SM-4AT4W skin male 60-69 years	13/940	0.6624178842689842	0.9999960524085121	0	0	0.9140746733788805	0.3764695857276115	HS3ST3B1;PTGFR;PCDHGB6;CSF1;SEMA3C;SERPINF1;PRICKLE1;FBLN2;ADAMTS5;FGF7;HAS2;ROR1;CD248
GTEX-W5WG-1426-SM-4KKZP thyroid female 50-59 years	14/1010	0.6625651194064266	0.9999960524085121	0	0	0.9160054853560584	0.3770612301502591	FAAH;MEGF6;CXCL9;ERAP2;IL15;GALNT18;LY75;SHISA2;PARP15;F3;RASSF4;ID1;EPHB2;CPVL
GTEX-X4XX-0008-SM-46MVK skin male 60-69 years	20/1427	0.6628686207818787	0.9999960524085121	0	0	0.9253174898259086	0.38047062707735796	HS3ST3B1;PTGFR;STEAP4;PCDHGB6;CSF1;SEMA3C;SERPINF1;PRICKLE1;SAMHD1;FBLN2;ADAMTS5;FGF7;CPS1;ANPEP;HAS2;FOSB;AOX1;ROR1;CD248;CORIN
GTEX-PWN1-1726-SM-2S1O9 nerve female 40-49 years	12/872	0.6655845299992678	0.9999960524085121	0	0	0.9095839703870604	0.37028220371779125	ABCA2;FGD5;SLITRK2;RASSF4;ELMO1;S1PR1;PRICKLE1;SSTR2;SAMHD1;CLCN2;FKBP5;BIRC3
GTEX-QCQG-0726-SM-48U1Z esophagus female 50-59 years	5/374	0.6663407717075982	0.9999960524085121	0	0	0.8848787812202447	0.3592201427542185	ID1;MRVI1;SAMHD1;FKBP5;AFF2
GTEX-UJHI-1926-SM-3DB8Z blood vessel female 50-59 years	9/661	0.6667075067269855	0.9999960524085121	0	0	0.9004065467686361	0.36502828052977493	NR4A3;HAUS7;NPY1R;ITGA8;SIK1;ENPP4;ROR1;PRELP;CP
GTEX-V1D1-0626-SM-4JBHN heart male 50-59 years	6/447	0.6676064366004526	0.9999960524085121	0	0	0.8881817133633114	0.3588755463600803	COL6A6;PTGDS;PPARGC1A;CORIN;SLC8A1;ENG
GTEX-REY6-1426-SM-48FDK esophagus male 60-69 years	7/519	0.667790561945171	0.9999960524085121	0	0	0.8922526041666666	0.36027436737198204	PROCR;NFASC;SFMBT2;CCDC69;PRUNE2;MRVI1;TSPAN11
GTEX-P4QS-0008-SM-48TDY skin male 60-69 years	14/1014	0.668285804343946	0.9999960524085121	0	0	0.9121463414634147	0.36763086504126175	HS3ST3B1;PTGFR;CSF1;SEMA3C;SERPINF1;FBLN2;IFI44L;ADAMTS5;CPS1;ANPEP;HAS2;ROR1;CD248;CORIN
GTEX-UTHO-1026-SM-3GAF7 breast male 60-69 years	20/1433	0.6701784805192419	0.9999960524085121	0	0	0.9210861018554198	0.36862898631988744	STEAP4;CLSTN2;CCDC69;ACSL5;TBC1D9;ABCB11;F3;SCUBE2;DOCK11;ADAMTS5;FGD5;IFI27;IRF4;S1PR1;CYP1B1;HAS2;SLC29A1;APOL3;PLXNA4;BOK
GTEX-S341-0426-SM-4AD5L esophagus female 40-49 years	8/592	0.6705660940140945	0.9999960524085121	0	0	0.8936836691757445	0.3571454919293614	DOCK11;TPSB2;CCDC69;PRUNE2;MRVI1;TPSAB1;SLC29A1;SAMHD1
GTEX-OOBK-0726-SM-3LK5Q esophagus male 40-49 years	7/521	0.6716824318424016	0.9999960524085121	0	0	0.8886881600889383	0.3536708909858488	SOCS3;SFMBT2;HDC;CCDC69;PRUNE2;MRVI1;TPSAB1
GTEX-SNOS-1726-SM-32PLN blood vessel male 40-49 years	9/665	0.673639759321262	0.9999960524085121	0	0	0.8947283244236552	0.35347118634752395	NR4A3;GADD45B;HAUS7;PRUNE2;NPY1R;MRVI1;ENPP4;ROR1;AFF2
GTEX-QDVN-0826-SM-48TZ2 liver male 50-59 years	13/948	0.6741909900427916	0.9999960524085121	0	0	0.9058674985145574	0.3571308695871771	HS3ST3B1;CHRD;ACSL5;ABCB11;CYP4F11;CP;C3;CPS1;SLCO2B1;ADAMTS17;AOX1;PIK3AP1;WNT3
GTEX-XUZC-2026-SM-4BRW9 blood vessel female 30-39 years	8/594	0.6742091471577275	0.9999960524085121	0	0	0.8905403673892532	0.3510642897571735	NR4A3;GADD45B;GADD45A;ITGA8;MRVI1;ENPP4;ROR1;PRELP
GTEX-X62O-1626-SM-46MW9 blood vessel male 50-59 years	12/878	0.6747108023283366	0.9999960524085121	0	0	0.902994318227223	0.35530218656978957	NR4A3;GADD45A;DUSP1;HAUS7;TSC22D3;PRUNE2;BHLHE40;ITGA8;ENPP4;ROR1;PRELP;CP
GTEX-XOT4-1126-SM-4B66E heart female 60-69 years	15/1089	0.6753118396647918	0.9999960524085121	0	0	0.9095304137203578	0.35706409567870195	FHOD3;GAB3;PCDHGB8P;FBLN2;TSPAN11;SLC8A1;NR4A3;SLITRK6;COL6A6;PTGDS;SLC29A1;PPARGC1A;LINC00476;CORIN;ENG
GTEX-XV7Q-0626-SM-4BRV5 blood vessel female 40-49 years	11/808	0.6755817470230677	0.9999960524085121	0	0	0.8995889759010081	0.3528018047726155	GLIPR1;MEGF6;GADD45B;GADD45A;HAUS7;SERPINE1;LY75;ITGA8;MRVI1;PRELP;SLC29A1
GTEX-XUJ4-1826-SM-4BOOU skin female 60-69 years	13/949	0.6756464086495818	0.9999960524085121	0	0	0.9048514660493827	0.35477905254703695	MEGF6;TPSB2;CCL22;WNT7B;KRT77;SFRP1;HAUS7;KRT15;CDHR1;ID1;FOSB;SIK1;TPSAB1
GTEX-T6MO-1526-SM-4DM57 uterus female 40-49 years	8/595	0.6760215352796155	0.9999960524085121	0	0	0.8889767487833665	0.34806137450300667	ADAMTS5;CLSTN2;SEMA3C;CHRD;PRICKLE1;PRLR;CORIN;SLC8A1
GTEX-OOBJ-1826-SM-3NB1C blood vessel male 60-69 years	10/739	0.6785263944363351	0.9999960524085121	0	0	0.8942250128453514	0.34680898513777203	SLC22A3;GADD45A;HAUS7;PRUNE2;NPY1R;ITGA8;MRVI1;ROR1;PRELP;SLC29A1
GTEX-PW2O-1226-SM-48TCH stomach male 20-29 years	10/739	0.6785263944363351	0.9999960524085121	0	0	0.8942250128453514	0.34680898513777203	FOXQ1;SCUBE2;ADAM28;TPSB2;CA2;HDC;ALDH1A1;COL6A5;TPSAB1;SEL1L3
GTEX-OOBK-2025-SM-3LK5S prostate male 40-49 years	8/598	0.6814219408431367	0.9999960524085121	0	0	0.8843176953780297	0.33920089951700416	FHOD3;SCUBE2;MRVI1;FOS;SELE;ATF3;SLC8A1;BOK
GTEX-R53T-1626-SM-3GAEW adipose tissue female 50-59 years	24/1721	0.6829469635272861	0.9999960524085121	0	0	0.9191161297596736	0.35049397530772414	ATP8B4;CLSTN2;SEMA3C;ZNF518B;AKR1C1;CCDC69;NPY1R;F13A1;TBC1D9;FPR3;GIMAP6;RNASE1;STX11;SCUBE2;DOCK11;ADAMTS5;FGD5;CD209;MRC1;TFEC;FCGR2B;PLXNA4;GBP4;BOK
GTEX-XPT6-0126-SM-4B65S heart male 20-29 years	8/599	0.6832097687820473	0.9999960524085121	0	0	0.8827751886950446	0.33629615487353054	FHOD3;VWF;ADAM23;PCDHGB8P;PTGDS;CPVL;CORIN;SLC8A1
GTEX-T5JC-0226-SM-32PMA blood vessel male 20-29 years	9/671	0.6838769164689309	0.9999960524085121	0	0	0.886339651533336	0.336788969152827	FHOD3;NR4A3;DUSP1;HAUS7;PRUNE2;ITGA8;MRVI1;ENPP4;ROR1
GTEX-RN64-1826-SM-48FDV liver male 50-59 years	20/1445	0.6845476373915212	0.9999960524085121	0	0	0.9127302241368546	0.34592205531009695	HS3ST3B1;SLC22A3;FAAH;CHRD;ACSL5;ABCB11;CYP4F11;CP;PRLR;SYT17;C3;CD4;CPS1;SLCO2B1;ADAMTS17;ALDH1A1;AOX1;APOL1;IL6R;BOK
GTEX-SUCS-1126-SM-4DM61 prostate male 70-79 years	7/528	0.6850816072651165	0.9999960524085121	0	0	0.8764281144319532	0.331480286585284	FHOD3;PROCR;FGF7;ZNF518B;ITGA8;MRVI1;SLC8A1
GTEX-OHPK-2626-SM-2HMK9 thyroid female 50-59 years	16/1167	0.6859635586770251	0.9999960524085121	0	0	0.9046839514076241	0.3410032221464382	FAAH;IL15;GALNT18;F13A1;SLA;GIMAP5;SHISA2;PODN;F3;C3;RASSF4;SLCO2B1;ID1;ELMO1;EPHB2;APOL3
GTEX-U8XE-0526-SM-3DB8R nerve male 30-39 years	19/1378	0.6876858382549453	0.9999960524085121	0	0	0.9092522140288802	0.3404451015613406	CIITA;STEAP4;VCAM1;SFMBT2;F13A1;PRICKLE1;TNFRSF1B;SELE;TSPAN11;ICAM1;PROCR;SOCS3;FGD5;FGF7;NR4A3;RGS1;GPR183;BHLHE40;CYP1B1
GTEX-UPK5-1426-SM-4JBHH liver male 40-49 years	14/1028	0.6878859022189654	0.9999960524085121	0	0	0.8988791071342667	0.3362997029199165	HS3ST3B1;AKR1C1;CHRD;ACSL5;ABCB11;CYP4F11;CP;SYT17;C3;CPS1;SLCO2B1;AOX1;PIK3AP1;BOK
GTEX-SIU8-0426-SM-4BRUE blood vessel male 50-59 years	10/745	0.6882040270028871	0.9999960524085121	0	0	0.8866446922411576	0.33131246375092194	PTGFR;MEGF6;CXCL9;HAUS7;NPY1R;ITGA8;HAS2;MRVI1;SLC29A1;TSPAN11
GTEX-RTLS-1326-SM-46MUN liver female 60-69 years	17/1240	0.6897762656103053	0.9999960524085121	0	0	0.9042990568101988	0.33584580609322057	HS3ST3B1;AKR1C1;CHRD;ACSL5;ABCB11;CYP4F11;CP;C3;CPS1;SLCO2B1;ALDH1A1;AOX1;APOL1;PIK3AP1;IL6R;WNT3;BOK
GTEX-T5JC-1826-SM-4DM6E esophagus male 20-29 years	7/531	0.6907171814587385	0.9999960524085121	0	0	0.8712740821519448	0.32239304218673615	TPSB2;NFASC;DUSP1;HDC;CCDC69;SLC29A1;TSPAN11
GTEX-S33H-1626-SM-4AD68 liver male 30-39 years	17/1241	0.6910335923345919	0.9999960524085121	0	0	0.9035113458528952	0.3339078350766729	HS3ST3B1;CXCL9;AKR1C1;CHRD;ACSL5;ABCB11;CYP4F11;CP;C3;CPS1;SLCO2B1;ADAMTS17;AOX1;APOL1;PIK3AP1;WNT3;BOK
GTEX-OHPL-2526-SM-3MJGT vagina female 60-69 years	13/960	0.6914130178475264	0.9999960524085121	0	0	0.893816731197935	0.3298343940722266	ATP8B4;SEMA3C;ZNF518B;HDC;PRICKLE1;CORO2A;PRLR;C3;FOXQ1;SFRP1;KRT15;ID1;CORIN
GTEX-PWOO-0826-SM-48TCL liver female 40-49 years	14/1031	0.6919985590197999	0.9999960524085121	0	0	0.8960836511019977	0.32991237745814833	HS3ST3B1;STEAP4;CHRD;ABCB11;CYP4F11;CP;C3;CPS1;IRF4;ADAMTS17;AOX1;APOL1;PIK3AP1;WNT3
GTEX-UJHI-0326-SM-4IHJE blood vessel female 50-59 years	9/676	0.6922580218390683	0.9999960524085121	0	0	0.8794643774003409	0.3234639453268874	SLC22A3;MEGF6;HAUS7;NPY1R;ITGA8;FPR3;ROR1;PRELP;AFF2
GTEX-XUZC-0726-SM-4BOPH stomach female 30-39 years	11/819	0.6925554708799747	0.9999960524085121	0	0	0.8868257084329123	0.32579044839436844	FOXQ1;SCUBE2;EGR1;ADAM28;CA2;ALDH1A1;FOSB;SIK1;FOS;ATP1B1;ATF3
GTEX-RN64-0008-SM-48FEZ skin male 50-59 years	17/1243	0.69353965344179	0.9999960524085121	0	0	0.9019397789674425	0.33006203195477596	HS3ST3B1;PTGFR;EGR1;CSF1;SEMA3C;SERPINF1;SAMHD1;FBLN2;ADAMTS5;FGF7;CPS1;ANPEP;HAS2;AOX1;ROR1;CD248;CORIN
GTEX-QDVJ-1326-SM-48U1X colon male 50-59 years	8/605	0.6938064500772586	0.9999960524085121	0	0	0.873628666655233	0.3193656590822627	SOCS3;NR4A3;CA2;ACSL5;LGALS9;EPHB2;TSPAN11;ATF3
GTEX-OOBJ-3026-SM-3NB1D blood vessel male 60-69 years	8/608	0.6990204152988959	0.9999960524085121	0	0	0.8691240045506257	0.31121186538235457	MEGF6;HAUS7;IFI6;ITGA8;MRVI1;PRELP;SLC29A1;LINC00476
GTEX-RTLS-0426-SM-2TF5K blood vessel female 60-69 years	10/752	0.6992708922083508	0.9999960524085121	0	0	0.8779559285297468	0.31405982174780744	CXCL9;HAUS7;NPY1R;ITGA8;MRVI1;ENPP4;ROR1;PRELP;CYP4F11;CP
GTEX-T2IS-0926-SM-4DM5B esophagus female 20-29 years	10/752	0.6992708922083508	0.9999960524085121	0	0	0.8779559285297468	0.31405982174780744	NFASC;SEMA3C;HDC;CCDC69;SLITRK6;FOSB;TPSAB1;SLC29A1;SELE;TSPAN11
GTEX-RM2N-0926-SM-48FD1 colon male 50-59 years	22/1599	0.7014317585467283	0.9999960524085121	0	0	0.9061350097617408	0.32134416587304343	ITK;CXCL9;CCL22;LY75;ACSL5;ABCB11;CORO2A;PARP15;CLCN2;SEL1L3;ADAM28;GVINP1;IFI27;KLHL6;CA2;ANPEP;CDHR1;LGALS9;PIM2;EPHB2;LINC00861;BIRC3
GTEX-WRHU-1126-SM-4E3I1 blood vessel female 50-59 years	11/826	0.7030757729621957	0.9999960524085121	0	0	0.8788830124814894	0.3096222306762725	C3;SLC22A3;MEGF6;NR4A3;HAUS7;ITGA8;S100A4;COL6A6;PODN;FBLN2;MDGA1
GTEX-PWOO-2426-SM-2S1OV blood vessel female 40-49 years	8/611	0.7041776825794563	0.9999960524085121	0	0	0.864664164954522	0.3032589628147486	PCDHGB6;GADD45B;GADD45A;PRUNE2;NPY1R;MRVI1;ENPP4;CP
GTEX-R55F-0226-SM-48FCI nerve male 50-59 years	23/1672	0.7050843455299974	0.9999960524085121	0	0	0.9056066244639219	0.31645322661510655	PTGFR;ABCA2;CIITA;VWF;TSC22D3;PAPLN;ADAM20;GIMAP5;PODN;ARHGAP15;SAMHD1;TSPAN11;CLCN2;PROCR;SLITRK2;RASSF4;RGS1;S1PR1;HAS2;PTGDS;APOL3;ENG;BIRC3
GTEX-OIZI-1126-SM-3NB1F blood vessel male 40-49 years	9/685	0.7069952258899567	0.9999960524085121	0	0	0.8673451811623571	0.3007357792317893	SLC22A3;GLIPR1;HAUS7;SERPINE1;PRUNE2;NPY1R;ITGA8;MRVI1;S100A4
GTEX-OOBK-0126-SM-2YUND skin male 40-49 years	15/1114	0.7084151342240516	0.9999960524085121	0	0	0.8876473844626711	0.3059942529075298	CCL22;STEAP4;GADD45A;HDC;F13A1;KRT77;RASGRP1;PROCR;CD209;CDHR1;ADAMTS17;FCER1A;SIK1;TPSAB1;WNT3
GTEX-QXCU-0226-SM-2TC5W blood vessel male 50-59 years	8/616	0.7126463461514877	0.9999960524085121	0	0	0.8573289024609305	0.2904373035618963	HAUS7;NPY1R;ITGA8;MRVI1;ROR1;S100A4;PRELP;MDGA1
GTEX-TMMY-1226-SM-4DXT6 esophagus female 40-49 years	8/616	0.7126463461514877	0.9999960524085121	0	0	0.8573289024609305	0.2904373035618963	DOCK11;TPSB2;CCDC69;ID1;PRUNE2;PRICKLE1;SAMHD1;TSPAN11
GTEX-X4XY-0526-SM-46MW1 blood vessel male 60-69 years	9/689	0.7133994284421579	0.9999960524085121	0	0	0.8620618452860597	0.29113018784108663	NR4A3;GADD45B;GADD45A;HAUS7;SERPINE1;BHLHE40;MRVI1;ENPP4;CP
GTEX-PWCY-0426-SM-48TCW blood vessel female 20-29 years	8/617	0.7143209757042622	0.9999960524085121	0	0	0.8558763036814113	0.287936364036035	MEGF6;ITGA8;MRVI1;ENPP4;ROR1;PRELP;SLC8A1;AFF2
GTEX-U3ZM-0826-SM-4DXU6 bladder male 40-49 years	7/545	0.716155036252321	0.9999960524085121	0	0	0.8479819437068508	0.2831060682673604	SEMA3C;CCDC69;PRUNE2;SLITRK6;NCKAP1L;SLC8A1;BOK
GTEX-WRHU-1226-SM-4E3IJ heart female 50-59 years	1/83	0.7167000305555702	0.9999960524085121	0	0	0.797439024390244	0.2656252590983276	ID1
GTEX-RWSA-0626-SM-2XCBD heart male 40-49 years	9/692	0.718143229959835	0.9999960524085121	0	0	0.8581399546721755	0.2841183354524554	FHOD3;ADAM23;S1PR1;PCDHGB8P;COL6A6;PTGDS;PPARGC1A;CORIN;SLC8A1
GTEX-QV31-0626-SM-447C5 stomach male 30-39 years	11/838	0.7205903260021629	0.9999960524085121	0	0	0.8655797856815244	0.2836370841967266	FOXQ1;SCUBE2;ADAM28;CA2;HDC;ALDH1A1;FOSB;ATP1B1;PRLR;SEL1L3;BIRC3
GTEX-WFON-0626-SM-4LVLX pancreas male 40-49 years	9/694	0.7212773829744542	0.9999960524085121	0	0	0.8555444455554445	0.27953331649221164	C3;SCUBE2;ANPEP;ALDH1A1;CHRD;CP;F3;SEL1L3;BIRC3
GTEX-XYKS-2526-SM-4BOPX nerve female 60-69 years	18/1337	0.7219981398753791	0.9999960524085121	0	0	0.8863123096252917	0.28870091623069016	PTGFR;ABCA2;IFITM1;CIITA;STEAP4;CSF1;SERPINF1;TSC22D3;F13A1;ADAM20;PRICKLE1;PODN;CLCN2;PROCR;FGF7;SLITRK2;GPR183;CYP1B1
GTEX-OXRP-2426-SM-2S1NR blood vessel female 60-69 years	9/695	0.7228359235816229	0.9999960524085121	0	0	0.8542523663085586	0.27726727115722055	NR4A3;GADD45A;DUSP1;HAUS7;TSC22D3;ITGA8;S1PR1;MRVI1;PODN
GTEX-XXEK-0926-SM-4BRWH heart male 50-59 years	7/549	0.7231597898012861	0.9999960524085121	0	0	0.8415480583377263	0.27276682486158854	FHOD3;PCDHGB8P;PTGDS;CPVL;PPARGC1A;CORIN;SLC8A1
GTEX-WH7G-1026-SM-4LVML esophagus male 40-49 years	7/549	0.7231597898012861	0.9999960524085121	0	0	0.8415480583377263	0.27276682486158854	FHOD3;DOCK11;AKR1C1;CCDC69;PRUNE2;MRVI1;SAMHD1
GTEX-P78B-1326-SM-3P611 liver female 40-49 years	15/1127	0.7248090545088153	0.9999960524085121	0	0	0.8766570659556271	0.2821494746785867	HS3ST3B1;AKR1C1;CHRD;ACSL5;ABCB11;CYP4F11;CP;C3;CPS1;SLCO2B1;ALDH1A1;AOX1;APOL1;PIK3AP1;BOK
GTEX-V1D1-0226-SM-4JBHG adrenal gland male 50-59 years	13/985	0.7255357280098308	0.9999960524085121	0	0	0.869666638088706	0.27902815929341634	C1QB;VCAM1;TNFAIP2;F13A1;NTPCR;RNASE1;PRLR;C3;MS4A6A;CD209;SLCO2B1;STAB1;AOX1
GTEX-R53T-0726-SM-48FCS blood vessel female 50-59 years	8/624	0.72586411563536	0.9999960524085121	0	0	0.8458401666592793	0.2710008034920628	MEGF6;VCAM1;HAUS7;ITGA8;FCER1A;ROR1;PRELP;FBLN2
GTEX-R53T-0008-SM-48FEW skin female 50-59 years	13/987	0.7281601630153098	0.9999960524085121	0	0	0.8677881873146247	0.27529213549134124	HS3ST3B1;PTGFR;CSF1;SEMA3C;SERPINE1;FBLN2;SFRP1;CPS1;ANPEP;EPSTI1;ROR1;S100A4;CD248
GTEX-PWN1-0726-SM-48TDR esophagus female 40-49 years	7/552	0.7283360483029497	0.9999960524085121	0	0	0.836784622105723	0.2652546438588999	AKR1C1;CCDC69;ID1;PRUNE2;MRVI1;SAMHD1;FKBP5
GTEX-X4EO-2926-SM-4E3JH skin female 60-69 years	20/1484	0.7288102564088454	0.9999960524085121	0	0	0.8865196507399413	0.28044327535382885	HCP5;MEGF6;TPSB2;CCL22;DUSP1;WNT7B;KRT77;FOS;FOXQ1;HAUS7;KRT15;CDHR1;BHLHE40;FCER1A;FOSB;SIK1;COL6A5;MDGA1;ATF3;WNT3
GTEX-S4UY-1626-SM-4AD55 stomach female 40-49 years	13/988	0.7294664354639416	0.9999960524085121	0	0	0.8668518518518519	0.27344141459129767	TPSB2;HDC;TBC1D9;ATP1B1;SEL1L3;FOXQ1;SCUBE2;ADAM28;CA2;ALDH1A1;FOSB;IRF8;BIRC3
GTEX-U8XE-1026-SM-4E3HM blood vessel male 30-39 years	14/1061	0.7313614615294842	0.9999960524085121	0	0	0.8690101800731475	0.2718676327888637	VCAM1;GADD45B;CD93;DUSP1;SERPINE1;SELE;GLIPR1;NR4A3;CD209;HAUS7;BHLHE40;ITGA8;ENPP4;ENG
GTEX-S32W-2526-SM-2XCB8 nerve female 50-59 years	18/1346	0.7322521727848329	0.9999960524085121	0	0	0.8798746221635659	0.27419561534995807	ABCA2;CD163;TSC22D3;PAPLN;ADAM20;PRICKLE1;CYP4F11;SAMHD1;TSPAN11;CLCN2;SLITRK2;RASSF4;RGS1;GPR183;SLCO2B1;ELMO1;FKBP5;BIRC3
GTEX-X4EP-0626-SM-3P621 skin female 60-69 years	18/1346	0.7322521727848329	0.9999960524085121	0	0	0.8798746221635659	0.27419561534995807	HCP5;EGR1;GADD45A;WNT7B;MX1;KRT77;FOS;SELE;IFI44L;FOXQ1;SFRP1;CD209;CDHR1;BHLHE40;FOSB;SIK1;ATF3;WNT3
GTEX-Q2AG-0126-SM-33HBV skin female 40-49 years	16/1206	0.7343645755930689	0.9999960524085121	0	0	0.8731947515848445	0.2695985972370077	TPSB2;SEMA3C;HDC;PAPLN;TNFAIP2;KRT77;SHISA2;FBLN2;CDHR1;ADAMTS17;SLITRK6;FCER1A;HAS2;TPSAB1;SLC29A1;WNT3
GTEX-S32W-1626-SM-4AD6G cervix uteri female 50-59 years	11/848	0.7346754431341196	0.9999960524085121	0	0	0.854785152226754	0.2635528725749411	PROCR;IFITM1;SFRP1;FGF7;CXCL9;PCDHGB6;SEMA3C;IRF4;SERPINF1;PRLR;SELE
GTEX-OXRP-2526-SM-2S1NO nerve female 60-69 years	17/1282	0.7400434939145141	0.9999960524085121	0	0	0.8722874798196293	0.26259893486672925	SLC22A3;ABCA2;STEAP4;TSC22D3;PAPLN;PRICKLE1;PODN;SAMHD1;CLCN2;PROCR;RGS1;GPR183;ALDH1A1;S1PR1;CYP1B1;FKBP5;BIRC3
GTEX-QVJO-0526-SM-447CE blood vessel female 60-69 years	14/1068	0.7400730100834253	0.9999960524085121	0	0	0.8629147961308835	0.25974290681641377	SLC22A3;MEGF6;GADD45B;GADD45A;DUSP1;GALNT18;PRELP;HAUS7;BHLHE40;ITGA8;MRVI1;SLC29A1;MDGA1;ENG
GTEX-WY7C-2826-SM-3NB3Q blood vessel male 50-59 years	7/559	0.7401556301205104	0.9999960524085121	0	0	0.8258712905452036	0.24850038003383051	TSC22D3;NPY1R;ITGA8;ENPP4;ROR1;PRELP;AFF2
GTEX-QDT8-2526-SM-48TYX vagina female 30-39 years	19/1425	0.7413336938233985	0.9999960524085121	0	0	0.8766053287329884	0.2623718547513869	IFITM1;HDC;MX1;IFI6;CHRD;TNFAIP2;IFI44;ADAM20;PRLR;RYR3;IFI44L;C3;SFRP1;FGF7;IFI27;HAUS7;BHLHE40;EPSTI1;MDGA1
GTEX-VJWN-0126-SM-3GIK7 skin female 50-59 years	20/1496	0.7416439189786228	0.9999960524085121	0	0	0.8787335204312897	0.2626411861442832	EGR1;DUSP1;WNT7B;LY75;KRT77;PCDHGB8P;FOS;FOXQ1;SOCS3;SFRP1;HAUS7;CDHR1;BHLHE40;SLITRK6;FCER1A;FOSB;SIK1;PPARGC1A;ATF3;WNT3
GTEX-T6MN-0426-SM-32PMF blood vessel male 50-59 years	9/709	0.744054592921162	0.9999960524085121	0	0	0.8365508806262231	0.24731862952758574	MEGF6;NR4A3;HAUS7;NPY1R;ITGA8;FCER1A;MRVI1;ROR1;PRELP
GTEX-SSA3-0426-SM-32QPI blood vessel male 60-69 years	11/855	0.7442555643499016	0.9999960524085121	0	0	0.847381108024187	0.2502916380373184	PTGFR;GLIPR1;HAUS7;NPY1R;ITGA8;FCER1A;FPR3;TPSAB1;PODN;CP;ATF3
GTEX-XBED-1126-SM-48TCF esophagus male 60-69 years	8/636	0.7449181536761654	0.9999960524085121	0	0	0.8291558879154801	0.24417059489477672	SOCS3;ZNF518B;CCDC69;PRUNE2;MRVI1;SAMHD1;FKBP5;AFF2
GTEX-WH7G-0008-SM-4LVNM skin male 40-49 years	14/1072	0.7449690788286676	0.9999960524085121	0	0	0.8594679330536217	0.2530381599018532	HS3ST3B1;PTGFR;CSF1;SEMA3C;FBLN2;ADAMTS5;FGF7;CPS1;ANPEP;CYP1B1;FOSB;ROR1;CD248;CORIN
GTEX-WY7C-1126-SM-3NB3A heart male 50-59 years	8/637	0.7464639618043608	0.9999960524085121	0	0	0.8277942668627271	0.24205361580784432	FHOD3;AKR1C1;COL6A6;PPARGC1A;FBLN2;CORIN;SLC8A1;ENG
GTEX-PSDG-0826-SM-48TCZ blood vessel male 50-59 years	8/637	0.7464639618043608	0.9999960524085121	0	0	0.8277942668627271	0.24205361580784432	MEGF6;HAUS7;TSC22D3;SERPINE1;ITGA8;PRELP;SLC29A1;SAMHD1
GTEX-T2IS-1126-SM-4DM6Z nerve female 20-29 years	13/1002	0.747335232669073	0.9999960524085121	0	0	0.8539419728120435	0.248703274926114	PTGFR;SLC22A3;PCDHGB6;SEMA3C;PAPLN;PRICKLE1;SHISA2;PODN;ARHGAP15;TSPAN11;IFIT3;CYP1B1;EPHB2
GTEX-WFON-1426-SM-4LVMT colon male 40-49 years	18/1360	0.747734668661753	0.9999960524085121	0	0	0.8700320706924426	0.2529244871070569	C1QB;FAAH;CXCL9;LY75;ACSL5;NTPCR;ABCB11;CORO2A;CLCN2;CTSS;SEL1L3;ADAM28;CA2;ANPEP;CDHR1;SLITRK6;LGALS9;EPHB2
GTEX-PLZ6-1626-SM-3NB23 blood vessel male 30-39 years	11/859	0.7496259360080186	0.9999960524085121	0	0	0.8432051073519844	0.2429956479196469	NR4A3;HAUS7;TSC22D3;PRUNE2;NPY1R;ITGA8;MRVI1;ENPP4;ROR1;PRELP;DENND3
GTEX-XXEK-0008-SM-4BRW7 skin male 50-59 years	13/1004	0.749823695428328	0.9999960524085121	0	0	0.8521274806592667	0.24534213513745606	HS3ST3B1;PTGFR;CSF1;SEMA3C;SERPINE1;FBLN2;ADAMTS5;FGF7;CPS1;ANPEP;CYP1B1;HAS2;CD248
GTEX-Q2AG-0526-SM-2S1PW blood vessel female 40-49 years	9/713	0.7499100946603118	0.9999960524085121	0	0	0.8316226260896638	0.23934261629975992	GLIPR1;NR4A3;GADD45B;BHLHE40;MRVI1;ROR1;FOS;CP;ATF3
GTEX-RWS6-0008-SM-47JYV skin female 60-69 years	17/1293	0.7523212897653707	0.9999960524085121	0	0	0.864251732968343	0.24595895568857817	HS3ST3B1;PTGFR;STEAP4;CSF1;SEMA3C;ERAP2;SERPINF1;SAMHD1;FBLN2;ADAMTS5;FGF7;CPS1;ANPEP;CYP1B1;AOX1;ROR1;CD248
GTEX-OXRK-1626-SM-3NB17 stomach female 50-59 years	7/569	0.7564124818598745	0.9999960524085121	0	0	0.8107524148449415	0.22633648742037468	SCUBE2;ADAM28;GVINP1;ALDH1A1;PRLR;LINC00476;SEL1L3
GTEX-O5YW-0008-SM-4E3IE skin male 50-59 years	12/937	0.7565373352895727	0.9999960524085121	0	0	0.8427494622650332	0.2351299605236172	HS3ST3B1;CSF1;CPS1;SEMA3C;ANPEP;SERPINE1;CYP1B1;HAS2;ROR1;CD248;FBLN2;CORIN
GTEX-S32W-1926-SM-4AD63 liver female 50-59 years	16/1226	0.7572846466220209	0.9999960524085121	0	0	0.857833840800348	0.23849159905693648	HS3ST3B1;CXCL9;CHRD;ACSL5;ABCB11;CYP4F11;CP;SYT17;C3;CPS1;SLCO2B1;ADAMTS17;AOX1;PIK3AP1;PPARGC1A;WNT3
GTEX-XQ8I-2326-SM-4BOQC colon male 50-59 years	11/865	0.7575392022423896	0.9999960524085121	0	0	0.8370144553016232	0.2324221662497483	EGR1;SOCS3;RGS1;CCDC69;ALDH1A1;FOSB;FOS;SLC29A1;TSPAN11;ATF3;SLC8A1
GTEX-QLQW-0726-SM-447AA stomach male 30-39 years	8/646	0.7600848160431396	0.9999960524085121	0	0	0.815731755592883	0.22377581931286014	FOXQ1;SCUBE2;ADAM28;CA2;HDC;ALDH1A1;ATP1B1;SEL1L3
GTEX-NFK9-2026-SM-3LK5K colon male 40-49 years	7/572	0.7611455237642499	0.9999960524085121	0	0	0.8063211125158027	0.22006979564544024	EGR1;CA2;CDHR1;PRUNE2;ACSL5;ABCB11;SLC8A1
GTEX-S341-1126-SM-4AD6T cervix uteri female 40-49 years	11/868	0.7614316888893227	0.9999960524085121	0	0	0.8339516356174305	0.22729753514886086	SCUBE2;ADAMTS5;SFRP1;FGF7;PCDHGB6;CLSTN2;SEMA3C;IRF4;ROR1;PRICKLE1;PRLR
GTEX-XXEK-0426-SM-4BRVW esophagus male 50-59 years	6/497	0.7618449817439623	0.9999960524085121	0	0	0.7956643308364113	0.2164303891973161	HDC;CCDC69;PRUNE2;MRVI1;SLC29A1;TSPAN11
GTEX-R53T-0326-SM-48FEC liver female 50-59 years	17/1302	0.7620854471115712	0.9999960524085121	0	0	0.8577793609908478	0.23305573101216104	HS3ST3B1;AKR1C1;CHRD;ACSL5;ABCB11;CYP4F11;CP;C3;CD4;CPS1;CA2;SLCO2B1;ALDH1A1;AOX1;APOL1;PIK3AP1;BOK
GTEX-U412-0226-SM-3NMC8 blood vessel male 60-69 years	9/723	0.7641449734556534	0.9999960524085121	0	0	0.8195435708529988	0.22045537821319183	VCAM1;NR4A3;GADD45B;GADD45A;DUSP1;HAUS7;TSC22D3;SERPINE1;FCER1A
GTEX-O5YT-1426-SM-3MJHC colon male 20-29 years	18/1377	0.7657566075656926	0.9999960524085121	0	0	0.8583530292747993	0.22908661629942756	EGR1;ACSL5;FOS;NTPCR;CORO2A;CLCN2;PROCR;SOCS3;ADAM28;IFI27;CD209;CA2;ANPEP;FOSB;LGALS9;EPHB2;APOL1;BIRC3
GTEX-QESD-1726-SM-2S1R7 nerve male 20-29 years	21/1592	0.7670579500166076	0.9999960524085121	0	0	0.8654360280076384	0.22950751282774728	PTGFR;SLC22A3;VCAM1;PCDHGB6;SEMA3C;PAPLN;PRICKLE1;SELE;TSPAN11;PROCR;SOCS3;ADAM28;FGD5;FGF7;NFASC;SLITRK2;RGS1;GPR183;BHLHE40;CYP1B1;EPHB2
GTEX-V1D1-1726-SM-4JBHB stomach male 50-59 years	8/651	0.7674254355846242	0.9999960524085121	0	0	0.8091762695131078	0.21420025186788855	SCUBE2;ADAM28;CA2;HDC;ALDH1A1;COL6A5;LYZ;SEL1L3
GTEX-RNOR-0126-SM-2TF57 skin female 50-59 years	15/1164	0.7682646849421708	0.9999960524085121	0	0	0.8467381182785882	0.22321791845257646	TPSB2;DUSP1;HDC;WNT7B;KRT77;FOS;RUNX3;FOXQ1;SFRP1;HAUS7;CDHR1;FCER1A;SIK1;TPSAB1;WNT3
GTEX-QCQG-1926-SM-2S1PI blood vessel female 50-59 years	9/726	0.7683029132819622	0.9999960524085121	0	0	0.8159855562560898	0.21507029653801923	NR4A3;GADD45B;HAUS7;TSC22D3;ITGA8;MRVI1;ENPP4;ROR1;PRELP
GTEX-UTHO-0008-SM-4JBID skin male 60-69 years	14/1092	0.7685472798560435	0.9999960524085121	0	0	0.8426173130005883	0.2218217003463832	HS3ST3B1;PTGFR;CSF1;SEMA3C;SERPINF1;FBLN2;ADAMTS5;FGF7;CPS1;ANPEP;HAS2;ROR1;CD248;CORIN
GTEX-PLZ4-1326-SM-2S1O7 blood vessel female 50-59 years	7/577	0.7688866222865077	0.9999960524085121	0	0	0.7990392648287385	0.20999691198637524	CLSTN2;GADD45A;HAUS7;TSC22D3;NPY1R;PRELP;CP
GTEX-REY6-1226-SM-48FDR liver male 60-69 years	18/1381	0.7698718017066205	0.9999960524085121	0	0	0.8556473586378001	0.22377853976552106	HS3ST3B1;AKR1C1;SERPINE1;CHRD;ACSL5;ABCB11;CYP4F11;CP;C3;CPS1;SLCO2B1;ADAMTS17;ALDH1A1;AOX1;APOL1;PIK3AP1;WNT3;BOK
GTEX-S4UY-1426-SM-4AD6Y cervix uteri female 40-49 years	13/1021	0.7703222848306558	0.9999960524085121	0	0	0.8369950121252204	0.21841075151129177	PCDHGB6;SEMA3C;SERPINF1;CHRD;PRLR;SCUBE2;ADAMTS5;SFRP1;FGF7;IRF4;CYP1B1;ROR1;MDGA1
GTEX-S4Z8-0526-SM-4AD4T liver male 60-69 years	12/949	0.771347998799777	0.9999960524085121	0	0	0.8314247414076434	0.2158508721226646	C3;HS3ST3B1;CPS1;AKR1C1;SLCO2B1;ADAMTS17;CHRD;AOX1;ABCB11;CYP4F11;PPARGC1A;CP
GTEX-RU72-1126-SM-2TF6H nerve female 50-59 years	20/1526	0.772045219038157	0.9999960524085121	0	0	0.859811052350503	0.22244357178472224	PTGFR;SLC22A3;ABCA2;CXCL9;DUSP1;PAPLN;FOS;PRICKLE1;SELE;TSPAN11;CLCN2;FGF7;SLITRK2;CD209;RGS1;GPR183;CYP1B1;HAS2;PTGDS;ATF3
GTEX-PLZ6-1726-SM-2S1O6 nerve male 30-39 years	16/1240	0.7725392785951932	0.9999960524085121	0	0	0.8473798876275657	0.2186853828563543	SLC22A3;ABCA2;CSF1R;TSC22D3;PAPLN;PRICKLE1;PODN;SAMHD1;TSPAN11;CLCN2;NFASC;RASSF4;RGS1;ELMO1;PTGDS;FKBP5
GTEX-X8HC-1626-SM-46MWE heart female 50-59 years	6/504	0.7733240746225204	0.9999960524085121	0	0	0.7841944047375945	0.20158272033074906	FHOD3;GALNT18;SERPINE1;PCDHGB8P;SLC29A1;PPARGC1A
GTEX-WFJO-0826-SM-4LVM5 esophagus male 30-39 years	16/1243	0.7757229272289315	0.9999960524085121	0	0	0.8451707916899012	0.2146394686935298	CXCL9;CCL22;AKR1C1;MX1;TAP1;CORO2A;IFIT3;IFI27;OAS2;KRT15;LAMP3;ID1;BHLHE40;EPSTI1;APOL1;GBP4
GTEX-XXEK-1826-SM-4BRVC colon male 50-59 years	8/657	0.7760211224425619	0.9999960524085121	0	0	0.8014430181376442	0.20322634572431167	SCUBE2;SEMA3C;ZNF518B;CCDC69;PRUNE2;TSPAN11;SLC8A1;BOK
GTEX-XLM4-0011-R9A-SM-4AT45 brain male 60-69 years	7/582	0.7764441812731991	0.9999960524085121	0	0	0.7918840579710145	0.20037083814241752	ABCA2;CSF1R;ADAM28;RASSF2;EVI2A;RGS1;IFI44L
GTEX-WFG7-1026-SM-4LMK8 esophagus male 20-29 years	6/507	0.7781160357281466	0.9999960524085121	0	0	0.7793768395412565	0.19552976514200993	TPSB2;AKR1C1;CCDC69;PRUNE2;SAMHD1;FKBP5
GTEX-RU72-0008-SM-46MV8 skin female 50-59 years	14/1103	0.7808705302453164	0.9999960524085121	0	0	0.8336132948106341	0.20619084501031917	HS3ST3B1;PTGFR;EGR1;CSF1;SEMA3C;SERPINF1;FBLN2;ADAMTS5;CPS1;ANPEP;HAS2;ROR1;CD248;CORIN
GTEX-POMQ-0626-SM-3P61E esophagus female 20-29 years	7/585	0.7808909735662299	0.9999960524085121	0	0	0.7876503542593508	0.1948014787736959	CCDC69;PRUNE2;MX1;SLITRK6;SLC29A1;TSPAN11;IFI44L
GTEX-WYJK-1326-SM-3NB2T breast male 50-59 years	19/1466	0.7831407856456484	0.9999960524085121	0	0	0.849858107015248	0.20774169212507154	PTGFR;ZNF483;CLSTN2;SERPINF1;SFMBT2;HDC;PAPLN;TBC1D9;KRT77;PODN;SAMHD1;F3;PRLR;SCUBE2;ADAMTS5;FGD5;IRF4;AOX1;APOL3
GTEX-S341-0326-SM-2XCAU lung female 40-49 years	17/1323	0.7838751078799185	0.9999960524085121	0	0	0.8430240709186204	0.20528105901617338	C1QB;CD84;GALNT18;TNFAIP2;FPR3;GIMAP5;SHISA2;GIMAP6;PARP15;CD4;KLHL6;LAMP3;MRC1;TFEC;SLITRK6;COL6A6;IL7R
GTEX-OXRK-0226-SM-3NB2G skin female 50-59 years	11/886	0.7838875789822328	0.9999960524085121	0	0	0.8160157635467981	0.1986914033249776	FOXQ1;SFRP1;CCL22;TSC22D3;WNT7B;CDHR1;SIK1;KRT77;PCDHGB8P;PPARGC1A;WNT3
GTEX-RWSA-0526-SM-2XCBC blood vessel male 40-49 years	9/738	0.7844165590231877	0.9999960524085121	0	0	0.8020463385760189	0.19474894141396754	FHOD3;HAUS7;GALNT18;NPY1R;ITGA8;MRVI1;ENPP4;ROR1;PRELP
GTEX-T2YK-2226-SM-32QPT breast male 50-59 years	27/2037	0.7850435278287936	0.9999960524085121	0	0	0.8672023096197843	0.20987693239603625	ITK;CIITA;CXCL9;STEAP4;CLSTN2;GIMAP4;GIMAP5;GIMAP6;GPR174;SCUBE2;FGD5;FGF7;S1PR1;APOL1;APOL3;GBP4;VCAM1;ERAP2;GADD45A;SFMBT2;NPY1R;TBC1D9;PRLR;GVINP1;IFI27;BHLHE40;ATF3
GTEX-RWS6-2326-SM-2XCB4 blood vessel female 60-69 years	9/739	0.7857220527681339	0.9999960524085121	0	0	0.8009054231563145	0.19314008197988294	HAUS7;TSC22D3;PRUNE2;ITGA8;MRVI1;ENPP4;ROR1;PRELP;DENND3
GTEX-WFG7-0826-SM-3GIKU heart male 20-29 years	7/589	0.7867181249039972	0.9999960524085121	0	0	0.7820733104238259	0.18760785843747282	FHOD3;NR4A3;AKR1C1;COL6A6;PPARGC1A;CORIN;SLC8A1
GTEX-SJXC-1226-SM-4DM78 liver male 60-69 years	16/1256	0.7891704215072798	0.9999960524085121	0	0	0.8357215619694397	0.19787628853842737	HS3ST3B1;AKR1C1;CHRD;ACSL5;ABCB11;CYP4F11;CP;C3;CD4;CPS1;SLCO2B1;ALDH1A1;AOX1;APOL1;IL6R;BOK
GTEX-XGQ4-1226-SM-4AT67 colon male 50-59 years	8/668	0.7911793530736152	0.9999960524085121	0	0	0.7876305719309132	0.18448717728691733	EGR1;CA2;ACSL5;FOS;EPHB2;TSPAN11;CLCN2;ATF3
GTEX-S33H-2426-SM-2XCB2 blood vessel male 30-39 years	14/1113	0.7916755285330643	0.9999960524085121	0	0	0.8255842340043055	0.1928594964789442	PTGFR;SLC22A3;VCAM1;NPY1R;PRELP;CP;SLC8A1;HAUS7;BHLHE40;ITGA8;FCER1A;MRVI1;ENPP4;ROR1
GTEX-XUZC-1426-SM-4BRV3 small intestine female 30-39 years	20/1547	0.7918723504424336	0.9999960524085121	0	0	0.8470077163838569	0.19765354820097444	ITK;FAAH;TPSB2;LY75;ACSL5;LYZ;ATP1B1;CORO2A;PARP15;CLCN2;SEL1L3;CPS1;ANPEP;SLCO2B1;TFEC;ALDH1A1;IRF8;EPHB2;IL7R;BIRC3
GTEX-XLM4-0426-SM-4AT54 blood vessel male 60-69 years	7/593	0.792429371133698	0.9999960524085121	0	0	0.7765724037055095	0.18067104427786346	CXCL9;NR4A3;GADD45B;HAUS7;BHLHE40;NPY1R;MRVI1
GTEX-REY6-1026-SM-2TF4Y heart male 60-69 years	5/439	0.7932463990374405	0.9999960524085121	0	0	0.7498209615145099	0.17367457188328728	FHOD3;VWF;PCDHGB8P;CORIN;SLC8A1
GTEX-V955-2626-SM-3NM9F blood vessel male 60-69 years	10/821	0.7949344817129965	0.9999960524085121	0	0	0.8003355917983398	0.18367348136547798	GADD45A;HAUS7;TSC22D3;PRUNE2;ITGA8;MRVI1;ENPP4;PRELP;DENND3;SLC29A1
GTEX-QV44-0008-SM-447AX skin male 50-59 years	23/1765	0.7949718149812024	0.9999960524085121	0	0	0.8528421809051037	0.19568345961883232	HS3ST3B1;PTGFR;EGR1;ATP8B4;GADD45B;CSF1;SEMA3C;ERAP2;SERPINF1;ZNF518B;PCDHGB8P;FOS;NTPCR;FBLN2;SOCS3;ADAMTS5;FGF7;CPS1;ANPEP;FOSB;AOX1;ROR1;CD248
GTEX-NFK9-0426-SM-2YUNK nerve male 40-49 years	16/1262	0.7951860537443436	0.9999960524085121	0	0	0.8314268818112698	0.19054571590593533	PTGFR;SLC22A3;ABCA2;TSC22D3;PAPLN;PRICKLE1;PODN;SAMHD1;TSPAN11;CLCN2;NFASC;SLITRK2;RASSF4;RGS1;ALDH1A1;PTGDS
GTEX-XAJ8-1226-SM-47JYS blood vessel male 40-49 years	9/747	0.7959604873363033	0.9999960524085121	0	0	0.7918894086201136	0.18071370326153408	DOCK11;NR4A3;CLSTN2;HAUS7;PRUNE2;ITGA8;MRVI1;ROR1;PRELP
GTEX-OIZH-1526-SM-3NB1J stomach male 50-59 years	7/596	0.7966371495262282	0.9999960524085121	0	0	0.7724957555178268	0.17563152507269716	PAPLN;PRUNE2;CYP1B1;SLC29A1;LINC00476;MDGA1;BOK
GTEX-T2IS-0426-SM-32QPE heart female 20-29 years	1/105	0.7973839938014499	0.9999960524085121	0	0	0.6280448717948718	0.14220123983845992	COL6A6
GTEX-WFON-0226-SM-3GIKR heart male 40-49 years	7/597	0.7980253925401523	0.9999960524085121	0	0	0.7711460855528652	0.17398201752951156	FHOD3;NR4A3;AKR1C1;ADAM23;PPARGC1A;CORIN;SLC8A1
GTEX-WRHU-1326-SM-4E3K7 blood vessel female 50-59 years	15/1193	0.7989401319398397	0.9999960524085121	0	0	0.8246019684899142	0.18509779758598674	SLC22A3;MEGF6;VCAM1;IL15;GALNT18;NPY1R;ADAM20;RGS1;HAUS7;ITGA8;MRVI1;S100A4;SLC29A1;MDGA1;ENG
GTEX-XBEC-0008-SM-4AT3X skin male 50-59 years	12/973	0.7990787352956589	0.9999960524085121	0	0	0.8096237699340004	0.18159520775439883	HS3ST3B1;ADAMTS5;CSF1;CPS1;SEMA3C;SERPINE1;CYP1B1;HAS2;ROR1;CD248;PRICKLE1;CORIN
GTEX-WY7C-2726-SM-3NB3P breast male 50-59 years	9/751	0.8009432935256421	0.9999960524085121	0	0	0.7874543071299339	0.1747873968790816	PROCR;VWF;RASSF4;SERPINF1;AKR1C1;ABCB11;LAIR1;PLXNA4;BOK
GTEX-U3ZH-0326-SM-3DB7A heart male 30-39 years	10/827	0.8020871647989243	0.9999960524085121	0	0	0.7942056051180456	0.1751525099703462	FHOD3;ADAM23;GAB3;PCDHGB8P;PRICKLE1;PTGDS;CPVL;PPARGC1A;CORIN;SLC8A1
GTEX-T8EM-0626-SM-4DM62 esophagus male 40-49 years	7/600	0.8021472428361068	0.9999960524085121	0	0	0.7671243876977435	0.16912261554079588	TPSB2;AKR1C1;CCDC69;PRUNE2;MRVI1;TPSAB1;SAMHD1
GTEX-POYW-1126-SM-48TCI blood vessel male 60-69 years	13/1051	0.8036357796499676	0.9999960524085121	0	0	0.8114998126739457	0.17740126222453861	SLC22A3;PCDHGB6;GADD45B;ADAM20;PCDHGB8P;PRELP;CP;GLIPR1;HAUS7;ITGA8;MRVI1;ENPP4;ENG
GTEX-OHPL-0326-SM-33HC8 heart female 60-69 years	6/524	0.8038438600924929	0.9999960524085121	0	0	0.7531313395720175	0.1644464031198562	FHOD3;PCDHGB8P;CPVL;PPARGC1A;CORIN;SLC8A1
GTEX-WK11-0626-SM-3NMAV heart male 50-59 years	12/978	0.8045400876472512	0.9999960524085121	0	0	0.8052182509832577	0.17512247624256874	FHOD3;NR4A3;BHLHE40;PCDHGB8P;COL6A6;PTGDS;PPARGC1A;FBLN2;ATF3;CORIN;SLC8A1;ENG
GTEX-XQ8I-0926-SM-4BOOF skin male 50-59 years	17/1345	0.805204836724416	0.9999960524085121	0	0	0.8280666680807738	0.17940774710495883	EGR1;MEGF6;TSC22D3;WNT7B;KRT77;FOS;SELE;FOXQ1;SOCS3;HAUS7;KRT15;CDHR1;ID1;FOSB;SIK1;ATF3;WNT3
GTEX-WFG7-1726-SM-4LVME small intestine male 20-29 years	9/756	0.807044762467372	0.9999960524085121	0	0	0.7819772239643505	0.16763726236732004	TPSB2;NR4A3;CPS1;ANPEP;SLITRK6;ACSL5;EPHB2;LYZ;BIRC3
GTEX-WWYW-0426-SM-3NB31 blood vessel female 50-59 years	10/833	0.8090555222636105	0.9999960524085121	0	0	0.7881649985594569	0.16700249520415747	VCAM1;NR4A3;GADD45B;HAUS7;TNFAIP2;ITGA8;ENPP4;SELE;ATF3;ICAM1
[truncated: 1,705 more rows]
