# Supplementary material for: In vivo tumor immune microenvironment phenotypes correlate with inflammation and vasculature to predict immunotherapy response
Source: Nat Commun. 2022 Sep 9;13:5312. doi: 10.1038/s41467-022-32738-7 (PMC9463451; doi:10.1038/s41467-022-32738-7)
Supplement: Supplementary file 8 — Source Data [file 41467_2022_32738_MOESM8_ESM.zip › source data/Figure 3_S3/enrichr_module2_module5/module2_enrichr/Human_Phenotype_Ontology_table.txt]

Term	Overlap	P-value	Adjusted P-value	Old P-value	Old Adjusted P-value	Odds Ratio	Combined Score	Genes
Recurrent skin infections (HP:0001581)	6/30	4.84230170167149E-6	0.0021887203691555134	0	0	16.673728813559322	204.05510060525066	CIITA;NCF2;CLEC7A;IL10RA;CYBB;IL2RG
Recurrent fungal infections (HP:0002841)	5/29	6.593688817057151E-5	0.014901736726549162	0	0	13.847832207207206	133.31048437395938	CIITA;NCF2;CLEC7A;CYBB;IL2RG
Recurrent abscess formation (HP:0002722)	4/17	1.025288079725899E-4	0.015447673734536876	0	0	20.394716394716394	187.33294975558073	NCF2;IL10RA;ITGB2;CYBB
Abnormality of T cells (HP:0002843)	5/36	1.9204858139382572E-4	0.018208001975197816	0	0	10.717088055797733	91.71429094919738	CIITA;PTPRC;IL2RG;IL7R;JAK3
Mediastinal lymphadenopathy (HP:0100721)	4/20	2.014159510530732E-4	0.018208001975197816	0	0	16.568181818181817	140.9975199770096	NCF2;CYBB;PTPN22;BIRC3
Recurrent gram-negative bacterial infections (HP:0005420)	3/10	3.744611778187578E-4	0.028209408729013084	0	0	28.320230105465004	223.44725059673567	NCF2;ITGB2;CYBB
Chronic mucocutaneous candidiasis (HP:0002728)	3/12	6.713367883793295E-4	0.03793052854343212	0	0	22.024608501118568	160.91706739615563	CIITA;CLEC7A;IL2RG
Recurrent cutaneous fungal infections (HP:0011370)	3/12	6.713367883793295E-4	0.03793052854343212	0	0	22.024608501118568	160.91706739615563	CIITA;CLEC7A;IL2RG
Meningitis (HP:0001287)	5/49	8.283082429605081E-4	0.03900978371481503	0	0	7.54568488943489	53.54512468573798	CIITA;NCF2;CYBB;PTPN22;JAK3
Recurrent bacterial skin infections (HP:0005406)	3/13	8.630483122746688E-4	0.03900978371481503	0	0	19.821140939597317	139.8389399281563	NCF2;IL10RA;CYBB
T lymphocytopenia (HP:0005403)	3/15	0.0013427452991058813	0.05517462501780531	0	0	16.515939597315437	109.2205531763165	PTPRC;IL2RG;IL7R
Menorrhagia (HP:0000132)	3/17	0.0019625401167820637	0.07392234439879106	0	0	14.155081495685522	88.23592226881284	VWF;SERPINE1;PRLR
Abnormality of T cell number (HP:0011839)	3/18	0.0023289966273789932	0.08097742119810038	0	0	13.210738255033558	80.08769283151244	PTPRC;IL2RG;IL7R
Abnormality of macrophages (HP:0004311)	3/19	0.002735112251026709	0.08830505267600518	0	0	12.384437919463087	73.08778583208813	NCF2;CYBB;STX11
Hematuria (HP:0000790)	5/65	0.002951941662759746	0.08895184210449368	0	0	5.528997747747748	32.20802709094275	CLEC7A;SLITRK6;PTPN22;LYZ;ENG
Basal ganglia calcification (HP:0002135)	3/20	0.0031822370426609664	0.0898981964551723	0	0	11.65534938807738	67.02025037919535	TYROBP;CA2;SAMHD1
Splenomegaly (HP:0001744)	10/239	0.0034690595008333236	0.09223617025745073	0	0	2.921712510691937	16.548204977179534	ITK;PTPRC;NCF2;CA2;CYBB;LYZ;ABCB11;IL7R;IL2RG;STX11
Gingivitis (HP:0000230)	3/22	0.004204476305823652	0.09375951764984647	0	0	10.427410808901449	57.05467868873429	NCF2;ITGB2;CYBB
Obstructive lung disease (HP:0006536)	3/22	0.004204476305823652	0.09375951764984647	0	0	10.427410808901449	57.05467868873429	NCF2;CYBB;PTPN22
Chronic obstructive pulmonary disease (HP:0006510)	3/22	0.004204476305823652	0.09375951764984647	0	0	10.427410808901449	57.05467868873429	NCF2;CYBB;PTPN22
Hepatomegaly (HP:0002240)	12/329	0.004356083784616761	0.09375951764984647	0	0	2.5387663322890854	13.801195431072964	ITK;CD96;PTPRC;NCF2;CA2;CYBB;FOS;LYZ;ABCB11;IL7R;IL2RG;STX11
Epistaxis (HP:0000421)	4/48	0.0058160120475847284	0.11212578496092532	0	0	6.016222834404653	30.966344011244317	VWF;F13A1;PTPN22;ENG
Hematochezia (HP:0002573)	2/8	0.005953581502350017	0.11212578496092532	0	0	21.954292084726866	112.48857426818009	IL10RA;ENG
Eczematoid dermatitis (HP:0000976)	2/8	0.005953581502350017	0.11212578496092532	0	0	21.954292084726866	112.48857426818009	NCF2;CYBB
Sepsis (HP:0100806)	4/50	0.006724601615410831	0.11805942791180576	0	0	5.754062362758015	28.781719786718654	NCF2;CYBB;IL2RG;IL7R
IgG deficiency (HP:0004315)	3/26	0.006791029039174668	0.11805942791180576	0	0	8.61219725707616	42.9934046229306	ITK;CXCR4;IL2RG
Hemoptysis (HP:0002105)	3/29	0.009233109062486413	0.1514197953586047	0	0	7.617320598864223	35.68683807772631	CLEC7A;PTPN22;ENG
Panhypogammaglobulinemia (HP:0003139)	2/10	0.009379987323099406	0.1514197953586047	0	0	16.464046822742475	76.87354656931109	CIITA;JAK3
Skin rash (HP:0000988)	4/58	0.01128514051075622	0.16033696112162213	0	0	4.899613418131937	21.97118170977968	CLEC7A;PTPN22;IL2RG;LYZ
Abnormal delayed hypersensitivity skin test (HP:0002963)	2/11	0.0113512892829467	0.16033696112162213	0	0	14.633965068747678	65.53709962238891	CIITA;JAK3
Severe combined immunodeficiency (HP:0004430)	2/11	0.0113512892829467	0.16033696112162213	0	0	14.633965068747678	65.53709962238891	IL2RG;IL7R
Joint hemorrhage (HP:0005261)	2/11	0.0113512892829467	0.16033696112162213	0	0	14.633965068747678	65.53709962238891	VWF;F13A1
Colitis (HP:0002583)	2/12	0.013487286716589912	0.17930157634996002	0	0	13.16989966555184	56.70969018378566	CIITA;IL10RA
Glomerulonephritis (HP:0000099)	2/12	0.013487286716589912	0.17930157634996002	0	0	13.16989966555184	56.70969018378566	C1QB;C3
Leukocytosis (HP:0001974)	3/34	0.014311152898177817	0.1848183174278964	0	0	6.387096774193548	27.124186848523546	ITGB2;IL2RG;IL7R
Combined immunodeficiency (HP:0005387)	2/13	0.015782609736796377	0.19280377300086385	0	0	11.972027972027972	49.67010748314548	IL2RG;IL7R
Abnormality of the nasal mucosa (HP:0000433)	2/13	0.015782609736796377	0.19280377300086385	0	0	11.972027972027972	49.67010748314548	TAP1;ENG
Autosomal recessive inheritance (HP:0000007)	37/1722	0.017722598786457783	0.21080564872312943	0	0	1.498331984533765	6.0426450652002135	C1QB;ITK;CIITA;NCF2;SERPINE1;ITGB2;F13A1;CSF2RB;PRICKLE1;ABCB11;SAMHD1;CLCN2;STX11;C3;CLEC7A;CA2;ADAMTS17;SLITRK6;CYP1B1;PCNT;JAK3;WNT3;CD96;VWF;SERPINF1;IL10RA;TAP1;CP;TYROBP;PTPRC;CPS1;IRF4;CDHR1;IRF1;ITGA8;IRF8;IL7R
Agammaglobulinemia (HP:0004432)	2/14	0.01823201183993505	0.2113043423500165	0	0	10.973801560758082	43.94542606411267	CIITA;IL2RG
Abnormality of the basal ganglia (HP:0002134)	3/38	0.01930948752490861	0.2128753258843583	0	0	5.655992329817833	22.325099457656137	TYROBP;CA2;SAMHD1
Recurrent lower respiratory tract infections (HP:0002783)	3/38	0.01930948752490861	0.2128753258843583	0	0	5.655992329817833	22.325099457656137	CIITA;NCF2;CYBB
Complement deficiency (HP:0004431)	2/15	0.020830367434723208	0.22306379365824042	0	0	10.129148443529715	39.21341181419306	C1QB;C3
Pruritus (HP:0000989)	4/70	0.021220670635629067	0.22306379365824042	0	0	4.006325885113764	15.435490410172175	CLEC7A;IL2RG;ABCB11;IL7R
Recurrent bronchitis (HP:0002837)	2/16	0.023572669408616794	0.24215560392488164	0	0	9.40516005733397	35.24741092928885	TAP1;IL2RG
Increased serum ferritin (HP:0003281)	2/17	0.026454026747289496	0.2599395671690185	0	0	8.777703455964325	31.883663869732935	CP;STX11
Abnormality of the common coagulation pathway (HP:0010990)	2/17	0.026454026747289496	0.2599395671690185	0	0	8.777703455964325	31.883663869732935	F13A1;STX11
Bone cyst (HP:0012062)	2/18	0.029469662195043256	0.2834103683438203	0	0	8.228678929765886	29.001106195174607	TYROBP;FOS
Skin ulcer (HP:0200042)	5/118	0.03305570735676461	0.31127457760953336	0	0	2.9278282707486247	9.982609200937729	NCF2;CLEC7A;TAP1;CYBB;PTPN22
Abnormality of complement system (HP:0005339)	2/20	0.03588521341342377	0.3244023292573508	0	0	7.313638052768487	24.335618307330584	C1QB;C3
Inflammation of the large intestine (HP:0002037)	2/20	0.03588521341342377	0.3244023292573508	0	0	7.313638052768487	24.335618307330584	CIITA;IL10RA
Nephrotic syndrome (HP:0000100)	4/84	0.03801157125271388	0.33495863372168605	0	0	3.302861952861953	10.79991157308072	C3;IL2RG;LYZ;IL7R
Abnormality of iron homeostasis (HP:0011031)	2/21	0.03927612298064018	0.33495863372168605	0	0	6.928357683506425	22.428053416297207	CP;STX11
Gastrointestinal inflammation (HP:0004386)	2/21	0.03927612298064018	0.33495863372168605	0	0	6.928357683506425	22.428053416297207	CIITA;IL10RA
Abnormality of T cell physiology (HP:0011840)	2/22	0.0427832938820368	0.3505851981408307	0	0	6.581605351170569	20.742637329454954	CIITA;JAK3
Spontaneous hematomas (HP:0007420)	2/22	0.0427832938820368	0.3505851981408307	0	0	6.581605351170569	20.742637329454954	F13A1;ENG
Cutaneous photosensitivity (HP:0000992)	3/52	0.04343533428293478	0.3505851981408307	0	0	4.0371182029858925	12.662348636638107	NCF2;CYBB;SAMHD1
Coxa vara (HP:0002812)	2/23	0.04640248401894071	0.3554902165518848	0	0	6.267877050485746	19.244904026007994	SERPINF1;PCNT
Abnormality of eosinophils (HP:0001879)	2/23	0.04640248401894071	0.3554902165518848	0	0	6.267877050485746	19.244904026007994	IL2RG;IL7R
Tracheal stenosis (HP:0002777)	2/23	0.04640248401894071	0.3554902165518848	0	0	6.267877050485746	19.244904026007994	PCNT;WNT3
Nephritis (HP:0000123)	2/24	0.050129551906162056	0.3654606042191169	0	0	5.982669504408634	17.906994839239246	C1QB;C3
Cellulitis (HP:0100658)	2/24	0.050129551906162056	0.3654606042191169	0	0	5.982669504408634	17.906994839239246	NCF2;CYBB
Abnormality of transition element cation homeostasis (HP:0011030)	2/24	0.050129551906162056	0.3654606042191169	0	0	5.982669504408634	17.906994839239246	CP;STX11
Vaginal atresia (HP:0000148)	2/25	0.053960454615178156	0.3871448489850877	0	0	5.722262614512142	16.706167577205033	ITGA8;WNT3
Neutropenia (HP:0001875)	3/58	0.056841217218127134	0.3905498967395361	0	0	3.5956070774862723	10.3103801431776	CIITA;CXCR4;STX11
Genital tract atresia (HP:0001827)	2/26	0.057891245755639205	0.3905498967395361	0	0	5.48355629877369	15.62368884537908	ITGA8;WNT3
Thyroiditis (HP:0100646)	2/26	0.057891245755639205	0.3905498967395361	0	0	5.48355629877369	15.62368884537908	IL2RG;IL7R
Recurrent pneumonia (HP:0006532)	2/26	0.057891245755639205	0.3905498967395361	0	0	5.48355629877369	15.62368884537908	NCF2;CYBB
Recurrent viral infections (HP:0004429)	2/27	0.06191807349171662	0.4115730767390576	0	0	5.263946488294314	14.643999943742756	CIITA;CYBB
Bronchitis (HP:0012387)	2/28	0.0660371786296137	0.43259137305196216	0	0	5.061229740159506	13.754081022767897	TAP1;IL2RG
Pulmonary infiltrates (HP:0002113)	2/29	0.07024489270530682	0.4535813071828383	0	0	4.873529047442091	12.942960907930685	PTPN22;BIRC3
Ectopia lentis (HP:0001083)	2/30	0.07453763611158516	0.4685772501121101	0	0	4.699235547061634	12.201335298055712	ADAMTS17;TAP1
Somatic mutation (HP:0001428)	3/65	0.07464062391166355	0.4685772501121101	0	0	3.1885148300497943	8.274420339147257	NR4A3;IRF4;IRF1
Tracheoesophageal fistula (HP:0002575)	3/66	0.0773630192387484	0.47901485884814077	0	0	3.1377436880792584	8.030259238393054	NCF2;ITGA8;CYBB
Stroke (HP:0001297)	2/33	0.08789154110314483	0.5273966344328748	0	0	4.24382349768044	10.31950067400822	CPS1;ENG
Memory impairment (HP:0002354)	3/70	0.08867731021437718	0.5273966344328748	0	0	2.9498146849644393	7.14666714465034	CSF1R;TYROBP;CP
Lymphoma (HP:0002665)	3/70	0.08867731021437718	0.5273966344328748	0	0	2.9498146849644393	7.14666714465034	ITK;IL2RG;IL7R
Urticaria (HP:0001025)	2/34	0.09249031979650908	0.529534795063276	0	0	4.110994983277592	9.786845513365217	NCF2;CYBB
Proteinuria (HP:0000093)	4/115	0.09579775220947105	0.529534795063276	0	0	2.3766797100130432	5.5745404237200775	ITGA8;SLITRK6;PTPN22;LYZ
Osteomyelitis (HP:0002754)	2/35	0.09715749998539819	0.529534795063276	0	0	3.986216681868856	9.293552894502115	NCF2;CYBB
Cerebral ischemia (HP:0002637)	3/76	0.10685095490950958	0.529534795063276	0	0	2.706536728877448	6.0526831927982485	PTPN22;PCNT;ENG
Dementia (HP:0000726)	3/77	0.11001147831428226	0.529534795063276	0	0	2.669825866134591	5.892761079616633	CSF1R;TYROBP;CP
Stomatitis (HP:0010280)	1/8	0.11426389574508626	0.529534795063276	0	0	9.377142857142857	20.341316795346252	ITK
Elevated erythrocyte sedimentation rate (HP:0003565)	1/8	0.11426389574508626	0.529534795063276	0	0	9.377142857142857	20.341316795346252	ITK
Conjugated hyperbilirubinemia (HP:0002908)	1/8	0.11426389574508626	0.529534795063276	0	0	9.377142857142857	20.341316795346252	ABCB11
Scanning speech (HP:0002168)	1/8	0.11426389574508626	0.529534795063276	0	0	9.377142857142857	20.341316795346252	CP
Increased density of long bones (HP:0006392)	1/8	0.11426389574508626	0.529534795063276	0	0	9.377142857142857	20.341316795346252	CA2
Sensory axonal neuropathy (HP:0003390)	1/8	0.11426389574508626	0.529534795063276	0	0	9.377142857142857	20.341316795346252	PRICKLE1
Hypoplastic pelvis (HP:0008839)	1/8	0.11426389574508626	0.529534795063276	0	0	9.377142857142857	20.341316795346252	WNT3
Chronic otitis media (HP:0000389)	1/8	0.11426389574508626	0.529534795063276	0	0	9.377142857142857	20.341316795346252	TAP1
Short 1st metacarpal (HP:0010034)	1/8	0.11426389574508626	0.529534795063276	0	0	9.377142857142857	20.341316795346252	PCNT
Agnosia (HP:0010524)	1/8	0.11426389574508626	0.529534795063276	0	0	9.377142857142857	20.341316795346252	TYROBP
Aplasia/Hypoplasia of the 1st metacarpal (HP:0010026)	1/8	0.11426389574508626	0.529534795063276	0	0	9.377142857142857	20.341316795346252	PCNT
Axonal loss (HP:0003447)	1/8	0.11426389574508626	0.529534795063276	0	0	9.377142857142857	20.341316795346252	TYROBP
Thrombophlebitis (HP:0004418)	2/39	0.11644970461206706	0.529534795063276	0	0	3.5545512067251197	7.643336599175196	PTPN22;ENG
Aneurysm (HP:0002617)	2/39	0.11644970461206706	0.529534795063276	0	0	3.5545512067251197	7.643336599175196	PCNT;ENG
Renal agenesis (HP:0000104)	2/39	0.11644970461206706	0.529534795063276	0	0	3.5545512067251197	7.643336599175196	ITGA8;WNT3
Bone pain (HP:0002653)	2/41	0.1264296132947029	0.529534795063276	0	0	3.37192350570277	6.97337230115794	TYROBP;CA2
Primitive reflexes (palmomental, snout, glabellar) (HP:0002476)	1/9	0.1275995377276811	0.529534795063276	0	0	8.204583333333334	16.892076388328274	TYROBP
Stomach cancer (HP:0012126)	1/9	0.1275995377276811	0.529534795063276	0	0	8.204583333333334	16.892076388328274	IRF1
Protrusio acetabuli (HP:0003179)	1/9	0.1275995377276811	0.529534795063276	0	0	8.204583333333334	16.892076388328274	SERPINF1
Cerebral aneurysm (HP:0004944)	1/9	0.1275995377276811	0.529534795063276	0	0	8.204583333333334	16.892076388328274	PCNT
Mutism (HP:0002300)	1/9	0.1275995377276811	0.529534795063276	0	0	8.204583333333334	16.892076388328274	CSF1R
Upper motor neuron abnormality (HP:0002127)	1/9	0.1275995377276811	0.529534795063276	0	0	8.204583333333334	16.892076388328274	TYROBP
Long clavicles (HP:0000890)	1/9	0.1275995377276811	0.529534795063276	0	0	8.204583333333334	16.892076388328274	PCNT
Hypoplasia of the thymus (HP:0000778)	1/9	0.1275995377276811	0.529534795063276	0	0	8.204583333333334	16.892076388328274	IL2RG
Oligomenorrhea (HP:0000876)	1/9	0.1275995377276811	0.529534795063276	0	0	8.204583333333334	16.892076388328274	PRLR
Abnormality of the 1st metacarpal (HP:0010009)	1/9	0.1275995377276811	0.529534795063276	0	0	8.204583333333334	16.892076388328274	PCNT
Gastrointestinal infarctions (HP:0005244)	1/9	0.1275995377276811	0.529534795063276	0	0	8.204583333333334	16.892076388328274	PTPN22
Abnormal umbilical cord blood vessels (HP:0011403)	1/10	0.14073505597643646	0.529534795063276	0	0	7.292592592592593	14.299871191560749	WNT3
Diplopia (HP:0000651)	1/10	0.14073505597643646	0.529534795063276	0	0	7.292592592592593	14.299871191560749	PTPN22
Renal cortical cysts (HP:0000803)	1/10	0.14073505597643646	0.529534795063276	0	0	7.292592592592593	14.299871191560749	CD96
Atonic seizures (HP:0010819)	1/10	0.14073505597643646	0.529534795063276	0	0	7.292592592592593	14.299871191560749	PRICKLE1
Abnormality of the fetal cardiovascular system (HP:0010948)	1/10	0.14073505597643646	0.529534795063276	0	0	7.292592592592593	14.299871191560749	WNT3
Facial shape deformation (HP:0011334)	1/10	0.14073505597643646	0.529534795063276	0	0	7.292592592592593	14.299871191560749	ITGA8
Abnormality of binocular vision (HP:0011514)	1/10	0.14073505597643646	0.529534795063276	0	0	7.292592592592593	14.299871191560749	PTPN22
Intrahepatic cholestasis (HP:0001406)	1/10	0.14073505597643646	0.529534795063276	0	0	7.292592592592593	14.299871191560749	ABCB11
Potter facies (HP:0002009)	1/10	0.14073505597643646	0.529534795063276	0	0	7.292592592592593	14.299871191560749	ITGA8
Ulnar bowing (HP:0003031)	1/10	0.14073505597643646	0.529534795063276	0	0	7.292592592592593	14.299871191560749	PCNT
Single umbilical artery (HP:0001195)	1/10	0.14073505597643646	0.529534795063276	0	0	7.292592592592593	14.299871191560749	WNT3
Pulmonary embolism (HP:0002204)	2/44	0.1417559960235761	0.529534795063276	0	0	3.130594043637522	6.116078908869585	PTPN22;ENG
Precocious puberty (HP:0000826)	2/44	0.1417559960235761	0.529534795063276	0	0	3.130594043637522	6.116078908869585	FOS;PCNT
Juvenile onset (HP:0003621)	3/88	0.14698063898757577	0.534310742356622	0	0	2.323016186340308	4.454277627387585	ITK;NCF2;CYBB
Hyperhidrosis (HP:0000975)	3/88	0.14698063898757577	0.534310742356622	0	0	2.323016186340308	4.454277627387585	PTPN22;FOS;BIRC3
Amyloidosis (HP:0011034)	1/11	0.1536734435981435	0.534310742356622	0	0	6.563	12.292009558497487	LYZ
Septo-optic dysplasia (HP:0100842)	1/11	0.1536734435981435	0.534310742356622	0	0	6.563	12.292009558497487	WNT3
Conjunctival telangiectasia (HP:0000524)	1/11	0.1536734435981435	0.534310742356622	0	0	6.563	12.292009558497487	ENG
Systemic lupus erythematosus (HP:0002725)	1/11	0.1536734435981435	0.534310742356622	0	0	6.563	12.292009558497487	C1QB
Nasal polyposis (HP:0100582)	1/11	0.1536734435981435	0.534310742356622	0	0	6.563	12.292009558497487	TAP1
Disinhibition (HP:0000734)	1/11	0.1536734435981435	0.534310742356622	0	0	6.563	12.292009558497487	TYROBP
Toxemia of pregnancy (HP:0100603)	1/11	0.1536734435981435	0.534310742356622	0	0	6.563	12.292009558497487	CORIN
Agitation (HP:0000713)	1/12	0.16641764918039087	0.5405216278902883	0	0	5.966060606060606	10.698666171194757	AFF2
Impulsivity (HP:0100710)	1/12	0.16641764918039087	0.5405216278902883	0	0	5.966060606060606	10.698666171194757	AFF2
Hemiplegia (HP:0002301)	1/12	0.16641764918039087	0.5405216278902883	0	0	5.966060606060606	10.698666171194757	SLC1A3
Buphthalmos (HP:0000557)	1/12	0.16641764918039087	0.5405216278902883	0	0	5.966060606060606	10.698666171194757	CYP1B1
Vertebral compression fractures (HP:0002953)	1/12	0.16641764918039087	0.5405216278902883	0	0	5.966060606060606	10.698666171194757	SERPINF1
Short phalanx of the thumb (HP:0009660)	1/12	0.16641764918039087	0.5405216278902883	0	0	5.966060606060606	10.698666171194757	PCNT
Biconcave vertebral bodies (HP:0004586)	1/12	0.16641764918039087	0.5405216278902883	0	0	5.966060606060606	10.698666171194757	SERPINF1
Asplenia (HP:0001746)	1/12	0.16641764918039087	0.5405216278902883	0	0	5.966060606060606	10.698666171194757	WNT3
Pulmonary hypoplasia (HP:0002089)	2/51	0.17884048891633006	0.5405216278902883	0	0	2.6824107569449183	4.617129005279653	ITGA8;WNT3
Abnormality of the vasculature of the conjunctiva (HP:0008054)	1/13	0.17897057735862631	0.5405216278902883	0	0	5.4686111111111115	9.408930578097754	ENG
Cheilitis (HP:0100825)	1/13	0.17897057735862631	0.5405216278902883	0	0	5.4686111111111115	9.408930578097754	CLEC7A
Aplasia/Hypoplasia of the spleen (HP:0010451)	1/13	0.17897057735862631	0.5405216278902883	0	0	5.4686111111111115	9.408930578097754	WNT3
Beaking of vertebral bodies (HP:0004568)	1/13	0.17897057735862631	0.5405216278902883	0	0	5.4686111111111115	9.408930578097754	SERPINF1
Alveolar cell carcinoma (HP:0006519)	1/13	0.17897057735862631	0.5405216278902883	0	0	5.4686111111111115	9.408930578097754	IRF1
Growth hormone excess (HP:0000845)	1/13	0.17897057735862631	0.5405216278902883	0	0	5.4686111111111115	9.408930578097754	FOS
Chronic sinusitis (HP:0011109)	1/13	0.17897057735862631	0.5405216278902883	0	0	5.4686111111111115	9.408930578097754	TAP1
Radial bowing (HP:0002986)	1/13	0.17897057735862631	0.5405216278902883	0	0	5.4686111111111115	9.408930578097754	PCNT
Cerebral hemorrhage (HP:0001342)	1/13	0.17897057735862631	0.5405216278902883	0	0	5.4686111111111115	9.408930578097754	ENG
Dry skin (HP:0000958)	3/98	0.18354566527915916	0.5405216278902883	0	0	2.077428470505122	3.521847420679129	IL7R;IL2RG;PCNT
Glomerulopathy (HP:0100820)	2/52	0.18425669699619468	0.5405216278902883	0	0	2.628628762541806	4.446129459392632	PTPN22;FOS
Viral hepatitis (HP:0006562)	1/14	0.19133508951868614	0.5405216278902883	0	0	5.047692307692308	8.347515115478279	CIITA
Polycythemia (HP:0001901)	1/14	0.19133508951868614	0.5405216278902883	0	0	5.047692307692308	8.347515115478279	ENG
Ureteral stenosis (HP:0000071)	1/14	0.19133508951868614	0.5405216278902883	0	0	5.047692307692308	8.347515115478279	PTPN22
Periodontitis (HP:0000704)	1/14	0.19133508951868614	0.5405216278902883	0	0	5.047692307692308	8.347515115478279	ITGB2
Neoplasm of the tracheobronchial system (HP:0100552)	1/14	0.19133508951868614	0.5405216278902883	0	0	5.047692307692308	8.347515115478279	IRF1
Hemiparesis (HP:0001269)	1/14	0.19133508951868614	0.5405216278902883	0	0	5.047692307692308	8.347515115478279	SLC1A3
Abnormality of oral frenula (HP:0000190)	1/14	0.19133508951868614	0.5405216278902883	0	0	5.047692307692308	8.347515115478279	CD96
Abnormality of the intrinsic pathway (HP:0010989)	1/14	0.19133508951868614	0.5405216278902883	0	0	5.047692307692308	8.347515115478279	VWF
Villous atrophy (HP:0011473)	1/14	0.19133508951868614	0.5405216278902883	0	0	5.047692307692308	8.347515115478279	CIITA
Abnormality of small intestinal villus morphology (HP:0011472)	1/14	0.19133508951868614	0.5405216278902883	0	0	5.047692307692308	8.347515115478279	CIITA
Paralysis (HP:0003470)	1/15	0.2035140043315704	0.5480813933910113	0	0	4.686904761904762	7.461648270867174	CA2
Ureteral obstruction (HP:0006000)	1/15	0.2035140043315704	0.5480813933910113	0	0	4.686904761904762	7.461648270867174	PTPN22
Aplasia/Hypoplasia of the phalanges of the thumb (HP:0009658)	1/15	0.2035140043315704	0.5480813933910113	0	0	4.686904761904762	7.461648270867174	PCNT
Abnormality of glutamine family amino acid metabolism (HP:0010902)	1/15	0.2035140043315704	0.5480813933910113	0	0	4.686904761904762	7.461648270867174	CPS1
Abnormality of the umbilical cord (HP:0010881)	1/15	0.2035140043315704	0.5480813933910113	0	0	4.686904761904762	7.461648270867174	WNT3
Polygenic inheritance (HP:0010982)	1/15	0.2035140043315704	0.5480813933910113	0	0	4.686904761904762	7.461648270867174	APOL1
Abnormality of the prostate (HP:0008775)	1/15	0.2035140043315704	0.5480813933910113	0	0	4.686904761904762	7.461648270867174	PTPN22
Pancreatitis (HP:0001733)	2/56	0.20613680724883165	0.5480813933910113	0	0	2.4334200421156944	3.8428939617100877	PTPN22;FOS
Gliosis (HP:0002171)	2/56	0.20613680724883165	0.5480813933910113	0	0	2.4334200421156944	3.8428939617100877	CSF1R;TYROBP
Rigidity (HP:0002063)	2/56	0.20613680724883165	0.5480813933910113	0	0	2.4334200421156944	3.8428939617100877	CSF1R;CP
Migraine (HP:0002076)	3/105	0.2104254110873481	0.5539079793127681	0	0	1.9341689696012634	3.0146422346450077	SLC1A3;PTPN22;ENG
Chronic diarrhea (HP:0002028)	1/16	0.2155100985643122	0.5539079793127681	0	0	4.3742222222222225	6.713326661331963	IL2RG
Bicornuate uterus (HP:0000813)	1/16	0.2155100985643122	0.5539079793127681	0	0	4.3742222222222225	6.713326661331963	ITGA8
Visceral angiomatosis (HP:0100761)	1/16	0.2155100985643122	0.5539079793127681	0	0	4.3742222222222225	6.713326661331963	ENG
Trigonocephaly (HP:0000243)	1/17	0.22732610745507711	0.5539079793127681	0	0	4.100625	6.074541608430529	CD96
Inappropriate behavior (HP:0000719)	1/17	0.22732610745507711	0.5539079793127681	0	0	4.100625	6.074541608430529	TYROBP
Impaired platelet aggregation (HP:0003540)	1/17	0.22732610745507711	0.5539079793127681	0	0	4.100625	6.074541608430529	VWF
Hemangiomatosis (HP:0007461)	1/17	0.22732610745507711	0.5539079793127681	0	0	4.100625	6.074541608430529	ENG
Abnormal vertebral ossification (HP:0100569)	1/17	0.22732610745507711	0.5539079793127681	0	0	4.100625	6.074541608430529	WNT3
High pitched voice (HP:0001620)	1/17	0.22732610745507711	0.5539079793127681	0	0	4.100625	6.074541608430529	PCNT
Personality changes (HP:0000751)	1/17	0.22732610745507711	0.5539079793127681	0	0	4.100625	6.074541608430529	TYROBP
Postural instability (HP:0002172)	1/17	0.22732610745507711	0.5539079793127681	0	0	4.100625	6.074541608430529	CSF1R
Abnormal platelet function (HP:0011869)	1/17	0.22732610745507711	0.5539079793127681	0	0	4.100625	6.074541608430529	VWF
Pyloric stenosis (HP:0002021)	2/61	0.23383659317478378	0.5539079793127681	0	0	2.22663114335922	3.235590586105576	NCF2;CYBB
X-linked recessive inheritance (HP:0001419)	3/111	0.2341043366066628	0.5539079793127681	0	0	1.8261558538404177	2.651557079966222	CYBB;IL2RG;AFF2
Aplasia/Hypoplasia of the scapulae (HP:0006713)	1/18	0.23896472558847295	0.5539079793127681	0	0	3.85921568627451	5.524233114832815	PCNT
Hypoplastic scapulae (HP:0000882)	1/18	0.23896472558847295	0.5539079793127681	0	0	3.85921568627451	5.524233114832815	PCNT
Abnormality of the alveolar ridges (HP:0006477)	1/18	0.23896472558847295	0.5539079793127681	0	0	3.85921568627451	5.524233114832815	CD96
Renal tubular acidosis (HP:0001947)	1/18	0.23896472558847295	0.5539079793127681	0	0	3.85921568627451	5.524233114832815	CA2
Esophageal varix (HP:0002040)	1/18	0.23896472558847295	0.5539079793127681	0	0	3.85921568627451	5.524233114832815	ENG
Abnormal lung lobation (HP:0002101)	1/18	0.23896472558847295	0.5539079793127681	0	0	3.85921568627451	5.524233114832815	WNT3
Bowed forearm bones (HP:0003956)	1/18	0.23896472558847295	0.5539079793127681	0	0	3.85921568627451	5.524233114832815	PCNT
Abnormality of the sella turcica (HP:0002679)	1/18	0.23896472558847295	0.5539079793127681	0	0	3.85921568627451	5.524233114832815	PCNT
Severe Myopia (HP:0011003)	1/18	0.23896472558847295	0.5539079793127681	0	0	3.85921568627451	5.524233114832815	SLITRK6
Hypoplastic iliac wings (HP:0002866)	1/18	0.23896472558847295	0.5539079793127681	0	0	3.85921568627451	5.524233114832815	PCNT
Bowing of the arm (HP:0006488)	1/19	0.2504286073127377	0.5634578500392078	0	0	3.6446296296296294	5.046286394437002	PCNT
Abnormality of the renal cortex (HP:0011035)	1/19	0.2504286073127377	0.5634578500392078	0	0	3.6446296296296294	5.046286394437002	CD96
Focal segmental glomerulosclerosis (HP:0000097)	1/19	0.2504286073127377	0.5634578500392078	0	0	3.6446296296296294	5.046286394437002	APOL1
Absent septum pellucidum (HP:0001331)	1/19	0.2504286073127377	0.5634578500392078	0	0	3.6446296296296294	5.046286394437002	WNT3
Congenital glaucoma (HP:0001087)	1/19	0.2504286073127377	0.5634578500392078	0	0	3.6446296296296294	5.046286394437002	CYP1B1
Hypermelanotic macule (HP:0001034)	2/64	0.25056422092451497	0.5634578500392078	0	0	2.118567267234869	2.9321818836745743	NCF2;CYBB
Restlessness (HP:0000711)	1/20	0.2617203673439697	0.567312338100657	0	0	3.4526315789473685	4.6281789020311335	AFF2
Dislocated radial head (HP:0003083)	1/20	0.2617203673439697	0.567312338100657	0	0	3.4526315789473685	4.6281789020311335	CD96
Hepatocellular carcinoma (HP:0001402)	1/20	0.2617203673439697	0.567312338100657	0	0	3.4526315789473685	4.6281789020311335	ABCB11
Renal dysplasia (HP:0000110)	1/20	0.2617203673439697	0.567312338100657	0	0	3.4526315789473685	4.6281789020311335	ITGA8
Tibial bowing (HP:0002982)	1/20	0.2617203673439697	0.567312338100657	0	0	3.4526315789473685	4.6281789020311335	PCNT
Nephropathy (HP:0000112)	2/66	0.26173616286800633	0.567312338100657	0	0	2.052153010033445	2.7507434378696134	FOS;LYZ
Hypothyroidism (HP:0000821)	3/120	0.27041318927334185	0.567312338100657	0	0	1.684907933230081	2.2035296027863467	IL7R;IL2RG;CP
Porencephaly (HP:0002132)	1/21	0.2728425815174813	0.567312338100657	0	0	3.2798333333333334	4.260045223933251	SAMHD1
Alkalosis (HP:0001948)	1/21	0.2728425815174813	0.567312338100657	0	0	3.2798333333333334	4.260045223933251	CPS1
Fat malabsorption (HP:0002630)	1/21	0.2728425815174813	0.567312338100657	0	0	3.2798333333333334	4.260045223933251	ABCB11
Prolonged bleeding time (HP:0003010)	1/21	0.2728425815174813	0.567312338100657	0	0	3.2798333333333334	4.260045223933251	VWF
Clitoromegaly (HP:0000057)	1/21	0.2728425815174813	0.567312338100657	0	0	3.2798333333333334	4.260045223933251	CD96
Abnormality of the radial head (HP:0003995)	1/21	0.2728425815174813	0.567312338100657	0	0	3.2798333333333334	4.260045223933251	CD96
Abnormality of the septum pellucidum (HP:0007375)	1/22	0.2837977871424206	0.567312338100657	0	0	3.1234920634920633	3.934017362584198	WNT3
Prominent supraorbital ridges (HP:0000336)	1/22	0.2837977871424206	0.567312338100657	0	0	3.1234920634920633	3.934017362584198	FOS
Torticollis (HP:0000473)	1/22	0.2837977871424206	0.567312338100657	0	0	3.1234920634920633	3.934017362584198	CP
Cavernous hemangioma (HP:0001048)	1/22	0.2837977871424206	0.567312338100657	0	0	3.1234920634920633	3.934017362584198	ENG
Sparse scalp hair (HP:0002209)	1/22	0.2837977871424206	0.567312338100657	0	0	3.1234920634920633	3.934017362584198	PCNT
Arterial thrombosis (HP:0004420)	1/22	0.2837977871424206	0.567312338100657	0	0	3.1234920634920633	3.934017362584198	PTPN22
Large hands (HP:0001176)	1/22	0.2837977871424206	0.567312338100657	0	0	3.1234920634920633	3.934017362584198	FOS
Limited elbow extension (HP:0001377)	1/22	0.2837977871424206	0.567312338100657	0	0	3.1234920634920633	3.934017362584198	PCNT
Retinopathy (HP:0000488)	2/71	0.2896592525553038	0.567312338100657	0	0	1.9029615626969125	2.3578645966360523	PTPN22;CP
Aortic valve stenosis (HP:0001650)	1/23	0.29458848375157615	0.567312338100657	0	0	2.9813636363636364	3.6437506866763365	VWF
Pathologic fracture (HP:0002756)	1/23	0.29458848375157615	0.567312338100657	0	0	2.9813636363636364	3.6437506866763365	TYROBP
Premature graying of hair (HP:0002216)	1/23	0.29458848375157615	0.567312338100657	0	0	2.9813636363636364	3.6437506866763365	PTPN22
Cholelithiasis (HP:0001081)	1/23	0.29458848375157615	0.567312338100657	0	0	2.9813636363636364	3.6437506866763365	ABCB11
Death in childhood (HP:0003819)	1/23	0.29458848375157615	0.567312338100657	0	0	2.9813636363636364	3.6437506866763365	ABCB11
Cleft eyelid (HP:0000625)	1/23	0.29458848375157615	0.567312338100657	0	0	2.9813636363636364	3.6437506866763365	SAMHD1
Truncal ataxia (HP:0002078)	1/23	0.29458848375157615	0.567312338100657	0	0	2.9813636363636364	3.6437506866763365	SLC1A3
Aggressive behavior (HP:0000718)	2/72	0.2952329384706289	0.567312338100657	0	0	1.8756808408982322	2.288313017558125	TYROBP;AFF2
Glomerulosclerosis (HP:0000096)	1/24	0.3052171335817449	0.567312338100657	0	0	2.851594202898551	3.3840776418466993	APOL1
Optic nerve hypoplasia (HP:0000609)	1/24	0.3052171335817449	0.567312338100657	0	0	2.851594202898551	3.3840776418466993	WNT3
Short middle phalanx of finger (HP:0005819)	1/24	0.3052171335817449	0.567312338100657	0	0	2.851594202898551	3.3840776418466993	PCNT
Abnormality of male internal genitalia (HP:0000022)	1/24	0.3052171335817449	0.567312338100657	0	0	2.851594202898551	3.3840776418466993	PTPN22
Chest pain (HP:0100749)	1/24	0.3052171335817449	0.567312338100657	0	0	2.851594202898551	3.3840776418466993	PTPN22
Neuronal loss in central nervous system (HP:0002529)	1/24	0.3052171335817449	0.567312338100657	0	0	2.851594202898551	3.3840776418466993	CSF1R
Microcytic anemia (HP:0001935)	1/25	0.31568616207509936	0.567312338100657	0	0	2.732638888888889	3.1507509937335394	ENG
Hepatosplenomegaly (HP:0001433)	1/25	0.31568616207509936	0.567312338100657	0	0	2.732638888888889	3.1507509937335394	CA2
Acanthosis nigricans (HP:0000956)	1/25	0.31568616207509936	0.567312338100657	0	0	2.732638888888889	3.1507509937335394	FOS
Prominent nose (HP:0000448)	1/25	0.31568616207509936	0.567312338100657	0	0	2.732638888888889	3.1507509937335394	PCNT
Truncal obesity (HP:0001956)	1/25	0.31568616207509936	0.567312338100657	0	0	2.732638888888889	3.1507509937335394	PCNT
Flared metaphyses (HP:0003015)	1/25	0.31568616207509936	0.567312338100657	0	0	2.732638888888889	3.1507509937335394	PCNT
Abnormalities of placenta or umbilical cord (HP:0001194)	1/25	0.31568616207509936	0.567312338100657	0	0	2.732638888888889	3.1507509937335394	WNT3
Abnormality of the epiphyses of the hand (HP:0005924)	1/26	0.3259979585997999	0.567312338100657	0	0	2.6232	2.940250863459676	PCNT
Abnormality of the epiphysis of the femoral head (HP:0010574)	1/26	0.3259979585997999	0.567312338100657	0	0	2.6232	2.940250863459676	PCNT
Encephalitis (HP:0002383)	1/26	0.3259979585997999	0.567312338100657	0	0	2.6232	2.940250863459676	CIITA
Mucosal telangiectasiae (HP:0100579)	1/26	0.3259979585997999	0.567312338100657	0	0	2.6232	2.940250863459676	ENG
Insulin resistance (HP:0000855)	1/26	0.3259979585997999	0.567312338100657	0	0	2.6232	2.940250863459676	FOS
Portal hypertension (HP:0001409)	1/26	0.3259979585997999	0.567312338100657	0	0	2.6232	2.940250863459676	ENG
Gangrene (HP:0100758)	1/26	0.3259979585997999	0.567312338100657	0	0	2.6232	2.940250863459676	PTPN22
Abnormal gallbladder morphology (HP:0012437)	1/26	0.3259979585997999	0.567312338100657	0	0	2.6232	2.940250863459676	ABCB11
Abnormality of the fingernails (HP:0001231)	3/135	0.3319905104636432	0.567312338100657	0	0	1.4922971323978036	1.6454797816847895	CLEC7A;IL7R;IL2RG
Bruising susceptibility (HP:0000978)	2/79	0.33401464419031235	0.567312338100657	0	0	1.7045563132519654	1.8691660699822024	VWF;F13A1
Aplasia/Hypoplasia of the earlobes (HP:0009906)	1/27	0.33615487687163836	0.567312338100657	0	0	2.5221794871794874	2.7496379115052507	PCNT
Venous insufficiency (HP:0005293)	1/27	0.33615487687163836	0.567312338100657	0	0	2.5221794871794874	2.7496379115052507	ENG
Dilatation of the ascending aorta (HP:0005111)	1/27	0.33615487687163836	0.567312338100657	0	0	2.5221794871794874	2.7496379115052507	PTPN22
Generalized myoclonic seizures (HP:0002123)	1/27	0.33615487687163836	0.567312338100657	0	0	2.5221794871794874	2.7496379115052507	PRICKLE1
Abnormality involving the epiphyses of the upper limbs (HP:0003839)	1/27	0.33615487687163836	0.567312338100657	0	0	2.5221794871794874	2.7496379115052507	PCNT
Craniofacial dystonia (HP:0012179)	1/27	0.33615487687163836	0.567312338100657	0	0	2.5221794871794874	2.7496379115052507	CP
Abnormal neuron morphology (HP:0012757)	1/27	0.33615487687163836	0.567312338100657	0	0	2.5221794871794874	2.7496379115052507	TYROBP
Abnormality of the motor neurons (HP:0002450)	1/27	0.33615487687163836	0.567312338100657	0	0	2.5221794871794874	2.7496379115052507	TYROBP
Pulmonary hypertension (HP:0002092)	2/80	0.33950976997559457	0.567312338100657	0	0	1.6826172712460339	1.8176516061070127	FOS;ENG
Recurrent urinary tract infections (HP:0000010)	2/81	0.3449909281473493	0.567312338100657	0	0	1.6612336480250625	1.7679465755533932	CIITA;CLEC7A
Dental malocclusion (HP:0000689)	2/81	0.3449909281473493	0.567312338100657	0	0	1.6612336480250625	1.7679465755533932	CA2;CYP1B1
Abnormality of the femoral head (HP:0003368)	1/28	0.3461592353201249	0.567312338100657	0	0	2.428641975308642	2.576440363637944	PCNT
Aplasia/Hypoplasia of the optic nerve (HP:0008058)	1/28	0.3461592353201249	0.567312338100657	0	0	2.428641975308642	2.576440363637944	WNT3
Abnormality of femoral epiphyses (HP:0006499)	1/28	0.3461592353201249	0.567312338100657	0	0	2.428641975308642	2.576440363637944	PCNT
Abnormality of the hepatic vasculature (HP:0006707)	1/28	0.3461592353201249	0.567312338100657	0	0	2.428641975308642	2.576440363637944	ENG
Multifactorial inheritance (HP:0001426)	1/28	0.3461592353201249	0.567312338100657	0	0	2.428641975308642	2.576440363637944	APOL1
Mitral valve prolapse (HP:0001634)	1/28	0.3461592353201249	0.567312338100657	0	0	2.428641975308642	2.576440363637944	VWF
Joint swelling (HP:0001386)	1/28	0.3461592353201249	0.567312338100657	0	0	2.428641975308642	2.576440363637944	PTPN22
Abnormality of the humeroradial joint (HP:0100744)	1/28	0.3461592353201249	0.567312338100657	0	0	2.428641975308642	2.576440363637944	CD96
Abnormality involving the epiphyses of the lower limbs (HP:0006500)	1/28	0.3461592353201249	0.567312338100657	0	0	2.428641975308642	2.576440363637944	PCNT
Aplasia/Hypoplasia of the thymus (HP:0010515)	1/29	0.35601331801808295	0.567312338100657	0	0	2.3417857142857144	2.4185661672276852	IL2RG
Progressive visual loss (HP:0000529)	1/29	0.35601331801808295	0.567312338100657	0	0	2.3417857142857144	2.4185661672276852	CDHR1
Focal dystonia (HP:0004373)	1/29	0.35601331801808295	0.567312338100657	0	0	2.3417857142857144	2.4185661672276852	CP
Cerebral edema (HP:0002181)	1/29	0.35601331801808295	0.567312338100657	0	0	2.3417857142857144	2.4185661672276852	CPS1
Pulmonary fibrosis (HP:0002206)	1/29	0.35601331801808295	0.567312338100657	0	0	2.3417857142857144	2.4185661672276852	PTPN22
Papilloma (HP:0012740)	1/29	0.35601331801808295	0.567312338100657	0	0	2.3417857142857144	2.4185661672276852	CXCR4
Aortic dissection (HP:0002647)	1/29	0.35601331801808295	0.567312338100657	0	0	2.3417857142857144	2.4185661672276852	PTPN22
Verrucae (HP:0200043)	1/29	0.35601331801808295	0.567312338100657	0	0	2.3417857142857144	2.4185661672276852	CXCR4
Congenital onset (HP:0003577)	3/142	0.360769028356448	0.567312338100657	0	0	1.4166385012795133	1.4442875109879094	SERPINE1;ITGA8;F13A1
Emphysema (HP:0002097)	1/30	0.3657193747614224	0.567312338100657	0	0	2.260919540229885	2.2742340395516982	TAP1
Plagiocephaly (HP:0001357)	1/30	0.3657193747614224	0.567312338100657	0	0	2.260919540229885	2.2742340395516982	SAMHD1
Hypertriglyceridemia (HP:0002155)	1/30	0.3657193747614224	0.567312338100657	0	0	2.260919540229885	2.2742340395516982	STX11
Aplasia/Hypoplasia of the nipples (HP:0006709)	1/30	0.3657193747614224	0.567312338100657	0	0	2.260919540229885	2.2742340395516982	WNT3
Ulnar deviation of finger (HP:0009465)	1/30	0.3657193747614224	0.567312338100657	0	0	2.260919540229885	2.2742340395516982	CD96
Peripheral demyelination (HP:0011096)	1/30	0.3657193747614224	0.567312338100657	0	0	2.260919540229885	2.2742340395516982	TYROBP
Limb ataxia (HP:0002070)	1/30	0.3657193747614224	0.567312338100657	0	0	2.260919540229885	2.2742340395516982	CLCN2
Renal tubular dysfunction (HP:0000124)	1/31	0.37527962188516906	0.567312338100657	0	0	2.1854444444444443	2.141918854280456	CA2
Acrocyanosis (HP:0001063)	1/31	0.37527962188516906	0.567312338100657	0	0	2.1854444444444443	2.141918854280456	PTPN22
Laryngomalacia (HP:0001601)	1/31	0.37527962188516906	0.567312338100657	0	0	2.1854444444444443	2.141918854280456	PCNT
Elevated alkaline phosphatase (HP:0003155)	1/31	0.37527962188516906	0.567312338100657	0	0	2.1854444444444443	2.141918854280456	ABCB11
Prenatal maternal abnormality (HP:0002686)	1/31	0.37527962188516906	0.567312338100657	0	0	2.1854444444444443	2.141918854280456	CORIN
Aplasia/Hypoplasia of the middle phalanges of the hand (HP:0009843)	1/31	0.37527962188516906	0.567312338100657	0	0	2.1854444444444443	2.141918854280456	PCNT
Hypoplastic ilia (HP:0000946)	1/31	0.37527962188516906	0.567312338100657	0	0	2.1854444444444443	2.141918854280456	PCNT
Hyperpituitarism (HP:0010514)	1/31	0.37527962188516906	0.567312338100657	0	0	2.1854444444444443	2.141918854280456	FOS
Hepatitis (HP:0012115)	1/31	0.37527962188516906	0.567312338100657	0	0	2.1854444444444443	2.141918854280456	CIITA
Micromelia (HP:0002983)	2/87	0.3775403814420985	0.5688275080394284	0	0	1.543497934290773	1.5034869877191503	CD96;PCNT
Rapidly progressive (HP:0003678)	1/32	0.3846962426354247	0.5701072185941376	0	0	2.1148387096774193	2.0203080338680572	CSF1R
Abnormality of the clitoris (HP:0000056)	1/32	0.3846962426354247	0.5701072185941376	0	0	2.1148387096774193	2.0203080338680572	CD96
Aplasia/Hypoplasia involving the pelvis (HP:0009103)	1/32	0.3846962426354247	0.5701072185941376	0	0	2.1148387096774193	2.0203080338680572	WNT3
Abnormality of the gastric mucosa (HP:0004295)	1/32	0.3846962426354247	0.5701072185941376	0	0	2.1148387096774193	2.0203080338680572	BIRC3
Amaurosis fugax (HP:0100576)	1/32	0.3846962426354247	0.5701072185941376	0	0	2.1148387096774193	2.0203080338680572	PTPN22
Heterogeneous (HP:0001425)	3/149	0.3893608949499696	0.5735973559322518	0	0	1.348234807391744	1.2717206146917488	CYP1B1;WNT3;ENG
Abnormality of the acetabulum (HP:0003170)	1/33	0.3939713877141063	0.5735973559322518	0	0	2.0486458333333335	1.9082664591952636	SERPINF1
Aplasia/Hypoplasia of the lens (HP:0008063)	1/33	0.3939713877141063	0.5735973559322518	0	0	2.0486458333333335	1.9082664591952636	CYP1B1
Abnormality of the wing of the ilium (HP:0011867)	1/33	0.3939713877141063	0.5735973559322518	0	0	2.0486458333333335	1.9082664591952636	PCNT
Neoplasm of the lung (HP:0100526)	1/34	0.4031071755479649	0.5735973559322518	0	0	1.9864646464646465	1.804808032745993	IRF1
Venous abnormality (HP:0002624)	1/34	0.4031071755479649	0.5735973559322518	0	0	1.9864646464646465	1.804808032745993	ENG
Pancytopenia (HP:0001876)	1/34	0.4031071755479649	0.5735973559322518	0	0	1.9864646464646465	1.804808032745993	ITK
Abnormality of alkaline phosphatase activity (HP:0004379)	1/34	0.4031071755479649	0.5735973559322518	0	0	1.9864646464646465	1.804808032745993	ABCB11
Hyperammonemia (HP:0001987)	1/34	0.4031071755479649	0.5735973559322518	0	0	1.9864646464646465	1.804808032745993	CPS1
Hypopigmented skin patches (HP:0001053)	2/93	0.4094023446864034	0.5735973559322518	0	0	1.4412878091807857	1.2871519920929968	PTPN22;PCNT
Intestinal polyposis (HP:0200008)	1/35	0.41210569322931856	0.5735973559322518	0	0	1.9279411764705883	1.7090724748822703	ENG
Depression (HP:0000716)	1/35	0.41210569322931856	0.5735973559322518	0	0	1.9279411764705883	1.7090724748822703	CSF1R
Periorbital edema (HP:0100539)	1/35	0.41210569322931856	0.5735973559322518	0	0	1.9279411764705883	1.7090724748822703	PTPN22
Abnormal enzyme/coenzyme activity (HP:0012379)	1/35	0.41210569322931856	0.5735973559322518	0	0	1.9279411764705883	1.7090724748822703	ABCB11
Short thumb (HP:0009778)	1/35	0.41210569322931856	0.5735973559322518	0	0	1.9279411764705883	1.7090724748822703	PCNT
Hypoplasia of dental enamel (HP:0006297)	1/35	0.41210569322931856	0.5735973559322518	0	0	1.9279411764705883	1.7090724748822703	PCNT
Obsessive-compulsive behavior (HP:0000722)	1/36	0.4209689963739574	0.5735973559322518	0	0	1.8727619047619048	1.6203062790529559	AFF2
Hyperbilirubinemia (HP:0002904)	1/36	0.4209689963739574	0.5735973559322518	0	0	1.8727619047619048	1.6203062790529559	ABCB11
Abnormality of the middle phalanges of the hand (HP:0009833)	1/36	0.4209689963739574	0.5735973559322518	0	0	1.8727619047619048	1.6203062790529559	PCNT
Abnormality of the thymus (HP:0000777)	1/36	0.4209689963739574	0.5735973559322518	0	0	1.8727619047619048	1.6203062790529559	IL2RG
Facial edema (HP:0000282)	1/36	0.4209689963739574	0.5735973559322518	0	0	1.8727619047619048	1.6203062790529559	PTPN22
Cranial hyperostosis (HP:0004437)	1/36	0.4209689963739574	0.5735973559322518	0	0	1.8727619047619048	1.6203062790529559	CA2
Abnormality of the gallbladder (HP:0005264)	1/36	0.4209689963739574	0.5735973559322518	0	0	1.8727619047619048	1.6203062790529559	ABCB11
Abnormality of the pericardium (HP:0001697)	1/36	0.4209689963739574	0.5735973559322518	0	0	1.8727619047619048	1.6203062790529559	PTPN22
Postaxial foot polydactyly (HP:0001830)	1/37	0.42969911017455664	0.5735973559322518	0	0	1.8206481481481482	1.5378469787319724	CD96
Infertility (HP:0000789)	1/37	0.42969911017455664	0.5735973559322518	0	0	1.8206481481481482	1.5378469787319724	PRLR
Female pseudohermaphroditism (HP:0010458)	1/37	0.42969911017455664	0.5735973559322518	0	0	1.8206481481481482	1.5378469787319724	CD96
Bradykinesia (HP:0002067)	1/37	0.42969911017455664	0.5735973559322518	0	0	1.8206481481481482	1.5378469787319724	CSF1R
Neoplasm of the respiratory system (HP:0100606)	1/37	0.42969911017455664	0.5735973559322518	0	0	1.8206481481481482	1.5378469787319724	IRF1
Intestinal polyp (HP:0005266)	1/37	0.42969911017455664	0.5735973559322518	0	0	1.8206481481481482	1.5378469787319724	ENG
Aseptic necrosis (HP:0010885)	1/37	0.42969911017455664	0.5735973559322518	0	0	1.8206481481481482	1.5378469787319724	CA2
Non-midline cleft lip (HP:0100335)	1/37	0.42969911017455664	0.5735973559322518	0	0	1.8206481481481482	1.5378469787319724	ITGA8
Microcornea (HP:0000482)	2/97	0.43019801694918886	0.5735973559322518	0	0	1.380320366132723	1.1643135789619168	CYP1B1;WNT3
Mandibular prognathia (HP:0000303)	2/97	0.43019801694918886	0.5735973559322518	0	0	1.380320366132723	1.1643135789619168	CA2;FOS
Leukodystrophy (HP:0002415)	1/38	0.4382980294840935	0.5753248124676754	0	0	1.7713513513513512	1.4611100867642277	SAMHD1
Broad foot (HP:0001769)	1/38	0.4382980294840935	0.5753248124676754	0	0	1.7713513513513512	1.4611100867642277	FOS
Polyhydramnios (HP:0001561)	2/100	0.44553830895832613	0.5753248124676754	0	0	1.337860896867108	1.081623135002297	CD96;WNT3
Prominent nasal bridge (HP:0000426)	2/100	0.44553830895832613	0.5753248124676754	0	0	1.337860896867108	1.081623135002297	PCNT;AFF2
Neoplasm of the liver (HP:0002896)	1/39	0.44676771941627	0.5753248124676754	0	0	1.7246491228070175	1.389578190788882	ABCB11
Aplasia/Hypoplasia affecting the fundus (HP:0008057)	1/39	0.44676771941627	0.5753248124676754	0	0	1.7246491228070175	1.389578190788882	WNT3
Accelerated skeletal maturation (HP:0005616)	1/39	0.44676771941627	0.5753248124676754	0	0	1.7246491228070175	1.389578190788882	FOS
Anal atresia (HP:0002023)	1/39	0.44676771941627	0.5753248124676754	0	0	1.7246491228070175	1.389578190788882	WNT3
CNS demyelination (HP:0007305)	1/39	0.44676771941627	0.5753248124676754	0	0	1.7246491228070175	1.389578190788882	CSF1R
Abnormality of the pleura (HP:0002103)	1/39	0.44676771941627	0.5753248124676754	0	0	1.7246491228070175	1.389578190788882	PTPN22
Sandal gap (HP:0001852)	1/39	0.44676771941627	0.5753248124676754	0	0	1.7246491228070175	1.389578190788882	PCNT
Ulnar deviation of the hand or of fingers of the hand (HP:0001193)	1/39	0.44676771941627	0.5753248124676754	0	0	1.7246491228070175	1.389578190788882	CD96
Multicystic kidney dysplasia (HP:0000003)	2/101	0.4506006172450148	0.5786121562350759	0	0	1.3242795851491505	1.0556810966287167	CD96;WNT3
Restrictive lung disease (HP:0002091)	1/40	0.45511011567654686	0.5794641472839414	0	0	1.6803418803418804	1.322791806716838	PTPN22
Polyneuropathy (HP:0001271)	1/40	0.45511011567654686	0.5794641472839414	0	0	1.6803418803418804	1.322791806716838	PTPN22
Arteriovenous malformation (HP:0100026)	1/40	0.45511011567654686	0.5794641472839414	0	0	1.6803418803418804	1.322791806716838	ENG
Abnormality of the endocardium (HP:0004306)	1/41	0.46332712513348717	0.584982850727196	0	0	1.63825	1.260341669200647	CLEC7A
Anorexia (HP:0002039)	1/41	0.46332712513348717	0.584982850727196	0	0	1.63825	1.260341669200647	PTPN22
Underdeveloped nasal alae (HP:0000430)	1/41	0.46332712513348717	0.584982850727196	0	0	1.63825	1.260341669200647	PCNT
Microtia (HP:0008551)	1/42	0.47142062622385267	0.5935435182539872	0	0	1.598211382113821	1.201862205942789	PCNT
Bronchiectasis (HP:0002110)	1/43	0.4793924691825889	0.600236554211995	0	0	1.5600793650793652	1.1470259909099734	TAP1
Vertigo (HP:0002321)	1/43	0.4793924691825889	0.600236554211995	0	0	1.5600793650793652	1.1470259909099734	PTPN22
Weight loss (HP:0001824)	2/108	0.4852841048847747	0.60260553683494	0	0	1.2363854357291602	0.8939323575235714	PTPN22;BIRC3
Arthralgia (HP:0002829)	2/108	0.4852841048847747	0.60260553683494	0	0	1.2363854357291602	0.8939323575235714	TYROBP;PTPN22
Upslanted palpebral fissure (HP:0000582)	2/108	0.4852841048847747	0.60260553683494	0	0	1.2363854357291602	0.8939323575235714	CD96;PCNT
Urinary incontinence (HP:0000020)	1/44	0.4872444768447576	0.6033822014625492	0	0	1.523720930232558	1.0955390084858512	TYROBP
Dysmetria (HP:0001310)	1/45	0.49497844452662176	0.6096192286812889	0	0	1.4890151515151515	1.047136599124862	PRICKLE1
Sacral dimple (HP:0000960)	1/45	0.49497844452662176	0.6096192286812889	0	0	1.4890151515151515	1.047136599124862	CD96
Omphalocele (HP:0001539)	1/46	0.5025961410486631	0.6139823128486371	0	0	1.455851851851852	1.0015799699819279	CD96
Vasculitis (HP:0002633)	1/46	0.5025961410486631	0.6139823128486371	0	0	1.455851851851852	1.0015799699819279	PTPN22
Corneal dystrophy (HP:0001131)	1/46	0.5025961410486631	0.6139823128486371	0	0	1.455851851851852	1.0015799699819279	CYP1B1
Type II diabetes mellitus (HP:0005978)	2/112	0.5044854647735005	0.6146291915838874	0	0	1.191182730313165	0.8150265817003454	CDHR1;PCNT
Oculomotor apraxia (HP:0000657)	1/47	0.5100993085854532	0.6197980846253356	0	0	1.4241304347826087	0.9586531878468373	TYROBP
Recurrent fractures (HP:0002757)	2/115	0.518579625729751	0.6284128440478484	0	0	1.1593808269452748	0.7613209774780934	CA2;FOS
Convex nasal ridge (HP:0000444)	1/49	0.5247688961664531	0.6342126766503657	0	0	1.3646527777777777	0.8799244416746712	PCNT
Irritability (HP:0000737)	1/50	0.5319386721651181	0.6411634128496891	0	0	1.336734693877551	0.8437831297586794	CPS1
Teleangiectasia of the skin (HP:0100585)	1/51	0.5390006318861585	0.6479475681184672	0	0	1.3099333333333334	0.8095892792546626	ENG
Babinski sign (HP:0003487)	2/121	0.545957862163267	0.6545701689596729	0	0	1.1005873921474945	0.666090327561357	TYROBP;PRICKLE1
Narrow face (HP:0000275)	1/53	0.5528075422749985	0.6610291246251305	0	0	1.259423076923077	0.7465171887170488	PCNT
Fine hair (HP:0002213)	1/54	0.5595556528181779	0.6664672524404696	0	0	1.2355974842767297	0.7174030815687213	PCNT
Abdominal pain (HP:0002027)	2/125	0.5635986277134482	0.6664672524404696	0	0	1.0645784049813742	0.6104430264813714	PTPN22;BIRC3
Patent ductus arteriosus (HP:0001643)	2/125	0.5635986277134482	0.6664672524404696	0	0	1.0645784049813742	0.6104430264813714	CD96;PCNT
Aplasia/Hypoplasia of the abdominal wall musculature (HP:0010318)	1/55	0.566202267560045	0.6664672524404696	0	0	1.2126543209876544	0.6897625088730327	CD96
Congenital diaphragmatic hernia (HP:0000776)	1/55	0.566202267560045	0.6664672524404696	0	0	1.2126543209876544	0.6897625088730327	CD96
Lipoatrophy (HP:0100578)	1/55	0.566202267560045	0.6664672524404696	0	0	1.2126543209876544	0.6897625088730327	FOS
Gait ataxia (HP:0002066)	1/56	0.5727489080396612	0.6724220946335762	0	0	1.1905454545454546	0.6635003444725424	CLCN2
Congestive heart failure (HP:0001635)	2/128	0.5765041515489626	0.675077400259407	0	0	1.0390720390720392	0.5722925519387401	CP;ENG
Full cheeks (HP:0000293)	1/57	0.579197073122877	0.6764782352752983	0	0	1.1692261904761905	0.6385290276962298	PCNT
Primary amenorrhea (HP:0000786)	1/59	0.5918038604931644	0.6876487016527256	0	0	1.1287931034482759	0.5921423039629998	ITGA8
Incomplete penetrance (HP:0003829)	1/59	0.5918038604931644	0.6876487016527256	0	0	1.1287931034482759	0.5921423039629998	VWF
Retinal detachment (HP:0000541)	1/61	0.6040341782771416	0.7000601245673539	0	0	1.0910555555555554	0.5500278321579731	PTPN22
Choanal atresia (HP:0000453)	1/62	0.6100116760504829	0.7051797380430134	0	0	1.0731147540983605	0.5304161354718476	WNT3
Narrow forehead (HP:0000341)	1/65	0.6274098963432709	0.7216012039367901	0	0	1.02265625	0.4767165387426499	CD96
Holoprosencephaly (HP:0001360)	1/65	0.6274098963432709	0.7216012039367901	0	0	1.02265625	0.4767165387426499	SAMHD1
Nephrolithiasis (HP:0000787)	1/66	0.6330356413852646	0.7252177834573238	0	0	1.006871794871795	0.46037053374228315	ENG
Wide nasal bridge (HP:0000431)	3/217	0.6370199352652318	0.7252177834573238	0	0	0.9166248510318008	0.41335594404583137	CD96;CDHR1;PCNT
Myoclonus (HP:0001336)	1/67	0.6385767208318913	0.7252177834573238	0	0	0.9915656565656565	0.444730536312067	TYROBP
Cafe-au-lait spot (HP:0000957)	1/67	0.6385767208318913	0.7252177834573238	0	0	0.9915656565656565	0.444730536312067	PCNT
Oligohydramnios (HP:0001562)	1/67	0.6385767208318913	0.7252177834573238	0	0	0.9915656565656565	0.444730536312067	ITGA8
Postnatal growth retardation (HP:0008897)	1/68	0.644034404592903	0.7295828342756695	0	0	0.9767164179104477	0.429758282002997	PCNT
Short distal phalanx of finger (HP:0009882)	1/69	0.6494099436811057	0.7338332363596494	0	0	0.9623039215686274	0.415418045485572	PCNT
Gingival overgrowth (HP:0000212)	1/70	0.6547045704301192	0.7379712364947977	0	0	0.9483091787439614	0.4016764403168634	CD96
Polycystic ovaries (HP:0000147)	1/71	0.6599194987454421	0.7419990383903976	0	0	0.9347142857142857	0.38850223695428254	FOS
Microdontia (HP:0000691)	1/72	0.6650559243220209	0.744206366901483	0	0	0.9215023474178404	0.3758661972186063	PCNT
Developmental regression (HP:0002376)	2/151	0.6661468339418766	0.744206366901483	0	0	0.8776458440887971	0.3565393775468497	TYROBP;CP
Hypermetropia (HP:0000540)	1/73	0.6701150250639459	0.744206366901483	0	0	0.9086574074074074	0.3637409232015039	PCNT
Paresthesia (HP:0003401)	1/73	0.6701150250639459	0.744206366901483	0	0	0.9086574074074074	0.3637409232015039	PTPN22
Narrow chest (HP:0000774)	1/73	0.6701150250639459	0.744206366901483	0	0	0.9086574074074074	0.3637409232015039	PCNT
Genu valgum (HP:0002857)	1/75	0.6800058755543797	0.7533398425259306	0	0	0.884009009009009	0.34092146920902155	CA2
Epicanthus (HP:0000286)	3/233	0.6841073539689279	0.7549942246195158	0	0	0.8521593230230522	0.32351412622060427	CD96;ITGA8;AFF2
Sloping forehead (HP:0000340)	1/76	0.6848398940132776	0.7549942246195158	0	0	0.8721777777777778	0.3301805152515329	PCNT
Lethargy (HP:0001254)	1/81	0.7079397855365138	0.7785615159671636	0	0	0.8174583333333333	0.2823470327137957	CPS1
Postaxial hand polydactyly (HP:0001162)	1/82	0.7123531445089303	0.780156420316482	0	0	0.8073251028806584	0.2738297402331937	CD96
Delayed skeletal maturation (HP:0002750)	2/165	0.7128420389174934	0.780156420316482	0	0	0.8016907072655273	0.2713686386045813	CD96;PCNT
Hypospadias (HP:0000047)	1/84	0.7209814413652904	0.7871584818770804	0	0	0.7877911646586345	0.25771948435530984	PCNT
Constipation (HP:0002019)	2/170	0.7281451846649817	0.792468733794095	0	0	0.7776317885013537	0.2467074340079929	CD96;BIRC3
Wide mouth (HP:0000154)	1/86	0.7293517549963353	0.792468733794095	0	0	0.7691764705882352	0.24275143739915467	CD96
Single transverse palmar crease (HP:0000954)	1/87	0.7334425797433299	0.7950025084987652	0	0	0.7601937984496124	0.23566461361238858	CD96
Sudden cardiac death (HP:0001645)	1/88	0.737471773961816	0.7950980218319096	0	0	0.7514176245210727	0.2288273036714841	PTPN22
Attention deficit hyperactivity disorder (HP:0007018)	1/88	0.737471773961816	0.7950980218319096	0	0	0.7514176245210727	0.2288273036714841	PCNT
Infantile onset (HP:0003593)	3/254	0.7388078963924823	0.7950980218319096	0	0	0.780020856172625	0.23612584073865392	CXCR4;IRF8;ABCB11
Narrow mouth (HP:0000160)	1/93	0.7567251966700934	0.812446054382143	0	0	0.7103985507246376	0.19802722454480967	WNT3
Hydrocephalus (HP:0000238)	2/191	0.7850642907709194	0.8398252782717892	0	0	0.6904850383111253	0.16709024344126244	TYROBP;WNT3
Clinodactyly of the 5th finger (HP:0004209)	2/192	0.7874946607346903	0.8398252782717892	0	0	0.6868157014610103	0.1640793701998951	CD96;PCNT
Low-set, posteriorly rotated ears (HP:0000368)	3/276	0.7878007035115898	0.8398252782717892	0	0	0.7163507633306291	0.1708569175830122	CD96;ITGA8;PCNT
Hypoplasia of the corpus callosum (HP:0002079)	1/103	0.7911116002476132	0.8413704548515791	0	0	0.6404248366013072	0.15006193563040554	TYROBP
Blepharophimosis (HP:0000581)	1/104	0.7942716210992455	0.8427482928095281	0	0	0.6341747572815534	0.1460693349711088	PCNT
Vomiting (HP:0002013)	1/108	0.8064423301514122	0.853657923251612	0	0	0.6103426791277259	0.1312986812046199	CPS1
Iris coloboma (HP:0000612)	1/110	0.8122558256877861	0.8578028813338302	0	0	0.5990825688073395	0.12457318872473312	WNT3
Optic atrophy (HP:0000648)	4/374	0.8172184185497998	0.8609684270048241	0	0	0.7035763035763036	0.1420160872429653	CA2;CDHR1;PTPN22;WNT3
Dysarthria (HP:0001260)	2/206	0.8190628840975097	0.8609684270048241	0	0	0.6392222440815791	0.1275851908320094	PRICKLE1;CP
Carious teeth (HP:0000670)	1/119	0.8363363254322068	0.8770858911725231	0	0	0.553135593220339	0.09885885116191351	CA2
Talipes equinovarus (HP:0001762)	1/129	0.8594979848675571	0.8992895582410552	0	0	0.5096614583333333	0.07716620982821887	ITGA8
Radial deviation of finger (HP:0009466)	2/229	0.8619016406153378	0.8997218049841401	0	0	0.5737774962061497	0.08527143815858773	CD96;PCNT
Pectus excavatum (HP:0000767)	1/135	0.8717950929731086	0.9079524931425001	0	0	0.4866915422885572	0.06677450195732429	CD96
Opacification of the corneal stroma (HP:0007759)	1/137	0.8756508932323842	0.9098717327380176	0	0	0.47948529411764707	0.06366979311145089	CYP1B1
Variable expressivity (HP:0003828)	1/144	0.8882583175215154	0.9197155587800865	0	0	0.4558508158508158	0.054014984933680926	VWF
Progressive disorder (HP:0003676)	1/145	0.8899521979474903	0.9197155587800865	0	0	0.45266203703703706	0.052774747858635035	PRICKLE1
Short nose (HP:0003196)	1/146	0.8916204845051325	0.9197155587800865	0	0	0.4495172413793103	0.05156623672124415	CD96
Photophobia (HP:0000613)	1/147	0.8932635626204821	0.9197155587800865	0	0	0.4464155251141553	0.050388526852892114	CDHR1
Long philtrum (HP:0000343)	1/152	0.9011139174526274	0.9256897515649718	0	0	0.431523178807947	0.04493174466073595	CD96
Cerebral cortical atrophy (HP:0002120)	1/163	0.9164175366937578	0.9392760240035796	0	0	0.40199588477366255	0.03508748402617721	TYROBP
Autosomal dominant inheritance (HP:0000006)	12/1134	0.9252303749458235	0.9461631888586248	0	0	0.6874895916214866	0.05342654759577199	CSF1R;CIITA;VWF;SERPINE1;ALDH1A1;ITGA8;CXCR4;LYZ;SAMHD1;PRLR;CORIN;ENG
Ventricular septal defect (HP:0001629)	1/176	0.9314880029180722	0.9504121384175364	0	0	0.37188571428571426	0.026393461139803363	CD96
Short neck (HP:0000470)	1/182	0.9374979293868944	0.954389783970442	0	0	0.3594475138121547	0.02319900486407162	CD96
Downslanted palpebral fissures (HP:0000494)	1/188	0.9429822388847148	0.9569550210646863	0	0	0.347807486631016	0.020419023221778434	PCNT
High palate (HP:0000218)	1/191	0.9455417687277974	0.9569550210646863	0	0	0.3422631578947368	0.019165783817577407	CD96
Brachydactyly syndrome (HP:0001156)	1/192	0.9463692354334399	0.9569550210646863	0	0	0.34045375218150087	0.018766653029556022	PCNT
Ptosis (HP:0000508)	2/338	0.9644285005297901	0.9730394692845203	0	0	0.3854714126453257	0.013961612864361695	PTPN22;SAMHD1
Depressed nasal bridge (HP:0005280)	1/228	0.9691106540040417	0.9752644451964959	0	0	0.2859324522760646	0.00897155375364269	CD96
Intrauterine growth retardation (HP:0001511)	1/232	0.9709491157929716	0.9752644451964959	0	0	0.2809235209235209	0.008281966995521719	PCNT
Cryptorchidism (HP:0000028)	2/379	0.9791512544425399	0.9813223215255611	0	0	0.3428226715044844	0.007222982106089551	CD96;WNT3
Hypertelorism (HP:0000316)	1/328	0.993362281387674	0.993362281387674	0	0	0.19747196738022427	0.0013151329392338512	ITGA8
