# Supplementary material for: In vivo tumor immune microenvironment phenotypes correlate with inflammation and vasculature to predict immunotherapy response
Source: Nat Commun. 2022 Sep 9;13:5312. doi: 10.1038/s41467-022-32738-7 (PMC9463451; doi:10.1038/s41467-022-32738-7)
Supplement: Supplementary file 8 — Source Data [file 41467_2022_32738_MOESM8_ESM.zip › source data/Figure 3_S3/enrichr_module2_module5/module2_enrichr/GO_Molecular_Function_2021_table.txt]

Term	Overlap	P-value	Adjusted P-value	Old P-value	Old Adjusted P-value	Odds Ratio	Combined Score	Genes
cytokine receptor activity (GO:0004896)	9/88	7.091798694015101E-6	0.0022977427768608926	0	0	7.654759840471649	90.75920778561068	CD74;CD4;IL10RA;CSF2RB;IL2RG;IL7R;IL6R;F3;PRLR
GTPase activator activity (GO:0005096)	16/336	5.431916162707594E-5	0.008799704183586303	0	0	3.3998245614035087	33.38843101175013	TBC1D9;DENND3;ARHGAP15;RASGRP1;FGD2;DOCK11;FGD5;ARHGAP30;CYTH4;RGS1;TAGAP;ALDH1A1;ELMO1;RIN3;NCKAP1L;DOCK2
guanyl-nucleotide exchange factor activity (GO:0005085)	9/149	4.358625804281481E-4	0.04019139588634827	0	0	4.306042074363992	33.32094393167169	DOCK11;FGD5;CYTH4;ELMO1;RIN3;DENND3;DOCK2;RASGRP1;FGD2
metallopeptidase activity (GO:0008237)	8/121	4.961900726709663E-4	0.04019139588634827	0	0	4.7324896553807125	36.007391235968086	ADAMTS5;ADAM28;ERAP2;ANPEP;ADAMTS17;PAPLN;ADAM23;ADAM20
MHC protein binding (GO:0042287)	4/28	7.742522346639293E-4	0.050171544806222615	0	0	11.040965207631874	79.09320026964419	CD74;CD4;CLEC7A;TAP1
protein tyrosine kinase activity (GO:0004713)	7/108	0.0012448619279801158	0.06722254411092625	0	0	4.61999057048562	30.901872561253576	LYN;CSF1R;ITK;SLA;ROR1;EPHB2;JAK3
MHC class II protein complex binding (GO:0023026)	3/17	0.0019625401167820637	0.08872799049158328	0	0	14.155081495685522	88.23592226881284	CD74;CD4;ATP1B1
IgG binding (GO:0019864)	2/5	0.0021908145800390933	0.08872799049158328	0	0	43.91527313266444	268.9143779637245	FCER1G;FCGR2B
MHC class II protein binding (GO:0042289)	2/6	0.0032535931141791643	0.11712935211044992	0	0	32.93478260869565	188.65028063937223	CD74;CD4
protein homodimerization activity (GO:0042803)	19/636	0.003712269958966224	0.12027754667050565	0	0	2.0837385197190708	11.660833594723691	GBP5;CSF1R;CSF1;GADD45A;PLEK;TAP1;ADA2;IKZF3;JCHAIN;CD4;TYROBP;NR4A3;JAML;BHLHE40;AOX1;IL6R;ATF3;GBP4;BOK
ciliary neurotrophic factor receptor activity (GO:0004897)	2/8	0.005953581502350017	0.17536003697830957	0	0	21.954292084726866	112.48857426818009	IL6R;PRLR
endopeptidase activity (GO:0004175)	11/315	0.008488122245181143	0.22917930061989086	0	0	2.419975045372051	11.54107268028329	ADAMTS5;SFRP1;ADAM28;TPSB2;ADAMTS17;PAPLN;TPSAB1;F3;CTSS;CORIN;PSMB9
superoxide-generating NAD(P)H oxidase activity (GO:0016175)	2/11	0.0113512892829467	0.2829090559749793	0	0	14.633965068747678	65.53709962238891	NCF2;CYBB
frizzled binding (GO:0005109)	3/34	0.014311152898177817	0.3312009670721152	0	0	6.387096774193548	27.124186848523546	SFRP1;WNT7B;WNT3
non-membrane spanning protein tyrosine kinase activity (GO:0004715)	3/35	0.015481917674901587	0.3344094217778743	0	0	6.187185402684563	25.78869943435249	LYN;ITK;SLA
oxidoreductase activity, acting on NAD(P)H, oxygen as acceptor (GO:0050664)	2/15	0.020830367434723208	0.3797135093975116	0	0	10.129148443529715	39.21341181419306	NCF2;CYBB
anion transmembrane transporter activity (GO:0008509)	2/17	0.026454026747289496	0.3797135093975116	0	0	8.777703455964325	31.883663869732935	SLC22A3;SLCO2B1
metalloaminopeptidase activity (GO:0070006)	2/17	0.026454026747289496	0.3797135093975116	0	0	8.777703455964325	31.883663869732935	ERAP2;ANPEP
ankyrin binding (GO:0030506)	2/19	0.032614909950545355	0.3797135093975116	0	0	7.744245524296675	26.508441955842212	PTPRC;SLC8A1
amyloid-beta binding (GO:0001540)	4/80	0.03262074768894882	0.3797135093975116	0	0	3.477405635300372	11.902487518794251	CD74;ITGB2;EPHB2;FCGR2B
ephrin receptor binding (GO:0046875)	2/21	0.03927612298064018	0.3797135093975116	0	0	6.928357683506425	22.428053416297207	LYN;PIK3CG
cytokine activity (GO:0005125)	6/173	0.04720738090111443	0.3797135093975116	0	0	2.3788084847254645	7.262990015727813	CXCL9;CCL22;CSF1;IL15;WNT7B;WNT3
flavin adenine dinucleotide binding (GO:0050660)	3/55	0.04991721519108275	0.3797135093975116	0	0	3.8036267423851315	11.400950258236925	STEAP4;AOX1;CYBB
phosphatidylinositol-3,4-bisphosphate binding (GO:0043325)	2/26	0.057891245755639205	0.3797135093975116	0	0	5.48355629877369	15.62368884537908	PLEK;MYO1G
transmembrane receptor protein kinase activity (GO:0019199)	3/60	0.06169645823762071	0.3797135093975116	0	0	3.4690921935711763	9.663256050870512	CSF1R;ROR1;EPHB2
transmembrane receptor protein tyrosine kinase activity (GO:0004714)	3/60	0.06169645823762071	0.3797135093975116	0	0	3.4690921935711763	9.663256050870512	CSF1R;ROR1;EPHB2
aminopeptidase activity (GO:0004177)	2/27	0.06191807349171662	0.3797135093975116	0	0	5.263946488294314	14.643999943742756	ERAP2;ANPEP
GTPase regulator activity (GO:0030695)	7/233	0.06321260930956807	0.3797135093975116	0	0	2.0515170670037928	5.664754544356984	ARHGAP30;RGS1;TAGAP;ALDH1A1;TBC1D9;NCKAP1L;ARHGAP15
G protein-coupled receptor binding (GO:0001664)	5/143	0.06527771111685086	0.3797135093975116	0	0	2.394364473168821	6.534471173198303	SFRP1;WNT7B;S1PR1;ADA2;WNT3
protein heterodimerization activity (GO:0046982)	6/188	0.06532351412577134	0.3797135093975116	0	0	2.181076550568076	5.95085626991375	GADD45A;BHLHE40;CYBB;ATP1B1;ATF3;BOK
NAD binding (GO:0051287)	2/28	0.0660371786296137	0.3797135093975116	0	0	5.061229740159506	13.754081022767897	ALDH1A1;PARP15
ketosteroid monooxygenase activity (GO:0047086)	1/5	0.07302561384965321	0.3797135093975116	0	0	16.4125	42.95061021826752	AKR1C1
sphingosine-1-phosphate receptor activity (GO:0038036)	1/5	0.07302561384965321	0.3797135093975116	0	0	16.4125	42.95061021826752	S1PR1
leukotriene-B4 20-monooxygenase activity (GO:0050051)	1/5	0.07302561384965321	0.3797135093975116	0	0	16.4125	42.95061021826752	CYP4F11
TAP1 binding (GO:0046978)	1/5	0.07302561384965321	0.3797135093975116	0	0	16.4125	42.95061021826752	TAP1
tumor necrosis factor binding (GO:0043120)	1/5	0.07302561384965321	0.3797135093975116	0	0	16.4125	42.95061021826752	TNFRSF1B
C-X-C chemokine receptor activity (GO:0016494)	1/5	0.07302561384965321	0.3797135093975116	0	0	16.4125	42.95061021826752	CXCR4
type 2 fibroblast growth factor receptor binding (GO:0005111)	1/5	0.07302561384965321	0.3797135093975116	0	0	16.4125	42.95061021826752	FGF7
uridine transmembrane transporter activity (GO:0015213)	1/5	0.07302561384965321	0.3797135093975116	0	0	16.4125	42.95061021826752	SLC29A1
neuropeptide Y receptor activity (GO:0004983)	1/5	0.07302561384965321	0.3797135093975116	0	0	16.4125	42.95061021826752	NPY1R
complement component C3b binding (GO:0001851)	1/5	0.07302561384965321	0.3797135093975116	0	0	16.4125	42.95061021826752	ITGB2
CXCR3 chemokine receptor binding (GO:0048248)	1/5	0.07302561384965321	0.3797135093975116	0	0	16.4125	42.95061021826752	CXCL9
oxidoreductase activity, acting on metal ions, NAD or NADP as acceptor (GO:0016723)	1/5	0.07302561384965321	0.3797135093975116	0	0	16.4125	42.95061021826752	STEAP4
exopolyphosphatase activity (GO:0004309)	1/5	0.07302561384965321	0.3797135093975116	0	0	16.4125	42.95061021826752	PRUNE2
serine-type endopeptidase activity (GO:0004252)	4/105	0.074144257719177	0.3797135093975116	0	0	2.6133279994666134	6.799206927223137	TPSB2;TPSAB1;F3;CORIN
neuropeptide receptor activity (GO:0008188)	2/30	0.07453763611158516	0.3797135093975116	0	0	4.699235547061634	12.201335298055712	NPY1R;SSTR2
GTPase binding (GO:0051020)	6/201	0.08390265573867615	0.3797135093975116	0	0	2.034315514993481	5.041233234280381	FGD5;FMNL1;ARHGDIB;RIN3;LCP1;FGD2
RNA adenylyltransferase activity (GO:1990817)	1/6	0.08698004123742349	0.3797135093975116	0	0	13.129333333333333	32.06283767687234	TENT5C
immunoglobulin receptor binding (GO:0034987)	1/6	0.08698004123742349	0.3797135093975116	0	0	13.129333333333333	32.06283767687234	JCHAIN
leukemia inhibitory factor receptor activity (GO:0004923)	1/6	0.08698004123742349	0.3797135093975116	0	0	13.129333333333333	32.06283767687234	PRLR
arachidonate-CoA ligase activity (GO:0047676)	1/6	0.08698004123742349	0.3797135093975116	0	0	13.129333333333333	32.06283767687234	ACSL5
arylesterase activity (GO:0004064)	1/6	0.08698004123742349	0.3797135093975116	0	0	13.129333333333333	32.06283767687234	CA2
myosin light chain binding (GO:0032027)	1/6	0.08698004123742349	0.3797135093975116	0	0	13.129333333333333	32.06283767687234	CXCR4
calcium:cation antiporter activity (GO:0015368)	1/6	0.08698004123742349	0.3797135093975116	0	0	13.129333333333333	32.06283767687234	SLC8A1
cation:cation antiporter activity (GO:0015491)	1/6	0.08698004123742349	0.3797135093975116	0	0	13.129333333333333	32.06283767687234	SLC8A1
non-membrane spanning protein tyrosine phosphatase activity (GO:0004726)	1/6	0.08698004123742349	0.3797135093975116	0	0	13.129333333333333	32.06283767687234	PTPN22
oncostatin-M receptor activity (GO:0004924)	1/6	0.08698004123742349	0.3797135093975116	0	0	13.129333333333333	32.06283767687234	PRLR
coreceptor activity involved in Wnt signaling pathway, planar cell polarity pathway (GO:1904929)	1/6	0.08698004123742349	0.3797135093975116	0	0	13.129333333333333	32.06283767687234	ROR1
double-stranded methylated DNA binding (GO:0010385)	1/6	0.08698004123742349	0.3797135093975116	0	0	13.129333333333333	32.06283767687234	EGR1
G-quadruplex RNA binding (GO:0002151)	1/6	0.08698004123742349	0.3797135093975116	0	0	13.129333333333333	32.06283767687234	AFF2
receptor ligand activity (GO:0048018)	8/307	0.0936219027830375	0.3797135093975116	0	0	1.7715479356672412	4.1958951978130825	FGF7;CXCL9;CSF1;SEMA3C;IL15;WNT7B;ADA2;WNT3
DNA-binding transcription factor binding (GO:0140297)	6/208	0.09500119525871943	0.3797135093975116	0	0	1.9631146165464004	4.620908368735146	CIITA;IFI27;BHLHE40;HCLS1;SIK1;FOS
protein tyrosine phosphatase activity (GO:0004725)	3/74	0.10063993939304146	0.3797135093975116	0	0	2.7830607807921353	6.39048110881244	PTPRC;DUSP1;PTPN22
1-phosphatidylinositol-4-phosphate 3-kinase activity (GO:0035005)	1/7	0.10072509165215938	0.3797135093975116	0	0	10.940555555555555	25.11251729769443	PIK3CG
histone threonine kinase activity (GO:0035184)	1/7	0.10072509165215938	0.3797135093975116	0	0	10.940555555555555	25.11251729769443	PRKCB
[heparan sulfate]-glucosamine 3-sulfotransferase 1 activity (GO:0008467)	1/7	0.10072509165215938	0.3797135093975116	0	0	10.940555555555555	25.11251729769443	HS3ST3B1
serine-type exopeptidase activity (GO:0070008)	1/7	0.10072509165215938	0.3797135093975116	0	0	10.940555555555555	25.11251729769443	CPVL
interleukin-6 receptor binding (GO:0005138)	1/7	0.10072509165215938	0.3797135093975116	0	0	10.940555555555555	25.11251729769443	IL6R
oxysterol binding (GO:0008142)	1/7	0.10072509165215938	0.3797135093975116	0	0	10.940555555555555	25.11251729769443	GPR183
peptide transmembrane transporter activity (GO:1904680)	1/7	0.10072509165215938	0.3797135093975116	0	0	10.940555555555555	25.11251729769443	TAP1
phosphatidylinositol 3-kinase regulatory subunit binding (GO:0036312)	1/7	0.10072509165215938	0.3797135093975116	0	0	10.940555555555555	25.11251729769443	PIK3AP1
pyrimidine nucleoside transmembrane transporter activity (GO:0015214)	1/7	0.10072509165215938	0.3797135093975116	0	0	10.940555555555555	25.11251729769443	SLC29A1
transcription regulatory region nucleic acid binding (GO:0001067)	6/212	0.10168018273011459	0.3797135093975116	0	0	1.9246009544182985	4.399489308445842	EGR1;CIITA;IRF1;FOS;ATF3;FLI1
oxidoreductase activity, acting on paired donors, with incorporation or reduction of molecular oxygen, NAD(P)H as one donor, and incorporation of one atom of oxygen (GO:0016709)	2/36	0.10188999799295073	0.3797135093975116	0	0	3.8687782805429864	8.835753761916244	AKR1C1;CYP4F11
GTPase activity (GO:0003924)	6/216	0.10859976728645011	0.3797135093975116	0	0	1.887554479418886	4.1905333010531844	GBP5;MX2;ARHGDIB;MX1;RAC2;GBP4
solute:cation antiporter activity (GO:0015298)	1/8	0.11426389574508626	0.3797135093975116	0	0	9.377142857142857	20.341316795346252	SLC8A1
superoxide-generating NADPH oxidase activator activity (GO:0016176)	1/8	0.11426389574508626	0.3797135093975116	0	0	9.377142857142857	20.341316795346252	NCF2
androsterone dehydrogenase activity (GO:0047023)	1/8	0.11426389574508626	0.3797135093975116	0	0	9.377142857142857	20.341316795346252	AKR1C1
MHC class Ib protein binding (GO:0023029)	1/8	0.11426389574508626	0.3797135093975116	0	0	9.377142857142857	20.341316795346252	TAP1
type II transforming growth factor beta receptor binding (GO:0005114)	1/8	0.11426389574508626	0.3797135093975116	0	0	9.377142857142857	20.341316795346252	ENG
calcium-dependent protein kinase activity (GO:0010857)	1/8	0.11426389574508626	0.3797135093975116	0	0	9.377142857142857	20.341316795346252	CAMK4
calcium-dependent protein serine/threonine kinase activity (GO:0009931)	1/8	0.11426389574508626	0.3797135093975116	0	0	9.377142857142857	20.341316795346252	CAMK4
CD4 receptor binding (GO:0042609)	1/8	0.11426389574508626	0.3797135093975116	0	0	9.377142857142857	20.341316795346252	CD74
nucleoside transmembrane transporter activity (GO:0005337)	1/8	0.11426389574508626	0.3797135093975116	0	0	9.377142857142857	20.341316795346252	SLC29A1
coreceptor activity involved in Wnt signaling pathway (GO:0071936)	1/8	0.11426389574508626	0.3797135093975116	0	0	9.377142857142857	20.341316795346252	ROR1
estrogen 16-alpha-hydroxylase activity (GO:0101020)	1/8	0.11426389574508626	0.3797135093975116	0	0	9.377142857142857	20.341316795346252	CYP1B1
retinal dehydrogenase activity (GO:0001758)	1/8	0.11426389574508626	0.3797135093975116	0	0	9.377142857142857	20.341316795346252	ALDH1A1
phosphatidylinositol-3-phosphate binding (GO:0032266)	2/39	0.11644970461206706	0.3797135093975116	0	0	3.5545512067251197	7.643336599175196	RUBCNL;SNX20
serine-type peptidase activity (GO:0008236)	4/125	0.12006512717037687	0.3797135093975116	0	0	2.179146840303865	4.619183225778976	TPSB2;TPSAB1;F3;CORIN
small GTPase binding (GO:0031267)	5/175	0.12501936338266692	0.3797135093975116	0	0	1.9404809220985693	4.034816069331416	FGD5;FMNL1;ARHGDIB;RIN3;FGD2
metalloendopeptidase activity (GO:0004222)	3/82	0.12633618677745892	0.3797135093975116	0	0	2.50021238637329	5.172461327277837	ADAMTS5;PAPLN;ADAMTS17
bile acid binding (GO:0032052)	1/9	0.1275995377276811	0.3797135093975116	0	0	8.204583333333334	16.892076388328274	AKR1C1
bioactive lipid receptor activity (GO:0045125)	1/9	0.1275995377276811	0.3797135093975116	0	0	8.204583333333334	16.892076388328274	S1PR1
tumor necrosis factor-activated receptor activity (GO:0005031)	1/9	0.1275995377276811	0.3797135093975116	0	0	8.204583333333334	16.892076388328274	TNFRSF1B
type I transforming growth factor beta receptor binding (GO:0034713)	1/9	0.1275995377276811	0.3797135093975116	0	0	8.204583333333334	16.892076388328274	ENG
monoamine transmembrane transporter activity (GO:0008504)	1/9	0.1275995377276811	0.3797135093975116	0	0	8.204583333333334	16.892076388328274	SLC22A3
cAMP response element binding protein binding (GO:0008140)	1/9	0.1275995377276811	0.3797135093975116	0	0	8.204583333333334	16.892076388328274	SIK1
ciliary neurotrophic factor receptor binding (GO:0005127)	1/9	0.1275995377276811	0.3797135093975116	0	0	8.204583333333334	16.892076388328274	PRLR
oxidoreductase activity, acting on the CH-NH2 group of donors, oxygen as acceptor (GO:0016641)	1/9	0.1275995377276811	0.3797135093975116	0	0	8.204583333333334	16.892076388328274	VCAM1
glucocorticoid receptor binding (GO:0035259)	1/9	0.1275995377276811	0.3797135093975116	0	0	8.204583333333334	16.892076388328274	NR4A3
protein-glutamine gamma-glutamyltransferase activity (GO:0003810)	1/9	0.1275995377276811	0.3797135093975116	0	0	8.204583333333334	16.892076388328274	F13A1
RAGE receptor binding (GO:0050786)	1/9	0.1275995377276811	0.3797135093975116	0	0	8.204583333333334	16.892076388328274	S100A4
actin binding (GO:0003779)	5/177	0.1293918636950719	0.3797135093975116	0	0	1.91772077309868	3.9215659566541365	PARVG;COTL1;CXCR4;LCP1;MYO1F
zinc ion binding (GO:0008270)	8/336	0.13601601447245537	0.3797135093975116	0	0	1.6125031216182468	3.21691574538531	EGR1;CD4;ERAP2;CA2;ANPEP;ADA2;SAMHD1;RASGRP1
transition metal ion binding (GO:0046914)	10/445	0.13615098937351994	0.3797135093975116	0	0	1.5218232807994627	3.0345016106368083	EGR1;CD4;ERAP2;CA2;ANPEP;ALOX5;AOX1;ADA2;SAMHD1;RASGRP1
G protein-coupled receptor activity (GO:0004930)	7/283	0.13636052487315864	0.3797135093975116	0	0	1.675552104899931	3.338458788821388	GPR174;ADGRE5;GPR183;S1PR1;CXCR4;FPR3;SSTR2
1-phosphatidylinositol-3-kinase activity (GO:0016303)	1/10	0.14073505597643646	0.3797135093975116	0	0	7.292592592592593	14.299871191560749	PIK3CG
adenosine deaminase activity (GO:0004000)	1/10	0.14073505597643646	0.3797135093975116	0	0	7.292592592592593	14.299871191560749	ADA2
aldo-keto reductase (NADP) activity (GO:0004033)	1/10	0.14073505597643646	0.3797135093975116	0	0	7.292592592592593	14.299871191560749	AKR1C1
MAP kinase tyrosine/serine/threonine phosphatase activity (GO:0017017)	1/10	0.14073505597643646	0.3797135093975116	0	0	7.292592592592593	14.299871191560749	DUSP1
calcium:sodium antiporter activity (GO:0005432)	1/10	0.14073505597643646	0.3797135093975116	0	0	7.292592592592593	14.299871191560749	SLC8A1
ubiquitination-like modification-dependent protein binding (GO:0140035)	1/10	0.14073505597643646	0.3797135093975116	0	0	7.292592592592593	14.299871191560749	LAPTM5
cAMP response element binding (GO:0035497)	1/10	0.14073505597643646	0.3797135093975116	0	0	7.292592592592593	14.299871191560749	NR4A3
voltage-gated chloride channel activity (GO:0005247)	1/10	0.14073505597643646	0.3797135093975116	0	0	7.292592592592593	14.299871191560749	CLCN2
endopeptidase activator activity (GO:0061133)	1/10	0.14073505597643646	0.3797135093975116	0	0	7.292592592592593	14.299871191560749	VSIR
prostaglandin receptor activity (GO:0004955)	1/10	0.14073505597643646	0.3797135093975116	0	0	7.292592592592593	14.299871191560749	PTGFR
protein tyrosine/threonine phosphatase activity (GO:0008330)	1/10	0.14073505597643646	0.3797135093975116	0	0	7.292592592592593	14.299871191560749	DUSP1
growth factor activity (GO:0008083)	3/87	0.14346594083521397	0.3797135093975116	0	0	2.350790987535954	4.564431229391465	FGF7;CSF1;ADA2
protein kinase C binding (GO:0005080)	2/45	0.14694974355449103	0.3797135093975116	0	0	3.057633973710819	5.8635165266617815	PRKCB;PLEK
chemokine activity (GO:0008009)	2/46	0.15218194069233346	0.3797135093975116	0	0	2.9879902705989663	5.625425027829839	CXCL9;CCL22
endopeptidase regulator activity (GO:0061135)	2/46	0.15218194069233346	0.3797135093975116	0	0	2.9879902705989663	5.625425027829839	ABCA2;VSIR
ABC-type xenobiotic transporter activity (GO:0008559)	1/11	0.1536734435981435	0.3797135093975116	0	0	6.563	12.292009558497487	ABCB11
semaphorin receptor activity (GO:0017154)	1/11	0.1536734435981435	0.3797135093975116	0	0	6.563	12.292009558497487	PLXNA4
intracellular ligand-gated ion channel activity (GO:0005217)	1/11	0.1536734435981435	0.3797135093975116	0	0	6.563	12.292009558497487	RYR3
alditol:NADP+ 1-oxidoreductase activity (GO:0004032)	1/11	0.1536734435981435	0.3797135093975116	0	0	6.563	12.292009558497487	AKR1C1
amino acid:sodium symporter activity (GO:0005283)	1/11	0.1536734435981435	0.3797135093975116	0	0	6.563	12.292009558497487	SLC1A3
thioesterase binding (GO:0031996)	1/11	0.1536734435981435	0.3797135093975116	0	0	6.563	12.292009558497487	HAUS7
ubiquitin-dependent protein binding (GO:0140036)	1/11	0.1536734435981435	0.3797135093975116	0	0	6.563	12.292009558497487	LAPTM5
carbonate dehydratase activity (GO:0004089)	1/11	0.1536734435981435	0.3797135093975116	0	0	6.563	12.292009558497487	CA2
complement receptor activity (GO:0004875)	1/11	0.1536734435981435	0.3797135093975116	0	0	6.563	12.292009558497487	FPR3
quaternary ammonium group transmembrane transporter activity (GO:0015651)	1/11	0.1536734435981435	0.3797135093975116	0	0	6.563	12.292009558497487	SLC22A3
calcium ion binding (GO:0005509)	8/348	0.15599753209112688	0.3797135093975116	0	0	1.5546275848223248	2.888366051948855	SPOCK2;S100A4;AOAH;LCP1;RASGRP1;RYR3;SLC8A1;SYT17
heme binding (GO:0020037)	3/91	0.15768936065901648	0.3797135093975116	0	0	2.243479255643685	4.143993918095641	STEAP4;CYP1B1;CYBB
purine ribonucleoside triphosphate binding (GO:0035639)	10/460	0.15778878094393994	0.3797135093975116	0	0	1.469950362733868	2.714260360461895	GBP5;ABCA2;OAS2;MX2;RAC2;TAP1;SIK1;RUNX3;GBP4;MYO1F
RNA polymerase II-specific DNA-binding transcription factor binding (GO:0061629)	5/190	0.15943365737620813	0.3797135093975116	0	0	1.7817750182615046	3.271565904047536	IFI27;BHLHE40;HCLS1;FOS;PPARGC1A
2 iron, 2 sulfur cluster binding (GO:0051537)	1/12	0.16641764918039087	0.3797135093975116	0	0	5.966060606060606	10.698666171194757	AOX1
transforming growth factor beta-activated receptor activity (GO:0005024)	1/12	0.16641764918039087	0.3797135093975116	0	0	5.966060606060606	10.698666171194757	ENG
MAP kinase phosphatase activity (GO:0033549)	1/12	0.16641764918039087	0.3797135093975116	0	0	5.966060606060606	10.698666171194757	DUSP1
BMP binding (GO:0036122)	1/12	0.16641764918039087	0.3797135093975116	0	0	5.966060606060606	10.698666171194757	ENG
death receptor activity (GO:0005035)	1/12	0.16641764918039087	0.3797135093975116	0	0	5.966060606060606	10.698666171194757	TNFRSF1B
phosphatidylinositol 3-kinase activity (GO:0035004)	1/12	0.16641764918039087	0.3797135093975116	0	0	5.966060606060606	10.698666171194757	PIK3CG
polynucleotide adenylyltransferase activity (GO:0004652)	1/12	0.16641764918039087	0.3797135093975116	0	0	5.966060606060606	10.698666171194757	TENT5C
chemokine receptor binding (GO:0042379)	2/50	0.17344968250857176	0.38657644709463285	0	0	2.7384336677814938	4.797373589810018	CXCL9;CCL22
carboxylic ester hydrolase activity (GO:0052689)	3/96	0.17604335683239583	0.38657644709463285	0	0	2.1223208486685428	3.6865243056098733	FAAH;CA2;AOAH
acylglycerol lipase activity (GO:0047372)	1/13	0.17897057735862631	0.38657644709463285	0	0	5.4686111111111115	9.408930578097754	FAAH
aldehyde dehydrogenase (NAD+) activity (GO:0004029)	1/13	0.17897057735862631	0.38657644709463285	0	0	5.4686111111111115	9.408930578097754	ALDH1A1
microtubule minus-end binding (GO:0051011)	1/13	0.17897057735862631	0.38657644709463285	0	0	5.4686111111111115	9.408930578097754	HAUS7
NAD+ binding (GO:0070403)	1/13	0.17897057735862631	0.38657644709463285	0	0	5.4686111111111115	9.408930578097754	PARP15
phosphatidylinositol phosphate kinase activity (GO:0016307)	1/13	0.17897057735862631	0.38657644709463285	0	0	5.4686111111111115	9.408930578097754	PIK3CG
GDP-dissociation inhibitor activity (GO:0005092)	1/13	0.17897057735862631	0.38657644709463285	0	0	5.4686111111111115	9.408930578097754	ARHGDIB
nuclear receptor coactivator activity (GO:0030374)	2/53	0.1896963301310062	0.38787374943193415	0	0	2.5769558659584235	4.283752971897013	PRKCB;PPARGC1A
phosphoric ester hydrolase activity (GO:0042578)	2/53	0.1896963301310062	0.38787374943193415	0	0	2.5769558659584235	4.283752971897013	PTPN22;SAMHD1
exopeptidase activity (GO:0008238)	2/53	0.1896963301310062	0.38787374943193415	0	0	2.5769558659584235	4.283752971897013	ERAP2;ANPEP
RNA polymerase II core promoter sequence-specific DNA binding (GO:0000979)	1/14	0.19133508951868614	0.38787374943193415	0	0	5.047692307692308	8.347515115478279	FOS
L-glutamate transmembrane transporter activity (GO:0005313)	1/14	0.19133508951868614	0.38787374943193415	0	0	5.047692307692308	8.347515115478279	SLC1A3
metalloendopeptidase inhibitor activity (GO:0008191)	1/14	0.19133508951868614	0.38787374943193415	0	0	5.047692307692308	8.347515115478279	SPOCK2
phospholipase binding (GO:0043274)	1/14	0.19133508951868614	0.38787374943193415	0	0	5.047692307692308	8.347515115478279	SELE
protein kinase C activity (GO:0004697)	1/14	0.19133508951868614	0.38787374943193415	0	0	5.047692307692308	8.347515115478279	PRKCB
iron ion binding (GO:0005506)	2/54	0.1951574650629637	0.38787374943193415	0	0	2.5272703884744017	4.129429744091638	ALOX5;AOX1
phosphatidylinositol phosphate binding (GO:1901981)	3/102	0.19879526719394672	0.38787374943193415	0	0	1.9930852145617246	3.219788887688135	RUBCNL;SNX20;MYO1G
metalloexopeptidase activity (GO:0008235)	2/55	0.2006382307562371	0.38787374943193415	0	0	2.4794598346690226	3.9826369205960646	ERAP2;ANPEP
acidic amino acid transmembrane transporter activity (GO:0015172)	1/15	0.2035140043315704	0.38787374943193415	0	0	4.686904761904762	7.461648270867174	SLC1A3
sodium-independent organic anion transmembrane transporter activity (GO:0015347)	1/15	0.2035140043315704	0.38787374943193415	0	0	4.686904761904762	7.461648270867174	SLCO2B1
aldehyde dehydrogenase [NAD(P)+] activity (GO:0004030)	1/15	0.2035140043315704	0.38787374943193415	0	0	4.686904761904762	7.461648270867174	ALDH1A1
mannose binding (GO:0005537)	1/15	0.2035140043315704	0.38787374943193415	0	0	4.686904761904762	7.461648270867174	CD209
Wnt-activated receptor activity (GO:0042813)	1/15	0.2035140043315704	0.38787374943193415	0	0	4.686904761904762	7.461648270867174	ROR1
nucleotide diphosphatase activity (GO:0004551)	1/15	0.2035140043315704	0.38787374943193415	0	0	4.686904761904762	7.461648270867174	ENPP4
peptidoglycan binding (GO:0042834)	1/15	0.2035140043315704	0.38787374943193415	0	0	4.686904761904762	7.461648270867174	JCHAIN
phosphatidylinositol kinase activity (GO:0052742)	1/15	0.2035140043315704	0.38787374943193415	0	0	4.686904761904762	7.461648270867174	PIK3CG
heparan sulfate sulfotransferase activity (GO:0034483)	1/15	0.2035140043315704	0.38787374943193415	0	0	4.686904761904762	7.461648270867174	HS3ST3B1
cytokine receptor binding (GO:0005126)	3/105	0.2104254110873481	0.3922768086226806	0	0	1.9341689696012634	3.0146422346450077	CSF1;IL6R;PRLR
1-phosphatidylinositol-3-kinase regulator activity (GO:0046935)	1/16	0.2155100985643122	0.3922768086226806	0	0	4.3742222222222225	6.713326661331963	SOCS3
transmembrane receptor protein phosphatase activity (GO:0019198)	1/16	0.2155100985643122	0.3922768086226806	0	0	4.3742222222222225	6.713326661331963	PTPRC
transmembrane receptor protein tyrosine phosphatase activity (GO:0005001)	1/16	0.2155100985643122	0.3922768086226806	0	0	4.3742222222222225	6.713326661331963	PTPRC
voltage-gated anion channel activity (GO:0008308)	1/16	0.2155100985643122	0.3922768086226806	0	0	4.3742222222222225	6.713326661331963	CLCN2
organic cation transmembrane transporter activity (GO:0015101)	1/16	0.2155100985643122	0.3922768086226806	0	0	4.3742222222222225	6.713326661331963	SLC22A3
oxidoreductase activity, acting on NAD(P)H, quinone or similar compound as acceptor (GO:0016655)	1/16	0.2155100985643122	0.3922768086226806	0	0	4.3742222222222225	6.713326661331963	AKR1C1
phosphatidylinositol-5-phosphate binding (GO:0010314)	1/16	0.2155100985643122	0.3922768086226806	0	0	4.3742222222222225	6.713326661331963	RUBCNL
alcohol dehydrogenase (NADP+) activity (GO:0008106)	1/17	0.22732610745507711	0.3955131233589905	0	0	4.100625	6.074541608430529	AKR1C1
low-density lipoprotein particle binding (GO:0030169)	1/17	0.22732610745507711	0.3955131233589905	0	0	4.100625	6.074541608430529	STAB1
transmembrane-ephrin receptor activity (GO:0005005)	1/17	0.22732610745507711	0.3955131233589905	0	0	4.100625	6.074541608430529	EPHB2
MHC class I protein binding (GO:0042288)	1/17	0.22732610745507711	0.3955131233589905	0	0	4.100625	6.074541608430529	TAP1
calcium-release channel activity (GO:0015278)	1/17	0.22732610745507711	0.3955131233589905	0	0	4.100625	6.074541608430529	RYR3
CXCR chemokine receptor binding (GO:0045236)	1/17	0.22732610745507711	0.3955131233589905	0	0	4.100625	6.074541608430529	CXCL9
ephrin receptor activity (GO:0005003)	1/17	0.22732610745507711	0.3955131233589905	0	0	4.100625	6.074541608430529	EPHB2
serine-type endopeptidase inhibitor activity (GO:0004867)	2/60	0.22827454959299762	0.3955131233589905	0	0	2.2651366624380116	3.346073943280736	SERPINF1;SERPINE1
nuclease activity (GO:0004518)	2/60	0.22827454959299762	0.3955131233589905	0	0	2.2651366624380116	3.346073943280736	SAMHD1;RNASE1
protein kinase binding (GO:0019901)	10/506	0.23357498908649219	0.40189508702743987	0	0	1.3304373129364815	1.934791257622465	CD4;PTPRC;NR4A3;PRKCB;DUSP1;PLEK;ITGB2;RAC2;HCLS1;SIK1
transforming growth factor beta receptor binding (GO:0005160)	1/18	0.23896472558847295	0.40189508702743987	0	0	3.85921568627451	5.524233114832815	ENG
transmembrane receptor protein serine/threonine kinase activity (GO:0004675)	1/18	0.23896472558847295	0.40189508702743987	0	0	3.85921568627451	5.524233114832815	ENG
oxidoreductase activity, acting on single donors with incorporation of molecular oxygen, incorporation of two atoms of oxygen (GO:0016702)	1/18	0.23896472558847295	0.40189508702743987	0	0	3.85921568627451	5.524233114832815	ALOX5
oxidoreductase activity, acting on the CH-CH group of donors, NAD or NADP as acceptor (GO:0016628)	1/18	0.23896472558847295	0.40189508702743987	0	0	3.85921568627451	5.524233114832815	AKR1C1
SH3 domain binding (GO:0017124)	2/62	0.2394065404925711	0.40189508702743987	0	0	2.1894091415830546	3.12996215670924	ELMO1;PTPN22
ATP binding (GO:0005524)	6/278	0.2422584345908872	0.40189508702743987	0	0	1.452666999002991	2.0595189445013844	ABCA2;OAS2;TAP1;SIK1;RUNX3;MYO1F
nucleoside-triphosphatase activity (GO:0017111)	6/278	0.2422584345908872	0.40189508702743987	0	0	1.452666999002991	2.0595189445013844	GBP5;MX2;ARHGDIB;MX1;RAC2;GBP4
endopeptidase inhibitor activity (GO:0004866)	3/115	0.2501449400517614	0.40189508702743987	0	0	1.7605764621284756	2.4396568053647485	SERPINF1;SPOCK2;SERPINE1
hydrolase activity, acting on carbon-nitrogen (but not peptide) bonds, in cyclic amidines (GO:0016814)	1/19	0.2504286073127377	0.40189508702743987	0	0	3.6446296296296294	5.046286394437002	ADA2
ligand-gated calcium channel activity (GO:0099604)	1/19	0.2504286073127377	0.40189508702743987	0	0	3.6446296296296294	5.046286394437002	RYR3
arachidonic acid monooxygenase activity (GO:0008391)	1/19	0.2504286073127377	0.40189508702743987	0	0	3.6446296296296294	5.046286394437002	CYP4F11
phosphatidylinositol 3-kinase regulator activity (GO:0035014)	1/19	0.2504286073127377	0.40189508702743987	0	0	3.6446296296296294	5.046286394437002	SOCS3
R-SMAD binding (GO:0070412)	1/19	0.2504286073127377	0.40189508702743987	0	0	3.6446296296296294	5.046286394437002	FOS
chloride channel activity (GO:0005254)	2/64	0.25056422092451497	0.40189508702743987	0	0	2.118567267234869	2.9321818836745743	APOL1;CLCN2
kinase binding (GO:0019900)	9/461	0.26017496555640546	0.40855315975796663	0	0	1.3124545399442356	1.7670900129595282	CD4;PTPRC;NR4A3;GADD45A;ITGB2;RAC2;HCLS1;SIK1;PTPN22
ATPase activator activity (GO:0001671)	1/20	0.2617203673439697	0.40855315975796663	0	0	3.4526315789473685	4.6281789020311335	ATP1B1
oxidoreductase activity, acting on paired donors, with incorporation or reduction of molecular oxygen, reduced flavin or flavoprotein as one donor, and incorporation of one atom of oxygen (GO:0016712)	1/20	0.2617203673439697	0.40855315975796663	0	0	3.4526315789473685	4.6281789020311335	CYP1B1
oxidoreductase activity, acting on the aldehyde or oxo group of donors, NAD or NADP as acceptor (GO:0016620)	1/20	0.2617203673439697	0.40855315975796663	0	0	3.4526315789473685	4.6281789020311335	ALDH1A1
ribonuclease activity (GO:0004540)	2/66	0.26173616286800633	0.40855315975796663	0	0	2.052153010033445	2.7507434378696134	SAMHD1;RNASE1
protease binding (GO:0002020)	3/118	0.2622810408322749	0.40855315975796663	0	0	1.7143857601400643	2.2944287669962176	VWF;SERPINE1;F3
sequence-specific DNA binding (GO:0043565)	13/707	0.26892539041527186	0.4130887682788035	0	0	1.2361161143131605	1.6234176183717983	EGR1;FOS;IKZF3;RUNX3;FLI1;FOXQ1;IRF4;TFEC;BHLHE40;FOSB;IRF8;PPARGC1A;ATF3
nuclear receptor binding (GO:0016922)	3/120	0.27041318927334185	0.4130887682788035	0	0	1.684907933230081	2.2035296027863467	NR4A3;PRKCB;PPARGC1A
steroid dehydrogenase activity, acting on the CH-OH group of donors, NAD or NADP as acceptor (GO:0033764)	1/21	0.2728425815174813	0.4130887682788035	0	0	3.2798333333333334	4.260045223933251	AKR1C1
neuropeptide binding (GO:0042923)	1/21	0.2728425815174813	0.4130887682788035	0	0	3.2798333333333334	4.260045223933251	SSTR2
cysteine-type endopeptidase inhibitor activity involved in apoptotic process (GO:0043027)	1/21	0.2728425815174813	0.4130887682788035	0	0	3.2798333333333334	4.260045223933251	BIRC3
histone acetyltransferase binding (GO:0035035)	1/21	0.2728425815174813	0.4130887682788035	0	0	3.2798333333333334	4.260045223933251	EGR1
sequence-specific double-stranded DNA binding (GO:1990837)	13/712	0.27703251199619483	0.4157182684732519	0	0	1.2269512001271659	1.5749395999253095	EGR1;CIITA;FOS;RUNX3;FLI1;FOXQ1;IRF4;IRF1;TFEC;BHLHE40;FOSB;IRF8;ATF3
double-stranded DNA binding (GO:0003690)	12/651	0.2771455123155013	0.4157182684732519	0	0	1.2385268937732508	1.5892933099629052	FOXQ1;EGR1;IRF4;TFEC;BHLHE40;FOSB;IRF8;MNDA;FOS;RUNX3;ATF3;FLI1
adenylyltransferase activity (GO:0070566)	1/22	0.2837977871424206	0.41795674106429215	0	0	3.1234920634920633	3.934017362584198	OAS2
bHLH transcription factor binding (GO:0043425)	1/22	0.2837977871424206	0.41795674106429215	0	0	3.1234920634920633	3.934017362584198	BHLHE40
peptidase activator activity (GO:0016504)	1/22	0.2837977871424206	0.41795674106429215	0	0	3.1234920634920633	3.934017362584198	VSIR
protein tyrosine/serine/threonine phosphatase activity (GO:0008138)	1/22	0.2837977871424206	0.41795674106429215	0	0	3.1234920634920633	3.934017362584198	DUSP1
semaphorin receptor binding (GO:0030215)	1/23	0.29458848375157615	0.42138974477746155	0	0	2.9813636363636364	3.6437506866763365	SEMA3C
C-C chemokine receptor activity (GO:0016493)	1/23	0.29458848375157615	0.42138974477746155	0	0	2.9813636363636364	3.6437506866763365	CXCR4
carboxy-lyase activity (GO:0016831)	1/23	0.29458848375157615	0.42138974477746155	0	0	2.9813636363636364	3.6437506866763365	HDC
phosphatidylinositol phospholipase C activity (GO:0004435)	1/23	0.29458848375157615	0.42138974477746155	0	0	2.9813636363636364	3.6437506866763365	PLCB2
fibroblast growth factor receptor binding (GO:0005104)	1/23	0.29458848375157615	0.42138974477746155	0	0	2.9813636363636364	3.6437506866763365	FGF7
protein phosphatase 1 binding (GO:0008157)	1/23	0.29458848375157615	0.42138974477746155	0	0	2.9813636363636364	3.6437506866763365	PPP1R16B
protein tyrosine kinase binding (GO:1990782)	2/72	0.2952329384706289	0.42138974477746155	0	0	1.8756808408982322	2.288313017558125	CD4;ITGAX
lipoprotein particle binding (GO:0071813)	1/24	0.3052171335817449	0.4280967587899799	0	0	2.851594202898551	3.3840776418466993	STAB1
transforming growth factor beta binding (GO:0050431)	1/24	0.3052171335817449	0.4280967587899799	0	0	2.851594202898551	3.3840776418466993	ENG
C-C chemokine binding (GO:0019957)	1/24	0.3052171335817449	0.4280967587899799	0	0	2.851594202898551	3.3840776418466993	CXCR4
calmodulin-dependent protein kinase activity (GO:0004683)	1/24	0.3052171335817449	0.4280967587899799	0	0	2.851594202898551	3.3840776418466993	CAMK4
phosphatidylinositol-4,5-bisphosphate binding (GO:0005546)	2/75	0.31191193302784154	0.4333996462386957	0	0	1.7983231777156732	2.0951083588776385	SNX20;MYO1G
adenyl ribonucleotide binding (GO:0032559)	6/306	0.31407729855607275	0.4333996462386957	0	0	1.315186440677966	1.5231386567159404	ABCA2;OAS2;TAP1;SIK1;RUNX3;MYO1F
chemorepellent activity (GO:0045499)	1/25	0.31568616207509936	0.4333996462386957	0	0	2.732638888888889	3.1507509937335394	SEMA3C
phospholipase C activity (GO:0004629)	1/25	0.31568616207509936	0.4333996462386957	0	0	2.732638888888889	3.1507509937335394	PLCB2
FAD binding (GO:0071949)	1/25	0.31568616207509936	0.4333996462386957	0	0	2.732638888888889	3.1507509937335394	STEAP4
GTP binding (GO:0005525)	4/189	0.31751268067606214	0.43406796851917356	0	0	1.4206206206206207	1.6297892809429164	GBP5;MX2;RAC2;GBP4
NAD+ ADP-ribosyltransferase activity (GO:0003950)	1/26	0.3259979585997999	0.4400972441097299	0	0	2.6232	2.940250863459676	PARP15
chemokine receptor activity (GO:0004950)	1/26	0.3259979585997999	0.4400972441097299	0	0	2.6232	2.940250863459676	CXCR4
phosphatidylinositol-4-phosphate binding (GO:0070273)	1/26	0.3259979585997999	0.4400972441097299	0	0	2.6232	2.940250863459676	RUBCNL
ADP binding (GO:0043531)	1/27	0.33615487687163836	0.4500585954810365	0	0	2.5221794871794874	2.7496379115052507	TAP1
androgen receptor binding (GO:0050681)	1/27	0.33615487687163836	0.4500585954810365	0	0	2.5221794871794874	2.7496379115052507	PRKCB
sodium ion transmembrane transporter activity (GO:0015081)	1/28	0.3461592353201249	0.4615456470934998	0	0	2.428641975308642	2.576440363637944	SLC8A1
mitogen-activated protein kinase binding (GO:0051019)	1/29	0.35601331801808295	0.47273899605679864	0	0	2.3417857142857144	2.4185661672276852	DUSP1
ubiquitin protein ligase binding (GO:0031625)	5/265	0.36880701188286563	0.48595167619425633	0	0	1.2629287941787941	1.2597484550418439	LAPTM5;CXCR4;PTPN22;TNFRSF1B;PPARGC1A
organic anion transmembrane transporter activity (GO:0008514)	3/144	0.36896330970304647	0.48595167619425633	0	0	1.3964015421962017	1.3922934288195292	SLC22A3;SLCO2B1;SLC1A3
Hsp70 protein binding (GO:0030544)	1/31	0.37527962188516906	0.48757628740554143	0	0	2.1854444444444443	2.141918854280456	SPN
kinase activator activity (GO:0019209)	1/31	0.37527962188516906	0.48757628740554143	0	0	2.1854444444444443	2.141918854280456	NCKAP1L
monocarboxylic acid binding (GO:0033293)	1/31	0.37527962188516906	0.48757628740554143	0	0	2.1854444444444443	2.141918854280456	AKR1C1
metal ion binding (GO:0046872)	9/517	0.3762162711462511	0.48757628740554143	0	0	1.1643768201919966	1.1382844301257702	SPOCK2;SIK1;S100A4;AOAH;LCP1;RASGRP1;RYR3;SLC8A1;SYT17
chemoattractant activity (GO:0042056)	1/32	0.3846962426354247	0.49443347378356417	0	0	2.1148387096774193	2.0203080338680572	FGF7
chemokine binding (GO:0019956)	1/32	0.3846962426354247	0.49443347378356417	0	0	2.1148387096774193	2.0203080338680572	CXCR4
DNA-binding transcription activator activity, RNA polymerase II-specific (GO:0001228)	6/333	0.38608539773840045	0.49443347378356417	0	0	1.204913699269165	1.146712386948186	EGR1;NR4A3;IRF4;IRF1;TFEC;ATF3
kinase inhibitor activity (GO:0019210)	1/33	0.3939713877141063	0.5025461796038206	0	0	2.0486458333333335	1.9082664591952636	SOCS3
guanyl ribonucleotide binding (GO:0032561)	4/214	0.4027002303059345	0.510182519052893	0	0	1.2498957832291167	1.136858757323495	GBP5;MX2;RAC2;GBP4
retinoid binding (GO:0005501)	1/34	0.4031071755479649	0.510182519052893	0	0	1.9864646464646465	1.804808032745993	PTGDS
phosphatidylinositol-3,4,5-trisphosphate binding (GO:0005547)	1/35	0.41210569322931856	0.5195418078066117	0	0	1.9279411764705883	1.7090724748822703	MYO1G
phosphatidylinositol bisphosphate binding (GO:1902936)	2/94	0.4146365227872065	0.5207063309420733	0	0	1.4255489312200087	1.2549862657535984	SNX20;MYO1G
ubiquitin-like protein ligase binding (GO:0044389)	5/282	0.4194090845649529	0.5225822023952574	0	0	1.1843838423260806	1.0291211877274593	LAPTM5;CXCR4;PTPN22;TNFRSF1B;PPARGC1A
steroid hydroxylase activity (GO:0008395)	1/36	0.4209689963739574	0.5225822023952574	0	0	1.8727619047619048	1.6203062790529559	CYP1B1
phosphoric diester hydrolase activity (GO:0008081)	1/36	0.4209689963739574	0.5225822023952574	0	0	1.8727619047619048	1.6203062790529559	PLCB2
core promoter sequence-specific DNA binding (GO:0001046)	1/37	0.42969911017455664	0.5279128682261944	0	0	1.8206481481481482	1.5378469787319724	FOS
phosphotyrosine residue binding (GO:0001784)	1/37	0.42969911017455664	0.5279128682261944	0	0	1.8206481481481482	1.5378469787319724	SAMSN1
single-stranded DNA binding (GO:0003697)	2/97	0.43019801694918886	0.5279128682261944	0	0	1.380320366132723	1.1643135789619168	SAMHD1;JCHAIN
cysteine-type peptidase activity (GO:0008234)	2/98	0.4353366058376033	0.5279128682261944	0	0	1.3658723522853957	1.135908265263582	SFRP1;CTSS
protein kinase regulator activity (GO:0019887)	2/98	0.4353366058376033	0.5279128682261944	0	0	1.3658723522853957	1.135908265263582	SOCS3;NCKAP1L
ATPase regulator activity (GO:0060590)	1/38	0.4382980294840935	0.5279128682261944	0	0	1.7713513513513512	1.4611100867642277	ATP1B1
carboxypeptidase activity (GO:0004180)	1/38	0.4382980294840935	0.5279128682261944	0	0	1.7713513513513512	1.4611100867642277	CPVL
pentosyltransferase activity (GO:0016763)	1/38	0.4382980294840935	0.5279128682261944	0	0	1.7713513513513512	1.4611100867642277	PARP15
DNA binding (GO:0003677)	13/811	0.4481467383855128	0.5377760860626153	0	0	1.0691355123920914	0.8581251106688996	EGR1;CIITA;IKZF1;SAMHD1;IKZF3;FLI1;JCHAIN;NR4A3;IRF4;IRF1;FOSB;MNDA;PPARGC1A
cysteine-type endopeptidase inhibitor activity (GO:0004869)	1/40	0.45511011567654686	0.544116891067163	0	0	1.6803418803418804	1.322791806716838	BIRC3
microtubule binding (GO:0008017)	4/232	0.46296190691224065	0.5474562110986676	0	0	1.1501565361214483	0.8857476282946607	HAUS7;CCDC69;MX2;MX1
carboxylic acid binding (GO:0031406)	1/41	0.46332712513348717	0.5474562110986676	0	0	1.63825	1.260341669200647	AKR1C1
E-box binding (GO:0070888)	1/41	0.46332712513348717	0.5474562110986676	0	0	1.63825	1.260341669200647	BHLHE40
cysteine-type endopeptidase activity (GO:0004197)	2/105	0.4705843076589102	0.5474562110986676	0	0	1.272591486183719	0.9592541996085049	SFRP1;CTSS
growth factor receptor binding (GO:0070851)	2/105	0.4705843076589102	0.5474562110986676	0	0	1.272591486183719	0.9592541996085049	FGF7;IL6R
active ion transmembrane transporter activity (GO:0022853)	1/42	0.47142062622385267	0.5474562110986676	0	0	1.598211382113821	1.201862205942789	SLCO2B1
CCR chemokine receptor binding (GO:0048020)	1/42	0.47142062622385267	0.5474562110986676	0	0	1.598211382113821	1.201862205942789	CCL22
protein phosphorylated amino acid binding (GO:0045309)	1/42	0.47142062622385267	0.5474562110986676	0	0	1.598211382113821	1.201862205942789	SAMSN1
protein kinase inhibitor activity (GO:0004860)	1/43	0.4793924691825889	0.5547255714827101	0	0	1.5600793650793652	1.1470259909099734	SOCS3
kinase activity (GO:0016301)	2/112	0.5044854647735005	0.581684308137417	0	0	1.191182730313165	0.8150265817003454	LYN;PIK3CG
cation transmembrane transporter activity (GO:0008324)	1/48	0.5174896634481674	0.5945625920468307	0	0	1.393758865248227	0.918160573598776	SLC22A3
lipase activity (GO:0016298)	1/49	0.5247688961664531	0.600795485363713	0	0	1.3646527777777777	0.8799244416746712	FAAH
calcium-dependent phospholipid binding (GO:0005544)	1/50	0.5319386721651181	0.6068596119066841	0	0	1.336734693877551	0.8437831297586794	SYT17
DNA-binding transcription repressor activity, RNA polymerase II-specific (GO:0001227)	4/256	0.5396643134857827	0.613513114278574	0	0	1.0393351504462616	0.641070208886234	TFEC;BHLHE40;IRF8;ATF3
L-amino acid transmembrane transporter activity (GO:0015179)	1/53	0.5528075422749985	0.6262574954444039	0	0	1.259423076923077	0.7465171887170488	SLC1A3
protein phosphatase binding (GO:0019903)	2/123	0.5548399258346334	0.6263698117436279	0	0	1.082285303629177	0.6375478957296918	PPP1R16B;JAK3
pyrophosphatase activity (GO:0016462)	1/54	0.5595556528181779	0.6295001094204501	0	0	1.2355974842767297	0.7174030815687213	PRUNE2
hydro-lyase activity (GO:0016836)	1/55	0.566202267560045	0.634773476434099	0	0	1.2126543209876544	0.6897625088730327	CA2
secondary active transmembrane transporter activity (GO:0015291)	1/56	0.5727489080396612	0.635515911660446	0	0	1.1905454545454546	0.6635003444725424	SLCO2B1
myosin binding (GO:0017022)	1/56	0.5727489080396612	0.635515911660446	0	0	1.1905454545454546	0.6635003444725424	CXCR4
receptor tyrosine kinase binding (GO:0030971)	1/56	0.5727489080396612	0.635515911660446	0	0	1.1905454545454546	0.6635003444725424	ITGAX
hydrolase activity, acting on carbon-nitrogen (but not peptide) bonds, in linear amides (GO:0016811)	1/57	0.579197073122877	0.6382988152782726	0	0	1.1692261904761905	0.6385290276962298	FAAH
protein phosphatase regulator activity (GO:0019888)	1/57	0.579197073122877	0.6382988152782726	0	0	1.1692261904761905	0.6385290276962298	PPP1R16B
transcription cis-regulatory region binding (GO:0000976)	8/549	0.5866817786833899	0.6443555806556553	0	0	0.9668859967321293	0.5156139262101511	EGR1;CIITA;ZNF518B;IRF1;FOS;RUNX3;ATF3;FLI1
protein serine/threonine kinase activity (GO:0004674)	5/344	0.5932550720462124	0.6493737950776108	0	0	0.964681495654947	0.5036899539763495	PRKCB;SIK1B;CAMK4;SIK1;PIM2
sterol binding (GO:0032934)	1/60	0.597965369853051	0.6523258580215102	0	0	1.1096045197740112	0.5705835398794645	GPR183
syntaxin binding (GO:0019905)	1/62	0.6100116760504829	0.6610159967904898	0	0	1.0731147540983605	0.5304161354718476	SYT17
protein serine/threonine phosphatase activity (GO:0004722)	1/62	0.6100116760504829	0.6610159967904898	0	0	1.0731147540983605	0.5304161354718476	DUSP1
PDZ domain binding (GO:0030165)	1/63	0.6158992324085317	0.6629613000012102	0	0	1.055752688172043	0.5116936745902299	SSTR2
protein kinase activator activity (GO:0030295)	1/63	0.6158992324085317	0.6629613000012102	0	0	1.055752688172043	0.5116936745902299	NCKAP1L
anion channel activity (GO:0005253)	1/68	0.644034404592903	0.6909508181725184	0	0	0.9767164179104477	0.429758282002997	APOL1
RNA polymerase II cis-regulatory region sequence-specific DNA binding (GO:0000978)	16/1149	0.6620555350555606	0.7056118202565844	0	0	0.9199485916910547	0.37939216872485815	EGR1;ZNF483;NLRC5;IKZF1;FOS;IKZF3;RUNX3;FOXQ1;NR4A3;IRF4;IRF1;TFEC;BHLHE40;FOSB;IRF8;ATF3
cis-regulatory region sequence-specific DNA binding (GO:0000987)	16/1149	0.6620555350555606	0.7056118202565844	0	0	0.9199485916910547	0.37939216872485815	EGR1;ZNF483;NLRC5;IKZF1;FOS;IKZF3;RUNX3;FOXQ1;NR4A3;IRF4;IRF1;TFEC;BHLHE40;FOSB;IRF8;ATF3
ATPase binding (GO:0051117)	1/73	0.6701150250639459	0.7072223717287247	0	0	0.9086574074074074	0.3637409232015039	ATP1B1
double-stranded RNA binding (GO:0003725)	1/73	0.6701150250639459	0.7072223717287247	0	0	0.9086574074074074	0.3637409232015039	OAS2
phospholipase activity (GO:0004620)	1/73	0.6701150250639459	0.7072223717287247	0	0	0.9086574074074074	0.3637409232015039	PLCB2
ubiquitin binding (GO:0043130)	1/74	0.6750979611468053	0.7101679851024836	0	0	0.8961643835616439	0.35210071991482234	CXCR4
phosphotransferase activity, alcohol group as acceptor (GO:0016773)	1/75	0.6800058755543797	0.7130158695133302	0	0	0.884009009009009	0.34092146920902155	PIK3CG
phosphatase activity (GO:0016791)	1/79	0.6989095807184046	0.7304732392024615	0	0	0.8385042735042735	0.3003806563247492	PTPN22
G protein-coupled peptide receptor activity (GO:0008528)	1/82	0.7123531445089303	0.7421299640543196	0	0	0.8073251028806584	0.2738297402331937	FPR3
UDP-glycosyltransferase activity (GO:0008194)	1/84	0.7209814413652904	0.748711496802417	0	0	0.7877911646586345	0.25771948435530984	HAS2
oxidoreductase activity, acting on the CH-OH group of donors, NAD or NADP as acceptor (GO:0016616)	1/87	0.7334425797433299	0.7592185170506034	0	0	0.7601937984496124	0.23566461361238858	AKR1C1
phosphatidylinositol binding (GO:0035091)	1/92	0.7529905475736128	0.7769711382606705	0	0	0.7182417582417583	0.2037670573187949	RUBCNL
histone deacetylase binding (GO:0042826)	1/93	0.7567251966700934	0.7783459165749531	0	0	0.7103985507246376	0.19802722454480967	IKZF3
RNA polymerase II transcription regulatory region sequence-specific DNA binding (GO:0000977)	17/1359	0.8179831517246884	0.8386915859455665	0	0	0.8188036565143468	0.16450874079001	EGR1;ZNF483;ZNF518B;NLRC5;IKZF1;FOS;IKZF3;RUNX3;FOXQ1;NR4A3;IRF4;IRF1;TFEC;BHLHE40;FOSB;IRF8;ATF3
phosphatase binding (GO:0019902)	1/114	0.8233658688530537	0.841547449553279	0	0	0.5777581120943953	0.11228995947396159	JAK3
hexosyltransferase activity (GO:0016758)	1/119	0.8363363254322068	0.852116256100739	0	0	0.553135593220339	0.09885885116191351	HAS2
tubulin binding (GO:0015631)	3/307	0.8437068579003313	0.8569311033219665	0	0	0.6422752560932533	0.10915478862588196	CCDC69;MX2;MX1
magnesium ion binding (GO:0000287)	1/146	0.8916204845051325	0.9027657405614467	0	0	0.4495172413793103	0.05156623672124415	SIK1
ubiquitin protein ligase activity (GO:0061630)	1/263	0.9819512031514134	0.9899025595510588	0	0	0.24729007633587785	0.004504058151749193	BIRC3
ubiquitin-like protein ligase activity (GO:0061659)	1/270	0.9837920499242004	0.9899025595510588	0	0	0.24076827757125155	0.003934330774615223	BIRC3
ubiquitin-protein transferase activity (GO:0004842)	1/392	0.9975279376662428	0.9997685391284608	0	0	0.16460358056265983	4.07414095766321E-4	BIRC3
RNA binding (GO:0003723)	8/1406	0.9997685391284608	0.9997685391284608	0	0	0.35742918943200186	8.274044765699906E-5	OAS2;S100A4;NTPCR;SAMHD1;SAMSN1;PPARGC1A;IFIT3;AFF2
